# Supplementary material for: Differentiating interfacial water structures via alkali metal cation promotor for H2O2 electrosynthesis in acid
Source: Nat Commun. 2026 Apr 8;17:4973. doi: 10.1038/s41467-026-71584-9 (PMC13237355; doi:10.1038/s41467-026-71584-9)
Supplement: Supplementary file 3 — Supplementary Data 1 [file 41467_2026_71584_MOESM3_ESM.zip]

Archive with 40 entries (39 files):
- Supplementary data 1/
- Supplementary data 1/Cs-Ead.vasp
- Supplementary data 1/Cs-H2O.vasp
- Supplementary data 1/Cs-H2O2.vasp
- Supplementary data 1/Cs-MD-final.vasp
- Supplementary data 1/Cs-MD-initial.vasp
- Supplementary data 1/Cs-O.vasp
- Supplementary data 1/Cs-OH.vasp
- Supplementary data 1/Cs-OOH.vasp
- Supplementary data 1/H-H2O.vasp
- Supplementary data 1/H-H2O2.vasp
- Supplementary data 1/H-MD-final.vasp
- Supplementary data 1/H-MD-initial.vasp
- Supplementary data 1/H-O.vasp
- Supplementary data 1/H-OH.vasp
- Supplementary data 1/H-OOH.vasp
- Supplementary data 1/K-Ead.vasp
- Supplementary data 1/K-H2O.vasp
- Supplementary data 1/K-H2O2.vasp
- Supplementary data 1/K-MD-final.vasp
- Supplementary data 1/K-MD-initial.vasp
- Supplementary data 1/K-O.vasp
- Supplementary data 1/K-OH.vasp
- Supplementary data 1/K-OOH.vasp
- Supplementary data 1/Li-Ead.vasp
- Supplementary data 1/Li-H2O.vasp
- Supplementary data 1/Li-H2O2.vasp
- Supplementary data 1/Li-MD-final.vasp
- Supplementary data 1/Li-MD-initial.vasp
- Supplementary data 1/Li-O.vasp
- Supplementary data 1/Li-OH.vasp
- Supplementary data 1/Li-OOH.vasp
- Supplementary data 1/Na-Ead.vasp
- Supplementary data 1/Na-H2O.vasp
- Supplementary data 1/Na-H2O2.vasp
- Supplementary data 1/Na-MD-final.vasp
- Supplementary data 1/Na-MD-initial.vasp
- Supplementary data 1/Na-O.vasp
- Supplementary data 1/Na-OH.vasp
- Supplementary data 1/Na-OOH.vasp
