# Supplementary material for: Differentiating interfacial water structures via alkali metal cation promotor for H2O2 electrosynthesis in acid
Source: Nat Commun. 2026 Apr 8;17:4973. doi: 10.1038/s41467-026-71584-9 (PMC13237355; doi:10.1038/s41467-026-71584-9)
Supplement: Supplementary file 3 — Supplementary Data 1 [file 41467_2026_71584_MOESM3_ESM.zip › Supplementary data 1/Cs-Ead.vasp]

POSCAR\(2)                              
   1.00000000000000     
    12.1239995956000008    0.0000000000000000    0.0000000000000000
     0.0000000000000000   12.6000003814999992    0.0000000000000000
     0.0000000000000000    0.0000000000000000   40.0000000000000000
   C    N    O    Co   Cs
    57     2     2    30     1
Direct
  0.0382198724412678  0.0329094513323518  0.0402057835323160
  0.1389354077695923  0.0908580612657666  0.0493892453830596
  0.1397266348537309  0.2088816879352612  0.0439493743315401
  0.0411401746058658  0.2594603025235865  0.0302277370669663
  0.2442959486834002  0.0344261646453941  0.0460147430484769
  0.3436531494784952  0.0921330585356123  0.0432140725411709
  0.3440964510875099  0.2060664105668106  0.0417581054368849
  0.2445980797428661  0.2621600875516462  0.0384001924006874
  0.4436813080061722  0.0372242722222806  0.0380129691463620
  0.5439636378263485  0.0938604632585178  0.0329752055312512
  0.5458572241821871  0.2063714575402961  0.0326596787706498
  0.4464333928619122  0.2631259363481590  0.0393460211628902
  0.6420143307484892  0.0362797606362901  0.0276456050335015
  0.7426034712817827  0.0907286415759410  0.0247361523593011
  0.7431006956617444  0.2004795230252819  0.0205671251061269
  0.6440774601723139  0.2590963983762442  0.0222992496568652
  0.8429160336133672  0.0346257776150239  0.0276910368586891
  0.9419058887946962  0.0901181072282403  0.0325933816391363
  0.9431355580646634  0.2020202745040284  0.0278582559135238
  0.8446018035321804  0.2553435797264479  0.0195139016911587
  0.0435070286858962  0.3665577742518081  0.0213701644599341
  0.1442926152354705  0.4232079250354481  0.0226158367721379
  0.1426787151521438  0.5330650272085112  0.0209021298518630
  0.0414419469846455  0.5897013511273739  0.0184542335243374
  0.2447676256151639  0.3687080171555889  0.0287474017801741
  0.3454242604555065  0.4261611420788872  0.0273240115948978
  0.3441864814692614  0.5358883447035727  0.0183306641706458
  0.2429265305922810  0.5907322976829820  0.0217073689118258
  0.4434492278257322  0.3774357798073185  0.0393640950824625
  0.4414831474341343  0.5947604430769082  0.0104188575275657
  0.7419952057535132  0.4193178382849698  0.0091178474668545
  0.7380858220211617  0.5338091013921198  0.0035125060049048
  0.6348126200688332  0.5934653197619825  0.0031553384572707
  0.8448984124160490  0.3656609048956774  0.0129291355395040
  0.9455132725502681  0.4220125525465878  0.0130920039196160
  0.9435615665507007  0.5338113638285407  0.0110883746108608
  0.8417696695506918  0.5896886900191570  0.0075193031169131
  0.0392983746310686  0.6983014791970966  0.0254937207058554
  0.1389382303358937  0.7500796953354719  0.0379796196756923
  0.1392514536773346  0.8650878542349412  0.0453785737192180
  0.0374538554165874  0.9230197362305662  0.0386491015916988
  0.2424429589600426  0.6999806378524646  0.0285511928851483
  0.3408769546836757  0.7583203310469275  0.0274641271599493
  0.3414578939967477  0.8697079250131519  0.0353795572162407
  0.2435328161560378  0.9243373160048570  0.0427271123590889
  0.4388277048620017  0.7060115337380345  0.0162310959465315
  0.5398045290393674  0.7611054274460927  0.0167898074907766
  0.5417080032261218  0.8691272192600477  0.0266509806077384
  0.4420609279921719  0.9254876423039879  0.0340103725376877
  0.6395202184080705  0.7049840143280521  0.0099181475024451
  0.7412732910268518  0.7589937325254071  0.0143718429548928
  0.7417051454542425  0.8691969601615236  0.0210918282666993
  0.6424731146872568  0.9250196815943318  0.0252096395489313
  0.8423760822127185  0.7016006524574202  0.0138462746502225
  0.9414613200025042  0.7551990351463551  0.0233593487055979
  0.9411951195200410  0.8667255027819704  0.0296751605185106
  0.8423329805375747  0.9231851033070186  0.0260547072670644
  0.5352442515334328  0.5414828657216872  0.0017984657520434
  0.6464158372468408  0.3658224350866978  0.0174480545158729
  0.1331376008557869  0.7873098557633285  0.0731442018476013
  0.1269047790683215  0.1628290671637335  0.0777293141332309
  0.6401219890964764  0.6515364181180621  0.1452767120929178
  0.6818819972108444  0.5787431619584367  0.1964812520270764
  0.4482659598190593  0.2756171522288010  0.0946960795052056
  0.6402729468009234  0.2226809154285175  0.1128421354466985
  0.4153878544675078  0.4628690363575482  0.0840183359459222
  0.5663886706055653  0.4649478237503810  0.0446782877934193
  0.5993393551029902  0.4027390874195574  0.1001746777732544
  0.7563671831431333  0.4156569742671343  0.0619316690240656
  0.7825332494477486  0.3474258905367118  0.1155204891526304
  0.3650675422617196  0.6475047269464907  0.0743689956802752
  0.5578499361904216  0.5962327537566768  0.0882185895918665
  0.7285408516411687  0.6152094340298412  0.0494067478268146
  0.7390936199549335  0.5402629120656535  0.1037831080028531
  0.9173204731478971  0.4780358253309335  0.1109527957664167
  0.5275443500098534  0.7861678758457867  0.0783192140863530
  0.7003610715839398  0.7300532097724824  0.0951130768261197
  0.8794325915916424  0.6665734866194197  0.1003545789625114
  0.3520161407902628  0.3779707661514963  0.1328488049135345
  0.5280740928522344  0.3206476549008992  0.1485049557820668
  0.7097051549698391  0.2711271588824270  0.1635885628176608
  0.3132326197643568  0.5664008824765610  0.1227349780519016
  0.4867797133127478  0.5101769961485193  0.1389802126402463
  0.5390512508276288  0.4525627403071150  0.1931401744796139
  0.6820062350230985  0.4508801510477985  0.1554945557939096
  0.8687272062369497  0.4075440330709827  0.1631461915156417
  0.4524382261160605  0.6970725643489010  0.1259435912889499
  0.4994455012526440  0.6309916716126730  0.1826603412376381
  0.8309357921445514  0.5862615787849216  0.1526133669327357
  0.5911113295050332  0.8253507051480388  0.1312873764983225
  0.7926731190949101  0.7655998430026847  0.1434357256576442
  0.5179197737331365  0.5881876237127260  0.2799850889246459
 
  0.00000000E+00  0.00000000E+00  0.00000000E+00
  0.00000000E+00  0.00000000E+00  0.00000000E+00
  0.00000000E+00  0.00000000E+00  0.00000000E+00
  0.00000000E+00  0.00000000E+00  0.00000000E+00
  0.00000000E+00  0.00000000E+00  0.00000000E+00
  0.00000000E+00  0.00000000E+00  0.00000000E+00
  0.00000000E+00  0.00000000E+00  0.00000000E+00
  0.00000000E+00  0.00000000E+00  0.00000000E+00
  0.00000000E+00  0.00000000E+00  0.00000000E+00
  0.00000000E+00  0.00000000E+00  0.00000000E+00
  0.00000000E+00  0.00000000E+00  0.00000000E+00
  0.00000000E+00  0.00000000E+00  0.00000000E+00
  0.00000000E+00  0.00000000E+00  0.00000000E+00
  0.00000000E+00  0.00000000E+00  0.00000000E+00
  0.00000000E+00  0.00000000E+00  0.00000000E+00
  0.00000000E+00  0.00000000E+00  0.00000000E+00
  0.00000000E+00  0.00000000E+00  0.00000000E+00
  0.00000000E+00  0.00000000E+00  0.00000000E+00
  0.00000000E+00  0.00000000E+00  0.00000000E+00
  0.00000000E+00  0.00000000E+00  0.00000000E+00
  0.00000000E+00  0.00000000E+00  0.00000000E+00
  0.00000000E+00  0.00000000E+00  0.00000000E+00
  0.00000000E+00  0.00000000E+00  0.00000000E+00
  0.00000000E+00  0.00000000E+00  0.00000000E+00
  0.00000000E+00  0.00000000E+00  0.00000000E+00
  0.00000000E+00  0.00000000E+00  0.00000000E+00
  0.00000000E+00  0.00000000E+00  0.00000000E+00
  0.00000000E+00  0.00000000E+00  0.00000000E+00
  0.00000000E+00  0.00000000E+00  0.00000000E+00
  0.00000000E+00  0.00000000E+00  0.00000000E+00
  0.00000000E+00  0.00000000E+00  0.00000000E+00
  0.00000000E+00  0.00000000E+00  0.00000000E+00
  0.00000000E+00  0.00000000E+00  0.00000000E+00
  0.00000000E+00  0.00000000E+00  0.00000000E+00
  0.00000000E+00  0.00000000E+00  0.00000000E+00
  0.00000000E+00  0.00000000E+00  0.00000000E+00
  0.00000000E+00  0.00000000E+00  0.00000000E+00
  0.00000000E+00  0.00000000E+00  0.00000000E+00
  0.00000000E+00  0.00000000E+00  0.00000000E+00
  0.00000000E+00  0.00000000E+00  0.00000000E+00
  0.00000000E+00  0.00000000E+00  0.00000000E+00
  0.00000000E+00  0.00000000E+00  0.00000000E+00
  0.00000000E+00  0.00000000E+00  0.00000000E+00
  0.00000000E+00  0.00000000E+00  0.00000000E+00
  0.00000000E+00  0.00000000E+00  0.00000000E+00
  0.00000000E+00  0.00000000E+00  0.00000000E+00
  0.00000000E+00  0.00000000E+00  0.00000000E+00
  0.00000000E+00  0.00000000E+00  0.00000000E+00
  0.00000000E+00  0.00000000E+00  0.00000000E+00
  0.00000000E+00  0.00000000E+00  0.00000000E+00
  0.00000000E+00  0.00000000E+00  0.00000000E+00
  0.00000000E+00  0.00000000E+00  0.00000000E+00
  0.00000000E+00  0.00000000E+00  0.00000000E+00
  0.00000000E+00  0.00000000E+00  0.00000000E+00
  0.00000000E+00  0.00000000E+00  0.00000000E+00
  0.00000000E+00  0.00000000E+00  0.00000000E+00
  0.00000000E+00  0.00000000E+00  0.00000000E+00
  0.00000000E+00  0.00000000E+00  0.00000000E+00
  0.00000000E+00  0.00000000E+00  0.00000000E+00
  0.00000000E+00  0.00000000E+00  0.00000000E+00
  0.00000000E+00  0.00000000E+00  0.00000000E+00
  0.00000000E+00  0.00000000E+00  0.00000000E+00
  0.00000000E+00  0.00000000E+00  0.00000000E+00
  0.00000000E+00  0.00000000E+00  0.00000000E+00
  0.00000000E+00  0.00000000E+00  0.00000000E+00
  0.00000000E+00  0.00000000E+00  0.00000000E+00
  0.00000000E+00  0.00000000E+00  0.00000000E+00
  0.00000000E+00  0.00000000E+00  0.00000000E+00
  0.00000000E+00  0.00000000E+00  0.00000000E+00
  0.00000000E+00  0.00000000E+00  0.00000000E+00
  0.00000000E+00  0.00000000E+00  0.00000000E+00
  0.00000000E+00  0.00000000E+00  0.00000000E+00
  0.00000000E+00  0.00000000E+00  0.00000000E+00
  0.00000000E+00  0.00000000E+00  0.00000000E+00
  0.00000000E+00  0.00000000E+00  0.00000000E+00
  0.00000000E+00  0.00000000E+00  0.00000000E+00
  0.00000000E+00  0.00000000E+00  0.00000000E+00
  0.00000000E+00  0.00000000E+00  0.00000000E+00
  0.00000000E+00  0.00000000E+00  0.00000000E+00
  0.00000000E+00  0.00000000E+00  0.00000000E+00
  0.00000000E+00  0.00000000E+00  0.00000000E+00
  0.00000000E+00  0.00000000E+00  0.00000000E+00
  0.00000000E+00  0.00000000E+00  0.00000000E+00
  0.00000000E+00  0.00000000E+00  0.00000000E+00
  0.00000000E+00  0.00000000E+00  0.00000000E+00
  0.00000000E+00  0.00000000E+00  0.00000000E+00
  0.00000000E+00  0.00000000E+00  0.00000000E+00
  0.00000000E+00  0.00000000E+00  0.00000000E+00
  0.00000000E+00  0.00000000E+00  0.00000000E+00
  0.00000000E+00  0.00000000E+00  0.00000000E+00
  0.00000000E+00  0.00000000E+00  0.00000000E+00
  0.00000000E+00  0.00000000E+00  0.00000000E+00
