# Supplementary material for: Differentiating interfacial water structures via alkali metal cation promotor for H2O2 electrosynthesis in acid
Source: Nat Commun. 2026 Apr 8;17:4973. doi: 10.1038/s41467-026-71584-9 (PMC13237355; doi:10.1038/s41467-026-71584-9)
Supplement: Supplementary file 3 — Supplementary Data 1 [file 41467_2026_71584_MOESM3_ESM.zip › Supplementary data 1/Cs-H2O.vasp]

cs                                     
1.0
       12.1239995956         0.0000000000         0.0000000000
        0.0000000000        12.6000003815         0.0000000000
        0.0000000000         0.0000000000        35.0000000000
    C    N    O   Co    H   Cs
   57    2   68   30  128    1
Direct
     0.038369998         0.036200002         0.045710001
     0.138950005         0.094690003         0.055860002
     0.139740005         0.212430000         0.048900001
     0.041290000         0.262679994         0.032949999
     0.244190007         0.037640002         0.052409999
     0.343459994         0.095389999         0.049070001
     0.343820006         0.209370002         0.046640001
     0.244310006         0.265619993         0.042180002
     0.443650007         0.040180001         0.043790001
     0.543850005         0.096879996         0.037629999
     0.545430005         0.209380001         0.036139999
     0.446049988         0.266479999         0.043620002
     0.642170012         0.039150000         0.032290000
     0.742600024         0.093649998         0.028109999
     0.742999971         0.203109995         0.022430001
     0.643859982         0.261680007         0.024350001
     0.842970014         0.037659999         0.031870000
     0.942080021         0.093340002         0.036899999
     0.943260014         0.205080003         0.030740000
     0.844649971         0.258170009         0.020970000
     0.043570001         0.369599998         0.022369999
     0.144370005         0.426270008         0.023429999
     0.142900005         0.536360025         0.021600001
     0.041630000         0.592999995         0.019630000
     0.244550005         0.371589988         0.030500000
     0.345079988         0.429380000         0.028860001
     0.343840003         0.539020002         0.018810000
     0.242950007         0.594179988         0.022800000
     0.442389995         0.380989999         0.043469999
     0.441810012         0.598399997         0.011260000
     0.742229998         0.422520012         0.009230000
     0.738340020         0.537180007         0.003420000
     0.635200024         0.596849978         0.003810000
     0.845009983         0.368530005         0.013090000
     0.945540011         0.425000012         0.013020000
     0.943639994         0.537000000         0.011390000
     0.841790020         0.592930019         0.008370000
     0.039680000         0.701409996         0.028250000
     0.139229998         0.752830029         0.042660002
     0.139390007         0.867839992         0.051780000
     0.037730001         0.926169991         0.044259999
     0.242589995         0.702769995         0.031830002
     0.341309994         0.760909975         0.032189999
     0.341760010         0.872349977         0.041350000
     0.243560001         0.927330017         0.049050000
     0.439590007         0.708739996         0.019600000
     0.540679991         0.763400018         0.021490000
     0.542270005         0.871439993         0.032970000
     0.442220002         0.928240001         0.040210001
     0.639970005         0.707599998         0.013010000
     0.741550028         0.761810005         0.017829999
     0.741819978         0.871840000         0.025610000
     0.642759979         0.927699983         0.030710001
     0.842469990         0.704620004         0.016340001
     0.941730022         0.758289993         0.026720000
     0.941439986         0.869629979         0.034329999
     0.842480004         0.926129997         0.030610001
     0.535510004         0.545310020         0.000830000
     0.646770000         0.368979990         0.019190000
     0.133320004         0.788919985         0.083030000
     0.126870006         0.168239996         0.087920003
     0.191468000         0.452928007         0.258399993
     0.479357988         0.413289011         0.477073014
     0.146390006         0.432260990         0.499435991
     0.323466986         0.091852002         0.491838008
     0.745535016         0.506283998         0.344862998
     0.316325992         0.945785999         0.432832986
     0.531409025         0.298637986         0.329816997
     0.466288000         0.766878009         0.250620008
     0.690016985         0.035223000         0.279260993
     0.676084995         0.103297003         0.436969012
     0.755551994         0.295080990         0.330060989
     0.273070991         0.525586009         0.553017020
     0.344197005         0.961947978         0.353928000
     0.297762990         0.295695990         0.470310986
     0.110839002         0.238812000         0.331928998
     0.648986995         0.762104988         0.365164995
     0.311544001         0.302812994         0.294232011
     0.102089003         0.594830990         0.451896995
     0.960371017         0.642021000         0.246586993
     0.517834008         0.085759997         0.326177001
     0.681137979         0.829765022         0.253105015
     0.182918996         0.037572000         0.310247988
     0.212594002         0.536827981         0.388776988
     0.837266028         0.172398001         0.386067003
     0.007679000         0.307561994         0.397942990
     0.408342987         0.764105022         0.460911989
     0.361580998         0.784846008         0.313033015
     0.965381980         0.326391011         0.481653988
     0.694450021         0.304479003         0.532772005
     0.935858011         0.277373999         0.280871987
     0.374485999         0.678650975         0.394349992
     0.918618977         0.686712027         0.425202012
     0.389407009         0.243733004         0.569832981
     0.978116989         0.424288988         0.229614004
     0.828876019         0.982590020         0.345827013
     0.369161993         0.113032997         0.265929997
     0.901943028         0.619144976         0.317342997
     0.110859998         0.557139993         0.320645988
     0.721925974         0.592251003         0.411812007
     0.472559988         0.407801986         0.392951012
     0.648208976         0.320569009         0.436385989
     0.144007996         0.766385019         0.313556999
     0.950510979         0.799894989         0.355361998
     0.634827018         0.971165001         0.382241994
     0.753103971         0.615954995         0.554358006
     0.277321994         0.330249012         0.395417988
     0.782503009         0.450102001         0.484082013
     0.891986012         0.773023009         0.497328997
     0.545855999         0.917609990         0.197347000
     0.042629998         0.251405001         0.188657001
     0.546279013         0.106835999         0.221571997
     0.554073989         0.629604995         0.583491981
     0.227550000         0.251338989         0.150874004
     0.737173021         0.639178991         0.515048027
     0.889245987         0.982460976         0.515009999
     0.516458988         0.418390989         0.554121971
     0.125037998         0.771758974         0.234716997
     0.674741983         0.007474000         0.502088010
     0.124514997         0.976400971         0.470124990
     0.469612986         0.833131015         0.562160015
     0.109886996         0.773223996         0.496176988
     0.602537990         0.802959025         0.499576002
     0.482576996         0.050802998         0.544088006
     0.304138005         0.722474992         0.526684999
     0.597158015         0.450450003         0.637360990
     0.282505989         0.620715022         0.224059001
     0.615846992         0.653213024         0.166164994
     0.670391977         0.583177984         0.223594993
     0.467518985         0.265664011         0.105815999
     0.655081987         0.229043007         0.132474005
     0.415605009         0.451561987         0.095174998
     0.565060973         0.467880994         0.050177999
     0.599048018         0.403712004         0.113940999
     0.755725026         0.422574997         0.071626998
     0.786998987         0.364109010         0.134534001
     0.347716004         0.634023011         0.084394999
     0.543802977         0.594066024         0.101356998
     0.726983011         0.621638000         0.056425001
     0.728148997         0.549620986         0.118000999
     0.910449982         0.501810014         0.129223004
     0.501145005         0.782851994         0.090044998
     0.675584018         0.733931005         0.108625002
     0.860616028         0.682138979         0.113720000
     0.349052012         0.353727013         0.148385003
     0.530710995         0.322890997         0.170147002
     0.716305971         0.289582998         0.190218002
     0.295697004         0.540421009         0.135912001
     0.472380996         0.505375028         0.159606993
     0.530252993         0.452567011         0.220286995
     0.670103014         0.460745007         0.176418006
     0.863785028         0.434080005         0.191495001
     0.426349014         0.684435010         0.143435001
     0.481842995         0.631677985         0.213848993
     0.810083985         0.605005026         0.174188003
     0.555702984         0.824934006         0.151099995
     0.765649974         0.778026998         0.162832007
     0.225603998         0.512916028         0.243568003
     0.123691998         0.431625009         0.244351998
     0.488667995         0.428761005         0.505069971
     0.545819998         0.372052014         0.469859987
     0.216667995         0.488375992         0.537029982
     0.202446997         0.380984008         0.489262015
     0.383130014         0.074486002         0.510810971
     0.340790004         0.049288999         0.468851000
     0.739675999         0.528890014         0.372882009
     0.754647970         0.427814007         0.342895001
     0.236718997         0.953155994         0.440402001
     0.322338998         0.956233025         0.404875010
     0.520029008         0.332410991         0.355293989
     0.569019973         0.424140990         0.612915993
     0.417088002         0.777054012         0.275002986
     0.231446996         0.683364987         0.225474000
     0.656086981         0.072701000         0.257288992
     0.692736030         0.959828019         0.271136999
     0.678933978         0.066670001         0.463360012
     0.751156986         0.120723002         0.428025007
     0.781140983         0.248198003         0.351779014
     0.613177001         0.301355004         0.325572014
     0.295753986         0.606720984         0.196239993
     0.252871007         0.514931977         0.579618990
     0.405258000         0.010815000         0.347746015
     0.277467996         0.992094994         0.340126008
     0.369852990         0.334455013         0.474355012
     0.308394998         0.220696002         0.479413003
     0.181784004         0.271916002         0.324730009
     0.061046999         0.286433995         0.377606988
     0.633710980         0.835048974         0.375064999
     0.721081972         0.768821001         0.353094995
     0.280546010         0.362448007         0.278836012
     0.383982003         0.322153986         0.304816991
     0.115943000         0.534663975         0.470398992
     0.143803999         0.574620008         0.428391993
     0.928936005         0.638327003         0.273609996
     0.895433009         0.647578001         0.229130000
     0.523099005         0.164811000         0.330596000
     0.582983017         0.065642998         0.310005009
     0.724427998         0.777814984         0.238018006
     0.608439028         0.794131994         0.257346004
     0.151212007         0.105552003         0.319783002
     0.232739002         0.058791000         0.289335996
     0.274228990         0.590431988         0.390206993
     0.174566999         0.545691013         0.363810986
     0.903837979         0.216205999         0.392127007
     0.860826015         0.106997997         0.372705013
     0.983290970         0.311017007         0.454935014
     0.987514019         0.380631000         0.392152995
     0.366903007         0.740372002         0.484533012
     0.375788987         0.833939016         0.453168988
     0.368111998         0.854173005         0.327322006
     0.278923005         0.774690986         0.312359989
     0.900685012         0.375285000         0.481135994
     0.074305996         0.392246008         0.497139990
     0.935068011         0.214857996         0.264443994
     0.747596025         0.277157009         0.551092982
     0.055188000         0.259499013         0.312451005
     0.812979996         0.287867993         0.309998006
     0.356249988         0.742639005         0.380008996
     0.387317002         0.703760028         0.421867996
     0.984766006         0.646287024         0.434691012
     0.941510022         0.729732990         0.403028995
     0.319319010         0.238422006         0.556443989
     0.428521991         0.176496997         0.564083993
     0.947601974         0.339175999         0.262385011
     0.980001986         0.500415027         0.237220004
     0.807492018         0.007446000         0.320318997
     0.756029010         0.976755023         0.359912008
     0.416411996         0.095808998         0.288376004
     0.343944997         0.187151000         0.271912992
     0.838880002         0.572674990         0.328054994
     0.908176005         0.686217010         0.332549989
     0.028351000         0.565133989         0.319950014
     0.135692000         0.514762998         0.298106998
     0.796159029         0.619592011         0.419559002
     0.683938026         0.656886995         0.402821004
     0.480596989         0.440605015         0.418339014
     0.394769013         0.372832000         0.393918991
     0.595767021         0.331860989         0.415414006
     0.652710974         0.242247000         0.439765990
     0.130474001         0.786625028         0.286592990
     0.134129003         0.686999977         0.314476013
     0.023979001         0.805622995         0.342979014
     0.911984980         0.869075000         0.351458997
     0.584496975         0.012038000         0.365673989
     0.645609975         0.018144000         0.406037986
     0.454742014         0.827096999         0.233153000
     0.675485015         0.624378026         0.565681994
     0.275182009         0.308703989         0.423204988
     0.243059993         0.401988000         0.394542009
     0.735336006         0.356835991         0.516671002
     0.732396007         0.434913993         0.462754011
     0.836363018         0.718954027         0.507413030
     0.894255996         0.757198989         0.469621003
     0.540768027         0.998327017         0.202160001
     0.606220007         0.892768979         0.214466006
     0.981589973         0.252191991         0.170120999
     0.032233998         0.319593012         0.202575997
     0.473729998         0.118890002         0.235476002
     0.559399009         0.168015003         0.203741997
     0.514231026         0.570416987         0.571330011
     0.594784021         0.527152002         0.633439004
     0.157055005         0.255425990         0.166760996
     0.205599993         0.217291996         0.126395002
     0.647970974         0.737513006         0.505098999
     0.766651988         0.524020016         0.493999004
     0.948987007         0.012712000         0.499776006
     0.890743017         0.904748023         0.509249985
     0.462612003         0.360994995         0.560514987
     0.587113023         0.378535002         0.549754977
     0.056132000         0.725866973         0.236358002
     0.109938003         0.828814983         0.216735005
     0.755353987         0.006633000         0.509455025
     0.654156983         0.930944979         0.498953998
     0.119401999         0.902845979         0.480901986
     0.171928003         0.016882000         0.487706989
     0.515118003         0.697556019         0.578737974
     0.399082989         0.803385973         0.552266002
     0.030241000         0.768566012         0.503971994
     0.117282003         0.713519990         0.477613002
     0.521363974         0.823144019         0.540178001
     0.541473985         0.782778025         0.482102990
     0.556632996         0.048347998         0.531912982
     0.472330004         0.978743017         0.555338979
     0.227228999         0.746309996         0.521112978
     0.295507014         0.648824990         0.537460983
     0.507430017         0.579726994         0.331515998
