# Supplementary material for: Differentiating interfacial water structures via alkali metal cation promotor for H2O2 electrosynthesis in acid
Source: Nat Commun. 2026 Apr 8;17:4973. doi: 10.1038/s41467-026-71584-9 (PMC13237355; doi:10.1038/s41467-026-71584-9)
Supplement: Supplementary file 3 — Supplementary Data 1 [file 41467_2026_71584_MOESM3_ESM.zip › Supplementary data 1/Cs-H2O2.vasp]

cs                               
1.0
       12.1239995956         0.0000000000         0.0000000000
        0.0000000000        12.6000003815         0.0000000000
        0.0000000000         0.0000000000        35.0000000000
    C    N    O   Co    H   Cs
   57    2   68   30  128    1
Direct
     0.038369998         0.036200002         0.045710001
     0.138950005         0.094690003         0.055860002
     0.139740005         0.212430000         0.048900001
     0.041290000         0.262679994         0.032949999
     0.244190007         0.037640002         0.052409999
     0.343459994         0.095389999         0.049070001
     0.343820006         0.209370002         0.046640001
     0.244310006         0.265619993         0.042180002
     0.443650007         0.040180001         0.043790001
     0.543850005         0.096879996         0.037629999
     0.545430005         0.209380001         0.036139999
     0.446049988         0.266479999         0.043620002
     0.642170012         0.039150000         0.032290000
     0.742600024         0.093649998         0.028109999
     0.742999971         0.203109995         0.022430001
     0.643859982         0.261680007         0.024350001
     0.842970014         0.037659999         0.031870000
     0.942080021         0.093340002         0.036899999
     0.943260014         0.205080003         0.030740000
     0.844649971         0.258170009         0.020970000
     0.043570001         0.369599998         0.022369999
     0.144370005         0.426270008         0.023429999
     0.142900005         0.536360025         0.021600001
     0.041630000         0.592999995         0.019630000
     0.244550005         0.371589988         0.030500000
     0.345079988         0.429380000         0.028860001
     0.343840003         0.539020002         0.018810000
     0.242950007         0.594179988         0.022800000
     0.442389995         0.380989999         0.043469999
     0.441810012         0.598399997         0.011260000
     0.742229998         0.422520012         0.009230000
     0.738340020         0.537180007         0.003420000
     0.635200024         0.596849978         0.003810000
     0.845009983         0.368530005         0.013090000
     0.945540011         0.425000012         0.013020000
     0.943639994         0.537000000         0.011390000
     0.841790020         0.592930019         0.008370000
     0.039680000         0.701409996         0.028250000
     0.139229998         0.752830029         0.042660002
     0.139390007         0.867839992         0.051780000
     0.037730001         0.926169991         0.044259999
     0.242589995         0.702769995         0.031830002
     0.341309994         0.760909975         0.032189999
     0.341760010         0.872349977         0.041350000
     0.243560001         0.927330017         0.049050000
     0.439590007         0.708739996         0.019600000
     0.540679991         0.763400018         0.021490000
     0.542270005         0.871439993         0.032970000
     0.442220002         0.928240001         0.040210001
     0.639970005         0.707599998         0.013010000
     0.741550028         0.761810005         0.017829999
     0.741810024         0.871840000         0.025610000
     0.642759979         0.927699983         0.030710001
     0.842469990         0.704620004         0.016340001
     0.941730022         0.758289993         0.026720000
     0.941439986         0.869629979         0.034329999
     0.842469990         0.926129997         0.030610001
     0.535510004         0.545310020         0.000830000
     0.646770000         0.368979990         0.019190000
     0.133320004         0.788919985         0.083030000
     0.126870006         0.168239996         0.087920003
     0.340763003         0.545675993         0.297852993
     0.484214008         0.355704010         0.567184985
     0.110467002         0.416316003         0.561850011
     0.320217013         0.100574002         0.539059997
     0.861321986         0.473282009         0.407521993
     0.266566008         0.967860997         0.477627993
     0.522376001         0.310312986         0.367284000
     0.348363012         0.596589029         0.370570987
     0.742208004         0.029882999         0.340025991
     0.641933978         0.101058997         0.488898993
     0.747833014         0.309468001         0.377227992
     0.560819983         0.713370979         0.530384004
     0.427536011         0.997437000         0.393456995
     0.285225987         0.308663011         0.536715984
     0.150897995         0.273941010         0.417524993
     0.606945992         0.714179993         0.457509995
     0.486129999         0.397826999         0.273328006
     0.099932998         0.619029999         0.529933989
     0.031153001         0.748010993         0.327351987
     0.535971999         0.110326998         0.340211987
     0.733141005         0.739540994         0.255562007
     0.211858004         0.059694000         0.406697989
     0.239298999         0.599667013         0.471561998
     0.788716972         0.169733003         0.434018999
     0.958386004         0.291803986         0.454551995
     0.351217985         0.775898993         0.459926009
     0.337879002         0.807761014         0.374704003
     0.934222996         0.315349013         0.525578022
     0.841760993         0.206499994         0.315030009
     0.058401000         0.429906994         0.373791993
     0.543627977         0.574486971         0.406738013
     0.918807030         0.718531013         0.499206007
     0.719267011         0.236295998         0.245340005
     0.100212999         0.543030977         0.306122988
     0.792979002         0.963603973         0.410625011
     0.531136990         0.193185002         0.267924011
     0.869028986         0.672353983         0.373436004
     0.145457998         0.603357017         0.401030988
     0.784417987         0.582998991         0.465297997
     0.490422010         0.381143004         0.435983002
     0.582099020         0.302891999         0.502543986
     0.125891000         0.869976997         0.386081010
     0.937304974         0.811078012         0.426993012
     0.594394028         0.933259010         0.442413986
     0.661046028         0.638338983         0.344835997
     0.289974988         0.388848007         0.465575993
     0.754442990         0.433618009         0.523549020
     0.033628002         0.592535973         0.235679001
     0.662586987         0.924688995         0.280434996
     0.200523004         0.459261000         0.220193997
     0.736763000         0.025976000         0.215397999
     0.204509005         0.273925990         0.150080994
     0.032271001         0.342624009         0.202466995
     0.883338988         0.895235002         0.186527997
     0.702787995         0.513886988         0.286700994
     0.557778001         0.992509007         0.167962998
     0.952561021         0.779902995         0.253717989
     0.695582986         0.012192000         0.555099010
     0.123799004         0.978282988         0.534524977
     0.401010007         0.794053972         0.573920012
     0.166194007         0.787854016         0.570102990
     0.754299998         0.817840993         0.546007991
     0.469749004         0.001850000         0.581297994
     0.151470006         0.633917987         0.143536001
     0.416970998         0.603537977         0.598394990
     0.520451009         0.566989005         0.584011018
     0.637594998         0.650206983         0.168285996
     0.672931015         0.561574996         0.228498995
     0.453678995         0.266950011         0.106620997
     0.642048001         0.219910994         0.127278000
     0.412952989         0.460384995         0.094374001
     0.565586984         0.467424989         0.050163999
     0.597108006         0.400375992         0.113408998
     0.756415009         0.418747008         0.070352003
     0.780171990         0.347705007         0.131270006
     0.365640998         0.646565974         0.084562004
     0.554866016         0.593930006         0.100760996
     0.728604972         0.617815971         0.056791000
     0.732120991         0.539867997         0.119301997
     0.910794020         0.479934007         0.122358002
     0.527607024         0.787756979         0.090250999
     0.695127010         0.728763998         0.111008003
     0.873869002         0.663111985         0.114532001
     0.342041999         0.365642011         0.146917000
     0.525184989         0.317813993         0.167716995
     0.708121002         0.267726988         0.185326993
     0.304001004         0.564929008         0.137986004
     0.478291988         0.502027988         0.157150000
     0.521604002         0.443260014         0.221369997
     0.677980006         0.448042989         0.177359000
     0.881991029         0.404058009         0.182854995
     0.450792015         0.693463981         0.143847004
     0.488860995         0.621312976         0.206683993
     0.825617015         0.581528008         0.174032003
     0.583791018         0.827432990         0.152021006
     0.794312000         0.766056001         0.164219007
     0.344662011         0.569172978         0.343369007
     0.262295008         0.530237019         0.293114007
     0.504621029         0.305626005         0.587145984
     0.524607003         0.332928985         0.543154001
     0.111233003         0.416460007         0.589648008
     0.177278996         0.373331994         0.553861976
     0.380475998         0.066861004         0.555263996
     0.323141009         0.063110001         0.514235973
     0.828368008         0.512225986         0.430514991
     0.806671023         0.420708001         0.397284001
     0.202311993         0.964155018         0.496069014
     0.239345998         0.003499000         0.454252988
     0.500052989         0.334636986         0.394196987
     0.482486010         0.353803009         0.348848999
     0.343003005         0.728304029         0.373028994
     0.272776008         0.590135992         0.381806999
     0.788215995         0.090659000         0.330100000
     0.723140001         0.983906984         0.317512006
     0.671287000         0.070877999         0.513625979
     0.704985023         0.125424996         0.472873002
     0.756891012         0.253771007         0.397830993
     0.667172015         0.316309988         0.372747988
     0.556708992         0.648446023         0.546855986
     0.496138006         0.755348980         0.540382981
     0.465514004         0.034986999         0.371861011
     0.291828990         0.054540001         0.400474012
     0.353608012         0.333564013         0.550042987
     0.293431997         0.228384003         0.537343979
     0.203949004         0.313351989         0.434217006
     0.081306003         0.271914989         0.433346003
     0.577992976         0.708931983         0.484809011
     0.602463007         0.791305006         0.451582998
     0.387052000         0.485749990         0.287254989
     0.553393006         0.422430009         0.286253989
     0.099886999         0.548406005         0.542723000
     0.155188993         0.612003028         0.508520007
     0.964998007         0.721333981         0.341578990
     0.003692000         0.773636997         0.302269012
     0.531211019         0.181246996         0.352975994
     0.614740014         0.085483000         0.342572987
     0.815822005         0.746267021         0.255095989
     0.710281014         0.738081992         0.227937996
     0.191970006         0.136210993         0.409240007
     0.287799001         0.665538013         0.469536990
     0.193877995         0.603164971         0.448026001
     0.858205974         0.205405995         0.443264991
     0.806465030         0.096180998         0.425309002
     0.954140007         0.301813006         0.484569013
     0.930101991         0.358276993         0.443589985
     0.359676003         0.785751998         0.432316005
     0.318843007         0.845218003         0.468731999
     0.403535992         0.926837027         0.384063989
     0.257981002         0.825040996         0.378347993
     0.867272019         0.363373995         0.527098000
     0.994368017         0.350030005         0.540045977
     0.809524000         0.252214015         0.335442990
     0.800217986         0.220983997         0.291384012
     0.096804000         0.368573010         0.386765003
     0.984227002         0.435894012         0.385908991
     0.467774987         0.584977984         0.396461993
     0.558516979         0.632063985         0.426539004
     0.984888017         0.683710992         0.510798991
     0.941965997         0.759902000         0.476509988
     0.635326028         0.214635998         0.255719990
     0.720321000         0.314767003         0.245830998
     0.081425004         0.492991000         0.327019006
     0.083752997         0.615441024         0.316078991
     0.779842973         0.979095995         0.382930011
     0.717455983         0.948648989         0.421557993
     0.529398024         0.158602998         0.293743998
     0.501554012         0.268528998         0.271135002
     0.870639980         0.598784029         0.384009987
     0.887133002         0.721315026         0.395462990
     0.104041003         0.665145993         0.392515987
     0.106994003         0.536844015         0.391117990
     0.840779006         0.629782021         0.478516996
     0.721350014         0.632624984         0.460615009
     0.514078975         0.455403000         0.429686993
     0.412548006         0.385453999         0.446574986
     0.550790012         0.330550998         0.478181988
     0.597745001         0.225343004         0.498293996
     0.143383995         0.947193980         0.389676988
     0.091330998         0.856791973         0.360971987
     0.008437000         0.837193012         0.416601986
     0.883310020         0.870957971         0.422446012
     0.531190991         0.957062006         0.426310986
     0.601952016         0.989387989         0.462601990
     0.621474981         0.607910991         0.367709994
     0.733756006         0.662742019         0.355058014
     0.289528996         0.356525987         0.492029011
     0.274562001         0.466360986         0.469242990
     0.694463015         0.385291994         0.515255988
     0.759504974         0.488721013         0.503457010
     0.041265000         0.559001982         0.261546999
     0.972841978         0.556845009         0.221321002
     0.680568993         0.970826983         0.258403003
     0.695104003         0.854663014         0.272294998
     0.162189007         0.528792977         0.220761001
     0.268987000         0.467768013         0.204967007
     0.750364006         0.101764001         0.220657006
     0.671299994         0.023424000         0.198167995
     0.184743002         0.231553003         0.127004996
     0.135161996         0.296351999         0.162355006
     0.099852003         0.388655007         0.209753007
     0.026241999         0.287133008         0.221778005
     0.927107990         0.926079988         0.165921003
     0.831157982         0.952594995         0.196171001
     0.688274026         0.563705027         0.309489012
     0.776896000         0.485762000         0.290293008
     0.486532003         0.004574000         0.180453002
     0.566843987         0.057149999         0.150889993
     0.951068997         0.829707026         0.232120007
     0.987121999         0.712370992         0.243775994
     0.748874009         0.047045000         0.571659982
     0.724408984         0.935912013         0.551038980
     0.130985007         0.910610974         0.548843980
     0.179175004         0.026288999         0.545885980
     0.410852998         0.719582021         0.587185025
     0.321195006         0.797039986         0.568623006
     0.144970000         0.780665994         0.596749008
     0.141240001         0.720848978         0.556914985
     0.686338007         0.775438011         0.540912986
     0.814100027         0.788655996         0.530054986
     0.547936022         0.003898000         0.573558986
     0.448711991         0.925253987         0.581852019
     0.145999998         0.693174005         0.125069007
     0.077147998         0.599268019         0.143372998
     0.507341981         0.489715993         0.579771996
     0.480753988         0.769716978         0.302282989
