# Supplementary material for: Differentiating interfacial water structures via alkali metal cation promotor for H2O2 electrosynthesis in acid
Source: Nat Commun. 2026 Apr 8;17:4973. doi: 10.1038/s41467-026-71584-9 (PMC13237355; doi:10.1038/s41467-026-71584-9)
Supplement: Supplementary file 3 — Supplementary Data 1 [file 41467_2026_71584_MOESM3_ESM.zip › Supplementary data 1/Cs-MD-final.vasp]

POSCAR file written by OVITO Basic 3.8.5
1
31.54 0.0 0.0
0.0 31.54 0.0
0.0 0.0 31.54
H Cs O S 
2078 6 1081 13 
Direct
0.4359543437 0.9838300571 0.8814204185
0.4315155358 1.0317057705 0.8700063412
0.48065948 1.0158528852 0.8725428028
0.5025364616 0.0948002536 0.5072923272
0.4768547876 0.1280913126 0.5431198478
0.51934052 0.103043754 0.5564362714
0.4746353836 0.2396956246 0.9521242866
0.5114140774 0.2660114141 0.9803424223
0.4873176918 0.2247939125 1.0012682308
0.0700697527 0.2308180089 0.2669625872
0.1125554851 0.2308180089 0.2352568167
0.0710209258 0.2003804692 0.2228915663
0.4251743817 0.3481293595 0.1639188332
0.4679771718 0.3471781864 0.1962587191
0.4587824984 0.306911858 0.1629676601
0.8037412809 0.4911223843 0.510779962
0.7694990488 0.5288522511 0.5215599239
0.7603043754 0.4952441344 0.4844641725
0.8845909956 0.8424223209 0.4432466709
0.8354470514 0.8579581484 0.4584654407
0.87983513 0.8845909956 0.475269499
0.3953709575 0.9156626506 0.5215599239
0.4419784401 0.8985415346 0.5019023462
0.4254914394 0.8823715916 0.5469245403
0.8329105897 0.0329740013 0.1138237159
0.8500317058 0.0818008878 0.1071655041
0.8249841471 0.0675332911 0.1487000634
0.5402663285 0.2079898542 0.2327203551
0.5041217502 0.2197209892 0.2698161065
0.4971464807 0.2327203551 0.2206721623
0.5050729233 0.1198478123 0.1217501585
0.5025364616 0.1188966392 0.1740646798
0.4980976538 0.1629676601 0.1509194673
0.8972733037 0.9207355739 0.2067216233
0.8953709575 0.8928344959 0.2501585289
0.9121750159 0.9422954978 0.2507926443
0.0199746354 0.0091946734 0.6978440076
0.0317057705 0.0532656944 0.7244768548
-0.0187064046 0.0370957514 0.7162333545
0.2447685479 0.4445149017 0.977488903
0.207038681 0.4210526316 1.0015852885
0.251109702 0.4321496512 1.0256816741
0.0393151554 0.848763475 0.6921369689
0.0234622701 0.8985415346 0.6924540266
0.0237793278 0.8703233989 0.7346227013
0.0846544071 0.7799619531 0.3129359543
0.1081166772 0.7786937223 0.2647431833
0.1192136969 0.8123018389 0.3008877616
0.1987951807 0.6103360812 0.6607482562
0.1956246037 0.6559923906 0.6423589093
0.1648700063 0.6188966392 0.6239695625
0.1864299302 0.254280279 0.1052631579
0.1350665821 0.2435003171 0.1173113507
0.1499682942 0.2450856056 0.0713379835
0.0348763475 0.4489537096 0.6889663919
0.0161699429 0.4169308814 0.7251109702
0.045022194 0.4587824984 0.7362079899
0.982878884 0.8075459734 0.5852885225
1.0329740013 0.815472416 0.5776791376
0.9958782498 0.8468611287 0.5577045022
0.9226379201 0.050412175 0.2745719721
0.9311984781 0.0050729233 0.2977171845
0.2948636652 0.712428662 0.9670259987
0.3142041852 0.707038681 1.0145846544
0.8839568802 0.8614457831 0.684527584
0.8354470514 0.8484464172 0.6972098922
0.6195307546 0.1318960051 0.128725428
0.5919467343 0.1632847178 0.0979708307
0.6521876982 1.0104629042 0.5237793278
0.6648700063 0.9686112873 0.4961953075
0.6442612555 0.5212428662 0.6414077362
0.6230183893 0.475269499 0.6312618897
0.0355104629 0.7609384908 0.3956880152
-0.0133164236 0.7714013951 0.3820545339
0.6607482562 0.2308180089 0.1905516804
0.630944832 0.2622067216 0.2190868738
0.7374762207 0.1946734306 0.2289156627
0.7796448954 0.2184527584 0.2105263158
0.4939759036 1.0110970197 0.0884590996
0.5288522511 0.9812935954 0.1125554851
0.6699429296 0.0726062143 0.9676601141
0.6750158529 0.1084337349 1.0047558656
0.0424857324 0.4416613824 0.050412175
0.0253646164 0.4879518072 0.0656309448
0.25967026 0.1217501585 0.5719720989
0.2460367787 0.1001902346 0.616994293
0.193088142 0.5174381737 0.1271401395
0.2320862397 0.5399492708 0.1014584654
0.665187064 0.3392517438 1.0126823082
0.6943563729 0.3354470514 0.9698795181
0.5640456563 0.1550412175 0.3427393786
0.6128725428 0.1455294864 0.3570069753
0.8281547242 0.1838934686 0.5840202917
0.8693722257 0.2117945466 0.569752695
0.5180722892 0.4086873811 0.74032974
0.4942929613 0.4546607483 0.7406467977
0.6176284084 0.4917564997 0.4587824984
0.6490171211 0.5044388079 0.4197844008
0.6214331008 0.041851617 0.4283449588
0.5789473684 0.0466074826 0.39917565
0.061192137 0.5592897907 0.1670894103
0.0256816741 0.5266328472 0.148065948
0.2615726062 0.8392517438 0.3842739379
0.2333544705 0.8633481294 0.4201014585
0.9346861129 0.8392517438 0.2802790108
0.883005707 0.8373493976 0.2818642993
0.5129993659 0.3871274572 0.1001902346
0.4812935954 0.3681039949 0.0637285986
0.9051997464 0.0538998098 0.72098922
0.9343690552 0.064362714 0.7622067216
0.144895371 0.075142676 0.5215599239
0.1661382372 0.1182625238 0.5025364616
0.472098922 0.3497146481 0.8706404566
0.4419784401 0.3088142042 0.87983513
0.5202916931 0.3446417248 0.5237793278
0.4812935954 0.3668357641 0.4974635384
0.3592263792 0.0967025999 0.2089410273
0.3452758402 0.0538998098 0.1835764109
0.5789473684 0.2184527584 0.1236525048
0.5377298668 0.2476220672 0.1350665821
0.6642358909 0.7270133164 0.1848446417
0.6461636018 0.7339885859 0.2330374128
0.1239695625 0.5022194039 0.9445149017
0.1591629677 0.4895370958 0.9086873811
0.4308814204 0.2755231452 0.6239695625
0.4438807863 0.3135700698 0.5913126189
0.2685478757 0.6246036779 0.583703234
0.2669625872 0.6607482562 0.5466074826
0.6103360812 0.3012048193 0.790741915
0.6578947368 0.3211794547 0.7847178186
0.5700697527 0.9993658846 -0.0091946734
0.5348763475 0.9952441344 0.0285351934
0.6756499683 0.0342422321 0.2809131262
0.6778693722 0.0383639822 0.2292327204
0.15884591 0.1058972733 0.2666455295
0.13950539 0.153455929 0.2714013951
0.8674698795 0.3297400127 0.6994292961
0.8779327838 0.3065948003 0.6544071021
0.7216233354 0.1769181991 0.545022194
0.7346227013 0.1892834496 0.4965123653
0.865884591 0.0732403297 0.5091946734
0.8753963221 0.1239695625 0.5104629042
0.9121750159 0.9321496512 0.9502219404
0.8722257451 0.9235890932 0.9185161699
0.7003804692 0.5234622701 0.857324033
0.7400126823 0.5564362714 0.8532022828
0.5659480025 0.2666455295 0.6908687381
0.5757767914 0.2159162968 0.6962587191
0.2400126823 0.6810399493 0.949587825
0.2777425491 0.6731135067 0.9150285352
0.304692454 0.8662016487 0.4480025365
0.3386176284 0.8443246671 0.4803424223
0.3655675333 0.8408370323 0.8906150919
0.3750792644 0.7901077996 0.8950538998
0.2235256817 0.8164235891 0.7577679138
0.1769181991 0.8037412809 0.7758402029
0.8636651871 0.3912492074 0.3703233989
0.8703233989 0.4159797083 0.3253012048
-0.003170577 0.4736842105 0.9870006341
0.0301204819 0.441027267 0.9644895371
0.6775523145 0.3620798985 0.089093215
0.6325301205 0.3443246671 0.0703868104
0.5986049461 0.3281547242 0.6414077362
0.5770450222 0.3414711477 0.686746988
0.1074825618 0.4426125555 0.7710843373
0.1100190235 0.4781230184 0.7336715282
0.508560558 0.8941027267 0.0237793278
0.5025364616 0.9400760938 9.5117311351e-04
0.734939759 0.6645529486 0.3963221306
0.7098922004 0.6195307546 0.4010779962
0.5044388079 0.0618262524 0.2295497781
0.5095117311 0.0228281547 0.2634749524
0.8072289157 0.3094483196 0.0700697527
0.7815472416 0.3424223209 0.1005072923
0.5684844642 0.1407736208 0.611604312
0.5805326569 0.0938490805 0.5932149651
0.5402663285 0.4809765377 0.5551680406
0.5076093849 0.4594166138 0.5887761573
0.3738110336 0.606214331 0.7637920101
0.3253012048 0.603043754 0.7809131262
0.1502853519 0.667406468 0.1753329106
0.1328471782 0.6800887762 0.2225745086
0.2076727964 0.0447051363 0.5006341154
0.2270133164 0.0034876347 0.5250475587
0.2292327204 0.5177552315 0.8833227647
0.2758402029 0.536461636 0.8706404566
0.5180722892 0.5263157895 0.494610019
0.5038046925 0.5760938491 0.4927076728
0.2330374128 0.517121116 0.949587825
0.2805960685 0.4971464807 0.9565630945
0.0833861763 0.5542168675 0.2311350666
0.0954343691 0.603043754 0.2184527584
0.5050729233 0.6810399493 1.0006341154
0.5025364616 0.6331642359 1.0196575777
0.8763474952 0.681357007 0.524730501
0.8579581484 0.7260621433 0.5434369055
0.3376664553 0.9036144578 0.6946734306
0.3563728599 0.8662016487 0.7254280279
0.2904248573 0.87983513 0.827203551
0.2869372226 0.9229549778 0.7993024731
0.290741915 0.5240963855 0.8167406468
0.3329105897 0.5538998098 0.8138871275
0.6578947368 0.3814204185 0.3287888396
0.6769181991 0.3370323399 0.3103994927
0.2669625872 0.9286620165 0.7270133164
0.2333544705 0.9559289791 0.7552314521
0.2704502219 0.2558655675 0.5298034242
0.2387444515 0.2866201649 0.5567533291
0.2121116043 0.1360177552 0.843373494
0.2041851617 0.1670894103 0.8027901078
0.6290424857 0.1068484464 0.2552314521
0.6277742549 0.1445783133 0.290741915
0.1819911224 0.8376664553 0.2466708941
0.1667723526 0.8589093215 0.2910589727
0.1046290425 0.8576410907 1.0101458465
0.1246036779 0.8500317058 0.9625871909
0.815472416 0.5079264426 0.8826886493
0.86049461 0.5057070387 0.9080532657
0.7571337984 0.0339251744 0.5567533291
0.7222574509 0.0716550412 0.5618262524
0.1623335447 0.7206721623 0.1464806595
0.1537729867 0.762840837 0.1173113507
0.1227013316 0.0447051363 0.7916930881
0.0909955612 0.0596068484 0.7536461636
0.2631578947 0.1968928345 0.3484464172
0.2856689918 0.162016487 0.3173747622
0.5234622701 0.9923906151 0.513950539
0.4980976538 0.9990488269 0.5586556753
0.0827520609 0.2805960685 0.9422954978
0.0688015219 0.2897907419 0.991439442
0.7019657578 0.4381737476 0.9942929613
0.7152821814 0.4007609385 0.9610019023
0.2048192771 0.0358275206 0.7346227013
0.2501585289 0.058972733 0.7254280279
0.5253646164 0.0434369055 0.921686747
0.5434369055 0.0428027901 0.8731769182
0.3211794547 0.3912492074 0.0963855422
0.2745719721 0.3684210526 0.0963855422
0.3858592264 0.8722257451 0.9369055168
0.3373493976 0.8709575143 0.954977806
0.6363348129 0.2143310082 0.9337349398
0.6265060241 0.2561826252 0.9622701332
0.7466708941 0.9188332276 0.2213062777
0.7552314521 0.9239061509 0.170577045
0.737159163 0.7140139505 0.3430564363
0.6883322765 0.7136968928 0.3259353202
0.061192137 0.8738110336 0.475269499
0.0900443881 0.9166138237 0.4727330374
0.0548509829 0.3516169943 0.7149651237
0.0152187698 0.343373494 0.7476220672
0.5764109068 0.3367152822 0.086873811
0.5856055802 0.2859860495 0.0894102727
0.8614457831 0.6074825618 0.3766645529
0.8747622067 0.6398224477 0.4147114775
0.745719721 0.7048192771 0.2745719721
0.7958148383 0.6937222575 0.2675967026
0.9911223843 0.9610019023 0.3849080533
0.9740012682 0.9124920736 0.3792010146
0.0351934052 0.1965757768 0.7095751427
0.0510462904 0.1788205453 0.6636017755
0.6873811034 0.8478123018 0.6870640457
0.7387444515 0.8402029169 0.6880152188
0.4679771718 0.9562460368 0.3018389347
0.4565630945 0.921686747 0.265060241
0.4771718453 0.1223842739 0.2425491439
0.4435637286 0.1014584654 0.209258085
0.0507292327 0.6762840837 0.7802790108
0.0859226379 0.7127457197 0.7688649334
0.0196575777 0.2885225111 0.075142676
9.5117311351e-04 0.2720355105 0.1207989854
0.2796448954 0.7219403932 0.5298034242
0.2977171845 0.7631578947 0.5554850983
0.8541534559 0.958148383 -0.0063411541
0.8373493976 0.9790741915 0.0380469245
0.0602409639 0.1607482562 0.4537095751
0.0339251744 0.1578947368 0.4984147115
0.0928979074 0.3557387445 0.9695624604
0.0963855422 0.3998097654 0.9426125555
0.3741280913 0.4537095751 0.7463538364
0.4197844008 0.4778059607 0.748890298
0.670577045 0.8972733037 0.9942929613
0.7108433735 0.8646163602 0.991439442
0.1677235257 0.7006975269 0.7847178186
0.144895371 0.7343056436 0.8167406468
0.441027267 0.5196575777 0.0361445783
0.4467343056 0.5187064046 -0.0152187698
0.4965123653 0.8059606848 0.1689917565
0.5443880786 0.7885225111 0.1775523145
0.0098287888 0.0630944832 0.6188966392
0.0082435003 0.0117311351 0.6109701966
0.7206721623 -0.0076093849 0.3462270133
0.670577045 -0.0180722892 0.337983513
1.0057070387 0.1363348129 0.5564362714
0.9889029803 0.0884590996 0.5659480025
0.4695624604 0.4632213063 0.1842105263
0.4369055168 0.4993658846 0.1664552949
0.681357007 0.592263792 0.165187064
0.6493341788 0.5805326569 0.2045022194
0.8319594166 0.7184527584 0.8747622067
0.8237159163 0.7688649334 0.8674698795
0.2831325301 0.0821179455 0.4305643627
0.245719721 0.089093215 0.3956880152
0.8925174382 0.1864299302 0.7878883957
0.8592263792 0.1632847178 0.8202282815
0.7520608751 0.3462270133 0.9353202283
0.7717184528 0.3516169943 0.982878884
0.6487000634 0.2625237793 0.0862396956
0.6623335447 0.2561826252 0.1357006975
0.6823081801 0.2438173748 0.9080532657
0.7235256817 0.2694990488 0.8896639188
0.1331642359 1.0057070387 1.0041217502
0.1122384274 0.9854153456 0.9616360178
0.212428662 0.3402029169 0.4613189601
0.2155992391 0.3002536462 0.4939759036
0.1398224477 0.1363348129 0.6775523145
0.1188966392 0.1385542169 0.6303107166
0.7393785669 0.069752695 0.1027266963
0.7006975269 0.0615091947 0.0688015219
0.3912492074 0.5684844642 0.9904882689
0.3909321497 0.5970196576 0.9470513633
0.2171845276 0.0475586557 0.2564996829
0.1804058339 0.0507292327 0.2203551046
0.3893468611 0.7333544705 0.1357006975
0.4277108434 0.7133798351 0.1639188332
0.6119213697 0.5875079264 0.2878883957
0.5802155992 0.5681674065 0.2520608751
0.0944831959 0.6337983513 0.0488268865
0.1239695625 0.6578947368 0.083703234
0.2114774889 0.9610019023 0.5881420419
0.237159163 0.9334178821 0.5526315789
0.1369689283 0.6366518706 0.2834495878
0.0995561192 0.6724793912 0.2824984147
0.9391249207 0.8040583386 0.4736842105
0.9403931516 0.7590361446 0.4483195942
0.0554850983 0.0545339252 0.3256182625
0.1052631579 0.0434369055 0.3341788205
0.8909321497 0.2175015853 0.851934052
0.874445149 0.2273303741 0.9001268231
0.3329105897 0.8566899176 0.6081166772
0.3224476855 0.9042485732 0.625554851
0.3665187064 0.4467343056 0.1049461002
0.4010779962 0.4334178821 0.0688015219
0.2393785669 0.8674698795 0.2396956246
0.2409638554 0.8357641091 0.198478123
0.7098922004 0.0605580216 0.8427393786
0.7431832594 0.0244134432 0.8268864933
0.2923272036 0.2698161065 0.4242232086
0.2710843373 0.2951807229 0.4638554217
0.1065313887 0.2285986049 0.6407736208
0.0599239062 0.2387444515 0.6207989854
0.1052631579 0.3696892834 0.3731769182
0.0833861763 0.351934052 0.3297400127
0.5345592898 0.3398858592 0.3183259353
0.5190234623 0.3341788205 0.2691819911
0.2894736842 0.9213696893 0.111604312
0.2970830691 0.9533925174 0.1515535828
0.8681039949 0.4619530755 0.5370957514
0.8351299937 0.4797083069 0.572923272
0.625554851 0.8157894737 0.144895371
0.62016487 0.776791376 0.1785034876
0.8170577045 0.3570069753 0.810082435
0.8094483196 0.4074191503 0.801521877
0.3788839569 0.144895371 0.5088776157
0.4051997464 0.1084337349 0.482878884
0.698478123 0.1280913126 0.1049461002
0.6689917565 0.1708941027 0.1039949271
0.9213696893 0.2834495878 1.0069752695
0.9321496512 0.3329105897 1.0183893469
0.9863665187 0.4800253646 0.4359543437
0.935637286 0.4857324033 0.4438807863
0.5025364616 0.8376664553 0.8842739379
0.5288522511 0.8034242232 0.913126189
0.7926442613 0.0069752695 0.2045022194
0.8167406468 0.0202916931 0.2485732403
0.2241597971 0.8424223209 0.9223208624
0.2292327204 0.8110336081 0.8817374762
0.7809131262 0.172796449 0.7400126823
0.7336715282 0.1876981611 0.7552314521
0.9007609385 0.5894102727 0.9568801522
0.9055168041 0.5808497146 0.9061509195
0.6854787571 0.5871908687 0.9375396322
0.6391883323 0.5995561192 0.9181991122
0.0133164236 0.1854787571 0.1347495244
-0.0266328472 0.217818643 0.1284083703
0.3440076094 0.717818643 0.5691185796
0.3874445149 0.7346227013 0.5919467343
0.2289156627 0.7469879518 0.8430564363
0.2580849715 0.7425491439 0.8855421687
1.0044388079 0.0846544071 0.3912492074
1.0168040583 0.1005072923 0.4391249207
0.2241597971 0.8389346861 0.9933417882
0.2305009512 0.8868103995 0.9746353836
0.824032974 0.6204819277 0.5982878884
0.8674698795 0.6391883323 0.5770450222
0.5878249841 0.5256816741 0.9128091313
0.6385542169 0.5145846544 0.9128091313
0.4061509195 0.4353202283 0.9530754597
0.3845909956 0.4616360178 0.9140773621
0.2143310082 0.7194039315 0.72098922
0.2476220672 0.7536461636 0.7406467977
0.262840837 0.4384908053 0.7187698161
0.3138871275 0.4369055168 0.7270133164
0.0656309448 0.653455929 0.2362079899
0.0168040583 0.6391883323 0.2251109702
0.8687381103 0.3040583386 0.7609384908
0.8652504756 0.3557387445 0.7615726062
0.8639822448 0.1058972733 0.0491439442
0.8532022828 0.1493341788 0.0748256183
0.2006975269 0.3772986684 0.0932149651
0.2146480659 0.3474952441 0.0532656944
0.9178820545 0.4457831325 0.902346227
0.8928344959 0.4090044388 0.8757133798
0.8363982245 0.3944197844 0.2422320862
0.7989854153 0.4299302473 0.2387444515
0.2016487001 0.5259987318 0.2656943564
0.2530120482 0.531071655 0.2656943564
0.7755231452 0.0456563094 0.6417247939
0.745719721 0.0466074826 0.6842105263
0.5554850983 0.1582117945 0.6823081801
0.541851617 0.1842105263 0.6398224477
0.1842105263 0.7352568167 0.6097019658
0.1819911224 0.7850348763 0.6239695625
0.513950539 0.4086873811 0.9102726696
0.5380469245 0.3633481294 0.9185161699
0.8329105897 0.2913760304 0.48065948
0.818642993 0.2920101458 0.5304375396
0.9594166138 0.5095117311 0.8008877616
0.9708306912 0.5599239062 0.8050095117
0.0570703868 0.9651236525 0.8849080533
0.0507292327 0.9670259987 0.9362714014
0.2127457197 0.6876981611 0.4292961319
0.2016487001 0.6471147749 0.3994927077
0.2095751427 0.9353202283 0.4102726696
0.2130627774 0.98065948 0.3858592264
0.3595434369 0.3449587825 0.1835764109
0.3522511097 0.3636651871 0.1360177552
0.9657577679 0.4226379201 0.0098287888
0.9147114775 0.4134432467 0.0104629042
0.7324032974 0.1204819277 0.031071655
0.7400126823 0.167406468 0.010779962
0.3370323399 0.1125554851 0.7320862397
0.3858592264 0.0979708307 0.7412809131
0.6943563729 0.8031071655 0.7996195308
0.7054533925 0.8072289157 0.7492073557
0.1636017755 0.3598604946 0.2333544705
0.1750158529 0.4102726696 0.2282815472
0.9831959417 0.7774254914 0.7054533925
0.9730500951 0.8195941661 0.7336715282
0.1179454661 0.8566899176 0.1461636018
0.1280913126 0.8259353202 0.1058972733
0.6382371592 0.7967660114 0.737159163
0.6052631579 0.8275206088 0.762840837
0.4432466709 0.0989220038 0.8528852251
0.4055168041 0.1119213697 0.8858592264
0.893785669 0.6188966392 0.7336715282
0.9245402663 0.6074825618 0.773620799
0.5615091947 0.9733671528 0.7305009512
0.5995561192 0.9920735574 0.7599873177
0.3535193405 0.2552314521 0.5653138871
0.4039315155 0.2663284718 0.5602409639
0.0554850983 0.1487000634 0.1740646798
0.0548509829 0.1299936588 0.2225745086
0.0935320228 0.7666455295 0.1921369689
0.1097019658 0.8148383006 0.2029169309
0.254280279 0.6816740647 0.2935954344
0.2060875079 0.6981610653 0.2844007609
0.5986049461 0.9508560558 0.0231452124
0.6252377933 0.9172479391 0.0523145212
0.6315789474 0.0510462904 0.0986049461
0.6150919467 0.0678503488 0.1445783133
0.3630310717 0.4977805961 0.6490171211
0.4067850349 0.5098287888 0.6239695625
0.9502219404 0.2206721623 0.0374128091
0.9032974001 0.2222574509 0.058972733
0.1563094483 0.3405199746 0.2844007609
0.137285986 0.3005707039 0.3116677235
0.3332276474 0.2181357007 0.1772352568
0.3776157261 0.2431832594 0.1680405834
0.4032974001 0.4882688649 0.4530754597
0.4026632847 0.4930247305 0.5047558656
0.9451490171 0.4118579581 0.7165504122
0.924857324 0.3823715916 0.7539632213
0.7504755866 0.1236525048 0.2720355105
0.7098922004 0.103043754 0.2469879518
0.0843373494 0.10082435 0.6946734306
0.0545339252 0.1188966392 0.7327203551
0.84115409 0.644895371 0.3310082435
0.7967660114 0.6182625238 0.3313253012
0.1857958148 0.7406467977 0.9461001902
0.1414077362 0.7238427394 0.966708941
0.7444514902 0.6559923906 0.0592897907
0.7095751427 0.6781864299 0.027901078
0.7339885859 0.6385542169 0.9759036145
0.7780596068 0.6230183893 0.9537095751
0.1857958148 0.8351299937 0.6940393152
0.1623335447 0.8335447051 0.648065948
0.1616994293 0.7381103361 0.7301838935
0.1642358909 0.7685478757 0.6886493342
0.804692454 0.3655675333 0.558972733
0.7688649334 0.3281547242 0.5586556753
0.1357006975 0.9632213063 0.4220038047
0.1005072923 0.9426125555 0.3899809765
0.6734305644 0.4825618263 0.1553582752
0.6876981611 0.5288522511 0.1734305644
0.4223208624 0.857324033 0.8005707039
0.4169308814 0.8541534559 0.851934052
0.3493975904 0.7346227013 0.9438807863
0.3792010146 0.723208624 0.9032974001
0.1753329106 0.1496512365 0.1556753329
0.1274571972 0.1404565631 0.1731135067
0.5237793278 0.8341788205 0.2669625872
0.5345592898 0.7964489537 0.3005707039
0.8081800888 0.5913126189 0.8338617628
0.7644261256 0.6068484464 0.8103994927
0.4169308814 0.2970830691 0.0301204819
0.3769816107 0.3256182625 0.0145846544
0.4457831325 0.2219403932 0.4175649968
0.4365884591 0.172796449 0.4045656309
-3.170577045e-04 0.7641090679 0.8262523779
0.0240963855 0.7824984147 0.8681039949
0.8050095117 0.0545339252 0.8630310717
0.8180088776 0.1043119848 0.8668357641
0.5072923272 0.8440076094 0.689917565
0.4610019023 0.8481293595 0.6667723526
0.1353836398 0.5393151554 0.1835764109
0.184527584 0.5317057705 0.1978440076
0.3500317058 0.3050095117 0.4575142676
0.3804692454 0.2939124921 0.4980976538
0.3230818009 0.1968928345 0.522511097
0.2758402029 0.1762840837 0.5285351934
0.0710209258 0.62016487 0.1268230818
0.0570703868 0.6506024096 0.1661382372
0.2247939125 0.6055802156 0.8776157261
0.203868104 0.6525047559 0.869055168
0.754280279 0.7967660114 0.8725428028
0.7482561826 0.7660114141 0.9140773621
0.977488903 0.0786303107 0.0459733672
0.9686112873 0.089093215 0.0960684845
0.7660114141 0.7184527584 0.5986049461
0.7415979708 0.7308180089 0.6423589093
0.7450856056 0.8858592264 0.5526315789
0.7276474318 0.8383005707 0.5634115409
0.1746987952 0.4980976538 0.8417882055
0.1610653139 0.531071655 0.8043753963
0.3928344959 0.1842105263 0.7495244134
0.355104629 0.1772352568 0.7146480659
0.9711477489 0.9492707673 0.2688649334
0.9518072289 0.9413443247 0.3161065314
0.3944197844 0.7964489537 0.2419150285
0.3795180723 0.7625237793 0.2054533925
0.5443880786 0.2311350666 0.3662016487
0.5488268865 0.2774254914 0.343373494
0.3230818009 0.921686747 0.9181991122
0.2983512999 0.9346861129 0.8747622067
0.9514901712 0.1575776791 0.324032974
0.9343690552 0.1474318326 0.3715916297
0.5361445783 0.9369055168 0.5282181357
0.527901078 0.8868103995 0.5383639822
0.9083703234 0.86049461 0.9866835764
0.9422954978 0.8557387445 0.9476854788
0.4134432467 0.6385542169 0.0488268865
0.3776157261 0.6461636018 0.0856055802
0.541851617 0.5345592898 0.3620798985
0.5459733672 0.5272669626 0.3110336081
0.0060240964 0.6521876982 0.8639822448
0.0519974635 0.6312618897 0.8528852251
0.343373494 0.9873176918 0.8766645529
0.3535193405 0.9740012682 0.8275206088
0.8579581484 0.6049461002 0.0317057705
0.8313253012 0.5618262524 0.0209258085
0.9499048827 0.3008877616 0.6357006975
0.9397590361 0.2555485098 0.6125554851
0.3243500317 0.9568801522 0.5269499049
0.3357641091 0.9181991122 0.494610019
0.3214965124 0.5174381737 0.6978440076
0.3306911858 0.5567533291 0.6655041218
0.7514267597 1.0177552315 0.7485732403
0.7438173748 0.9670259987 0.7409638554
0.6743817375 0.365884591 0.4048826886
0.6623335447 0.318642993 0.4229549778
0.3725428028 0.597653773 0.3297400127
0.3792010146 0.5519974635 0.3062777425
0.2939124921 0.4613189601 0.2482561826
0.2923272036 0.4809765377 0.2003804692
0.1322130628 0.1775523145 0.5608750793
0.0963855422 0.1401395054 0.5599239062
0.6556753329 0.1756499683 0.555802156
0.6794546607 0.2067216233 0.5897273304
0.1607482562 0.2143310082 0.0047558656
0.148065948 0.1785034876 0.0399492708
0.1823081801 0.2584020292 0.4730500951
0.2064045656 0.2155992391 0.4568801522
0.1407736208 0.5897273304 -0.0114140774
0.1420418516 0.5694356373 0.0361445783
0.5567533291 0.1629676601 0.8522511097
0.5938490805 0.1464806595 0.8195941661
0.4518072289 0.0818008878 0.7235256817
0.4435637286 0.1204819277 0.689917565
0.0215599239 0.3230818009 0.2688649334
-0.0082435003 0.3474952441 0.2339885859
0.7343056436 0.1315789474 0.8842739379
0.7064045656 0.0973367153 0.9112238427
0.0015852885 0.6968928345 0.9296131896
-0.0190234623 0.7108433735 0.9749524413
0.329422955 0.8633481294 0.1052631579
0.3034242232 0.8547875713 0.061192137
0.5726062143 0.494610019 0.4045656309
0.5313887127 0.5174381737 0.4258084971
0.3906150919 0.1610653139 0.3202282815
0.3570069753 0.1220672162 0.3259353202
0.0329740013 0.1442612555 0.7980342422
-0.0117311351 0.1182625238 0.796131896
0.6455294864 0.486049461 0.3468611287
0.6135066582 0.4454660748 0.3490805327
0.586873811 0.8436905517 0.203868104
0.5608750793 0.8864933418 0.217818643
0.2076727964 0.7564996829 0.4280279011
0.2019657578 0.7498414711 0.4790741915
0.3284717819 0.5459733672 0.1937222575
0.3050095117 0.5355104629 0.1487000634
0.4353202283 0.9559289791 0.4080532657
0.4470513633 1.0006341154 0.3842739379
0.944197844 0.8655675333 0.4201014585
0.9812935954 0.8427393786 0.4483195942
0.6033608117 0.8538363982 0.8161065314
0.5523145212 0.8598604946 0.8094483196
0.1074825618 0.2102092581 0.4451490171
0.0732403297 0.2216233354 0.4080532657
0.9885859226 0.3053265694 0.8696892834
0.9660748256 0.2618896639 0.8528852251
0.6049461002 0.8427393786 0.4854153456
0.5871908687 0.87983513 0.5164870006
0.4220038047 0.0941661382 0.1001902346
0.3874445149 0.0634115409 0.1230183893
0.2482561826 0.2254280279 0.9036144578
0.2796448954 0.1870640457 0.9181991122
0.9315155358 0.9311984781 0.7095751427
0.8826886493 0.9454660748 0.6994292961
0.1490171211 0.0764109068 0.0345592898
0.1046290425 0.0523145212 0.0459733672
0.2866201649 0.5881420419 0.9048826886
0.3275206088 0.6014584654 0.9337349398
0.8582752061 0.3284717819 0.2501585289
0.8110336081 0.324032974 0.2298668358
0.5821179455 0.4936588459 0.7425491439
0.6017755231 0.4990488269 0.6949904883
0.9204185162 0.8493975904 0.6296766011
0.9299302473 0.8972733037 0.6474318326
0.3811033608 0.6179454661 0.2368421053
0.332593532 0.6128725428 0.2194039315
0.2942295498 0.2666455295 0.1829422955
0.2568167406 0.301521877 0.1766011414
0.1173113507 0.6889663919 0.6246036779
0.1236525048 0.7064045656 0.672796449
0.7241597971 0.4299302473 0.0675332911
0.6737476221 0.4280279011 0.0554850983
0.207038681 0.313253012 -0.0231452124
0.2422320862 0.2935954344 0.0091946734
0.6607482562 0.3525681674 0.6043119848
0.6810399493 0.3541534559 0.6518706405
0.4590995561 0.8291058973 0.3811033608
0.5009511731 0.8354470514 0.3509828789
0.9749524413 0.7625237793 0.1176284084
0.9705136335 0.7133798351 0.1027266963
0.9422954978 0.7520608751 0.7745719721
0.9797083069 0.7168674699 0.7809131262
0.4657577679 0.1797717185 0.4927076728
0.5047558656 0.2121116043 0.5028535193
0.4882688649 0.561192137 0.2587190869
0.4835129994 0.5957514268 0.2970830691
0.9502219404 0.237159163 0.2374762207
0.9984147115 0.2523779328 0.2254280279
0.8760304375 0.3738110336 0.5738744451
0.8528852251 0.3741280913 0.62016487
0.5443880786 0.4638554217 0.2720355105
0.5909955612 0.4800253646 0.2872542803
0.7837666455 0.8890298034 0.6578947368
0.7688649334 0.8554216867 0.6211160431
0.8623969562 0.2098922004 0.7235256817
0.913126189 0.2111604312 0.7343056436
0.8734939759 0.5190234623 0.9755865568
0.8912492074 0.4705136335 0.9717818643
0.0792644261 0.3874445149 0.1908687381
0.0789473684 0.438807863 0.184527584
0.3547875713 0.4895370958 0.1585288523
0.3769816107 0.4445149017 0.1708941027
0.5437539632 0.6084337349 0.4435637286
0.5481927711 0.6597970831 0.4381737476
0.9029803424 0.9188332276 0.5941661382
0.9166138237 0.9682942295 0.6020925808
0.6559923906 0.4923906151 0.8027901078
0.6708941027 0.5380469245 0.7834495878
1.0190234623 0.6509194673 0.7463538364
0.9755865568 0.6417247939 0.7197209892
0.3849080533 0.8306911858 0.3446417248
0.3918833228 0.7910589727 0.3769816107
0.4629042486 0.765060241 0.086873811
0.5019023462 0.7707672796 0.1204819277
0.4835129994 0.3585922638 0.5884590996
0.4578313253 0.3994927077 0.5703868104
0.1328471782 0.2333544705 0.3142041852
0.1800887762 0.2175015853 0.3008877616
0.1816740647 0.5646797717 0.4277108434
0.2235256817 0.575142676 0.39917565
0.7289156627 0.8056436271 0.4438807863
0.7184527584 0.8062777425 0.494610019
0.1198478123 0.0821179455 0.9394419784
0.114774889 0.0925808497 0.9898541535
0.6857958148 0.2244768548 0.8322764743
0.637285986 0.2368421053 0.8192771084
0.5462904249 0.3731769182 0.1569435637
0.5317057705 0.4194673431 0.1746987952
1.0123652505 0.7121116043 0.209258085
1.0209258085 0.762840837 0.2149651237
0.3021559924 0.4927076728 0.5098287888
0.3322764743 0.4511731135 0.5180722892
0.6829422955 0.1258719087 0.5856055802
0.6658211795 0.0843373494 0.6112872543
0.6569435637 0.0995561192 0.8053265694
0.6636017755 0.1119213697 0.855104629
0.9457831325 0.1544071021 0.5244134432
0.9156626506 0.195307546 0.5142675967
0.0862396956 0.7723525682 0.0535827521
0.0716550412 0.8205453393 0.0649968294
0.7615726062 0.3218135701 0.6490171211
0.810082435 0.3034242232 0.6455294864
0.2729866836 0.9064679772 0.2904248573
0.2409638554 0.941027267 0.2694990488
0.4232720355 0.407736208 0.796131896
0.4289790742 0.357324033 0.806911858
0.5963855422 0.9470513633 0.2190868738
0.6357006975 0.9670259987 0.2466708941
0.2758402029 -0.0142675967 0.4416613824
0.2653772987 0.0272669626 0.4711477489
0.6065313887 0.2609384908 0.0202916931
0.62016487 0.2133798351 0.0361445783
0.5764109068 0.3008877616 0.9600507292
0.5707038681 0.3116677235 1.0101458465
0.7041851617 0.9530754597 0.6804058339
0.6683576411 0.9280279011 0.7079898542
0.5640456563 0.8734939759 0.0840202917
0.6097019658 0.8662016487 0.1074825618
0.1081166772 0.5383639822 0.625554851
0.1518706405 0.547241598 0.5998731769
0.2162333545 0.5681674065 0.5577045022
0.2612555485 0.5526315789 0.5786303107
0.207038681 0.3050095117 0.3097653773
0.2574508561 0.3103994927 0.2993024731
0.416296766 0.9118579581 0.1905516804
0.4086873811 0.8763474952 0.2273303741
0.3792010146 0.3909321497 0.7393785669
0.3734939759 0.3994927077 0.6886493342
0.5548509829 0.5082435003 0.2203551046
0.5161699429 0.5168040583 0.1870640457
0.5865567533 0.2942295498 0.2691819911
0.6293595434 0.2714013951 0.287571338
0.1636017755 0.003170577 0.1851616994
0.1204819277 0.0145846544 0.2111604312
0.0396322131 0.4185161699 0.2882054534
-0.0028535193 0.4201014585 0.2587190869
0.5399492708 0.8941027267 0.3956880152
0.527901078 0.935637286 0.3671528218
0.4036144578 0.223208624 0.3719086874
0.385225111 0.2701331642 0.36049461
0.8814204185 0.058972733 0.8960050729
0.9207355739 0.0925808497 0.8906150919
0.8402029169 0.7155992391 0.4277108434
0.8858592264 0.6994292961 0.4464172479
0.5814838301 0.4051997464 0.7492073557
0.6014584654 0.357324033 0.7479391249
0.477488903 0.2609384908 0.0561192137
0.4965123653 0.3088142042 0.0599239062
0.1052631579 0.3392517438 0.5383639822
0.0938490805 0.3107165504 0.5802155992
0.941027267 0.1502853519 0.5938490805
0.8982244769 0.1772352568 0.6046290425
0.4064679772 0.7584020292 0.0535827521
0.4001268231 0.7102092581 0.0716550412
0.9353202283 1.0161699429 0.855104629
0.916296766 0.9736842105 0.8782498415
0.2742549144 0.2041851617 0.4346861129
0.2526949905 0.15884591 0.4210526316
0.717818643 0.9026632847 0.7450856056
0.7149651237 0.8684210526 0.7834495878
0.1417247939 0.0640456563 0.1467977172
0.1578947368 0.0887761573 0.1043119848
0.7495244134 0.1655041218 0.4381737476
0.7996195308 0.1648700063 0.424857324
0.0646797717 0.9499048827 0.1280913126
0.0700697527 0.9847812302 0.0903614458
0.0789473684 0.7894736842 0.6433100824
0.045022194 0.7777425491 0.6807228916
0.9464172479 0.6804058339 0.5206087508
0.9350031706 0.6382371592 0.4927076728
0.5871908687 0.9204185162 0.8757133798
0.6388712746 0.9207355739 0.8782498415
0.0234622701 0.4508560558 0.1731135067
-0.0187064046 0.4651236525 0.1467977172
0.0510462904 0.8490805327 0.1934051997
0.045022194 0.8902980342 0.1623335447
0.0110970197 0.7098922004 0.6680405834
0.0298034242 0.7146480659 0.7162333545
0.1049461002 0.8801521877 0.6077996195
0.1429930247 0.9048826886 0.6325301205
0.5859226379 0.7343056436 0.8053265694
0.5906785035 0.7815472416 0.8262523779
0.9701965758 0.0231452124 0.9930247305
0.9923906151 0.0646797717 0.9714648066
0.3544705136 0.4001268231 0.8677869372
0.3811033608 0.3776157261 0.9061509195
0.9724159797 0.3037412809 0.7920101458
0.9384908053 0.3059606848 0.7530120482
0.4984147115 0.6271401395 0.3684210526
0.4740012682 0.6578947368 0.334812936
0.87983513 0.4993658846 0.4067850349
0.9010779962 0.5459733672 0.4004438808
0.9150285352 0.9505389981 0.1331642359
0.9641724794 0.9343690552 0.1328471782
0.9616360178 0.804692454 0.6569435637
0.9384908053 0.7748890298 0.6214331008
0.1902346227 0.6179454661 0.9508560558
0.1629676601 0.5786303107 0.9315155358
0.7530120482 0.5374128091 0.0285351934
0.7631578947 0.5703868104 -0.0101458465
0.7653772987 0.2564996829 0.0221940393
0.8113506658 0.2428662016 0.0412175016
0.4781230184 0.84115409 0.5865567533
0.527901078 0.8522511097 0.5948002536
0.5320228282 0.4850982879 1.0079264426
0.5038046925 0.4812935954 0.9648065948
0.494610019 0.5615091947 0.8985415346
0.4556119214 0.533291059 0.8792010146
0.1068484464 0.3655675333 0.6296766011
0.1493341788 0.385225111 0.6071655041
0.2742549144 0.6065313887 0.6848446417
0.2444514902 0.603043754 0.7270133164
0.6889663919 0.6081166772 0.7685478757
0.6544071021 0.5903614458 0.7343056436
0.327203551 0.6876981611 0.6883322765
0.3443246671 0.7073557387 0.6436271401
0.7289156627 0.0646797717 0.2079898542
0.7324032974 0.031071655 0.1683576411
0.1569435637 0.2339885859 0.5266328472
0.1353836398 0.2625237793 0.5637285986
0.9629042486 0.3823715916 0.189917565
0.9315155358 0.3956880152 0.2285986049
0.3233988586 0.3719086874 0.5627774255
0.3424223209 0.3776157261 0.6106531389
0.4340519975 0.9286620165 0.0358275206
0.4137603044 0.8941027267 0.0684844642
0.9930247305 0.2812301839 0.3373493976
0.9603677869 0.2634749524 0.301521877
0.8284717819 0.6011414077 0.4413443247
0.792961319 0.6277742549 0.4679771718
0.2850348763 0.4429296132 0.4172479391
0.2926442613 0.4660748256 0.3715916297
0.2831325301 0.0228281547 0.2495244134
0.2777425491 0.0076093849 0.2989854153
0.8554216867 0.6429930247 0.1870640457
0.8072289157 0.6252377933 0.1934051997
0.1506024096 0.5551680406 0.3123018389
0.1312618897 0.508560558 0.3012048193
0.6328471782 0.5757767914 -9.5117311351e-04
0.6496512365 0.5542168675 0.0431198478
0.9552948637 0.9803424223 0.444197844
0.9159797083 0.9850982879 0.4112238427
0.7660114141 0.4324667089 0.1525047559
0.8037412809 0.4337349398 0.116994293
1.0145846544 0.1781864299 0.0079264426
0.9961953075 0.1537729867 0.0497780596
0.9644895371 0.5770450222 0.5802155992
1.0060240964 0.5608750793 0.5538998098
0.0970196576 0.0437539632 0.4381737476
0.0649968294 0.0767279645 0.4622701332
0.1160431198 0.8554216867 0.3820545339
0.0909955612 0.8741280913 0.3408370323
0.1886493342 0.9492707673 0.8608116677
0.2362079899 0.9413443247 0.8421052632
0.5047558656 0.0900443881 0.3649334179
0.5538998098 0.0944831959 0.3484464172
0.9391249207 0.4565630945 0.5009511731
0.916296766 0.416296766 0.5240963855
0.2514267597 0.6445783133 0.2003804692
0.2913760304 0.6680405834 0.1772352568
0.3157894737 0.6141407736 0.5025364616
0.3383005707 0.6033608117 0.4571972099
0.9895370958 0.7146480659 0.2675967026
0.9584654407 0.6981610653 0.3059606848
0.6702599873 0.2802790108 0.6166772353
0.7130627774 0.2634749524 0.6404565631
0.25967026 0.5703868104 0.7796448954
0.2514267597 0.611604312 0.8097653773
0.6125554851 0.0767279645 0.5069752695
0.6487000634 0.0741915029 0.5437539632
0.072923272 0.6851616994 0.3417882055
0.036461636 0.6987951807 0.3078630311
0.2970830691 0.2454026633 0.0015852885
0.2993024731 0.2672796449 0.0481927711
0.4958782498 0.2897907419 0.475269499
0.5082435003 0.25967026 0.4350031706
0.731769182 0.0703868104 0.4965123653
0.7577679138 0.0919467343 0.4571972099
0.3357641091 0.153455929 0.1994292961
0.2847178186 0.1559923906 0.1911857958
0.1011414077 0.7149651237 0.3947368421
0.1239695625 0.75967026 0.4067850349
0.1100190235 0.2970830691 0.4096385542
0.1509194673 0.3142041852 0.4365884591
0.4039315155 0.1772352568 0.9422954978
0.3972733037 0.175967026 0.8909321497
0.3427393786 0.3671528218 0.4942929613
0.2964489537 0.3899809765 0.4933417882
0.2647431833 0.3430564363 0.3623969562
0.2393785669 0.3868103995 0.3509828789
0.2504755866 0.7723525682 0.3547875713
0.2691819911 0.8002536462 0.315472416
0.5960684845 0.7336715282 0.2888395688
0.5824350032 0.6991122384 0.2530120482
0.8398858592 0.0903614458 0.9749524413
0.8103994927 0.0865567533 0.9324667089
0.832593532 0.2032339886 0.1074825618
0.8722257451 0.2355738744 0.114774889
0.7514267597 0.4651236525 0.6746987952
0.801521877 0.4524413443 0.6721623335
0.1712111604 0.4819277108 0.5909955612
0.2225745086 0.4816106531 0.5970196576
0.357324033 0.8053265694 0.6699429296
0.3541534559 0.7612555485 0.6972098922
0.8966391883 0.7406467977 0.8722257451
0.9350031706 0.7292327204 0.8395688015
0.8281547242 0.3018389347 0.8839568802
0.8167406468 0.2996195308 0.8332276474
0.3633481294 0.0507292327 0.6889663919
0.3772986684 0.0580215599 0.63950539
0.2802790108 0.8855421687 0.5602409639
0.2837666455 0.8849080533 0.5088776157
0.383005707 0.5532656944 0.2422320862
0.3725428028 0.503170577 0.2492073557
0.9359543437 0.5095117311 0.6766011414
0.8899809765 0.4854153456 0.6785034876
0.0583386176 0.0532656944 0.268230818
0.0900443881 0.0875079264 0.245719721
0.0304375396 0.0551680406 0.0703868104
0.0437539632 0.0355104629 0.1160431198
0.3129359543 0.2098922004 0.2346227013
0.3471781864 0.2289156627 0.268230818
0.2165504122 0.5897273304 0.2428662016
0.2105263158 0.6404565631 0.2501585289
0.6112872543 0.4102726696 0.5871908687
0.6100190235 0.4105897273 0.6391883323
0.8040583386 0.6797717185 0.5161699429
0.7545973367 0.6670894103 0.5240963855
0.7989854153 0.466708941 0.8024730501
0.7482561826 0.4762206722 0.7964489537
0.9803424223 0.4093214965 0.4061509195
0.9679771718 0.402346227 0.4559289791
0.144895371 0.6163601776 0.7612555485
0.1686746988 0.6303107166 0.8050095117
0.6442612555 0.045022194 0.7431832594
0.6163601776 0.0808497146 0.717818643
0.4207355739 0.3497146481 0.9673430564
0.4537095751 0.37983513 0.9413443247
0.3383005707 0.0022194039 0.3167406468
0.3173747622 0.0389980977 0.3462270133
0.1192136969 0.3338617628 0.8287888396
0.1610653139 0.3078630311 0.8126188966
0.0269499049 0.5431198478 0.6103360812
0.0374128091 0.5367786937 0.6607482562
0.9048826886 0.1382371592 0.4571972099
0.9331008244 0.0998731769 0.4362714014
0.4695624604 0.4695624604 0.2786937223
0.4416613824 0.5110970197 0.2647431833
0.5244134432 0.2390615092 0.7406467977
0.5060240964 0.2428662016 0.7888395688
0.8500317058 1.0174381737 0.4093214965
0.84115409 1.0 0.4575142676
0.4232720355 0.6550412175 0.9143944198
0.4562460368 0.6154090044 0.9137603044
-0.0168040583 0.545022194 0.0294863665
0.0101458465 0.5431198478 -0.0145846544
0.2812301839 -0.0057070387 0.0941661382
0.2748890298 0.027901078 0.0554850983
0.768230818 0.6461636018 0.2362079899
0.7327203551 0.6119213697 0.22098922
0.0770450222 0.7089410273 0.8414711477
0.0814838301 0.7603043754 0.8344958782
0.5215599239 0.3528852251 0.6788205453
0.4730500951 0.3478123018 0.6959416614
0.1797717185 0.6163601776 0.1769181991
0.1636017755 0.597653773 0.1315789474
0.416296766 0.8008877616 -0.0069752695
0.369055168 0.8037412809 0.013950539
0.2447685479 0.1873811034 0.7593532023
0.2688649334 0.2308180089 0.7742549144
0.0215599239 0.003170577 0.1737476221
0.0421686747 0.0437539632 0.1981610653
0.7409638554 0.3687381103 0.5066582118
0.7102092581 0.3839568802 0.4679771718
0.282181357 0.0370957514 0.8221306278
0.2381103361 0.0117311351 0.8319594166
0.972098922 0.3262523779 0.4327837666
0.9904882689 0.2780596068 0.4277108434
0.5602409639 0.3075459734 0.4118579581
0.545022194 0.3313253012 0.4552948637
0.5003170577 0.3053265694 0.8253012048
0.5123652505 0.2641090679 0.8541534559
0.3665187064 -0.0123652505 0.1632847178
0.3490805327 0.0117311351 0.1207989854
0.862714014 0.7786937223 0.3652504756
0.8297400127 0.8180088776 0.3722257451
0.1227013316 0.6404565631 0.3592263792
0.0995561192 0.6433100824 0.4055168041
0.2079898542 0.804692454 0.3766645529
0.1781864299 0.8268864933 0.4128091313
0.8157894737 0.4514901712 0.4061509195
0.857324033 0.435637286 0.4327837666
0.2254280279 0.1138237159 0.7213062777
0.2003804692 0.1582117945 0.7117945466
0.3180088776 0.7793278377 -0.0072923272
0.2989854153 0.8275206088 -0.0072923272
0.4686112873 0.4470513633 0.0313887127
0.4340519975 0.4166138237 0.008560558
0.5767279645 0.5399492708 0.0377298668
0.5786303107 0.4984147115 0.0684844642
0.6563094483 0.6268230818 0.0792644261
0.6401395054 0.5986049461 0.1198478123
0.7844007609 0.7013316424 0.9641724794
0.7812301839 0.6924540266 0.913126189
0.8376664553 0.1071655041 0.726379201
0.8655675333 0.1331642359 0.6911857958
0.6420418516 0.9524413443 0.9714648066
0.6331642359 0.954977806 0.9204185162
0.910906785 0.7802790108 0.2266962587
0.9552948637 0.7742549144 0.2006975269
0.8687381103 0.153455929 0.4026632847
0.8693722257 0.2048192771 0.3953709575
0.290741915 0.9074191503 0.3766645529
0.3053265694 0.9533925174 0.357324033
0.1296766011 0.1607482562 0.3383005707
0.1087507926 0.1623335447 0.3858592264
0.8931515536 0.6778693722 0.6797717185
0.9378566899 0.6702599873 0.7051363348
0.1892834496 0.3700063412 0.8611287254
0.234939759 0.3649334179 0.8370323399
0.681357007 0.7939124921 1.0145846544
0.7282815472 0.8031071655 0.9952441344
0.8018389347 0.2159162968 0.684527584
0.829422955 0.1965757768 0.6452124287
0.3021559924 0.949587825 0.2282815472
0.3490805327 0.9308814204 0.2168674699
0.5691185796 0.6261889664 0.3826886493
0.5726062143 0.5909955612 0.3446417248
0.4013950539 0.1613823716 0.207038681
0.3858592264 0.1442612555 0.2533291059
0.4705136335 0.2872542803 0.7276474318
0.4334178821 0.27901078 0.6921369689
0.0792644261 0.472098922 0.4908053266
0.0884590996 0.4965123653 0.4461001902
0.6017755231 0.0688015219 0.9889029803
0.5513633481 0.0719720989 1.0009511731
0.0840202917 0.1613823716 0.8592263792
0.078313253 0.1940393152 0.8192771084
0.7241597971 0.6642358909 0.7986683576
0.7663284718 0.6680405834 0.7688649334
0.8779327838 0.4850982879 0.1683576411
0.8801521877 0.5266328472 0.1991122384
0.8249841471 0.3078630311 0.4067850349
0.8646163602 0.2755231452 0.4150285352
0.2729866836 0.7996195308 0.2431832594
0.3211794547 0.7844007609 0.2533291059
0.2603043754 0.0935320228 0.8608116677
0.2723525682 0.1404565631 0.8788839569
1.0066582118 0.6943563729 0.5592897907
0.9936588459 0.7336715282 0.527901078
0.7688649334 0.3262523779 0.8703233989
0.7194039315 0.3408370323 0.8760304375
0.494610019 0.9156626506 0.693088142
0.4727330374 0.9622701332 0.7003804692
0.8291058973 0.9641724794 0.5770450222
0.8091312619 1.0088776157 0.5935320228
0.1081166772 0.0602409639 0.6388712746
0.0982878884 0.0374128091 0.5932149651
0.4730500951 0.6883322765 0.5941661382
0.4727330374 0.7400126823 0.597653773
0.0757767914 0.5535827521 0.8668357641
0.1131896005 0.5811667724 0.8896639188
0.6965757768 0.7146480659 0.5580215599
0.7076727964 0.6978440076 0.5104629042
0.8360811668 0.6994292961 0.0323398859
0.7866201649 0.6848446417 0.0301204819
0.0833861763 0.3284717819 0.4584654407
0.0320228282 0.3230818009 0.4587824984
0.7777425491 0.7707672796 0.4505389981
0.7926442613 0.7247939125 0.4692454027
0.9619530755 0.5608750793 0.2190868738
0.9701965758 0.5177552315 0.1915028535
0.313253012 0.6769181991 0.089093215
0.2656943564 0.6902346227 0.0732403297
0.5640456563 0.606214331 0.8008877616
0.6125554851 0.6043119848 0.7828154724
-0.0209258085 0.9438807863 0.8500317058
0.0285351934 0.930247305 0.84115409
0.2146480659 0.7675967026 0.2447685479
0.1800887762 0.7352568167 0.2238427394
0.4156626506 0.3731769182 0.3963221306
0.416296766 0.3370323399 0.4334178821
0.1312618897 0.0948002536 0.3925174382
0.1597970831 0.0694356373 0.4277108434
0.5564362714 0.9594166138 0.8053265694
0.5570703868 0.9835129994 0.8509828789
0.4334178821 0.9793912492 0.9578313253
0.4299302473 0.9311984781 0.9394419784
0.1956246037 0.0573874445 0.8126188966
0.1670894103 0.0998731769 0.8065948003
-0.0063411541 0.0789473684 0.3157894737
0.0158528852 0.1252377933 0.3233988586
0.6864299302 0.4854153456 0.6804058339
0.6934051997 0.4923906151 0.7311350666
0.7691819911 0.5681674065 0.7111604312
0.7330374128 0.5351934052 0.6940393152
0.3554216867 0.6293595434 0.6315789474
0.3671528218 0.606214331 0.6762840837
0.3421052632 0.1106531389 0.3915662651
0.3484464172 0.0592897907 0.3899809765
0.3750792644 0.5421686747 0.4017121116
0.3440076094 0.5015852885 0.4099556119
0.466708941 0.5776791376 0.0596068484
0.496829423 0.611604312 0.0849714648
0.4939759036 0.5675332911 0.684527584
0.4594166138 0.5481927711 0.6515535828
0.8110336081 0.5250475587 0.1949904883
0.7815472416 0.5596068484 0.2197209892
0.1591629677 0.3452758402 0.9353202283
0.1639188332 0.3211794547 0.8896639188
0.7793278377 0.2441344325 0.2866201649
0.8253012048 0.2396956246 0.3103994927
0.8639822448 0.4128091313 0.6965757768
0.8490805327 0.4556119214 0.7213062777
0.4746353836 0.7463538364 0.0038046925
0.4974635384 0.7466708941 0.050412175
0.0142675967 0.2622067216 0.5218769816
-0.0060240964 0.2324032974 0.4847812302
0.362714014 0.4283449588 0.2729866836
0.4029803424 0.4381737476 0.2419150285
0.346544071 0.0859226379 0.8078630311
0.3468611287 0.0567533291 0.8503487635
0.6144578313 0.8725428028 0.7155992391
0.6046290425 0.9201014585 0.6978440076
0.2685478757 0.7507926443 0.1616994293
0.2666455295 0.7251109702 0.2064045656
0.2175015853 0.8195941661 0.0716550412
0.2006975269 0.8398858592 0.1163601776
0.6569435637 0.6239695625 0.9850982879
0.6528218136 0.6746987952 0.9746353836
0.3478123018 0.3880786303 0.0348763475
0.3037412809 0.3646163602 0.0212428662
0.5136334813 0.7168674699 0.4343690552
0.4847812302 0.7549143944 0.4543436906
0.3544705136 0.4220038047 0.4017121116
0.3620798985 0.3915662651 0.36049461
0.7847178186 0.7793278377 0.8091312619
0.7964489537 0.8284717819 0.820862397
0.2593532023 0.2064045656 0.0561192137
0.2904248573 0.1696258719 0.075142676
0.0320228282 0.522511097 0.8246670894
0.0748256183 0.4984147115 0.8078630311
0.2346227013 0.1369689283 0.0967025999
0.2266962587 0.1128725428 0.1420418516
0.1949904883 0.9480025365 0.1870640457
0.2330374128 0.9616360178 0.1544071021
0.7060875079 0.4993658846 0.0542168675
0.7076727964 0.5212428662 0.1011414077
0.0894102727 0.4524413443 0.4029803424
0.0424857324 0.4638554217 0.3839568802
0.8525681674 0.5605580216 0.5989220038
0.8579581484 0.5240963855 0.6350665821
0.6892834496 0.2285986049 0.4606848446
0.6823081801 0.1886493342 0.4283449588
0.6737476221 0.6661382372 0.1414077362
0.7076727964 0.6975269499 0.1179454661
0.734939759 0.4273937857 0.6204819277
0.7400126823 0.3947368421 0.5805326569
0.8642993025 0.7986683576 0.5507292327
0.9026632847 0.77901078 0.5221940393
0.6772352568 0.7282815472 0.0596068484
0.634115409 0.7435003171 0.0348763475
0.3595434369 0.6797717185 0.7609384908
0.3795180723 0.7203551046 0.7863031072
0.5764109068 0.3750792644 0.8595434369
0.5389980977 0.4001268231 0.8341788205
0.6150919467 0.5773620799 0.597653773
0.6404565631 0.592263792 0.6401395054
0.7742549144 0.1509194673 0.564362714
0.8113506658 0.1182625238 0.5491439442
0.8985415346 0.8652504756 0.8275206088
0.9105897273 0.8192771084 0.8072289157
0.1610653139 0.9007609385 0.2450856056
0.1353836398 0.9457831325 0.24032974
0.4885859226 0.6271401395 0.5437539632
0.4736842105 0.6509194673 0.5003170577
0.1106531389 0.8230818009 0.8982244769
0.0703868104 0.8246670894 0.9308814204
0.3953709575 0.0735573874 0.2685478757
0.3982244769 0.0259987318 0.2891566265
0.0218769816 0.7618896639 0.9518072289
0.0057070387 0.8072289157 0.9324667089
0.3956880152 0.9048826886 0.3034242232
0.3528852251 0.8941027267 0.3306911858
1.0022194039 0.6464806595 0.6385542169
0.9568801522 0.6230183893 0.6477488903
0.5875079264 0.1594800254 0.2308180089
0.5808497146 0.172796449 0.181357007
1.0060240964 0.2054533925 0.8408370323
0.9594166138 0.1902346227 0.8246670894
0.3788839569 0.6601141408 0.1506024096
0.3941027267 0.6106531389 0.1477488903
0.4461001902 -0.0190234623 0.6046290425
0.424857324 0.0187064046 0.5760938491
0.369055168 0.5164870006 0.050412175
0.3354470514 0.5523145212 0.0675332911
0.4949270767 0.9889029803 0.4429296132
0.545022194 1.0022194039 0.4432466709
0.1766011414 0.1166772353 0.944197844
0.2251109702 0.1077996195 0.9283449588
0.1467977172 0.4432466709 0.4384908053
0.1312618897 0.393785669 0.4372225745
0.7428662016 0.578313253 0.0887761573
0.7932783767 0.5900443881 0.092263792
0.1436271401 0.4032974001 -0.0057070387
0.1388712746 0.4451490171 0.0244134432
0.0618262524 0.5846544071 0.5259987318
0.0529486367 0.5412175016 0.4993658846
0.7479391249 0.9143944198 0.089093215
0.7216233354 0.8979074192 0.0475586557
0.0050729233 0.8161065314 0.2571337984
0.0060240964 0.8617628408 0.2327203551
0.5738744451 0.6334812936 0.2523779328
0.5221940393 0.6306277743 0.248890298
0.4185161699 1.0047558656 0.6892834496
0.4048826886 0.9771718453 0.7308180089
1.0076093849 0.2270133164 0.3979074192
0.9993658846 0.1781864299 0.4137603044
0.047241598 0.8918833228 0.0215599239
0.0665821179 0.8994927077 0.0688015219
0.9036144578 0.2159162968 0.9765377299
0.907736208 0.1810399493 0.9384908053
0.7019657578 0.6968928345 0.4470513633
0.6626506024 0.7305009512 0.4451490171
0.2358909321 0.2460367787 0.1518706405
0.2374762207 0.2029169309 0.1233354471
0.3861762841 0.6769181991 0.3421052632
0.3922003805 0.6569435637 0.2948636652
0.7260621433 0.1918199112 0.337983513
0.7289156627 0.234939759 0.3668357641
0.438807863 0.8493975904 0.7311350666
0.3982244769 0.8173747622 0.7298668358
0.424857324 0.7644261256 0.938807863
0.4682942295 0.7923272036 0.9435637286
0.6842105263 0.0519974635 0.3782498415
0.6965757768 0.0773620799 0.421686747
0.7539632213 0.3925174382 0.6756499683
0.7368421053 0.3563728599 0.7086239696
0.5497780596 0.1353836398 0.7647431833
0.5206087508 0.1731135067 0.7444514902
0.0602409639 0.6756499683 0.6299936588
0.0551680406 0.6474318326 0.586873811
0.2986683576 0.7967660114 0.7301838935
0.2837666455 0.8084971465 0.7780596068
0.8925174382 0.3421052632 0.524730501
0.9435637286 0.3503487635 0.5272669626
0.3012048193 0.2723525682 0.6369689283
0.3253012048 0.3103994927 0.6106531389
0.8405199746 0.8811033608 -0.0126823082
0.8386176284 0.8665187064 0.0367786937
0.6410906785 0.3107165504 0.5339251744
0.6623335447 0.3576410907 0.5313887127
0.8563728599 0.3471781864 0.1746987952
0.8500317058 0.34115409 0.1233354471
0.9736842105 0.327203551 0.1315789474
0.9258084971 0.3446417248 0.1407736208
0.7796448954 0.9698795181 0.3956880152
0.748890298 0.9286620165 0.3896639188
0.4819277108 0.7203551046 0.2818642993
0.4556119214 0.731769182 0.3249841471
0.1959416614 0.4413443247 0.3211794547
0.1981610653 0.39917565 0.2913760304
0.3516169943 0.7606214331 0.4429296132
0.3180088776 0.7533291059 0.4042485732
0.606214331 0.9321496512 0.3608116677
0.6344324667 0.9153455929 0.3205453393
0.0900443881 0.5545339252 0.1055802156
0.1325301205 0.5288522511 0.0900443881
0.8608116677 0.6661382372 0.0967025999
0.8493975904 0.6173113507 0.0840202917
-0.022511097 0.8630310717 0.8059606848
0.0155358275 0.8278376665 0.8062777425
0.513950539 0.8284717819 0.0602409639
0.5415345593 0.8344958782 0.0168040583
0.5722891566 0.7206721623 0.4863665187
0.5833861763 0.7346227013 0.4378566899
0.3195941661 0.3582752061 0.2986683576
0.3696892834 0.348763475 0.3075459734
0.0057070387 0.6312618897 0.0266328472
0.0428027901 0.5951173114 0.0282181357
0.3192771084 -0.0088776157 0.9369055168
0.3170577045 -0.0114140774 0.9885859226
0.8608116677 0.5634115409 0.8538363982
0.8792010146 0.5824350032 0.8094483196
0.6493341788 0.3782498415 0.8538363982
0.6965757768 0.3972733037 0.8630310717
0.4736842105 0.7032339886 0.7194039315
0.4372225745 0.6854787571 0.7517438174
0.7951807229 0.0428027901 0.3998097654
0.7777425491 0.0909955612 0.3915662651
0.5824350032 0.1769181991 0.4939759036
0.5846544071 0.1585288523 0.5421686747
0.5852885225 0.3918833228 0.2622067216
0.6350665821 0.3779327838 0.2669625872
0.7155992391 0.3547875713 0.1550412175
0.7428662016 0.3874445149 0.1252377933
0.2863031072 0.3700063412 0.1610653139
0.2758402029 0.39917565 0.2025998732
0.1677235257 0.0275840203 0.3785668992
0.2013316424 0.0424857324 0.3421052632
0.2786937223 0.0957514268 0.1918199112
0.2305009512 0.0998731769 0.2105263158
0.6642358909 0.1284083703 0.3918833228
0.6750158529 0.1753329106 0.3731769182
0.0285351934 0.2276474318 0.0456563094
0.0789473684 0.2384273938 0.0453392517
0.3402029169 0.0126823082 0.4343690552
0.3820545339 -0.0177552315 0.4362714014
0.9663918833 0.0944831959 0.6819911224
1.0110970197 0.1185795815 0.672796449
0.114774889 0.7666455295 0.6036778694
0.0827520609 0.7568167406 0.564362714
0.477488903 0.0174381737 0.7412809131
0.5231452124 0.041851617 0.7390615092
0.7260621433 0.827203551 0.2888395688
0.7200380469 0.7812301839 0.3116677235
0.968928345 0.37983513 0.6544071021
0.9603677869 0.427076728 0.6347495244
1.0019023462 0.5900443881 0.2764743183
0.9622701332 0.616994293 0.2571337984
0.5573874445 0.6017755231 0.1277742549
0.5507292327 0.6515535828 0.1157260621
0.7672796449 0.5063411541 0.9511731135
0.7495244134 0.5209258085 0.9045656309
0.041851617 0.6788205453 0.0456563094
0.0114140774 0.7181357007 0.0317057705
0.6848446417 0.22098922 0.7599873177
0.6785034876 0.2102092581 0.7095751427
0.2847178186 0.1461636018 0.6962587191
0.320862397 0.1353836398 0.6607482562
0.2720355105 0.3440076094 0.5989220038
0.2222574509 0.3500317058 0.5856055802
0.0345592898 0.1198478123 0.1005072923
0.0792644261 0.1052631579 0.1223842739
0.2140139505 0.7019657578 0.0954343691
0.2064045656 0.6531388713 0.1106531389
0.4571972099 0.5852885225 0.3772986684
0.4673430564 0.5713379835 0.4261255549
0.7786937223 0.2771084337 0.5887761573
0.7625237793 0.24032974 0.555802156
0.6724793912 0.1540900444 0.9099556119
0.6414077362 0.1350665821 0.9470513633
0.9961953075 0.4429296132 0.3398858592
0.9654407102 0.4682942295 0.3725428028
0.9080532657 0.9416613824 0.4787571338
0.8985415346 0.9340519975 0.5288522511
0.6550412175 0.8376664553 0.5355104629
0.6702599873 0.7897907419 0.5488268865
0.8928344959 0.0694356373 0.407736208
0.9071020926 0.0469245403 0.3633481294
0.6049461002 0.0240963855 0.6077996195
0.5862396956 0.0573874445 0.642675967
-0.0114140774 0.6667723526 0.4013950539
0.0355104629 0.6594800254 0.4220038047
0.3820545339 0.7859860495 0.8370323399
0.3979074192 0.7891566265 0.7878883957
0.3611287254 0.0894102727 0.5808497146
0.3167406468 0.1005072923 0.6049461002
0.7878883957 0.1582117945 0.8094483196
0.7850348763 0.165187064 0.8608116677
0.6639188332 0.9575142676 0.1766011414
0.7013316424 0.9724159797 0.1442612555
0.9156626506 0.3094483196 0.3119847812
0.8956880152 0.3566899176 0.3062777425
0.6049461002 0.6521876982 0.5808497146
0.5909955612 0.6696258719 0.6274571972
0.0507292327 0.0754597337 0.9239061509
0.031071655 0.1173113507 0.9470513633
0.3129359543 0.547241598 0.3202282815
0.2920101458 0.5009511731 0.3097653773
0.6233354471 0.7920101458 0.393785669
0.6328471782 0.7415979708 0.3877615726
0.8443246671 0.5795814838 0.1410906785
0.834812936 0.5383639822 0.1112872543
0.8402029169 0.175967026 0.2939124921
0.8833227647 0.1851616994 0.3211794547
0.2663284718 0.4340519975 0.3148383006
0.3164235891 0.4210526316 0.3113506658
0.4657577679 0.7951807229 0.531071655
0.5003170577 0.7615726062 0.5123652505
0.3157894737 0.2894736842 0.7415979708
0.2774254914 0.2834495878 0.7073557387
0.4473684211 0.6280913126 0.2460367787
0.4372225745 0.6769181991 0.2324032974
0.9508560558 0.8430564363 0.8785668992
0.9873176918 0.87983513 0.8820545339
0.9032974001 0.2844007609 0.2574508561
0.885225111 0.2365250476 0.2653772987
0.3630310717 0.5776791376 0.5481927711
0.3503487635 0.5282181357 0.5405833862
0.7514267597 0.111604312 0.3287888396
0.7752060875 0.1407736208 0.3646163602
0.9235890932 0.4530754597 0.776791376
0.9254914394 0.4483195942 0.8281547242
0.4039315155 0.966708941 0.2818642993
0.3620798985 0.9740012682 0.2523779328
0.0621433101 0.9679771718 0.2282815472
0.0814838301 0.9879518072 0.2717184528
0.3703233989 0.9191502854 0.7660114141
0.4042485732 0.9156626506 0.8050095117
0.9502219404 0.9676601141 0.0586556753
0.9115409004 0.982878884 0.0275840203
0.9543436906 0.7710843373 0.3002536462
0.9936588459 0.7951807229 0.3233988586
0.165187064 0.2786937223 0.6772352568
0.1135066582 0.276791376 0.681357007
0.0741915029 0.4343690552 0.630944832
0.0707038681 0.4835129994 0.6464806595
0.7298668358 0.2701331642 0.1337983513
0.7780596068 0.2872542803 0.1249207356
0.4048826886 0.5973367153 0.4286620165
0.3896639188 0.6439441978 0.4121750159
0.4917564997 0.0833861763 0.8002536462
0.5088776157 0.1233354471 0.8281547242
0.630944832 0.7222574509 0.9194673431
0.597653773 0.7225745086 0.8795180723
0.4502219404 0.1455294864 0.7920101458
0.4568801522 0.1908687381 0.768230818
0.5738744451 0.824032974 0.9508560558
0.572923272 0.782181357 0.9812935954
0.7812301839 0.1128725428 0.2010145847
0.792961319 0.1353836398 0.1559923906
0.4857324033 0.0434369055 0.6109701966
0.4736842105 0.0900443881 0.6306277743
0.6071655041 0.6211160431 0.5104629042
0.5599239062 0.6417247939 0.5145846544
0.4359543437 0.8934686113 0.6173113507
0.4625871909 0.930247305 0.6420418516
0.5028535193 0.7241597971 0.8173747622
0.4923906151 0.7574508561 0.8557387445
0.9422954978 0.6810399493 0.8868103995
0.9416613824 0.6360177552 0.9124920736
0.5500951173 0.3189600507 0.5995561192
0.5519974635 0.3696892834 0.5897273304
0.3443246671 0.9755865568 0.6471147749
0.3782498415 0.9378566899 0.637285986
0.0738744451 0.7514267597 0.1141407736
0.0789473684 0.7067216233 0.1398224477
0.9121750159 0.0672162334 -0.0015852885
0.8696892834 0.0399492708 0.0101458465
0.5849714648 0.5596068484 0.1591629677
0.6103360812 0.5326569436 0.1230183893
0.5399492708 0.6182625238 0.9017121116
0.5120481928 0.625554851 0.9448319594
0.4562460368 0.8306911858 0.27901078
0.4064679772 0.8408370323 0.2882054534
0.9571972099 0.1689917565 0.8887127457
0.9708306912 0.1252377933 0.9128091313
0.762840837 0.3931515536 0.4181991122
0.7558655675 0.3421052632 0.4229549778
0.7755231452 0.2752060875 0.6908687381
0.7498414711 0.2495244134 0.7276474318
0.8906150919 0.8925174382 0.3728598605
0.9156626506 0.8703233989 0.3335447051
0.2704502219 0.8795180723 0.6582117945
0.2748890298 0.8655675333 0.7076727964
0.5082435003 0.0294863665 0.3383005707
0.4679771718 0.0348763475 0.3062777425
0.1173113507 0.2320862397 0.8880786303
0.0903614458 0.2723525682 0.8700063412
0.2844007609 0.0066582118 0.5535827521
0.3119847812 0.0 0.5970196576
0.5878249841 0.1775523145 0.916296766
0.5405833862 0.1559923906 0.9153455929
0.6150919467 0.9743183259 0.4432466709
0.5992390615 0.930247305 0.4651236525
0.0726062143 0.0386810399 0.5168040583
0.050412175 0.0383639822 0.5637285986
0.2425491439 0.2450856056 0.6407736208
0.2476220672 0.2964489537 0.6423589093
0.2260621433 0.5072923272 0.7923272036
0.2666455295 0.4866835764 0.7675967026
0.3902980342 0.2469879518 0.8354470514
0.4083703234 0.2000634115 0.8233988586
0.2536461636 0.8138871275 0.1344324667
0.3021559924 0.8142041852 0.1531388713
0.5760938491 0.1385542169 0.0424857324
0.62016487 0.1350665821 0.0155358275
0.8582752061 0.4207355739 0.9476854788
0.8544705136 0.3925174382 0.9908053266
0.6677235257 0.6540900444 0.6655041218
0.6918199112 0.6081166772 0.6658211795
0.5802155992 0.9397590361 0.114774889
0.6074825618 0.9797083069 0.1334812936
0.9093214965 0.9353202283 0.8256182625
0.8998097654 0.9185161699 0.7774254914
0.3579581484 0.0263157895 0.5535827521
0.385225111 0.0649968294 0.5329740013
0.8268864933 0.3734939759 0.8874445149
0.7951807229 0.4143944198 0.8915662651
0.7993024731 0.7704502219 0.1464806595
0.8170577045 0.8002536462 0.1081166772
0.5120481928 0.7647431833 0.6734305644
0.4908053266 0.7238427394 0.6502853519
0.9096385542 0.0263157895 0.5415345593
0.9280279011 0.0253646164 0.4930247305
0.4223208624 0.6414077362 0.7200380469
0.4245402663 0.592263792 0.703868104
0.1464806595 0.2048192771 0.7054533925
0.1369689283 0.1835764109 0.7517438174
0.4578313253 0.9524413443 0.1328471782
0.4140773621 0.9289790742 0.1176284084
0.3769816107 0.806911858 0.522511097
0.3405199746 0.7723525682 0.5110970197
0.4778059607 0.5025364616 0.1144578313
0.503170577 0.5136334813 0.0707038681
0.393785669 0.2241597971 0.6829422955
0.3772986684 0.2514267597 0.6420418516
0.4740012682 0.0272669626 0.0174381737
0.4261255549 0.0072923272 0.0196575777
0.2891566265 0.0177552315 0.6769181991
0.2492073557 0.0320228282 0.6471147749
0.2425491439 0.2022828155 0.2840837032
0.2568167406 0.2320862397 0.2441344325
0.1873811034 0.9597336715 0.9679771718
0.2384273938 0.966708941 0.9632213063
0.3842739379 0.4343690552 0.6337983513
0.4118579581 0.3922003805 0.6217501585
-0.0237793278 0.5818008878 0.9552948637
0.0101458465 0.5884590996 0.9169308814
0.3287888396 0.6766011414 0.3024730501
0.3138871275 0.7213062777 0.2805960685
0.994610019 0.583703234 0.1223842739
0.9480025365 0.5732403297 0.1423589093
0.9686112873 0.396956246 0.8766645529
1.0 0.3608116677 0.8966391883
0.7438173748 0.5818008878 0.4296131896
0.7213062777 0.5361445783 0.4194673431
0.4679771718 0.834812936 0.4730500951
0.475269499 0.869055168 0.4346861129
0.2844007609 0.6001902346 0.0919467343
0.2815472416 0.5925808497 0.1429930247
0.7977171845 0.8005707039 0.975269499
0.77901078 0.7539632213 0.9882688649
0.9235890932 0.0196575777 0.2057704502
0.8763474952 0.0383639822 0.2162333545
0.6141407736 0.8484464172 0.6163601776
0.589093215 0.8490805327 0.5710209258
0.4980976538 0.734939759 0.212428662
0.5129993659 0.6911857958 0.2358909321
0.6664552949 0.6807228916 0.374445149
0.6230183893 0.6769181991 0.346544071
0.7606214331 0.4784400761 0.1997463538
0.7415979708 0.444197844 0.2336715282
0.1575776791 0.2102092581 0.1924540266
0.1870640457 0.2219403932 0.2333544705
0.2054533925 0.4093214965 0.6658211795
0.2504755866 0.4280279011 0.648065948
0.5535827521 0.9511731135 0.172796449
0.5393151554 0.9800253646 0.2136968928
0.1734305644 0.8747622067 0.8855421687
0.1252377933 0.8928344959 0.8928344959
0.5719720989 0.2824984147 0.8522511097
0.6100190235 0.2679137603 0.8839568802
0.13950539 0.9743183259 0.51934052
0.1563094483 0.9277108434 0.5044388079
0.7593532023 0.6429930247 0.628725428
0.7694990488 0.5963855422 0.6493341788
0.6591629677 0.8484464172 0.2809131262
0.6087507926 0.8585922638 0.2777425491
0.8436905517 0.5894102727 0.7431832594
0.801521877 0.5764109068 0.7707672796
0.6144578313 0.1835764109 0.6585288523
0.6639188332 0.1924540266 0.6452124287
0.4080532657 0.667406468 0.4730500951
0.4267596703 0.7108433735 0.4939759036
0.7143310082 0.9286620165 0.8826886493
0.6968928345 0.9391249207 0.8351299937
0.8864933418 0.290741915 0.9067850349
0.8960050729 0.3107165504 0.9533925174
0.1743817375 0.3960050729 0.7967660114
0.1718452758 0.4448319594 0.7802790108
0.3065948003 0.2355738744 0.9413443247
0.3218135701 0.2847178186 0.944197844
0.7780596068 0.8097653773 0.1949904883
0.7758402029 0.8614457831 0.1981610653
0.3306911858 0.5361445783 0.9670259987
0.3541534559 0.4904882689 0.9622701332
0.8963221306 0.5808497146 0.2660114141
0.8579581484 0.5789473684 0.3005707039
0.6591629677 0.3161065314 0.1915028535
0.6559923906 0.3674698795 0.1946734306
0.4546607483 0.4514901712 0.496829423
0.4984147115 0.4394419784 0.5221940393
0.3785668992 0.2285986049 0.9670259987
0.4013950539 0.2200380469 1.0126823082
0.9686112873 0.8243500317 0.1636017755
1.0152187698 0.8275206088 0.1417247939
0.4584654407 0.8842739379 0.9784400761
0.444197844 0.8424223209 0.9518072289
0.5995561192 0.2358909321 0.5123652505
0.5808497146 0.2774254914 0.4876347495
0.7818642993 0.2622067216 0.4232720355
0.7336715282 0.2755231452 0.4372225745
0.5776791376 0.9889029803 0.5691185796
0.6227013316 0.9638554217 0.564362714
0.7285986049 0.9261255549 0.9514901712
0.7539632213 0.9701965758 0.9407102093
0.454977806 0.5158528852 0.7022828155
0.4489537096 0.4670259987 0.686746988
0.6870640457 0.4629042486 0.5088776157
0.6927710843 0.4394419784 0.5545339252
0.0767279645 0.2431832594 0.7685478757
0.1233354471 0.2555485098 0.7869372226
0.2815472416 0.0548509829 -0.0025364616
0.2365250476 0.0776791376 -0.0136334813
0.8516169943 0.2514267597 0.787571338
0.8123018389 0.2685478757 0.7587190869
0.7549143944 0.0047558656 1.0063411541
0.7758402029 0.0459733672 0.9831959417
0.2986683576 0.4847812302 0.0548509829
0.2552314521 0.4701965758 0.0792644261
0.3297400127 0.1376030438 0.8728598605
0.3313253012 0.1876981611 0.8598604946
0.1807228916 0.4740012682 0.1838934686
0.2241597971 0.4556119214 0.2051363348
0.7374762207 0.3300570704 0.2184527584
0.7647431833 0.2942295498 0.1927710843
0.7447685479 0.558972733 0.5957514268
0.7831325301 0.5253646164 0.5884590996
0.1055802156 0.9407102093 0.8383005707
0.0862396956 0.9771718453 0.8072289157
0.8199112238 0.8963221306 0.888395688
0.7904248573 0.9258084971 0.9191502854
0.4920735574 0.1915028535 0.5694356373
0.4765377299 0.2273303741 0.6036778694
0.9489537096 0.592263792 0.0656309448
0.9207355739 0.5805326569 0.0240963855
0.3332276474 0.8205453393 0.8449587825
0.2844007609 0.8037412809 0.8398858592
0.7425491439 0.1743817375 0.1258719087
0.7691819911 0.2159162968 0.1417247939
0.5688015219 0.8072289157 0.686746988
0.5586556753 0.8237159163 0.6388712746
0.5827520609 0.7089410273 -0.0259987318
0.5621433101 0.7320862397 0.0155358275
0.061192137 0.4670259987 0.8871274572
0.0440710209 0.4185161699 0.893785669
0.8145212429 0.3145212429 1.0088776157
0.846544071 0.3275206088 0.9705136335
0.8078630311 0.8655675333 0.3265694356
0.762840837 0.86049461 0.3516169943
0.0960684845 0.0215599239 0.9051997464
0.134115409 0.0412175016 0.8757133798
0.2324032974 0.1306277743 0.334812936
0.1851616994 0.1100190235 0.3405199746
0.4686112873 0.1144578313 0.9232720355
0.5060240964 0.1157260621 0.9590995561
0.9508560558 0.6249207356 0.8427393786
0.9790741915 0.6261889664 0.7993024731
0.374445149 0.2422320862 0.0703868104
0.4086873811 0.2247939125 0.1052631579
0.1461636018 1.0047558656 0.7425491439
0.1715282181 0.9613189601 0.7539632213
0.1987951807 0.8807863031 0.5402663285
0.1556753329 0.8655675333 0.564362714
0.2501585289 0.5168040583 0.3405199746
0.1987951807 0.5190234623 0.3462270133
0.0123652505 0.5770450222 0.7098922004
-0.0072923272 0.5345592898 0.731769182
0.1563094483 0.5713379835 0.5019023462
0.1268230818 0.5355104629 0.4784400761
-9.5117311351e-04 0.907736208 0.9575142676
-0.013950539 0.9416613824 0.994610019
0.2526949905 0.6778693722 0.6211160431
0.2463538364 0.709258085 0.662016487
0.3474952441 0.1775523145 0.4416613824
0.3544705136 0.1880152188 0.3915662651
0.6417247939 0.5871908687 0.3455928979
0.681357007 0.5561192137 0.3570069753
0.7663284718 0.7384273938 0.2006975269
0.7270133164 0.7571337984 0.172796449
0.6496512365 0.7083069119 0.7536461636
0.6068484464 0.6968928345 0.7270133164
0.2612555485 0.3116677235 0.7878883957
0.2840837032 0.3056436271 0.8341788205
0.2993024731 0.2948636652 0.2615726062
0.2840837032 0.3383005707 0.2374762207
0.5345592898 0.7270133164 0.5596068484
0.5821179455 0.7469879518 0.5564362714
0.6924540266 0.8072289157 0.2257450856
0.7146480659 0.8538363982 0.2206721623
0.1968928345 0.0745085606 0.6626506024
0.1832593532 0.0538998098 0.6173113507
0.0564362714 0.3259353202 0.1987951807
0.0656309448 0.3195941661 0.1483830057
0.8928344959 0.4965123653 0.3021559924
0.8623969562 0.4613189601 0.2799619531
0.6020925808 0.3700063412 0.3890298034
0.5630944832 0.3963221306 0.3674698795
0.9223208624 0.1230183893 0.8078630311
0.9289790742 0.0789473684 0.8344958782
0.801521877 0.7152821814 0.3497146481
0.7913760304 0.7235256817 0.3998097654
0.5935320228 0.6246036779 0.8525681674
0.5986049461 0.6556753329 0.893785669
0.0453392517 0.3595434369 0.8319594166
0.0691185796 0.3601775523 0.7856689918
0.5180722892 0.212428662 0.8972733037
0.4682942295 0.203868104 0.8858592264
0.4857324033 0.6020925808 0.8126188966
0.5136334813 0.5586556753 0.8145212429
0.8383005707 0.5145846544 0.7568167406
0.8700063412 0.4873176918 0.7872542803
0.2216233354 0.4844641725 0.4578313253
0.2184527584 0.4717818643 0.407736208
0.2714013951 0.3414711477 0.9261255549
0.3214965124 0.3478123018 0.9369055168
0.4223208624 0.5348763475 0.5811667724
0.468928345 0.5123652505 0.583703234
0.7425491439 0.7415979708 0.765060241
0.7840837032 0.7387444515 0.7343056436
0.4809765377 0.6106531389 0.1442612555
0.449587825 0.5741915029 0.1642358909
0.8455928979 0.8674698795 0.5919467343
0.8050095117 0.8525681674 0.5634115409
0.670577045 0.5304375396 0.2805960685
0.693088142 0.5428027901 0.2355738744
0.2266962587 0.2701331642 0.8544705136
0.2346227013 0.2225745086 0.8357641091
0.6198478123 0.8693722257 0.9201014585
0.6547241598 0.8373493976 0.9413443247
0.2377932784 0.4090044388 0.4543436906
0.2593532023 0.3719086874 0.424857324
0.7679137603 0.9083703234 0.4923906151
0.7603043754 0.8633481294 0.4676601141
0.2010145847 0.2644261256 0.7587190869
0.1731135067 0.3053265694 0.7438173748
0.6182625238 0.4556119214 0.9032974001
0.6474318326 0.4273937857 0.9353202283
0.5044388079 0.5180722892 0.8427393786
0.5082435003 0.4876347495 0.8008877616
0.6204819277 0.3360811668 0.9461001902
0.6017755231 0.3792010146 0.9242232086
0.6033608117 0.4422954978 0.8113506658
0.5764109068 0.4863665187 0.8062777425
0.5003170577 0.4204185162 0.6623335447
0.5443880786 0.4362714014 0.6407736208
0.2847178186 0.4781230184 0.5871908687
0.2913760304 0.5063411541 0.6303107166
0.8722257451 0.3582752061 0.4457831325
0.9159797083 0.3792010146 0.4273937857
0.4394419784 0.0802155992 0.4096385542
0.4061509195 0.0529486367 0.4384908053
0.5437539632 0.9546607483 0.6724793912
0.5852885225 0.952758402 0.6414077362
0.2983512999 0.6483830057 0.7675967026
0.2935954344 0.693088142 0.7415979708
0.7840837032 0.656626506 0.8484464172
0.8335447051 0.6458465441 0.8595434369
0.7111604312 0.8088142042 0.3633481294
0.6889663919 0.8408370323 0.3975903614
0.1876981611 0.2152821814 0.5878249841
0.2187698161 0.179137603 0.6077996195
0.9984147115 0.3145212429 0.5745085606
1.0177552315 0.3262523779 0.527901078
0.1854787571 0.952758402 0.672796449
0.1582117945 0.9771718453 0.6360177552
0.7025998732 0.7216233354 0.927076728
0.6785034876 0.7603043754 0.9514901712
0.8062777425 0.7606214331 0.6594800254
0.8291058973 0.7964489537 0.6889663919
0.8662016487 1.0196575777 0.6518706405
0.9071020926 0.9961953075 0.6734305644
0.7805960685 0.8915662651 0.7967660114
0.8310082435 0.8915662651 0.8075459734
0.7003804692 0.7774254914 0.6737476221
0.6661382372 0.7390615092 0.6797717185
0.6693088142 1.0174381737 0.7980342422
0.6677235257 0.9800253646 0.7625237793
0.4835129994 0.1737476221 0.0485098288
0.4464172479 0.2022828155 0.0703868104
0.3769816107 0.63950539 0.5304375396
0.3398858592 0.6458465441 0.5662650602
0.7669625872 0.3570069753 0.7669625872
0.7200380469 0.3582752061 0.7885225111
0.9705136335 0.5104629042 0.5881420419
0.941027267 0.4727330374 0.5688015219
0.1658211795 0.3801521877 0.7273303741
0.1559923906 0.3582752061 0.681357007
0.1369689283 0.7314521243 0.5060240964
0.1131896005 0.7000634115 0.5396322131
0.8719086874 0.6949904883 0.7523779328
0.8262523779 0.7133798351 0.768230818
0.3306911858 0.2685478757 0.1176284084
0.3227647432 0.3180088776 0.1039949271
0.4283449588 0.0859226379 0.3338617628
0.4518072289 0.1268230818 0.355104629
0.3760304375 0.8291058973 0.1233354471
0.3639822448 0.8142041852 0.1712111604
0.2117945466 0.2155992391 0.9540266328
0.1807228916 0.2545973367 0.941027267
0.9378566899 0.0453392517 0.628725428
0.927076728 0.0862396956 0.5989220038
0.6033608117 0.0672162334 0.8427393786
0.6027266963 0.0183893469 0.8259353202
0.8554216867 0.9863665187 0.1857958148
0.8497146481 0.9705136335 0.1369689283
0.6553582752 0.6103360812 0.4483195942
0.6290424857 0.5659480025 0.4508560558
0.9083703234 0.642675967 0.2171845276
0.8839568802 0.6544071021 0.2612555485
0.2514267597 0.6433100824 0.4768547876
0.2311350666 0.689917565 0.4857324033
0.2308180089 0.6261889664 1.008560558
0.1927710843 0.6607482562 1.0142675967
0.3871274572 -0.0190234623 0.0615091947
0.3455928979 0.010779962 0.0523145212
0.3414711477 0.5957514268 0.0183893469
0.3142041852 0.6376030438 0.0320228282
0.3462270133 0.1242866202 0.097653773
0.3608116677 0.1740646798 0.1005072923
0.578313253 0.3297400127 0.2000634115
0.5668991756 0.2983512999 0.1604311985
0.0554850983 0.6176284084 0.468928345
0.103043754 0.6350665821 0.4790741915
0.3566899176 0.3084971465 0.806911858
0.3560558022 0.3319594166 0.8528852251
0.2805960685 0.8059606848 0.6195307546
0.3059606848 0.765060241 0.6385542169
0.6959416614 0.4191502854 0.287571338
0.7013316424 0.4695624604 0.2774254914
0.4518072289 0.6150919467 0.6097019658
0.4201014585 0.6455294864 0.5824350032
0.1569435637 0.1870640457 0.9140773621
0.1582117945 0.1626506024 0.8684210526
0.8402029169 0.7910589727 0.9220038047
0.8005707039 0.8237159163 0.9147114775
0.1258719087 0.3138871275 0.189917565
0.1664552949 0.2932783767 0.2149651237
0.644895371 0.6699429296 0.8094483196
0.6626506024 0.717818643 0.8157894737
0.0605580216 0.184527584 0.5824350032
0.0367786937 0.2013316424 0.5396322131
0.251109702 0.1290424857 0.4889029803
0.2415979708 0.0862396956 0.5164870006
0.318642993 0.9121750159 0.0326569436
0.362714014 0.9334178821 0.0155358275
0.5361445783 0.7396956246 0.3360811668
0.5789473684 0.7584020292 0.3585922638
0.48065948 0.3662016487 0.374445149
0.4866835764 0.3909321497 0.3291058973
0.8329105897 0.7923272036 0.2999365885
0.8167406468 0.8211794547 0.2603043754
0.5713379835 0.0529486367 0.2089410273
0.6230183893 0.0561192137 0.212428662
0.9733671528 0.1667723526 0.7054533925
0.9315155358 0.1655041218 0.6746987952
0.0561192137 0.5361445783 0.3024730501
0.0773620799 0.4936588459 0.2815472416
0.2327203551 0.550412175 0.5006341154
0.2818642993 0.5538998098 0.4844641725
0.6908687381 0.2381103361 1.0149017121
0.7067216233 0.2733037413 0.9800253646
0.9866835764 0.0770450222 0.165187064
0.9394419784 0.0906785035 0.1816740647
0.9090044388 0.7720355105 0.396956246
0.9254914394 0.7362079899 0.3633481294
0.9705136335 0.3211794547 0.9546607483
1.0206087508 0.3148383006 0.9426125555
0.1128725428 0.4384908053 0.2615726062
0.1043119848 0.4232720355 0.3103994927
0.1106531389 0.5859226379 0.7225745086
0.1379201015 0.5431198478 0.7327203551
0.1509194673 0.6680405834 0.9055168041
0.1376030438 0.7079898542 0.8753963221
0.3747622067 0.2241597971 0.5066582118
0.3960050729 0.2057704502 0.4629042486
0.1677235257 0.9143944198 0.8110336081
0.1769181991 0.8817374762 0.7723525682
0.0529486367 0.9010779962 0.5478757134
0.0424857324 0.9235890932 0.5932149651
0.9562460368 0.5719720989 0.4524413443
0.9847812302 0.5805326569 0.4949270767
0.1864299302 0.7771084337 0.0098287888
0.1686746988 0.8256182625 0.0120481928
0.8538363982 0.0618262524 0.6081166772
0.8078630311 0.083703234 0.5989220038
0.6756499683 0.8734939759 0.8481293595
0.670577045 0.8224476855 0.8544705136
0.0218769816 0.1975269499 0.3065948003
-0.0164870006 0.1883322765 0.2729866836
0.8836398224 0.2916930881 0.1572606214
0.8960050729 0.2530120482 0.1892834496
0.4457831325 0.2935954344 0.3195941661
0.4299302473 0.3335447051 0.2904248573
0.1578947368 0.9004438808 0.4331008244
0.179137603 0.8785668992 0.475269499
0.3408370323 0.4854153456 0.846544071
0.3728598605 0.4552948637 0.8192771084
0.6616994293 0.9099556119 0.4362714014
0.6696258719 0.9134432467 0.385225111
0.8585922638 0.4026632847 0.1303107166
0.8922003805 0.4419784401 0.1258719087
0.4004438808 0.2723525682 0.9090044388
0.4121750159 0.2869372226 0.9571972099
0.6214331008 0.4467343056 0.1166772353
0.5713379835 0.4476854788 0.1299936588
0.0298034242 0.916296766 0.3367152822
0.0500951173 0.9232720355 0.2894736842
3.170577045e-04 0.5973367153 0.3424223209
0.0500951173 0.5833861763 0.3455928979
0.5440710209 0.6949904883 0.6804058339
0.5634115409 0.648065948 0.6911857958
0.4090044388 0.8291058973 0.0646797717
0.4489537096 0.8367152822 0.0967025999
0.1908687381 0.634115409 0.3138871275
0.1756499683 0.6011414077 0.3509828789
0.9590995561 0.9001268231 0.5133164236
0.9695624604 0.9197844008 0.5599239062
0.2752060875 0.2631578947 0.3589093215
0.3202282815 0.2393785669 0.369055168
0.1807228916 0.8135700698 0.510779962
0.1835764109 0.7752060875 0.5456563094
0.6531388713 0.2780596068 0.4844641725
0.6959416614 0.3065948003 0.489220038
0.1195307546 0.5174381737 0.0076093849
0.0703868104 0.5019023462 0.0088776157
0.1020925808 0.670577045 0.9866835764
0.0678503488 0.6991122384 0.9606848446
0.6039949271 0.1696258719 0.4213696893
0.5529486367 0.1785034876 0.4197844008
0.6616994293 -0.003170577 0.1039949271
0.6531388713 -0.0177552315 0.0551680406
0.7222574509 0.9594166138 0.5272669626
0.7653772987 0.9492707673 0.5542168675
0.8443246671 0.9473684211 0.4080532657
0.8246670894 0.9061509195 0.3839568802
0.3871274572 0.72098922 0.3849080533
0.4365884591 0.712428662 0.3979074192
0.832593532 0.9552948637 0.6693088142
0.7831325301 0.9613189601 0.6559923906
0.5288522511 0.0767279645 0.6648700063
0.5402663285 0.1043119848 0.7073557387
0.1670894103 0.348763475 0.1525047559
0.1794546607 0.3988585923 0.1553582752
0.1797717185 0.4784400761 0.7000634115
0.1467977172 0.5044388079 0.6696258719
0.9283449588 0.6236525048 0.3782498415
0.9451490171 0.653455929 0.3392517438
0.6724793912 0.9039315155 0.6293595434
0.6781864299 0.8614457831 0.5998731769
0.8585922638 0.7536461636 0.0818008878
0.9090044388 0.7444514902 0.0738744451
0.1908687381 0.1182625238 0.0662650602
0.1927710843 0.1211160431 0.0145846544
0.9476854788 0.7175015853 0.5941661382
0.9007609385 0.7396956246 0.5909955612
0.2837666455 0.7051363348 0.351934052
0.2574508561 0.7067216233 0.3963221306
0.6848446417 0.9809765377 0.5973367153
0.7168674699 0.994610019 0.6357006975
0.449587825 0.2954977806 0.3994927077
0.477488903 0.2637920101 0.3693722257
0.6629676601 0.2986683576 0.3538363982
0.6823081801 0.2584020292 0.3275206088
0.0 0.2558655675 0.7428662016
0.0405833862 0.2641090679 0.7114774889
0.8887127457 0.717818643 0.165187064
0.8608116677 0.7098922004 0.2083069119
0.6141407736 0.4759036145 0.5443880786
0.5830691186 0.4660748256 0.5044388079
0.5339251744 0.4213696893 0.4660748256
0.5757767914 0.3918833228 0.4575142676
0.0041217502 0.3874445149 0.5767279645
-0.0098287888 0.4372225745 0.5726062143
0.4207355739 0.2213062777 0.292961319
0.4134432467 0.2460367787 0.2479391249
0.2314521243 0.4651236525 0.9105897273
0.2083069119 0.4378566899 0.8731769182
0.6648700063 0.7507926443 0.6087507926
0.6391883323 0.7102092581 0.5897273304
0.6683576411 0.1658211795 0.2190868738
0.686746988 0.1648700063 0.1708941027
0.1949904883 0.4188332276 0.5615091947
0.1572606214 0.3902980342 0.5399492708
0.0963855422 0.1937222575 0.1407736208
0.0605580216 0.2285986049 0.1284083703
0.7859860495 0.8103994927 0.0462904249
0.7758402029 0.8544705136 0.0719720989
0.6563094483 0.7986683576 0.0789473684
0.6804058339 0.843373494 0.0884590996
0.4369055168 0.7086239696 0.8579581484
0.3963221306 0.6804058339 0.8427393786
0.0269499049 1.0101458465 0.4321496512
0.0275840203 0.9629042486 0.4533925174
0.4032974001 0.5830691186 0.8180088776
0.4172479391 0.5944831959 0.8665187064
0.8116677235 0.031071655 0.3363982245
0.857324033 0.0383639822 0.313253012
0.0561192137 0.8116677235 0.421686747
0.0672162334 0.7974001268 0.4701965758
0.4032974001 0.1306277743 0.6315789474
0.4429296132 0.1642358909 0.6299936588
0.5237793278 0.8703233989 0.1496512365
0.4736842105 0.8833227647 0.1528218136
0.0665821179 0.4137603044 0.5443880786
0.0795814838 0.3918833228 0.4993658846
0.5488268865 0.0738744451 0.4590995561
0.5700697527 0.1207989854 0.4619530755
0.0237793278 0.7165504122 0.4568801522
0.0630944832 0.7282815472 0.4889029803
0.3668357641 0.2653772987 0.7431832594
0.3966391883 0.3078630311 0.7441344325
0.078313253 0.1604311985 0.9610019023
0.0542168675 0.1927710843 0.9283449588
0.7492073557 0.6195307546 0.2847178186
0.7146480659 0.6135066582 0.3227647432
0.7415979708 0.4514901712 0.9045656309
0.7533291059 0.4394419784 0.8554216867
0.9254914394 0.6693088142 0.017121116
0.9128091313 0.7194039315 0.0158528852
0.3183259353 0.0367786937 0.7523779328
0.2888395688 -0.0044388079 0.7422320862
0.6731135067 0.0149017121 0.9362714014
0.7200380469 0.0313887127 0.9499048827
0.6968928345 0.0802155992 0.7270133164
0.7396956246 0.1020925808 0.7463538364
0.9429296132 0.4280279011 0.0779961953
0.9518072289 0.4020291693 0.1217501585
0.1217501585 0.4175649968 0.1179454661
0.0862396956 0.4537095751 0.1068484464
0.5564362714 0.4499048827 0.9039315155
0.5149017121 0.4809765377 0.9007609385
0.5627774255 0.569752695 0.7152821814
0.536461636 0.6039949271 0.7435003171
0.8062777425 0.9844641725 0.8135700698
0.8021559924 0.9701965758 0.8630310717
0.3611287254 0.9318325935 0.4045656309
0.393785669 0.8918833228 0.407736208
0.5145846544 0.916296766 0.8576410907
0.4736842105 0.8868103995 0.8452758402
0.9188332276 0.5656309448 0.6531388713
0.8912492074 0.6001902346 0.6261889664
0.0906785035 0.6410906785 0.6750158529
0.0703868104 0.5967025999 0.6582117945
0.8906150919 0.8059606848 0.737159163
0.8858592264 0.7612555485 0.7631578947
0.9391249207 0.2352568167 0.4121750159
0.9242232086 0.2609384908 0.3696892834
0.8503487635 0.8462270133 0.1943563729
0.9013950539 0.8398858592 0.1896005073
0.8880786303 0.2707672796 0.5234622701
0.938807863 0.2688649334 0.5339251744
0.1033608117 0.5640456563 0.4036144578
0.0662650602 0.5317057705 0.3880786303
0.6873811034 0.4273937857 0.1921369689
0.6360177552 0.4251743817 0.1991122384
0.7409638554 0.1991122384 0.9020291693
0.7717184528 0.1756499683 0.9362714014
0.5240963855 0.6918199112 0.7685478757
0.5624603678 0.6696258719 0.7951807229
0.8157894737 0.148065948 0.9768547876
0.837983513 0.1943563729 0.9705136335
0.9029803424 0.8544705136 0.0897273304
0.162016487 0.9258084971 0.0634115409
0.7660114141 0.3522511097 0.315472416
0.3950538998 0.0928979074 0.0015852885
0.4480025365 0.4695624604 0.3760304375
0.7799619531 0.5123652505 0.3243500317
0.4854153456 0.111604312 0.008560558
0.466708941 0.0897273304 0.0843373494
0.5367786937 0.1204819277 0.0707038681
0.5158528852 0.0491439442 0.0456563094
0.0843373494 0.6144578313 0.5608750793
0.1569435637 0.5967025999 0.583703234
0.1363348129 0.6718452758 0.5811667724
0.1442612555 0.6296766011 0.5133164236
0.4343690552 0.8402029169 0.6284083703
0.4273937857 0.7694990488 0.5913126189
0.4032974001 0.8376664553 0.5545339252
0.3620798985 0.8081800888 0.6188966392
1.0164870006 0.9400760938 0.2406467977
0.952758402 0.9651236525 0.1962587191
0.9654407102 0.8893468611 0.2089410273
1.0158528852 0.9308814204 0.1616994293
0.9587824984 0.9955611921 0.6607482562
1.0355104629 0.9698795181 0.6696258719
0.9936588459 0.9492707673 0.606214331
0.9765377299 0.9185161699 0.6775523145
0.7238427394 0.472098922 0.4676601141
0.7615726062 0.4571972099 0.4004438808
0.6905516804 0.4930247305 0.3950538998
0.6962587191 0.4156626506 0.4188332276
0.4172479391 0.1968928345 0.1636017755
0.4505389981 0.2609384908 0.1303107166
0.4936588459 0.2067216233 0.1645529486
0.4499048827 0.2558655675 0.2111604312
0.5110970197 0.1823081801 0.348763475
0.4340519975 0.1769181991 0.3468611287
0.4755865568 0.1639188332 0.282181357
0.4714648066 0.2381103361 0.3129359543
0.0513633481 0.3119847812 0.3275206088
0.0535827521 0.2298668358 0.3218135701
0.0412175016 0.2663284718 0.3918833228
0.1122384274 0.2704502219 0.3547875713
0.7694990488 1.0326569436 0.1233354471
0.8243500317 0.9819277108 0.0967025999
0.7603043754 0.9870006341 0.0577045022
0.7587190869 0.9518072289 0.1296766011
0.913126189 0.7045022194 0.3265694356
0.8934686113 0.7574508561 0.2698161065
0.8462270133 0.7447685479 0.3297400127
0.8538363982 0.6911857958 0.2729866836
0.0583386176 0.3005707039 0.6819911224
0.0304375396 0.2780596068 0.6081166772
0.0532656944 0.3522511097 0.6214331008
-0.0123652505 0.3265694356 0.6521876982
0.5221940393 0.4150285352 0.248890298
0.4508560558 0.4226379201 0.2155992391
0.454977806 0.4147114775 0.2932783767
0.4762206722 0.3538363982 0.2450856056
0.4502219404 1.0072923272 0.8639822448
0.4939759036 0.1011414077 0.5374128091
0.4965123653 0.2377932784 0.9746353836
0.0811667724 0.2282815472 0.2374762207
0.4552948637 0.3383005707 0.1693088142
0.7844007609 0.5126823082 0.4984147115
0.8665187064 0.8582752061 0.463538364
0.4264426126 0.9086873811 0.5282181357
0.8481293595 0.0570703868 0.128725428
0.5190234623 0.2295497781 0.2435003171
0.5114140774 0.134115409 0.1496512365
0.8890298034 0.9229549778 0.2374762207
0.0114140774 0.0282181357 0.7213062777
0.2384273938 0.4213696893 0.9987317692
0.0409004439 0.8763474952 0.7076727964
0.1119213697 0.782181357 0.296131896
0.1769181991 0.6315789474 0.6525047559
0.1556753329 0.25967026 0.0986049461
0.0206087508 0.4480025365 0.7187698161
1.0041217502 0.8161065314 0.5630944832
0.9245402663 0.0355104629 0.3024730501
0.3180088776 0.7213062777 0.9866835764
0.8646163602 0.8373493976 0.6918199112
0.6058972733 0.1604311985 0.1261889664
0.6718452758 0.9854153456 0.5218769816
0.6398224477 0.4917564997 0.6521876982
0.0164870006 0.7818642993 0.3811033608
0.6423589093 0.2568167406 0.189917565
0.7653772987 0.2073557387 0.2365250476
0.4984147115 0.9835129994 0.1036778694
0.6544071021 0.0928979074 0.986049461
0.0434369055 0.4632213063 0.0735573874
0.2603043754 0.1249207356 0.6033608117
0.2114774889 0.5155358275 0.1014584654
0.6686746988 0.3243500317 0.9850982879
0.5903614458 0.1385542169 0.3357641091
0.8493975904 0.2051363348 0.5935320228
0.5114140774 0.4343690552 0.7577679138
0.6204819277 0.5095117311 0.4324667089
0.592263792 0.0304375396 0.4226379201
0.041851617 0.5535827521 0.142675967
0.2606214331 0.8639822448 0.4042485732
0.9083703234 0.8566899176 0.2818642993
0.5079264426 0.362714014 0.0805326569
0.9350031706 0.058972733 0.7311350666
0.1645529486 0.086873811 0.4996829423
0.4546607483 0.3265694356 0.857324033
0.5012682308 0.3421052632 0.4984147115
0.3357641091 0.0760938491 0.203868104
0.5653138871 0.2466708941 0.1192136969
0.6616994293 0.7476220672 0.2089410273
0.1429930247 0.5136334813 0.9220038047
0.441027267 0.282181357 0.5948002536
0.2752060875 0.6547241598 0.5767279645
0.6280913126 0.3211794547 0.773620799
0.5545339252 0.9790741915 0.0095117311
0.6585288523 0.0358275206 0.254280279
0.1328471782 0.1227013316 0.273620799
0.8554216867 0.320862397 0.6715282181
0.7460367787 0.1838934686 0.5256816741
0.8544705136 0.1014584654 0.5177552315
0.9010779962 0.9362714014 0.9207355739
0.7168674699 0.5459733672 0.8722257451
0.5570703868 0.2400126823 0.7054533925
0.2603043754 0.6949904883 0.9296131896
0.3224476855 0.8706404566 0.4740012682
0.3845909956 0.8170577045 0.8814204185
0.1934051997 0.8259353202 0.7606214331
0.8598604946 0.3893468611 0.3389346861
0.0060240964 0.4435637286 0.9850982879
0.6544071021 0.3671528218 0.0678503488
0.5738744451 0.3233988586 0.6607482562
0.0932149651 0.4679771718 0.7587190869
0.4873176918 0.9147114775 0.0123652505
0.7064045656 0.6506024096 0.3972733037
0.5202916931 0.0351934052 0.2362079899
0.8091312619 0.3275206088 0.0960684845
0.5713379835 0.1233354471 0.5852885225
0.5098287888 0.4755865568 0.5618262524
0.3557387445 0.597653773 0.7882054534
0.1455294864 0.6911857958 0.1956246037
0.2333544705 0.0326569436 0.5142675967
0.2498414711 0.5415345593 0.8880786303
0.5133164236 0.5513633481 0.4755865568
0.2495244134 0.4930247305 0.9625871909
0.0938490805 0.5732403297 0.2079898542
0.5072923272 0.6502853519 0.9933417882
0.8500317058 0.6972098922 0.5329740013
0.3392517438 0.8931515536 0.7244768548
0.2831325301 0.9105897273 0.8281547242
0.3164235891 0.5339251744 0.8322764743
0.6712111604 0.3674698795 0.3037412809
0.2637920101 0.9489537096 0.7514267597
0.2501585289 0.2799619531 0.527901078
0.1905516804 0.1471147749 0.8230818009
0.6369689283 0.1369689283 0.2612555485
0.1569435637 0.8452758402 0.2644261256
0.1312618897 0.8585922638 0.9927076728
0.846544071 0.5133164236 0.8804692454
0.7473050095 0.0618262524 0.545022194
0.1750158529 0.74032974 0.1249207356
0.0979708307 0.0361445783 0.773620799
0.2584020292 0.1772352568 0.324032974
0.5259987318 0.9908053266 0.5456563094
0.0741915029 0.3031071655 0.9629042486
0.6956246037 0.4251743817 0.9660748256
0.2187698161 0.0621433101 0.7241597971
0.5228281547 0.0294863665 0.8934686113
0.3027901078 0.3696892834 0.1106531389
0.3557387445 0.8795180723 0.9305643627
0.6337983513 0.245719721 0.9331008244
0.7469879518 0.9036144578 0.1937222575
0.717818643 0.723208624 0.3195941661
0.061192137 0.9051997464 0.4797083069
0.0405833862 0.3617628408 0.7415979708
0.5925808497 0.3126188966 0.0741915029
0.8785668992 0.6109701966 0.4029803424
0.7679137603 0.6965757768 0.2533291059
0.9866835764 0.9375396322 0.3642993025
0.0323398859 0.1731135067 0.6883322765
0.7105263158 0.8275206088 0.695307546
0.4451490171 0.9378566899 0.2897907419
0.4736842105 0.1017755231 0.2187698161
0.0646797717 0.6924540266 0.7564996829
0.010779962 0.2974001268 0.1043119848
0.3043753963 0.7419150285 0.5329740013
0.8585922638 0.9816106531 0.0145846544
0.0447051363 0.1414077362 0.4736842105
0.1125554851 0.3785668992 0.9590995561
0.3953709575 0.4670259987 0.7656943564
0.7022828155 0.8950538998 0.994610019
0.1686746988 0.7301838935 0.796131896
0.4277108434 0.527901078 0.008560558
0.5145846544 0.7799619531 0.1715282181
0.0104629042 0.0402663285 0.5967025999
0.693088142 0.0044388079 0.3363982245
0.9816106531 0.1163601776 0.5529486367
0.4673430564 0.4917564997 0.1702599873
0.679137603 0.5779961953 0.1937222575
0.8398858592 0.7476220672 0.8842739379
0.2631578947 0.1033608117 0.4178820545
0.8899809765 0.1670894103 0.8129359543
0.7476220672 0.3592263792 0.9641724794
0.6721623335 0.2656943564 0.1068484464
0.7076727964 0.2419150285 0.8890298034
0.1325301205 0.9803424223 0.9850982879
0.2010145847 0.3116677235 0.4682942295
0.1188966392 0.1230183893 0.6578947368
0.7235256817 0.0818008878 0.0776791376
0.3731769182 0.5859226379 0.9708306912
0.1997463538 0.0675332911 0.2390615092
0.3975903614 0.7235256817 0.1645529486
0.6049461002 0.5871908687 0.2571337984
0.1223842739 0.6477488903 0.0538998098
0.217818643 0.958148383 0.5570703868
0.114774889 0.6509194673 0.2653772987
0.9292961319 0.7739378567 0.4740012682
0.0789473684 0.0342422321 0.3192771084
0.8801521877 0.2400126823 0.8715916297
0.3135700698 0.8814204185 0.6052631579
0.3709575143 0.4299302473 0.0786303107
0.2308180089 0.8389346861 0.2282815472
0.7184527584 0.0421686747 0.8183259353
0.2980342422 0.2901077996 0.4476854788
0.0824350032 0.2168674699 0.6239695625
0.1001902346 0.3757133798 0.3424223209
0.536461636 0.3214965124 0.2926442613
0.2771084337 0.9454660748 0.1280913126
0.8376664553 0.4682942295 0.5434369055
0.6087507926 0.8050095117 0.1696258719
0.8148383006 0.3795180723 0.7878883957
0.3906150919 0.1154090044 0.5101458465
0.6959416614 0.1582117945 0.1150919467
0.9292961319 0.3119847812 0.9949270767
0.9629042486 0.477488903 0.4571972099
0.5057070387 0.806911858 0.8918833228
0.8195941661 0.0180722892 0.2168674699
0.2102092581 0.8316423589 0.8960050729
0.7574508561 0.1677235257 0.7609384908
0.9105897273 0.6014584654 0.9296131896
0.6540900444 0.5862396956 0.9426125555
0.0038046925 0.2155992391 0.1369689283
0.3646163602 0.7127457197 0.5928979074
0.2492073557 0.7622067216 0.8620798985
0.9942929613 0.0862396956 0.4213696893
0.2409638554 0.8570069753 0.9733671528
0.8538363982 0.6131896005 0.5894102727
0.6100190235 0.5063411541 0.9013950539
0.4017121116 0.4641724794 0.9407102093
0.2435003171 0.7235256817 0.7324032974
0.2869372226 0.4514901712 0.7346227013
0.0409004439 0.6578947368 0.2165504122
0.8820545339 0.3306911858 0.751109702
0.8570069753 0.1182625238 0.0773620799
0.2244768548 0.3700063412 0.0732403297
0.9213696893 0.4210526316 0.883005707
0.8281547242 0.4242232086 0.2498414711
0.2270133164 0.533291059 0.2479391249
0.7561826252 0.0285351934 0.6604311985
0.5649968294 0.1677235257 0.6537729867
0.172796449 0.7637920101 0.6024096386
0.5126823082 0.3772986684 0.9055168041
0.8398858592 0.3027901078 0.5095117311
0.9825618263 0.531071655 0.7986683576
0.0624603678 0.9822447685 0.910906785
0.2247939125 0.6661382372 0.4096385542
0.2251109702 0.9629042486 0.4090044388
0.3725428028 0.3484464172 0.1547241598
0.9413443247 0.413126189 0.0275840203
0.7197209892 0.1429930247 0.0129993659
0.3554216867 0.0900443881 0.7447685479
0.6968928345 0.7872542803 0.7723525682
0.1689917565 0.3871274572 0.248890298
0.9812935954 0.8091312619 0.7048192771
0.1401395054 0.8474952441 0.125554851
0.6119213697 0.8142041852 0.7346227013
0.4172479391 0.0884590996 0.8677869372
0.8994927077 0.597653773 0.7564996829
0.569752695 0.9816106531 0.7599873177
0.3776157261 0.2580849715 0.5447051363
0.0551680406 0.1563094483 0.2048192771
0.1081166772 0.7850348763 0.2136968928
0.2235256817 0.6737476221 0.2945466075
0.6258719087 0.9353202283 0.0263157895
0.6258719087 0.0767279645 0.1163601776
0.3928344959 0.4882688649 0.642675967
0.9232720355 0.237159163 0.0393151554
0.1556753329 0.3088142042 0.2872542803
0.3459099556 0.2454026633 0.1677235257
0.4153455929 0.4771718453 0.4803424223
0.9362714014 0.4112238427 0.7469879518
0.7415979708 0.1068484464 0.2466708941
0.0691185796 0.0932149651 0.7213062777
0.8284717819 0.6157260621 0.3310082435
0.1658211795 0.7438173748 0.9705136335
0.7289156627 0.6826252378 0.0526315789
0.748890298 0.6141407736 0.9622701332
0.1797717185 0.8170577045 0.6686746988
0.1607482562 0.7387444515 0.698478123
0.773620799 0.3595434369 0.5577045022
0.1246036779 0.9359543437 0.4096385542
0.6880152188 0.5098287888 0.148065948
0.4277108434 0.8722257451 0.8281547242
0.3722257451 0.7454026633 0.9245402663
0.1467977172 0.1626506024 0.1610653139
0.5152187698 0.8205453393 0.2942295498
0.7780596068 0.5833861763 0.8268864933
0.4004438808 0.3065948003 0.0050729233
0.4362714014 0.1937222575 0.4283449588
0.0250475587 0.7799619531 0.8363982245
0.8176918199 0.0764109068 0.8820545339
0.4787571338 0.8582752061 0.6908687381
0.1636017755 0.5288522511 0.1740646798
0.3779327838 0.3110336081 0.4714648066
0.2923272036 0.2032339886 0.5256816741
0.0688015219 0.6502853519 0.1369689283
0.2197209892 0.6284083703 0.8557387445
0.7368421053 0.7913760304 0.8985415346
0.9866835764 0.0963855422 0.0707038681
0.7691819911 0.72098922 0.6299936588
0.748890298 0.86049461 0.5713379835
0.1766011414 0.5044388079 0.8107165504
0.3769816107 0.1975269499 0.7254280279
0.9467343056 0.954977806 0.2878883957
0.3700063412 0.7856689918 0.2247939125
0.5545339252 0.2609384908 0.3700063412
0.3113506658 0.9457831325 0.9013950539
0.9264426126 0.1591629677 0.343373494
0.5447051363 0.9071020926 0.5209258085
0.9391249207 0.8617628408 0.9787571338
0.3922003805 0.65884591 0.0602409639
0.541851617 0.5488268865 0.3338617628
0.0336081167 0.6569435637 0.8490805327
0.3595434369 0.9952441344 0.8503487635
0.8589093215 0.5767279645 0.017121116
0.9267596703 0.2818642993 0.6252377933
0.3471781864 0.9372225745 0.5168040583
0.3202282815 0.5269499049 0.6677235257
0.7593532023 0.9885859226 0.7584020292
0.6632847178 0.3370323399 0.396956246
0.3665187064 0.5665821179 0.3313253012
0.2799619531 0.4590995561 0.2197209892
0.1265060241 0.1471147749 0.5675332911
0.6772352568 0.1769181991 0.5792644261
0.144895371 0.2089410273 0.0317057705
0.1804058339 0.2266962587 0.4711477489
0.1477488903 0.5637285986 0.0057070387
0.5624603678 0.1509194673 0.8233988586
0.4337349398 0.1068484464 0.7168674699
0.0117311351 0.3233988586 0.2387444515
0.7086239696 0.1128725428 0.8836398224
0.0069752695 0.7121116043 0.9568801522
0.3161065314 0.8772986684 0.0798985415
0.541851617 0.5006341154 0.4010779962
0.371274572 0.1414077362 0.3050095117
0.0110970197 0.1318960051 0.7786937223
0.6239695625 0.4692454027 0.3310082435
0.5659480025 0.8557387445 0.2244768548
0.207038681 0.7352568167 0.4514901712
0.315472416 0.5231452124 0.175967026
0.4578313253 0.9778059607 0.4039315155
0.9508560558 0.851934052 0.4480025365
0.5760938491 0.8389346861 0.8091312619
0.0865567533 0.1981610653 0.424857324
0.9793912492 0.2891566265 0.8440076094
0.6106531389 0.8589093215 0.5120481928
0.3912492074 0.0894102727 0.1052631579
0.2609384908 0.2105263158 0.9283449588
0.9010779962 0.9277108434 0.7181357007
0.1306277743 0.0516804058 0.027901078
0.3012048193 0.6122384274 0.9194673431
0.8370323399 0.3421052632 0.2314521243
0.5776791376 0.5069752695 0.7140139505
0.913126189 0.8801521877 0.6265060241
0.3579581484 0.5973367153 0.2305009512
0.2631578947 0.2720355105 0.1857958148
0.1033608117 0.6924540266 0.6528218136
0.7013316424 0.4422954978 0.0491439442
0.2155992391 0.3103994927 0.0072923272
0.6544071021 0.3500317058 0.6350665821
0.489220038 0.8392517438 0.3804692454
0.954977806 0.7406467977 0.106214331
0.9587824984 0.7352568167 0.7958148383
0.4866835764 0.1889663919 0.5145846544
0.4850982879 0.5919467343 0.2653772987
0.9809765377 0.2305009512 0.2409638554
0.8484464172 0.3772986684 0.5887761573
0.5637285986 0.4889029803 0.2745719721
0.7758402029 0.8589093215 0.6518706405
0.8839568802 0.2143310082 0.7463538364
0.8858592264 0.4974635384 0.9559289791
0.0707038681 0.4150285352 0.203868104
0.3772986684 0.468928345 0.1506024096
0.5377298668 0.6331642359 0.4245402663
0.9020291693 0.9483195942 0.5821179455
0.6810399493 0.5098287888 0.7939124921
0.9879518072 0.6464806595 0.7485732403
0.4048826886 0.8078630311 0.3535193405
0.4911223843 0.7786937223 0.0919467343
0.4562460368 0.3741280913 0.5894102727
0.1496512365 0.2089410273 0.3031071655
0.1921369689 0.5795814838 0.4017121116
0.7415979708 0.806911858 0.4730500951
0.1112872543 0.1039949271 0.9606848446
0.6642358909 0.2235256817 0.8094483196
0.545022194 0.4042485732 0.1506024096
0.9987317692 0.7409638554 0.2102092581
0.324032974 0.4797083069 0.5291693088
0.6816740647 0.0941661382 0.5856055802
0.6420418516 0.1065313887 0.8322764743
0.9185161699 0.1639188332 0.5110970197
0.0913126189 0.7970830691 0.0726062143
0.7796448954 0.2980342422 0.6385542169
0.2536461636 0.9124920736 0.2660114141
0.4185161699 0.3782498415 0.7853519341
0.6277742549 0.9461001902 0.2241597971
0.2869372226 0.0136334813 0.4518072289
0.6299936588 0.2435003171 0.0326569436
0.5646797717 0.2904248573 0.9876347495
0.6965757768 0.9419784401 0.709258085
0.5846544071 0.8855421687 0.1049461002
0.1357006975 0.5256816741 0.6163601776
0.2400126823 0.5760938491 0.5770450222
0.2362079899 0.3021559924 0.3218135701
0.402346227 0.9061509195 0.2184527584
0.3636651871 0.407736208 0.7175015853
0.5440710209 0.5272669626 0.1975269499
0.6087507926 0.2720355105 0.2634749524
0.1452124287 0.0266328472 0.195307546
0.0088776157 0.4258084971 0.287571338
0.5510462904 0.9210526316 0.3836398224
0.3772986684 0.2400126823 0.3662016487
0.9086873811 0.0646797717 0.8811033608
0.86049461 0.6911857958 0.4292961319
0.5862396956 0.3795180723 0.7311350666
0.4755865568 0.2904248573 0.0447051363
0.116994293 0.3192771084 0.5602409639
0.9232720355 0.1623335447 0.6173113507
0.4134432467 0.7384273938 0.0773620799
0.9311984781 0.9847812302 0.8525681674
0.2469879518 0.1883322765 0.4311984781
0.7327203551 0.8909321497 0.7701331642
0.1325301205 0.0814838301 0.1220672162
0.7723525682 0.1483830057 0.4245402663
0.0805326569 0.9568801522 0.1017755231
0.0665821179 0.7989854153 0.6708941027
0.9232720355 0.6645529486 0.5060240964
0.6122384274 0.9118579581 0.8928344959
0.0044388079 0.475269499 0.1661382372
0.0580215599 0.8611287254 0.1648700063
0.0117311351 0.7282815472 0.6940393152
0.1328471782 0.8766645529 0.6223842739
0.6005072923 0.7514267597 0.8278376665
0.9759036145 0.0542168675 0.9965123653
0.3563728599 0.374445149 0.8864933418
0.966708941 0.3161065314 0.7634749524
0.4759036145 0.6284083703 0.3462270133
0.9071020926 0.5149017121 0.4029803424
0.9397590361 0.9432466709 0.114774889
0.9556119214 0.8012048193 0.6258719087
0.1655041218 0.6103360812 0.9324667089
0.7723525682 0.5434369055 0.0041217502
0.7932783767 0.2672796449 0.0320228282
0.5041217502 0.8541534559 0.5738744451
0.503170577 0.4797083069 0.9965123653
0.4850982879 0.5323398859 0.8906150919
0.1357006975 0.3779327838 0.6347495244
0.2450856056 0.5998731769 0.695307546
0.6616994293 0.5925808497 0.765060241
0.334812936 0.7143310082 0.6731135067
0.7197209892 0.0361445783 0.1972098922
0.1433100824 0.2330374128 0.5551680406
0.9616360178 0.3906150919 0.2203551046
0.3192771084 0.3642993025 0.5932149651
0.4102726696 0.9229549778 0.055802156
0.9625871909 0.2786937223 0.3291058973
0.7974001268 0.6046290425 0.4467343056
0.3012048193 0.4654407102 0.4020291693
0.2637920101 0.0082435003 0.2704502219
0.8363982245 0.6179454661 0.1835764109
0.1578947368 0.524730501 0.3072289157
0.6258719087 0.5703868104 0.0294863665
0.9245402663 0.9736842105 0.4394419784
0.7726696259 0.4286620165 0.1217501585
0.9974635384 0.181357007 0.0345592898
0.9898541535 0.5583386176 0.5811667724
0.0735573874 0.0462904249 0.4594166138
0.1100190235 0.8509828789 0.3512999366
0.2136968928 0.9629042486 0.846544071
0.5339251744 0.0773620799 0.3662016487
0.9204185162 0.4480025365 0.5250475587
0.2812301839 0.6410906785 0.1905516804
0.3129359543 0.597653773 0.4755865568
0.9885859226 0.7010145847 0.296131896
0.6905516804 0.2561826252 0.6192136969
0.2647431833 0.6014584654 0.7828154724
0.6274571972 0.0577045022 0.5275840203
0.0672162334 0.7010145847 0.3148383006
0.2799619531 0.2555485098 0.0259987318
0.5120481928 0.2641090679 0.4660748256
0.7298668358 0.0802155992 0.4663918833
0.3113506658 0.1731135067 0.195307546
0.0960684845 0.7454026633 0.4020291693
0.1217501585 0.3211794547 0.4267596703
0.4061509195 0.1591629677 0.916296766
0.324032974 0.3877615726 0.5088776157
0.2606214331 0.3734939759 0.3703233989
0.2530120482 0.801521877 0.3427393786
0.6049461002 0.7194039315 0.2622067216
0.8103994927 0.0932149651 0.963538364
0.8576410907 0.2171845276 0.0938490805
0.7723525682 0.4445149017 0.6629676601
0.1972098922 0.4641724794 0.5897273304
0.3512999366 0.7926442613 0.698478123
0.9232720355 0.7238427394 0.8684210526
0.8195941661 0.3189600507 0.8582752061
0.3782498415 0.0380469245 0.6639188332
0.2644261256 0.8896639188 0.533291059
0.3896639188 0.527901078 0.25967026
0.9045656309 0.5133164236 0.6743817375
0.0624603678 0.0719720989 0.2428662016
0.0526315789 0.0386810399 0.0859226379
0.3170577045 0.2305009512 0.2584020292
0.2032339886 0.6160431198 0.2314521243
0.5951173114 0.4197844008 0.6128725428
0.7786937223 0.6648700063 0.5038046925
0.7698161065 0.458148383 0.8113506658
0.9711477489 0.3880786303 0.4277108434
0.1575776791 0.6407736208 0.7771084337
0.642675967 0.0757767914 0.7352568167
0.4245402663 0.3779327838 0.9533925174
0.3176918199 0.0079264426 0.3398858592
0.1496512365 0.327203551 0.8351299937
0.0500951173 0.5393151554 0.6318960051
0.9086873811 0.1198478123 0.4315155358
0.4708306912 0.5006341154 0.2723525682
0.4996829423 0.2327203551 0.7593532023
0.8313253012 0.9987317692 0.4273937857
0.4258084971 0.6236525048 0.9156626506
0.0057070387 0.5294863665 0.0133164236
0.296131896 0.0114140774 0.0722891566
0.7631578947 0.6157260621 0.2289156627
0.0973367153 0.7330374128 0.837983513
0.4949270767 0.3684210526 0.6857958148
0.1712111604 0.6239695625 0.1474318326
0.4001268231 0.8037412809 0.0202916931
0.2482561826 0.2083069119 0.7831325301
0.0301204819 0.0336081167 0.1708941027
0.7194039315 0.3592263792 0.4857324033
0.251109702 0.0402663285 0.8278376665
0.9793912492 0.2993024731 0.4483195942
0.5691185796 0.3268864933 0.4353202283
0.5202916931 0.2805960685 0.8284717819
0.3684210526 0.013950539 0.1461636018
0.8554216867 0.8034242232 0.3836398224
0.1027266963 0.6572606214 0.3772986684
0.1896005073 0.7993024731 0.4020291693
0.8459099556 0.458148383 0.4134432467
0.2289156627 0.1452124287 0.7165504122
0.3202282815 0.8081800888 0.0060240964
0.4467343056 0.424857324 0.0361445783
0.5627774255 0.5123652505 0.0447051363
0.6607482562 0.6207989854 0.1100190235
0.7675967026 0.707038681 0.9378566899
0.8563728599 0.1043119848 0.7006975269
0.6490171211 0.9679771718 0.9445149017
0.9277108434 0.7901077996 0.2019657578
0.8512999366 0.1788205453 0.3947368421
0.3065948003 0.9220038047 0.3532022828
0.1192136969 0.1433100824 0.362714014
0.9061509195 0.6693088142 0.7073557387
0.2146480659 0.3855421687 0.8506658212
0.6981610653 0.8123018389 0.9949270767
0.8237159163 0.1943563729 0.6762840837
0.3297400127 0.9556119214 0.2133798351
0.5862396956 0.6163601776 0.3579581484
0.3912492074 0.1360177552 0.223208624
0.4454660748 0.2999365885 0.7127457197
0.0887761573 0.4993658846 0.4778059607
0.5722891566 0.0681674065 0.977488903
0.0637285986 0.1721623335 0.8370323399
0.7501585289 0.6493341788 0.7885225111
0.8611287254 0.5091946734 0.1804058339
0.8370323399 0.2859860495 0.4264426126
0.2910589727 0.7824984147 0.2625237793
0.2492073557 0.1188966392 0.8760304375
0.9841471148 0.7159162968 0.5523145212
0.7412809131 0.3199112238 0.8849080533
0.4949270767 0.9464172479 0.6842105263
0.8021559924 0.9800253646 0.5821179455
0.1122384274 0.0339251744 0.6217501585
0.4911223843 0.7140139505 0.5963855422
0.0856055802 0.5827520609 0.8741280913
0.7117945466 0.6924540266 0.5415345593
0.8094483196 0.7010145847 0.0152187698
0.0570703868 0.3344958782 0.4749524413
0.7980342422 0.7466708941 0.4467343056
0.9499048827 0.5412175016 0.1975269499
0.296131896 0.6870640457 0.064362714
0.592263792 0.6207989854 0.8005707039
0.0012682308 0.921686747 0.855104629
0.1968928345 0.7419150285 0.2498414711
0.4340519975 0.3532022828 0.4124920736
0.1401395054 0.0662650602 0.4029803424
0.5570703868 0.9552948637 0.8367152822
0.4280279011 0.9616360178 0.9318325935
0.1664552949 0.0691185796 0.8138871275
0.0155358275 0.0948002536 0.332593532
0.7079898542 0.4866835764 0.7035510463
0.7441344325 0.5649968294 0.6921369689
0.3436905517 0.6125554851 0.6556753329
0.3395688015 0.0846544071 0.3734939759
0.3738110336 0.5120481928 0.4121750159
0.4749524413 0.6084337349 0.0621433101
0.4632213063 0.5653138871 0.6778693722
0.7840837032 0.5291693088 0.2111604312
0.1775523145 0.3262523779 0.9178820545
0.796131896 0.2523779328 0.3123018389
0.8560558022 0.4432466709 0.693088142
0.4974635384 0.7330374128 0.0215599239
0.0152187698 0.2336715282 0.508560558
0.3722257451 0.4435637286 0.2466708941
0.3319594166 0.0802155992 0.8354470514
0.6261889664 0.9017121116 0.7117945466
0.2729866836 0.7225745086 0.1756499683
0.226379201 0.8329105897 0.0992390615
0.6677235257 0.6528218136 0.9927076728
0.3354470514 0.3639822448 0.0183893469
0.4854153456 0.7308180089 0.4337349398
0.3763474952 0.4083703234 0.3833227647
0.7967660114 0.7986683576 0.8313253012
0.2606214331 0.1766011414 0.0662650602
0.0583386176 0.5072923272 0.8335447051
0.2143310082 0.1192136969 0.1135066582
0.2041851617 0.968928345 0.165187064
0.7089410273 0.5269499049 0.069752695
0.0681674065 0.4755865568 0.3982244769
0.843373494 0.5317057705 0.6077996195
0.6987951807 0.1994292961 0.4530754597
0.684527584 0.6959416614 0.13950539
0.7216233354 0.4169308814 0.5935320228
0.8861762841 0.7758402029 0.5488268865
0.6613823716 0.7533291059 0.0481927711
0.3861762841 0.6934051997 0.7707672796
0.5703868104 0.3972733037 0.8376664553
0.6360177552 0.5684844642 0.6198478123
0.8008877616 0.1360177552 0.572923272
0.9156626506 0.8389346861 0.8316423589
0.1629676601 0.9305643627 0.2343056436
0.494610019 0.6306277743 0.5126823082
0.0919467343 0.8421052632 0.9156626506
0.4090044388 0.055802156 0.2910589727
0.031071655 0.7897907419 0.9397590361
0.3760304375 0.8817374762 0.3126188966
0.9809765377 0.6385542169 0.6610653139
0.5675332911 0.1724793912 0.2102092581
0.9759036145 0.2003804692 0.8497146481
0.3715916297 0.6315789474 0.1391883323
0.4521242866 0.0069752695 0.5875079264
0.3383005707 0.5231452124 0.0554850983
0.5190234623 0.9990488269 0.4610019023
0.2073557387 0.1173113507 0.952758402
0.1258719087 0.4229549778 0.4258084971
0.765060241 0.6001902346 0.0821179455
0.1591629677 0.4235890932 0.0126823082
0.0396322131 0.5668991756 0.5123652505
0.7355738744 0.8890298034 0.0748256183
0.0231452124 0.8360811668 0.24032974
0.5469245403 0.6506024096 0.251109702
0.4292961319 0.9885859226 0.7143310082
0.9876347495 0.2079898542 0.4134432467
0.0599239062 0.8776157261 0.0469245403
0.8902980342 0.2051363348 0.9499048827
0.6892834496 0.7225745086 0.4606848446
0.2228915663 0.2308180089 0.1271401395
0.3760304375 0.6544071021 0.3221306278
0.7095751427 0.2162333545 0.3497146481
0.416296766 0.8351299937 0.7485732403
0.4454660748 0.776791376 0.9594166138
0.6753329106 0.075142676 0.3982244769
0.7438173748 0.362714014 0.6781864299
0.536461636 0.1464806595 0.7381103361
0.0393151554 0.6632847178 0.6093849081
0.2739378567 0.8043753963 0.7482561826
0.9150285352 0.3636651871 0.5298034242
0.3281547242 0.2805960685 0.6217501585
0.8560558022 0.8807863031 0.0145846544
0.6433100824 0.3386176284 0.5481927711
0.8706404566 0.348763475 0.1464806595
0.9565630945 0.3516169943 0.142675967
0.7526949905 0.9594166138 0.3826886493
0.4822447685 0.7187698161 0.3135700698
0.2143310082 0.4175649968 0.3113506658
0.348763475 0.754280279 0.4118579581
0.6334812936 0.935637286 0.3449587825
0.1188966392 0.5573874445 0.092263792
0.8595434369 0.6452124287 0.072923272
0.0015852885 0.8506658212 0.7894736842
0.5342422321 0.8471781864 0.045022194
0.5668991756 0.7143310082 0.4556119214
0.3462270133 0.369055168 0.3126188966
0.0370957514 0.6261889664 0.027901078
0.3199112238 0.0082435003 0.963538364
0.8620798985 0.5887761573 0.8351299937
0.6797717185 0.3763474952 0.8459099556
0.4654407102 0.679137603 0.7384273938
0.782181357 0.0624603678 0.3782498415
0.589093215 0.1842105263 0.5240963855
0.6125554851 0.3874445149 0.2466708941
0.7282815472 0.3592263792 0.1261889664
0.2844007609 0.3703233989 0.1927710843
0.1861128725 0.0174381737 0.3547875713
0.2514267597 0.1122384274 0.1902346227
0.6540900444 0.1585288523 0.3899809765
0.0500951173 0.2498414711 0.0393151554
0.3719086874 0.0117311351 0.4308814204
0.9927076728 0.0941661382 0.6642358909
0.0859226379 0.7717184528 0.592263792
0.4933417882 0.0431198478 0.7504755866
0.7228915663 0.8123018389 0.3167406468
0.9552948637 0.4080532657 0.6597970831
0.9882688649 0.6001902346 0.2498414711
0.5358275206 0.6242866202 0.1217501585
0.7704502219 0.5025364616 0.9197844008
0.0370957514 0.7098922004 0.0481927711
0.6978440076 0.2235256817 0.7311350666
0.3157894737 0.1452124287 0.6905516804
0.2425491439 0.3329105897 0.603043754
0.055802156 0.1265060241 0.1233354471
0.2184527584 0.6715282181 0.0878249841
0.4457831325 0.5703868104 0.4026632847
0.7739378567 0.2698161065 0.5580215599
0.6461636018 0.1594800254 0.927076728
0.9936588459 0.4540266328 0.3693722257
0.8972733037 0.9210526316 0.5
0.6797717185 0.8195941661 0.5443880786
0.8950538998 0.041851617 0.3922003805
0.6071655041 0.0535827521 0.6192136969
0.0129993659 0.6810399493 0.4156626506
0.3782498415 0.7745719721 0.8078630311
0.3484464172 0.103043754 0.6065313887
0.8031071655 0.1544071021 0.8370323399
0.6702599873 0.9724159797 0.1493341788
0.9045656309 0.3303741281 0.2910589727
0.6150919467 0.6661382372 0.6071655041
0.0237793278 0.0906785035 0.9318325935
0.2869372226 0.5323398859 0.3097653773
0.6207989854 0.7634749524 0.4074191503
0.8386176284 0.5700697527 0.111604312
0.8630310717 0.1968928345 0.2996195308
0.2958148383 0.4451490171 0.3113506658
0.4771718453 0.7818642993 0.5047558656
0.2844007609 0.2878883957 0.7381103361
0.4258084971 0.651236525 0.2466708941
0.9759036145 0.8532022828 0.8950538998
0.89917565 0.2558655675 0.2444514902
0.3741280913 0.5481927711 0.5466074826
0.7568167406 0.1414077362 0.3386176284
0.9197844008 0.4682942295 0.8040583386
0.3757133798 0.9809765377 0.2802790108
0.0871908687 0.9822447685 0.2412809131
0.385225111 0.9353202283 0.7888395688
0.9426125555 0.9762206722 0.0288522511
0.9733671528 0.796131896 0.2989854153
0.1398224477 0.2593532023 0.6794546607
0.0662650602 0.4533925174 0.6550412175
0.7603043754 0.2669625872 0.1420418516
0.3918833228 0.6249207356 0.4372225745
0.4831959417 0.1087507926 0.8173747622
0.60082435 0.7168674699 0.9105897273
0.4365884591 0.1731135067 0.7850348763
0.5551680406 0.8043753963 0.9673430564
0.7948636652 0.1084337349 0.1724793912
0.4974635384 0.0700697527 0.6236525048
0.5878249841 0.6379201015 0.5291693088
0.4372225745 0.9242232086 0.6239695625
0.4809765377 0.7336715282 0.8383005707
0.9594166138 0.6559923906 0.8953709575
0.5374128091 0.3424223209 0.5827520609
0.3490805327 0.9445149017 0.648065948
0.0786303107 0.7384273938 0.142675967
0.8823715916 0.0691185796 0.0091946734
0.6027266963 0.5618262524 0.1331642359
0.5136334813 0.6100190235 0.9172479391
0.4277108434 0.8338617628 0.2656943564
0.9476854788 0.1464806595 0.9086873811
0.773620799 0.3646163602 0.4096385542
0.7786937223 0.2574508561 0.7168674699
0.9172479391 0.8779327838 0.3642993025
0.2631578947 0.8871274572 0.6880152188
0.4898541535 0.0149017121 0.3167406468
0.0951173114 0.2536461636 0.8950538998
0.3135700698 0.0019023462 0.5653138871
0.5570703868 0.1826252378 0.9105897273
0.6246036779 0.9480025365 0.458148383
0.0757767914 0.0475586557 0.547241598
0.254280279 0.2691819911 0.6572606214
0.2549143944 0.5129993659 0.7809131262
0.3899809765 0.2162333545 0.843373494
0.2717184528 0.8072289157 0.1597970831
0.6011414077 0.1547241598 0.0317057705
0.8722257451 0.4137603044 0.975269499
0.6689917565 0.625554851 0.679137603
0.578313253 0.9692454027 0.1265060241
0.8928344959 0.9143944198 0.8081800888
0.3855421687 0.0415345593 0.5542168675
0.8253012048 0.4048826886 0.8931515536
0.8218135701 0.773620799 0.1242866202
0.494610019 0.7387444515 0.6778693722
0.9064679772 0.0386810399 0.5123652505
0.4074191503 0.6135066582 0.7197209892
0.1515535828 0.1794546607 0.7238427394
0.4337349398 0.9340519975 0.1420418516
0.3579581484 0.796131896 0.4996829423
0.4746353836 0.5123652505 0.0843373494
0.4026632847 0.2435003171 0.6594800254
0.4505389981 0.0142675967 6.34115409e-04
0.2771084337 0.0164870006 0.6477488903
0.2327203551 0.2165504122 0.2574508561
0.2152821814 0.9451490171 0.9657577679
0.3836398224 0.4026632847 0.6315789474
0.0034876347 0.5716550412 0.9429296132
0.3037412809 0.6946734306 0.2945466075
0.963538364 0.589093215 0.1195307546
0.9980976538 0.3849080533 0.8760304375
0.7181357007 0.5678503488 0.4172479391
0.4654407102 0.8652504756 0.4648065948
0.2831325301 0.578313253 0.114774889
0.7764743183 0.7853519341 0.9930247305
0.9074191503 0.0424857324 0.22098922
0.5859226379 0.8525681674 0.6024096386
0.4885859226 0.7108433735 0.2308180089
0.6458465441 0.6965757768 0.3560558022
0.7552314521 0.4476854788 0.2051363348
0.162016487 0.2308180089 0.2162333545
0.2270133164 0.4324667089 0.6689917565
0.5456563094 0.9505389981 0.2035510463
0.151236525 0.8947368421 0.8747622067
0.6027266963 0.2748890298 0.8538363982
0.137285986 0.9518072289 0.4971464807
0.7733037413 0.6150919467 0.6239695625
0.6353836398 0.8649334179 0.2932783767
0.8164235891 0.5732403297 0.7428662016
0.6420418516 0.1965757768 0.6680405834
0.416296766 0.6816740647 0.5
0.6908687381 0.9235890932 0.8620798985
0.874445149 0.3078630311 0.9305643627
0.1613823716 0.4153455929 0.7755231452
0.3313253012 0.2545973367 0.9461001902
0.7948636652 0.8363982245 0.2006975269
0.327203551 0.5063411541 0.9568801522
0.8750792644 0.5618262524 0.2799619531
0.675967026 0.3430564363 0.1937222575
0.4800253646 0.4324667089 0.4971464807
0.3972733037 0.2089410273 0.9831959417
0.989220038 0.810082435 0.1442612555
0.4362714014 0.8722257451 0.9597336715
0.6058972733 0.2656943564 0.503170577
0.7526949905 0.2685478757 0.4128091313
0.6027266963 0.977488903 0.5846544071
0.745719721 0.9416613824 0.9296131896
0.4565630945 0.4857324033 0.7111604312
0.6724793912 0.4546607483 0.5358275206
0.10082435 0.2333544705 0.7866201649
0.2539632213 0.064362714 0.0095117311
0.829422955 0.2739378567 0.7850348763
0.7631578947 0.0174381737 0.9784400761
0.2780596068 0.4610019023 0.058972733
0.3157894737 0.1658211795 0.8769816107
0.1962587191 0.4476854788 0.1927710843
0.7625237793 0.3107165504 0.2197209892
0.7590361446 0.5405833862 0.5745085606
0.0789473684 0.9533925174 0.8268864933
0.8202282815 0.9172479391 0.9121750159
0.4850982879 0.1972098922 0.5998731769
0.949587825 0.5881420419 0.0342422321
0.3056436271 0.8253012048 0.8300570704
0.7710843373 0.1851616994 0.134115409
0.5485098288 0.8056436271 0.6626506024
0.589093215 0.7219403932 0.0025364616
0.0656309448 0.4400760938 0.9029803424
0.8300570704 0.3383005707 0.9952441344
0.7897907419 0.8772986684 0.3500317058
0.1192136969 0.0434369055 0.9036144578
0.2159162968 0.1033608117 0.3363982245
0.4987317692 0.1220672162 0.9289790742
0.9613189601 0.6077996195 0.8183259353
0.3934686113 0.2181357007 0.078313253
0.1743817375 0.9904882689 0.7419150285
0.1680405834 0.8747622067 0.5367786937
0.2254280279 0.5050729233 0.3563728599
0.0069752695 0.5459733672 0.7057704502
0.1521876982 0.5548509829 0.475269499
0.0095117311 0.9311984781 0.9762206722
0.2314521243 0.6902346227 0.6414077362
0.3474952441 0.1655041218 0.4121750159
0.6667723526 0.5722891566 0.3338617628
0.7571337984 0.7618896639 0.181357007
0.6296766011 0.7184527584 0.7311350666
0.2577679138 0.3151553583 0.8192771084
0.2882054534 0.3243500317 0.2656943564
0.5554850983 0.7409638554 0.5402663285
0.6997463538 0.8344958782 0.2406467977
0.2076727964 0.061192137 0.6363348129
0.0754597337 0.3338617628 0.1750158529
0.8817374762 0.4670259987 0.304692454
0.5941661382 0.3966391883 0.3734939759
0.938807863 0.0960684845 0.8097653773
0.7818642993 0.7083069119 0.3734939759
0.5894102727 0.6268230818 0.8839568802
0.0716550412 0.3512999366 0.8161065314
0.4911223843 0.2257450856 0.8864933418
0.5129993659 0.5884590996 0.8040583386
0.8408370323 0.4885859226 0.7748890298
0.2162333545 0.4606848446 0.4372225745
0.296131896 0.329422955 0.9416613824
0.4480025365 0.5307545973 0.5992390615
0.7726696259 0.7314521243 0.762840837
0.4508560558 0.6039949271 0.1528218136
0.834812936 0.8455928979 0.5713379835
0.6908687381 0.5209258085 0.2584020292
0.2241597971 0.2390615092 0.8608116677
0.6242866202 0.8405199746 0.9321496512
0.2523779328 0.3807863031 0.4546607483
0.7805960685 0.8874445149 0.472098922
0.1753329106 0.2818642993 0.765060241
0.6265060241 0.4264426126 0.9115409004
0.5244134432 0.5050729233 0.8218135701
0.5960684845 0.3484464172 0.9299302473
0.6020925808 0.4705136335 0.7964489537
0.513950539 0.4429296132 0.6445783133
0.2704502219 0.4974635384 0.6081166772
0.8842739379 0.3779327838 0.4239061509
0.427076728 0.0767279645 0.4384908053
0.575142676 0.9600507292 0.670577045
0.3110336081 0.6667723526 0.7450856056
0.8084971465 0.6629676601 0.8681039949
0.7029169309 0.8126188966 0.393785669
0.2121116043 0.2102092581 0.6071655041
0.9911223843 0.320862397 0.5443880786
0.1737476221 0.9505389981 0.6433100824
0.6743817375 0.7330374128 0.935637286
0.8148383006 0.768230818 0.6892834496
0.8763474952 0.9933417882 0.6667723526
0.8024730501 0.8849080533 0.818642993
0.689917565 0.7498414711 0.662016487
0.6502853519 0.9993658846 0.7802790108
0.4717818643 0.2029169309 0.0516804058
0.3560558022 0.6246036779 0.5491439442
0.7374762207 0.3452758402 0.7656943564
0.9571972099 0.4825618263 0.5941661382
0.1639188332 0.3528852251 0.7117945466
0.1093849081 0.7244768548 0.5202916931
0.8576410907 0.7146480659 0.7726696259
0.3303741281 0.2891566265 0.0935320228
0.4492707673 0.0951173114 0.3557387445
0.3522511097 0.8246670894 0.1439441978
0.1826252378 0.2273303741 0.9568801522
0.9166138237 0.0580215599 0.6087507926
0.5871908687 0.0399492708 0.843373494
0.8684210526 0.9692454027 0.1623335447
0.6325301205 0.5948002536 0.463538364
0.9061509195 0.6360177552 0.2482561826
0.251109702 0.6680405834 0.4965123653
0.2152821814 0.6499682942 0.994610019
0.3772986684 0.0088776157 0.0497780596
0.3161065314 0.606214331 0.0342422321
0.3360811668 0.1544071021 0.0973367153
0.5602409639 0.3262523779 0.1740646798
0.078313253 0.637285986 0.4594166138
0.3506658212 0.304692454 0.8376664553
0.2828154724 0.7745719721 0.6192136969
0.7162333545 0.4413443247 0.2777425491
0.449587825 0.6423589093 0.5938490805
0.13950539 0.1762840837 0.8896639188
0.8246670894 0.8161065314 0.9337349398
0.1572606214 0.3157894737 0.1943563729
0.6689917565 0.6896005073 0.8034242232
0.041851617 0.175967026 0.5580215599
0.2549143944 0.1150919467 0.517121116
0.3316423589 0.9299302473 0.0098287888
0.5630944832 0.7555485098 0.3313253012
0.5015852885 0.3776157261 0.3535193405
0.8243500317 0.8214965124 0.2910589727
0.5973367153 0.0659480025 0.1962587191
0.9416613824 0.1702599873 0.7045022194
0.0748256183 0.5253646164 0.2793278377
0.2574508561 0.5342422321 0.489220038
0.7152821814 0.2476220672 0.996829423
0.9587824984 0.089093215 0.1563094483
0.9340519975 0.7549143944 0.3874445149
0.991439442 0.3183259353 0.9308814204
0.1036778694 0.4480025365 0.2904248573
0.1290424857 0.5716550412 0.7438173748
0.1607482562 0.6876981611 0.8826886493
0.3750792644 0.2000634115 0.486049461
0.1731135067 0.9121750159 0.7799619531
0.0580215599 0.9001268231 0.5792644261
0.9578313253 0.5881420419 0.4797083069
0.1896005073 0.8053265694 0.0240963855
0.8224476855 0.0577045022 0.6097019658
0.6772352568 0.8452758402 0.8335447051
6.34115409e-04 0.1762840837 0.2970830691
0.8947368421 0.2618896639 0.15884591
0.4220038047 0.3138871275 0.3142041852
0.1766011414 0.8769816107 0.4435637286
0.3611287254 0.4613189601 0.8481293595
0.6737476221 0.8953709575 0.410906785
0.8617628408 0.4340519975 0.1299936588
0.4226379201 0.2863031072 0.9273937857
0.5951173114 0.4644895371 0.1176284084
0.0561192137 0.9137603044 0.3192771084
0.0256816741 0.5881420419 0.3259353202
0.5678503488 0.6750158529 0.6746987952
0.4194673431 0.8459099556 0.0897273304
0.1661382372 0.6182625238 0.3259353202
0.9714648066 0.893785669 0.541851617
0.2894736842 0.2412809131 0.3769816107
0.1842105263 0.782181357 0.5149017121
0.6826252378 0.2824984147 0.4736842105
0.1005072923 0.4920735574 0.0066582118
0.0989220038 0.6937222575 0.9654407102
0.5767279645 0.1667723526 0.4372225745
0.6582117945 0.0069752695 0.0741915029
0.7450856056 0.9378566899 0.5329740013
0.8506658212 0.9178820545 0.3979074192
0.4128091313 0.7032339886 0.3788839569
0.8053265694 0.9403931516 0.6639188332
0.5475586557 0.0786303107 0.6905516804
0.1686746988 0.3757133798 0.1366518706
0.1531388713 0.4955611921 0.6994292961
0.9540266328 0.6328471782 0.3617628408
0.6683576411 0.8725428028 0.6280913126
0.8795180723 0.7384273938 0.0634115409
0.1737476221 0.1214331008 0.0396322131
0.9210526316 0.7244768548 0.6100190235
0.2717184528 0.7241597971 0.3741280913
0.6968928345 0.972098922 0.6252377933
0.4594166138 0.2656943564 0.3953709575
0.665187064 0.2850348763 0.3253012048
0.0307545973 0.2501585289 0.7384273938
0.874445149 0.6959416614 0.1829422955
0.5862396956 0.4825618263 0.5313887127
0.5656309448 0.4197844008 0.4686112873
0.0136334813 0.4166138237 0.5681674065
0.3998097654 0.2279644895 0.2701331642
0.2083069119 0.4651236525 0.8890298034
0.6499682942 0.7393785669 0.5833861763
0.684527584 0.1823081801 0.1972098922
0.1854787571 0.3893468611 0.5545339252
0.0916296766 0.2235256817 0.130944832
0.7977171845 0.8322764743 0.0659480025
0.6544071021 0.8262523779 0.0941661382
0.4086873811 0.6968928345 0.8668357641
0.0104629042 0.9835129994 0.4362714014
0.4254914394 0.5786303107 0.8402029169
0.827203551 0.0298034242 0.3088142042
0.0592897907 0.8218135701 0.4518072289
0.4346861129 0.1337983513 0.6344324667
0.4958782498 0.8636651871 0.1632847178
0.0906785035 0.4058338618 0.5256816741
0.5580215599 0.0967025999 0.4787571338
0.0336081167 0.7365250476 0.4797083069
0.3684210526 0.2958148383 0.7520608751
0.0500951173 0.172796449 0.952758402
0.7454026633 0.6163601776 0.3161065314
0.7406467977 0.4286620165 0.8826886493
0.9327837666 0.6975269499 0.0047558656
0.2954977806 0.0250475587 0.7336715282
0.6924540266 0.0399492708 0.9372225745
0.7285986049 0.0821179455 0.7244768548
0.9467343056 0.4305643627 0.1093849081
0.1081166772 0.4445149017 0.1277742549
0.5285351934 0.4578313253 0.9175649968
0.5507292327 0.5992390615 0.7159162968
0.8008877616 0.9949270767 0.8430564363
0.3896639188 0.9226379201 0.4150285352
0.4984147115 0.8896639188 0.8649334179
0.9201014585 0.5928979074 0.6369689283
0.0846544071 0.6106531389 0.6823081801
0.9036144578 0.7872542803 0.7593532023
0.9143944198 0.2485732403 0.3972733037
0.8772986684 0.8595434369 0.184527584
0.9121750159 0.2517438174 0.5313887127
0.0735573874 0.5621433101 0.3931515536
0.6591629677 0.4346861129 0.1794546607
0.7603043754 0.1743817375 0.9067850349
0.5459733672 0.6965757768 0.7910589727
0.8126188966 0.179137603 0.9819277108
0.5009511731 0.0938490805 0.0510462904
0.130944832 0.6290424857 0.558972733
0.4071020926 0.8135700698 0.597653773
0.9870006341 0.9308814204 0.2025998732
0.9904882689 0.9584654407 0.6531388713
0.7171845276 0.4606848446 0.4204185162
0.4511731135 0.2301838935 0.1683576411
0.4727330374 0.1911857958 0.3224476855
0.0640456563 0.2685478757 0.3481293595
0.7771084337 0.9882688649 0.103043754
0.8769816107 0.7222574509 0.2999365885
0.0329740013 0.313253012 0.6407736208
0.4759036145 0.4013950539 0.2507926443
