# Supplementary material for: Differentiating interfacial water structures via alkali metal cation promotor for H2O2 electrosynthesis in acid
Source: Nat Commun. 2026 Apr 8;17:4973. doi: 10.1038/s41467-026-71584-9 (PMC13237355; doi:10.1038/s41467-026-71584-9)
Supplement: Supplementary file 3 — Supplementary Data 1 [file 41467_2026_71584_MOESM3_ESM.zip › Supplementary data 1/Cs-MD-initial.vasp]

POSCAR file written by OVITO Basic 3.8.5
1
25.214 0.0 0.0
0.0 25.25 0.0
0.0 0.0 25.219
H O S Cs 
2202 1143 13 6 
Direct
0.6612992782 0.1466138614 0.4801538523
0.6331799794 0.0997623762 0.5147706095
0.5999841358 0.1297821782 0.4680994488
0.1007376854 0.0493465347 0.9425433205
0.0644483224 0.0013465347 0.9187913874
0.1098992623 0.0288316832 0.8818351243
0.5873720949 0.7308514851 0.4851104326
0.6260807488 0.7624950495 0.4440302946
0.6315142381 0.7723564356 0.5077520917
0.4536765289 0.7421782178 0.1518696221
0.4684698977 0.8050693069 0.14988699
0.4257555326 0.7832475248 0.1933462865
0.8205758705 0.7646336634 0.8275903089
0.8159355913 0.8255841584 0.8064951029
0.8310462442 0.8137821782 0.8683135731
0.0532243991 0.1531485149 0.9999206947
0.0063060205 0.1977029703 0.9998810421
0.0531054176 0.2 0.9552718189
0.9396367098 0.5084356436 0.6061699512
0.9999603395 0.4968316832 0.6266307149
0.9519711272 0.5035643564 0.6695348745
0.9999603395 0.6101386139 0.097148975
0.9688268422 0.6637623762 0.1155478013
0.9999603395 0.6622178218 0.0588048693
0.2040929642 0.1578217822 0.8938498751
0.2252716745 0.1506138614 0.8331020263
0.2241611803 0.0999207921 0.8732305008
0.611049417 0.2235247525 0.8035608073
0.6700245895 0.2046336634 0.8225544233
0.6258824463 0.1605940594 0.8053451763
0.5681764099 0.7497029703 0.1958840557
0.5281192988 0.7795247525 0.2370831516
0.5779328944 0.8117227723 0.2112692811
0.3055048782 0.4887524752 0.2761013522
0.3227571984 0.4502970297 0.2270113803
0.2656857301 0.4417821782 0.256354336
0.7754422146 0.4367920792 0.3031048019
0.7338383438 0.4849108911 0.2914072723
0.7421273895 0.4380594059 0.2476307546
0.7880145951 0.4792871287 0.0959990483
0.8048703101 0.420039604 0.0762916848
0.8081224716 0.4698613861 0.0352115468
0.5807487904 0.9442772277 0.1248661723
0.5820575871 0.9998415842 0.0917958682
0.5615134449 0.9991287129 0.1531781593
0.2150789244 0.54 0.3261826401
0.1540810661 0.5225742574 0.3390300964
0.1691917189 0.5851089109 0.3329235894
0.4939319426 0.5641584158 0.0555930053
0.5120171333 0.503009901 0.0448867917
0.5235980011 0.5483960396 2.3791585709e-04
0.1935036091 0.8008712871 0.9496411436
0.1493218053 0.7578217822 0.9301320433
0.1382168636 0.821029703 0.9227566517
0.2817085746 0.6022178218 0.2465204806
0.3130007139 0.6435247525 0.2077005432
0.300547315 0.6598415842 0.2690828344
0.2813912906 0.423049505 0.6069630041
0.2474418974 0.4573069307 0.5638209287
0.2592210677 0.4817821782 0.6225464927
0.4251209645 0.6978217822 0.5817042706
0.3811374633 0.722019802 0.5469289028
0.2889267867 0.0413861386 0.230262897
0.2977710796 0.0014257426 0.1849795789
0.9485999841 0.539960396 0.8363138903
0.9998016975 0.5552475248 0.8067330188
0.5014674387 0.4948118812 0.3260240295
0.4438803839 0.4746930693 0.3283238828
0.3987070675 0.6322376238 0.0456798446
0.4000555247 0.672950495 2.3791585709e-04
0.6221146982 0.7463366337 0.1067052619
0.6394463393 0.7937425743 0.0724453785
0.5161814865 0.0037227723 0.2088901225
0.4571666534 0.0026534653 0.1932273286
0.0010311732 0.5279207921 0.0444902653
0.0460855081 0.5188910891 0.0042428328
0.1357579123 0.3328712871 0.7899599508
0.1209645435 0.297980198 0.7420992109
4.3626556675e-04 0.7136633663 0.7394028312
0.0507654478 0.705980198 0.7056980848
0.9270246688 0.9978217822 0.4399460724
0.8699928611 0.9998415842 0.4181767715
0.745379551 0.9234851485 0.6857528054
0.8024906798 0.9027722772 0.6796462984
0.2331641152 0.2952079208 0.1151512748
0.2183310859 0.2467326733 0.0811689599
0.0932815103 0.4274851485 0.7846464967
0.0981597525 0.3888316832 0.8316348785
0.0774569684 0.7345346535 0.7926563305
0.1305227255 0.7234059406 0.7645426068
0.6725628619 0.3668118812 0.3734089377
0.7071864837 0.3294257426 0.3398231492
0.9132624732 0.7102178218 0.3674213886
0.8720948679 0.6725148515 0.3427574448
0.1545966527 0.6422178218 0.5046988382
0.1302847624 0.6961980198 0.5194496213
0.1907670342 0.8577029703 0.6149728379
0.1417069882 0.8386138614 0.5840834292
0.463789958 0.4586930693 0.2253459693
0.4662092488 0.5108910891 0.2568301677
0.8427460934 0.6605940594 0.535588247
0.8530181645 0.617029703 0.5770252587
0.5773776473 0.9409108911 0.8560609065
0.5487824225 0.9657425743 0.903961299
0.9397953518 0.0014257426 0.3067924977
0.9999603395 0.0060990099 0.3162298267
0.7979693821 0.7223366337 0.4141718546
0.8496470215 0.749980198 0.3969626076
0.4082652495 0.7023366337 0.9234307467
0.4576425795 0.6975445545 0.9590388199
0.3053462362 0.0946930693 0.4083825687
0.2798048703 0.0463366337 0.3812998136
0.9161973507 0.9998415842 0.847337325
0.8578964068 0.9931089109 0.8305246045
0.990441818 0.647049505 0.7336928506
0.9999603395 0.7058613861 0.7207660891
0.5352978504 0.1478019802 0.063285618
0.5943523439 0.1613861386 0.0709385781
0.9999603395 0.451049505 0.7045481581
0.9973824066 0.4933069307 0.7485229391
0.8484572063 0.9998415842 0.2281216543
0.8845879273 0.9998415842 0.2773702367
0.6685174903 0.8556831683 0.5363812998
0.699532006 0.8031683168 0.534477973
0.950781312 0.8668118812 0.0778777906
0.9874672801 0.8204356436 0.0628097863
1.189815182e-04 0.0358415842 0.1945358658
1.189815182e-04 0.0067722772 0.2482255442
0.4503847069 0.4637227723 0.8188667275
0.4709685096 0.4896237624 0.8701772473
0.0995082097 0.4288316832 0.4898687498
0.0744824304 0.3950891089 0.4455767477
0.0375981598 0.5993663366 1.9826321424e-04
0.0746410724 0.6272475248 0.0399302113
0.8385420798 0.9038019802 0.3904199215
0.8465931625 0.9291881188 0.4453388318
0.1031569763 0.0014257426 0.1255799199
0.163480606 0.0041188119 0.1164994647
0.2715158245 0.7868910891 0.9527340497
0.2948758626 0.8178613861 0.9998810421
0.297414135 0.8429306931 0.9030889409
0.2621162846 0.8667722772 0.9468258059
0.9079876259 0.9794851485 3.1722114279e-04
0.9655746807 0.9998415842 5.5513699988e-04
0.601411914 0.3961584158 0.004441096
0.6426588403 0.4293861386 0.0347753678
0.7106766082 0.0032079208 0.4601292676
0.6634409455 0.0020594059 0.4214282882
0.261124772 0.0885148515 0.6446726674
0.2862695328 0.0796435644 0.6995915778
0.6006187039 0.9998019802 0.4679408383
0.5991116047 0.9998415842 0.4069154209
0.7237645752 0.32 0.2223720211
0.7336797018 0.2886336634 0.1709028907
0.9996033949 0.4413465347 0.0012688846
0.9404299199 0.4565148515 2.3791585709e-04
0.2020306179 0.6368316832 0.7482850232
0.2017529944 0.5818217822 0.774614378
0.0737288808 0.0207128713 0.3279273564
0.1169191719 0.0014257426 0.3665886831
1.189815182e-04 0.462970297 0.7151354138
1.189815182e-04 0.4662970297 0.6541496491
0.5024986119 0.4236039604 0.4617946786
0.4462203538 0.409980198 0.4422855783
0.0588958515 0.6667326733 0.9448035212
0.1097802808 0.6522376238 0.9143106388
0.7420480685 0.658970297 0.2439034062
0.6951296899 0.6915247525 0.2655140965
0.290830491 0.6312871287 0.6605733772
0.3243436186 0.6734653465 0.6892818906
0.3015784881 0.7040792079 0.1509179587
0.2787340366 0.7227722772 0.0974661961
0.3255730943 0.0020594059 0.8775129862
0.2672721504 0.0040792079 0.8594710337
0.2352264615 0.9331881188 0.7399976208
0.2710398985 0.894019802 0.7098616123
0.2078607123 0.4975841584 0.4826519688
0.1779566907 0.4443960396 0.4832071058
0.6363924804 0.1088712871 0.7443594116
0.6255255017 0.0510891089 0.7606169951
0.9988498453 0.0861386139 2.3791585709e-04
0.9999603395 0.1471287129 8.7235814267e-04
0.6825573094 0.5528316832 0.3228121654
0.6398429444 0.5105742574 0.3120662992
0.7174982153 0.697029703 0.3987469765
0.6726421829 0.6970693069 0.4402236409
0.6835884826 0.8357623762 0.3270549982
0.7203141112 0.7933069307 0.3031444546
0.6828745935 0.4663762376 0.4231730045
0.6484889347 0.5011485149 0.4596930885
0.3685254224 0.5549306931 0.8685118363
0.3922027445 0.4986930693 0.8675205202
0.6909653367 0.9235643564 0.4070343788
0.6367890854 0.9258613861 0.43510845
0.3026096613 0.7165148515 0.4528331813
0.3211311176 0.7729108911 0.4669098695
0.999920679 0.3916435644 0.3068321504
0.9999603395 0.3428118812 0.3434315397
0.2522804791 0.0014257426 0.3220984179
0.3132783374 0.0014653465 0.3252309766
0.3991433331 0.7809108911 0.4326499861
0.3849448719 0.7268910891 0.4572346247
0.9611327041 0.2663762376 0.9651453269
0.9999603395 0.2345742574 0.9998810421
0.1167208694 0.8302574257 0.184860621
0.0657967796 0.7971089109 0.1791506404
0.1168001904 0.517029703 0.4915341608
0.160347426 0.5485940594 0.5203616321
0.8884349964 0.6708118812 0.0833102026
0.9287697311 0.7144950495 0.0696696935
0.5318077259 0.2131485149 0.532257425
0.5329578805 0.2528712871 0.4859431381
0.7246371064 0.6111683168 0.9235893572
0.7705639724 0.5829306931 0.9522185654
0.4189735861 0.0014257426 1.9826321424e-04
0.4392401047 0.032039604 0.0489710139
0.40830491 0.6331881188 0.3845116777
0.4362259062 0.6874059406 0.3858995202
0.3338224796 0.8408712871 0.3137317102
0.3003093519 0.8078415842 0.2748324676
0.8452843658 0.5854653465 0.4769419882
0.8457602919 0.5245544554 0.4739283873
0.0692472436 0.6295049505 0.6961814505
0.0588958515 0.6234455446 0.6363059598
0.7347901959 0.0014257426 0.6292477894
0.7940826525 0.0014653465 0.6438399619
0.5143571032 0.9137425743 0.2829216067
0.5222495439 0.8557623762 0.300210159
0.2367732212 0.6486336634 0.3299892938
0.2493852622 0.607960396 0.3737261588
0.3325533434 0.8292277228 0.0410404853
0.2872610455 0.8255841584 2.3791585709e-04
0.451257238 0.3163960396 0.786391213
0.4553422702 0.2878811881 0.8401998493
0.8126437693 0.0531089109 0.1080931044
0.7951138257 0.0966732673 0.1470716523
0.9997223765 0.4843960396 0.1603552877
0.9997223765 0.5452673267 0.1639636782
0.4566114064 0.0533861386 0.3904595741
0.4971841041 0.070019802 0.3479915936
0.9999603395 0.5671683168 0.5604108014
0.9984929008 0.5083168317 0.544351481
0.9287300706 0.9308910891 0.6510170903
0.9207583089 0.9455049505 0.709782307
0.6018085191 0.2068118812 0.7105357072
0.6320694852 0.1965544554 0.6585114398
0.2146426588 0.9483960396 0.8838970617
0.1969144126 0.9058613861 0.9238669257
0.6068454033 0.2030891089 0.1384273762
0.5790830491 0.2547722772 0.1551607915
0.450939954 0.9525544554 0.9584440303
0.4668041564 0.9995247525 0.9228756097
0.9649004521 0.5816237624 0.6583924819
0.999841358 0.5576633663 0.7023672628
0.3700325216 0.0401980198 0.2482255442
0.3756643135 0.0152871287 0.1927911495
0.1490838423 0.907049505 0.6797652564
0.1948520663 0.8707326733 0.6975296404
0.3572221782 0.677029703 0.6169951227
0.3012215436 0.6984950495 0.6054958563
0.7707622749 0.6672079208 0.5695705619
0.7678273975 0.6537425743 0.5100915976
0.7009201237 0.132039604 0.6913438281
0.7358610296 0.1807920792 0.7025258733
0.2293170461 0.5261386139 0.9492446172
0.2282858729 0.5608712871 0.999444863
0.1309193305 0.8785346535 0.8596296443
0.0878480209 0.9102574257 0.8890122527
0.8183945427 0.5396831683 0.7185851937
0.8491710954 0.4884752475 0.7310757762
0.2095661141 0.6253069307 0.8609778342
0.2019116364 0.5727524752 0.8910345375
0.0548108194 0.3939009901 0.7239779531
0.0680177679 0.4373465347 0.6831753836
0.7535099548 0.232 0.7673579444
0.7757594987 0.2556435644 0.7156508981
0.2041722852 0.7248712871 2.3791585709e-04
0.163718569 0.6791683168 2.3791585709e-04
0.6825969699 0.224 0.122011182
0.6551518997 0.2782178218 0.1168166858
1.189815182e-04 0.939960396 0.5071176494
1.189815182e-04 0.9956435644 0.4822157897
0.8395335924 0.0838019802 0.9641143582
0.7884112001 0.098019802 0.9943296721
0.8507575157 0.2352079208 0.0765692533
0.9060839216 0.2094653465 0.0742297474
0.5606409138 0.8425742574 0.0746659265
0.5432299516 0.9008712871 0.0701455252
0.3060997858 0.976990099 0.5187755264
0.366304434 0.9787326733 0.5290059082
0.4885777743 0.0015445545 0.9924659979
0.4279368605 0.0014257426 0.9998810421
0.1933846276 0.2794851485 3.5687378564e-04
0.1978662648 0.3398415842 0.0078115706
0.2047671928 0.9523168317 0.0775605694
0.2426429761 0.9998415842 0.0830326341
0.5458078845 0.2226930693 0.9190293033
0.5738082018 0.1717227723 0.9375867402
0.5584992465 0.1860990099 0.3954161545
0.5859046561 0.2116039604 0.4436337682
0.4581978266 0.6003960396 0.2985050954
0.4577219005 0.6613861386 0.2976327372
0.3519076703 0.6451485149 0.9952020302
0.3899024352 0.6926336634 1.0
0.6462282859 0.9998415842 0.6157262382
0.6959625605 0.9666930693 0.628177168
0.643650353 0.2294653465 0.0013085372
0.6883477433 0.2262574257 0.0428248543
0.1676052986 0.6998415842 0.4495816646
0.2178551598 0.6830891089 0.4799159364
0.2503767748 0.0018217822 0.9672072644
0.2683429841 0.0574653465 0.9499187121
0.7435551678 0.5364752475 0.1281573417
0.7557309431 0.5762772277 0.1728062175
0.8335845165 0.4646336634 0.2440223641
0.8676132307 0.4144950495 0.2368055831
0.9999603395 0.2847524752 0.8304056465
0.9994050924 0.2760792079 0.8908362742
0.4519711272 0.5968712871 0.9998810421
0.395375585 0.5769108911 0.9885800389
0.3979138574 0.9106138614 0.9998810421
0.3408027286 0.9150891089 0.9786272255
0.4276195764 0.2514851485 0.4050120941
0.4859998414 0.2383762376 0.4172251081
1.189815182e-04 0.3226138614 0.5990324755
0.0010708337 0.266019802 0.5763511638
0.7583485365 0.7593663366 0.9656211587
0.797255493 0.761029703 0.9185534716
0.6891012929 0.6740594059 0.6505809112
0.6998096296 0.6150891089 0.6619612197
0.8362021099 0.6019009901 0.3402989809
0.8928769731 0.5804356436 0.332963242
0.8641627667 0.7304158416 0.5663190452
0.9190529071 0.7363168317 0.5401086482
0.1520583803 0.2286732673 0.1362068282
0.1956452764 0.185980198 0.1361671755
0.0726580471 0.7963960396 2.3791585709e-04
0.0625049576 0.8118019802 0.0584479956
0.0761878322 0.825980198 0.7192592886
0.1313159356 0.8235247525 0.6930885444
0.8729673991 0.899049505 0.9323129387
0.9032283652 0.9384950495 0.8969031286
0.6192194812 0.2167920792 0.8822316507
0.6466645514 0.1632079208 0.8921448115
0.6614182597 0.6716831683 0.9194654824
0.6328230348 0.6238415842 0.9442880368
0.8871658602 0.924950495 0.1974305087
0.8571031966 0.8786534653 0.2234822951
0.5940747204 0.8647524752 0.8398826282
0.5419608154 0.8716435644 0.8709703002
0.339731895 0.365029703 0.882429914
0.3444911557 0.3957227723 0.9349696657
0.2312604109 0.1073267327 0.2720567826
0.284088205 0.0871683168 0.2951346207
0.0187594194 0.1655049505 2.3791585709e-04
0.0218925993 0.2264158416 2.3791585709e-04
0.2955897517 0.2992079208 0.8819144296
0.2977710796 0.2780594059 0.9391728459
0.7234472912 0.0842376238 0.1787937666
0.6892995955 0.0687920792 0.2270113803
0.6097009598 0.4077227723 0.5621555177
0.6616562227 0.4264554455 0.5882469567
0.8697945586 0.4760792079 0.8624846346
0.8590465614 0.5195643564 0.8210476228
0.3008249385 0.0014257426 0.0969903644
0.241691124 0.0012277228 0.0816447916
0.7225350995 0.2914851485 0.8316745311
0.7142857143 0.3517227723 0.8367104167
0.1835488221 0.7929108911 0.052182878
0.2429205997 0.797029703 0.0659423451
0.3152217022 0.1567524752 0.4886395178
0.3190687713 0.0962772277 0.4953408145
0.4186166415 0.3602772277 0.87576827
0.4117950345 0.4208712871 0.8757286173
0.0383517094 0.5247524752 0.5776200484
0.091377806 0.548990099 0.5594987906
0.1400015864 0.2346930693 0.6322217376
0.1680019037 0.2862970297 0.6488361949
0.9043785199 0.6327920792 0.7198937309
0.8994606171 0.6935445545 0.7221935842
0.6397636234 0.8575841584 0.2599627265
0.5963353692 0.9004752475 0.260240295
0.2599349568 0.146970297 0.9490860066
0.2110335528 0.1116831683 0.9586422935
0.0054731498 0.8565148515 3.5687378564e-04
0.0031728405 0.8938217822 0.0485744875
0.418101055 0.4178217822 0.7628771958
0.4672800825 0.4332277228 0.7300844601
0.0776552709 0.4698613861 0.117570086
0.0903862933 0.4156435644 0.0925889211
0.8655905449 0.0014653465 0.475514493
0.9203617038 0.0051089109 0.5023196796
0.9999603395 0.0653861386 0.8662912883
0.9999603395 0.007009901 0.883976367
0.2759181407 0.4160792079 0.1712201118
0.2217022289 0.3984554455 0.1930290654
0.5454906005 0.2190891089 0.9994052104
0.6057349092 0.208950495 0.9998810421
0.8158959308 0.6515247525 0.7727110512
0.8464345205 0.598970297 0.7675562076
0.5613151424 0.7634851485 0.8336968159
0.5430713096 0.7934653465 0.8836591459
0.3748314428 0.116990099 0.7656132281
0.4109225034 0.0707722772 0.7824656013
0.8666217181 0.0620990099 0.4144890757
0.9256762116 0.0708118812 0.4274158373
0.1954866344 0.0014257426 0.4280899322
0.1429364639 0.0014257426 0.4591776042
0.6872372491 0.5815841584 0.0636028391
0.6377012771 0.545980198 0.0661406083
0.6334576029 0.4057821782 0.6595424085
0.659950821 0.360039604 0.6899956382
0.9366225113 0.5666930693 0.7493952972
0.9203617038 0.5087524752 0.7595067211
0.1222336797 0.1638811881 0.1856536738
0.0761878322 0.1496633663 0.223165074
0.8031649084 0.3374653465 0.1049605456
0.8641231062 0.3373069307 0.1012331972
0.1838661061 0.0013861386 0.871882311
0.1778377092 0.035009901 0.9224790832
0.7142460538 0.1592871287 0.2024267417
0.748274768 0.2098217822 0.1994527935
0.1309986515 0.8574653465 0.0028549903
0.0895930832 0.888990099 0.0347357151
0.5709923059 0.7572277228 0.988342123
0.6124771952 0.7698613861 0.9453586582
0.0070595701 0.7185742574 0.9099488481
0.0191163639 0.6978613861 0.8538007058
0.0644086619 0.1092277228 0.0324755145
0.1199333703 0.133980198 0.0267655339
0.4992067899 0.1898217822 0.2509615766
0.5074561751 0.2401980198 0.217494746
0.6556278258 0.0013861386 0.2514374083
0.5966923138 0.0106138614 0.2383123835
0.0013881177 0.5736237624 0.4480748642
0.0592527961 0.5651881188 0.4657202903
0.0937574363 0.3116039604 0.1391411238
0.1194971048 0.3449108911 0.1833538205
0.8478622987 0.2110891089 0.714223403
0.8578170857 0.2651089109 0.6876561323
0.0744824304 0.4552871287 0.6049407193
0.091377806 0.403960396 0.576549427
0.9884984532 0.7144950495 0.3921249851
0.9999603395 0.6730693069 0.4354256711
0.6166415483 0.3913663366 0.4269796582
0.6434520504 0.4198415842 0.4738094294
0.5740065043 0.0015445545 0.9996431262
0.6223923217 0.0014257426 0.9624092946
0.4014039819 0.0014257426 0.5236924541
0.4455461252 0.0395643564 0.5056901542
0.9999603395 0.0014257426 0.0405646536
0.9995240739 0.0419405941 0.0862048456
0.5732926152 0.043960396 0.4380030929
0.5138018561 0.0524356436 0.4489472223
0.7480764655 0.6312079208 0.4305087434
0.7028634885 0.6295841584 0.4715492288
0.4654953597 0.3934653465 0.178754114
0.437851987 0.4185346535 0.1304175423
0.1517807567 0.9035247525 0.2118640707
0.0921710161 0.9138217822 0.2201118205
0.5056714524 0.6423366337 0.9162932709
0.5436265567 0.6078415842 0.9494032277
0.8280320457 0.1914851485 0.9254926841
0.7993178393 0.1384950495 0.9158570919
0.8661854525 0.5586138614 0.4052500099
0.8057428413 0.5578217822 0.4140528966
0.3844689458 0.1765544554 0.0803362544
0.3507575157 0.1875247525 0.1300210159
0.4143729674 0.149029703 0.1575002974
0.4162766717 0.1634455446 0.2168206511
0.6431347664 0.9999207921 0.9994845156
0.6189021972 0.9439207921 0.9998810421
0.4662489093 0.3668118812 0.6105713946
0.4796938209 0.3878811881 0.6662833578
0.5387879749 0.8047128713 0.7691026607
0.5209010867 0.8628514851 0.7649391332
0.8393352899 0.8598811881 2.3791585709e-04
0.8065360514 0.9108118812 0.0076133074
0.86598715 0.2701782178 0.77239383
0.8442135322 0.3215841584 0.7970577739
0.8518283493 0.0823762376 0.8748166065
0.7935274054 0.0728712871 0.8593520758
0.0216546363 0.2755643564 0.9999206947
1.189815182e-04 0.2872079208 0.9439708157
0.0161814865 0.5194455446 0.2342281613
1.189815182e-04 0.5771485149 0.2227685475
0.9244863964 0.8344158416 0.0014274951
0.9104862378 0.775049505 2.3791585709e-04
0.4711271516 0.4359207921 0.0346960625
0.5201475371 0.4206732673 0.0016257584
0.4714444356 0.2119207921 0.8108568936
0.4257951931 0.2414653465 0.7831000436
0.2100023796 0.6791287129 0.0708196201
0.1707781391 0.7196831683 0.0941353741
0.790989133 0.0593267327 0.4717871446
0.7896406758 0.0014257426 0.4526745708
0.6513841517 0.7692277228 0.3679765256
0.6842230507 0.7300990099 0.3345493477
0.0351392084 0.9998415842 0.1983028669
0.0958991037 0.9967128713 0.193187676
0.9796541604 0.6828910891 0.9223204727
0.9999603395 0.7386138614 0.9367540347
0.7501388118 0.5291485149 0.8833419247
0.7856746252 0.4992871287 0.8436892819
0.7434758468 0.9335049505 0.9737102978
0.7220591735 0.9335049505 0.9165311868
0.565201872 0.4674851485 0.3644870931
0.6028793527 0.5070891089 0.3916888061
0.8768541287 0.417980198 0.6723105595
0.9270246688 0.4187722772 0.6374558864
0.7345522329 0.196039604 0.9109798168
0.7594193702 0.2485544554 0.9295769063
0.2474022369 0.9998415842 0.0011499266
0.1863250575 0.9998415842 0.002220548
0.1777980487 0.8267326733 0.2456481224
0.2348298564 0.8396831683 0.228042349
0.6296105338 0.3004752475 0.3786827392
0.656817641 0.256950495 0.3456917404
0.3434996431 0.9451089109 0.7688250922
0.3809788213 0.9180990099 0.8087156509
0.1874752122 0.9539405941 0.9862008803
0.244824304 0.9378613861 0.9996431262
0.8192274133 0.470970297 0.6597803244
0.8642420877 0.491009901 0.6236964194
0.3714999603 0.4826534653 0.4915341608
0.339652574 0.5344950495 0.4960942147
0.8868089157 0.3345346535 0.2842301439
0.9055286745 0.2978613861 0.239145089
0.8784802094 0.2578613861 0.1628137515
0.921313556 0.300039604 0.1522264959
0.5012294757 0.074019802 0.6088663309
0.5348219243 0.0291089109 0.6328958325
0.9999603395 0.503049505 0.8986874975
0.9476877925 0.4722772277 0.8917879377
0.957602919 0.9998415842 0.1871208216
0.9310303799 0.9679207921 0.1423529878
0.532600936 0.3065346535 0.422895436
0.558538907 0.2647920792 0.3866529204
0.088085984 0.3973069307 0.9957571672
0.0694455461 0.3392475248 0.9969467465
0.0609185373 0.9819009901 0.2779253737
0.003291822 0.9997623762 0.2872833974
0.2685016261 0.0356039604 0.4887584758
0.3227571984 0.0122376238 0.5042230065
0.3689220274 0.9416633663 0.9002736032
0.3883556754 0.9985346535 0.9108608589
0.2277306258 0.9050693069 0.1639636782
0.2604505433 0.9373465347 0.2041318054
0.0894741017 0.8271287129 0.4305087434
0.1298484969 0.8504554455 0.3910940164
0.3784008884 0.5162772277 0.5629882232
0.4037439518 0.5495841584 0.6074388358
0.0470373602 0.1484752475 0.6557357548
0.1040295074 0.1699405941 0.6604147666
0.5221305624 0.7644356436 0.0318807249
0.5013484572 0.8122772277 2.3791585709e-04
0.2336400412 0.6812277228 0.4021967564
0.2139287697 0.7388118812 0.3983504501
0.0764257952 0.2603168317 0.8782267338
0.0780122154 0.3145346535 0.8503509259
1.9830253034e-04 0.7387722772 0.0556723106
1.189815182e-04 0.7643960396 2.3791585709e-04
0.7750456096 0.0057029703 0.7947975733
0.8339414611 0.0044356436 0.810817241
0.2001269136 0.9582574257 0.8065744082
0.1570159435 0.9209108911 0.7848051073
0.2763940668 0.3243564356 0.9998810421
0.2953914492 0.3822970297 0.9998810421
0.3256524153 0.9899009901 0.9998810421
0.2907115095 0.9802772277 0.9507117649
0.398588086 0.2478019802 1.9826321424e-04
0.4390418022 0.2652673267 0.0424679805
0.6357182518 0.8427326733 0.4653634165
0.6612992782 0.8367128713 0.4102462429
0.6484889347 0.920950495 0.8271541298
0.6485682557 0.9023366337 0.8853245569
0.9974617276 0.9146930693 0.1417581982
0.9994447529 0.9061782178 0.2022284785
0.8830808281 0.7388514851 0.1446528411
0.8834774332 0.7825742574 0.1872397795
0.5334338066 0.2511287129 0.763630596
0.5680574284 0.2870891089 0.7284983544
0.7424843341 0.8306534653 0.9969467465
0.6990164194 0.8733861386 1.0
1.189815182e-04 0.2062178218 0.6284150839
0.0581423019 0.2251089109 0.6267893255
0.7675497739 0.2731089109 0.3789999603
0.7814309511 0.3314059406 0.3676196518
0.7130165781 0.2628910891 0.2875213133
0.7595780122 0.2273267327 0.3046909076
0.7307448243 0.9361188119 0.2810579325
0.670222892 0.9321188119 0.2882747135
0.1542793686 0.3725940594 0.3602046076
0.1208852225 0.4226534653 0.3501328364
0.251487269 0.8173069307 0.7124390341
0.2761561038 0.7891089109 0.7606169951
0.5141984612 0.9718415842 0.5747254054
0.5416435314 0.9998415842 0.621515524
0.7271753788 0.4288316832 0.0896942781
0.6947727453 0.3784950495 0.0779174432
0.0578646784 0.0468910891 0.6291288314
0.0212976918 0.0014257426 0.6469725207
0.9999603395 0.2006732673 0.6883302272
0.9999603395 0.2329108911 0.636504223
0.0911795035 0.7027326733 0.0226020064
0.098120092 0.6901782178 0.0819620128
0.4722376458 0.8171881188 0.6640628098
0.5164987705 0.8534257426 0.6853959316
0.3578567463 0.1126732673 0.1996510567
0.3027286428 0.1192079208 0.2250287482
0.9627587848 0.6331485149 0.9977001467
0.9988895058 0.6822970297 0.9998810421
0.8934322202 0.5696633663 0.6262341885
0.888950583 0.5495049505 0.683690868
0.8127230903 0.4806336634 0.9958364725
0.8183152217 0.5412277228 0.9998810421
0.3534544301 0.4117227723 0.1299417106
0.3351709368 0.364039604 0.1633292359
0.2944792576 0.4572673267 0.0889408779
0.3113349726 0.5153663366 0.0966731433
0.0853097486 0.0014257426 0.5702843094
0.0595304196 0.0014257426 0.51492922
0.7646942175 0.7769108911 0.6842856576
0.7142460538 0.8024554455 0.6612474721
0.8045133656 0.372039604 0.903406162
0.7817878956 0.3187722772 0.8842142829
0.8025303403 0.5588514851 0.5957809588
0.8059808043 0.5295445545 0.5423688489
0.9840168161 0.6652277228 0.6545858281
0.9288887126 0.6908514851 0.6486379317
0.199452685 0.4665742574 0.4101669376
0.2245181249 0.4398811881 0.3613148816
0.9228206552 0.3336633663 0.3593719021
0.9262314587 0.312990099 0.4167096237
0.5461648291 0.172039604 0.7890082874
0.5183231538 0.1521584158 0.839565407
0.9999603395 0.7751287129 0.8507077997
0.9994844134 0.7847524752 0.7903961299
0.6382961847 0.3365544554 0.7629565011
0.6693503609 0.3890693069 0.7631547643
0.4155231221 0.5587326733 0.4105634641
0.46081542 0.5253861386 0.3868511836
0.7863885143 0.8457425743 0.5592608747
0.774371381 0.8551683168 0.6183829652
0.0023003094 0.4794455446 0.329077283
1.189815182e-04 0.4260594059 0.2996153694
0.5444990878 0.0014257426 0.0903683731
0.4854445943 0.002019802 0.1059915143
0.5733322757 0.1492673267 0.5539870732
0.5361703815 0.1448316832 0.6022443396
0.5474736258 0.9230891089 0.9725207185
0.5507257873 0.8666138614 0.9496014909
0.3128420719 0.4174653465 0.3385939173
0.2813119695 0.3794455446 0.3026686229
0.476798604 0.3290693069 0.9998810421
0.4805266915 0.2681980198 0.9995638209
0.9354326961 0.9998415842 0.9353661922
0.8745141588 0.998970297 0.9398469408
0.9656540017 0.132 0.0941750268
0.9999603395 0.1626534653 0.1343035013
0.2073451257 0.5738217822 0.077164043
0.2669152058 0.5872079208 0.0762123796
0.9999603395 0.0773465347 0.7399579682
0.9633536924 0.084 0.7883738451
0.261442056 0.4322376238 0.4883619493
0.2954707702 0.4683168317 0.452753876
0.0176489252 0.5343366337 0.1435425671
2.7762354248e-04 0.5927920792 0.1417978508
0.712699294 0.0607524752 0.9998810421
0.6984215119 0.0015049505 0.997224315
0.5480685334 0.5288712871 0.7783020738
0.5884429285 0.484990099 0.7653356596
0.9718807012 0.0756039604 0.628177168
0.9998810185 0.1182574257 0.6616836512
0.1421035932 0.546970297 0.6611681669
0.1400412469 0.5830891089 0.6120385424
0.2616403585 0.5791683168 0.7224711527
0.3147061157 0.6076831683 0.7324239661
0.3114539542 0.3498613861 0.6106110472
0.3021733957 0.3283564356 0.6669971054
0.8807408583 0.1730693069 0.169316785
0.9304751329 0.1436435644 0.1890241485
0.251645911 0.8268118812 0.4282088901
0.2380423574 0.7808316832 0.4659582061
0.6965574681 0.5493861386 0.7061739165
0.6485285952 0.586019802 0.7150164558
0.9982945982 0.8937821782 0.5025972481
0.9526850163 0.932990099 0.4920892978
0.755017054 0.5256237624 0.4664340378
0.7867454589 0.4742178218 0.457750109
0.3968033632 0.0731881188 0.1429874301
0.4090981201 0.0176633663 0.120900908
0.169984929 0.2946930693 0.3696419366
0.1496787499 0.2509306931 0.3322494944
0.4639089395 0.9923960396 0.1007573655
0.4984532403 0.9820990099 0.0514691304
0.4008090743 0.9998415842 0.7391252627
0.4580788451 0.9994455446 0.7178714461
0.5985563576 0.3637623762 0.2802648797
0.6554295233 0.3480792079 0.2644434752
0.7370111843 0.2049108911 0.4053689678
0.6812088522 0.1809108911 0.4115151275
0.562148013 0.0709306931 0.5581902534
0.5965336718 0.0733465347 0.6085887624
0.0888395336 0.2308514851 0.7148974979
0.042238439 0.192039604 0.7217574051
0.2048068533 0.4059405941 0.2923985884
0.1670103911 0.4538613861 0.2917641461
0.9244467359 0.9982574257 0.5378881002
0.8864519711 0.9703366337 0.5767080376
0.7204727532 0.4726336634 0.0031325588
0.6976283017 0.4939405941 0.0555930053
0.8102244785 0.5091089109 0.3082199929
0.8639644642 0.486970297 0.3269756929
0.4326961212 0.7693465347 0.8889329474
0.4817165067 0.764990099 0.9250961577
0.3614658523 0.7116831683 0.8407153337
0.3712619973 0.7678415842 0.819025338
0.7072658047 0.8559207921 0.9230738729
0.6850162608 0.7997227723 0.9315198858
0.5648052669 0.3325148515 0.0840239502
0.6098199413 0.3735841584 0.0804552123
0.3747521218 0.2998415842 0.8248146239
0.3716982629 0.2767920792 0.8812403347
0.8773697152 0.4074455446 0.4565208771
0.9123502816 0.3701782178 0.4899084024
0.2571983819 0.2535445545 0.8297315516
0.2706829539 0.2528712871 0.770173282
0.4591893393 0.6123564356 0.7422578215
0.4944871897 0.5643960396 0.7288552282
0.0665106687 0.0020990099 0.7337721559
0.006662965 0.0098217822 0.7244537848
0.6540414056 0.9998019802 0.0395733376
0.7007614817 0.9998019802 2.3791585709e-04
0.6668914095 0.0718019802 0.8600261707
0.715435869 0.0827326733 0.8954359808
0.6726818434 0.5577029703 0.2307387287
0.6168795114 0.5825346535 0.2316903922
0.7577932894 0.2756435644 2.3791585709e-04
0.8078051876 0.296039604 0.0287878187
0.3708653922 0.0014257426 0.787382529
0.313952566 0.0014257426 0.7652563543
0.088244626 0.9997623762 0.9905230184
0.0274054097 0.9998415842 0.9854474801
0.9428095502 0.3374257426 0.9260874737
0.9999603395 0.3588118812 0.9235893572
0.6350836837 0.5803960396 0.6320234744
0.6529705719 0.5764752475 0.573773742
0.9497104783 0.9229306931 0.5706808359
0.9829063219 0.8726732673 0.580435386
0.4027920996 0.6412673267 0.6712399381
0.3876021258 0.5923960396 0.7044688528
0.4316252875 0.8139009901 0.2851025021
0.3818910129 0.7817821782 0.2701534557
1.189815182e-04 0.0856633663 0.6673143265
1.189815182e-04 0.1239207921 0.7148974979
0.7157134925 0.0822574257 0.4617946786
0.7487903546 0.1229306931 0.4930409612
0.2902752439 0.5373069307 0.5633054443
0.2295550091 0.5358811881 0.557119632
0.0161814865 0.6704554455 0.0992505651
7.9321012136e-05 0.6215841584 0.0664578294
0.8011025621 0.6586138614 0.0980609858
0.7677480765 0.6092673267 0.0848170031
0.5519156024 0.6354455446 0.1752250287
0.5182834933 0.6759207921 0.1442959673
0.9999603395 0.4927524752 0.4304294381
0.9678353296 0.457980198 0.468971807
0.5040453716 0.6104950495 0.8086759983
0.5641706988 0.6031287129 0.8009437329
0.3406837471 0.852950495 0.1216543083
0.3822479575 0.8542178218 0.1663824894
0.8810184818 0.2507722772 2.3791585709e-04
0.8981914809 0.2961188119 0.0373131369
0.9999603395 0.8674851485 2.3791585709e-04
0.9999603395 0.9284752475 2.3791585709e-04
0.7532323312 0.4064950495 0.9997620841
0.8133576584 0.3957227723 0.9998810421
0.003529785 0.8706930693 0.7576430469
0.0019037043 0.8471683168 0.7013362941
0.1343301341 0.3707722772 0.2834767437
0.0870944713 0.3576237624 0.3199175225
0.24843341 0.5868118812 0.1620603513
0.2006821607 0.6234851485 0.1519489274
0.28135163 0.5035643564 0.350172489
0.2750059491 0.5378613861 0.4002934296
0.0413262473 0.541029703 0.3600459971
1.5864202427e-04 0.5748118812 0.3302272096
0.2609661299 0.7314851485 0.2854197232
0.2044895693 0.7541782178 0.2903763036
0.2010787658 0.7673663366 0.8129981363
0.1861664155 0.8196039604 0.8407549863
0.9999603395 0.442019802 0.8342123002
0.9999603395 0.3815841584 0.8424997026
0.4522090902 0.9991287129 0.6313493794
0.4321012136 0.9966336634 0.5737340894
0.9403505989 0.7781782178 0.695348745
0.9999603395 0.7855841584 0.684246005
0.7002855556 0.6133069307 0.9998810421
0.6560244309 0.5713267327 0.9989293786
0.9207979694 0.6179405941 0.8077639875
0.8800269691 0.5974257426 0.8483286411
0.6839057666 0.9991287129 0.4786470518
0.7433568652 0.9998415842 0.4646893215
0.4552232886 0.6178217822 0.1025020818
0.4695010708 0.6100594059 0.1613466038
0.712223368 0.8244356436 0.1692771323
0.7030617911 0.8060990099 0.2268131171
0.2179741414 0.6539405941 0.9989293786
0.1788688824 0.6602772277 0.9524564812
0.088482589 0.0594059406 0.4691304175
0.0655588165 0.1156831683 0.4638962687
0.2418894265 0.0433663366 0.0053134541
0.2576346474 0.1020990099 2.3791585709e-04
0.5826524946 0.4824554455 0.0075340021
0.6404775125 0.500990099 9.5166342837e-04
0.0473149837 0.7442376238 0.5430429438
1.189815182e-04 0.7747326733 0.5191720528
0.5669865947 0.3579009901 0.9237083152
0.5249464583 0.3164752475 0.9082437844
0.6705798366 0.2645940594 0.7706094611
0.702744507 0.2858613861 0.7233038582
0.2614817165 0.8792871287 0.3008842539
0.2062742921 0.8994455446 0.2843491019
0.2184104069 0.7995643564 0.540465522
0.1738716586 0.7579405941 0.543241207
0.4787419687 0.2753663366 0.5608469805
0.4681526136 0.2948514851 0.503945438
5.1558657888e-04 0.4067722772 0.1618620881
7.9321012136e-05 0.4654257426 0.1785161981
0.8569048941 0.745029703 0.0557912685
0.7983659871 0.735960396 0.0706610096
0.6459110018 0.7828514851 0.8622070661
0.6805346236 0.7341386139 0.8745786907
0.062385976 0.9843960396 0.9159760498
0.0058697549 0.9998415842 0.8987271502
0.5919727136 0.0905742574 0.2788770372
0.6515031332 0.0935445545 0.2922003252
0.9999603395 0.9998415842 0.1193941076
0.9989291663 0.9603960396 0.0728419049
0.6338938685 0.7813861386 0.280780364
0.5855477116 0.7535445545 0.3056425711
0.8196636789 0.1975841584 0.2317696975
0.7948362021 0.1449108911 0.2135294817
0.7201554692 0.666019802 0.8664895515
0.7566034743 0.6770693069 0.8187477695
0.4551439676 0.8232871287 0.0642372814
0.4030300627 0.855009901 0.0666957453
0.581819624 0.3663762376 0.3602442603
0.5290314904 0.3962376238 0.3532257425
0.3114936147 0.6422970297 0.4248780681
0.3492107559 0.5954455446 0.4351481026
0.3543269612 0.7697425743 0.7376184623
0.32993575 0.723009901 0.7683492605
0.8400095185 0.3992079208 0.8317538364
0.8185135242 0.4443168317 0.7966612475
0.3778059808 0.0742970297 0.543915302
0.4283334655 0.0783762376 0.5779769222
0.6964384866 0.1281980198 0.5574368532
0.6771238201 0.1209108911 0.6149331853
0.1532085349 0.9722376238 0.7245330901
0.1385341477 0.999049505 0.777390063
0.7743317205 0.7881584158 0.3609580079
0.7260648846 0.7898613861 0.3983504501
0.0028555564 0.1225742574 0.2048852056
0.0015070992 0.1784158416 0.2293508862
0.3760609185 0.0678811881 0.3306237361
0.3921234235 0.1177425743 0.3619096713
0.4758467518 0.3957227723 0.9570561878
0.4972634251 0.4468118812 0.9315198858
0.0064646625 0.844950495 0.479400452
0.0356151344 0.883960396 0.4426027995
0.2077020703 0.2544158416 0.4643324478
0.2197588641 0.227009901 0.4111186011
0.7857539462 0.7876435644 0.0119354455
0.8154993258 0.8124752475 0.0591220905
0.4897279289 0.4862970297 0.9998810421
0.5305385897 0.5118019802 0.9623299893
0.1793844689 0.067009901 0.7781038106
0.1964781471 0.0084752475 0.7770331893
0.1644721187 0.008950495 0.0108648241
0.1039898469 0.0013861386 0.0143542567
0.8781629254 0.7625742574 0.9062214997
0.9219084636 0.7713663366 0.8645069194
0.6507099231 0.9311287129 0.5199651057
0.6221940192 0.98 0.542805028
0.2741334179 0.5787722772 0.4681787541
0.2155548505 0.590019802 0.4813037789
0.2205124137 0.0124752475 0.170982196
0.2101213611 0.0444752475 0.221935842
0.7736178314 0.891049505 0.4909393711
0.7250337114 0.9279207921 0.4924461715
0.4660109463 0.0885940594 2.7756849994e-04
0.5264932181 0.097029703 2.3791585709e-04
0.3627349885 0.7716831683 0.6125936794
0.3701118426 0.7396831683 0.6640628098
0.3807408583 0.2891485149 0.7302034181
0.3308082811 0.2648316832 0.704786074
0.2006028397 0.3763960396 0.5327332567
0.160030142 0.3446336634 0.5655259923
0.8341001031 0.8349306931 0.9998810421
0.8929166336 0.8184554455 0.9998810421
0.8242246371 0.2527920792 0.8476148935
0.7936463869 0.2 0.847456283
0.6283017371 0.5020594059 0.8334985527
0.6226302848 0.5496633663 0.7957492367
0.8090743238 0.3795247525 0.6499068163
0.8107797255 0.335960396 0.69257306
0.2860712303 0.7344158416 2.3791585709e-04
0.333306893 0.7151683168 0.0337840517
0.0921710161 0.58 0.3102422776
0.0811453954 0.5224554455 0.2931519886
0.1522963433 0.3113267327 0.4654823744
0.1563020544 0.3712871287 0.4550537293
0.9067978107 0.1372277228 0.913953765
0.931189022 0.1161188119 0.8620881082
0.7107162687 0.002019802 0.1871208216
0.7717537876 0.0014653465 0.1855347159
0.9990878084 0.8444356436 0.9061421944
0.9652177362 0.8937821782 0.9179190293
0.9195288332 0.3837227723 0.1689599112
0.957364956 0.420990099 0.1388239026
0.8517490283 0.2700594059 0.3657559776
0.8410406917 0.2674059406 0.3056822237
0.5592924566 0.9975049505 0.8031642809
0.4984532403 0.9998415842 0.8082794718
0.0374395177 0.0420990099 2.3791585709e-04
1.189815182e-04 0.0014257426 0.0262103969
0.6877528357 0.0014257426 0.786391213
0.7139287697 0.0409108911 0.7478884968
0.0606012533 0.9102970297 0.1053967247
0.1111683985 0.9056237624 0.1393790396
0.2986832712 0.3304554455 0.4495023593
0.2432378837 0.3257425743 0.4746421349
0.6647100817 0.3443564356 0.1727269122
0.6414690251 0.399049505 0.1865656846
0.9382485921 0.1512079208 0.7029620524
0.9265487428 0.1467326733 0.6432055196
0.3610295867 0.3593267327 0.0058685911
0.3411200127 0.3017425743 0.0084063603
0.91849766 0.5225346535 0.1423529878
0.8861346871 0.4720792079 0.1537332963
0.6557468073 0.4700990099 0.1319639954
0.6716110098 0.4912079208 0.1870018637
0.3803839137 0.9487920792 0.0990523018
0.3964464187 0.9401584158 0.1573416868
0.8312842072 0.6384554455 2.3791585709e-04
0.8239866741 0.699009901 2.3791585709e-04
0.2835726184 0.4434059406 2.3791585709e-04
0.2618783216 0.3864158416 0.0021015901
0.2132545411 0.5005544554 0.2473928387
0.1875941937 0.5218613861 0.1962409295
0.5730546522 0.910970297 0.343510845
0.6302054414 0.8927128713 0.3549704588
0.0632981677 0.8266930693 0.5405448273
0.0755929246 0.8862574257 0.5449859233
0.8592052035 0.8455445545 0.1456441572
0.8983104624 0.8131881188 0.1117411475
0.202427223 0.9998415842 0.4543003291
0.2586658206 0.9998415842 0.4304294381
0.2395891172 0.6916831683 0.2125778183
0.2079796938 0.6610693069 0.2549268409
0.7439914333 0.8935049505 0.2045283318
0.7978504006 0.9074455446 0.1793489036
0.1967161101 0.1835247525 0.2332368452
0.1469025145 0.1962772277 0.2661485388
0.1704211946 0.1668910891 0.9990879892
0.1194971048 0.2005940594 0.9988104207
0.6244150075 0.8756039604 3.5687378564e-04
0.5887602126 0.8261386139 0.0023791586
0.6761323074 0.0057029703 2.3791585709e-04
0.6788292219 0.0666534653 9.1201078552e-04
0.2687395891 0.5741782178 0.8479717673
0.2750852701 0.6042376238 0.9007097823
0.692869041 0.2556831683 0.9912764186
0.6732370905 0.3127920792 0.9998810421
0.859165543 0.9403564356 0.3231293866
0.8390576664 0.9947326733 0.3421230025
0.7260648846 0.021980198 0.2851818074
0.7635044023 0.0014257426 0.3287997145
0.2228920441 0.9167920792 0.3719417899
0.1703022131 0.9349306931 0.3970815655
0.3385420798 0.9001980198 0.5290059082
0.3054255572 0.848950495 0.5286093818
0.9107638613 0.0017029703 0.2030215314
0.9090981201 0.0438019802 0.2471945755
0.817085746 0.6061782178 0.2489789444
0.8696359166 0.6263762376 0.2726515722
1.189815182e-04 0.8530693069 0.2127760815
1.189815182e-04 0.7938613861 0.2275268647
0.3194257159 0.9909306931 0.708672033
0.2850003966 0.9976633663 0.758634363
0.7125803125 0.5677227723 0.5221856537
0.7299119537 0.5990891089 0.5716324993
0.0681367494 0.4527128713 0.933938697
0.055881653 0.4058613861 0.8968238233
0.4307527564 0.879049505 0.7404337999
0.4378123265 0.8186534653 0.7354772196
0.5014674387 0.7138217822 0.5959395694
0.5503291822 0.7005544554 0.5617589912
0.2916237011 0.5242376238 0.7906340458
0.3315618307 0.5694653465 0.7997938063
0.4363052273 0.5113663366 0.0013481899
0.4375347029 0.5723168317 3.9652642849e-04
4.3626556675e-04 0.0557227723 0.3224949443
1.189815182e-04 0.0014257426 0.3502517943
0.8250178472 0.6346138614 0.4116340854
0.8418735623 0.672 0.4568777509
0.9999603395 0.4654653465 0.0833498553
0.98667407 0.5247920792 0.0881874777
0.9662092488 0.8115247525 0.9703398231
0.9249623225 0.8262574257 0.9277925374
0.2011580868 0.8616633663 0.9998413894
0.1448401682 0.8381386139 0.9998810421
1.189815182e-04 0.1297425743 0.2942226099
0.0412469263 0.1746138614 0.2979499584
0.8055841993 0.2088316832 0.1446131885
0.7590227651 0.172950495 0.1281573417
0.8623780439 0.1634455446 0.3555652484
0.8096692314 0.1942178218 0.357944407
0.7260648846 0.9996831683 0.6974106824
0.7704449909 0.9971881188 0.6555374916
0.9142539859 0.6343366337 0.1649549943
0.9394780677 0.5932673267 0.2023870891
0.6609819941 0.0027722772 0.1251833935
0.6680812247 0.0633663366 0.1260557516
0.0889188546 0.9293861386 0.4797969785
0.1473784405 0.9454257426 0.487291328
0.6285397002 0.8732277228 0.9636385265
0.6033552788 0.829029703 0.9973036203
0.6942174982 0.992039604 0.826361077
0.6410724201 0.9935049505 0.7963043737
0.9424526057 0.4244752475 0.559895317
0.9986912033 0.4295049505 0.536579563
0.4566907274 0.7340990099 0.2512787977
0.4560164988 0.6887128713 0.2104762282
0.0810660744 0.6180594059 0.5220270431
0.0690092806 0.6646336634 0.5595384432
0.6397239629 0.2831287129 0.6712795908
0.6881891013 0.2608712871 0.6415401086
0.7719917506 0.9998415842 0.3891906896
0.7432378837 0.9998415842 0.3353027479
0.9178234314 0.6083960396 0.0367579999
0.9145316094 0.5948514851 0.0961973116
0.2749662886 0.2833267327 0.3808239819
0.2446656619 0.3086336634 0.3342717792
0.8914095344 0.0425346535 0.7656925334
0.8682874593 0.099009901 0.7654942702
0.0805504878 0.877980198 0.9677624014
0.1146188625 0.9285940594 0.9677624014
0.9711271516 0.9434059406 0.856219517
0.9905607996 0.9967920792 0.878424997
0.56191005 0.9984950495 0.9921884294
0.5013484572 0.9975445545 0.9999206947
0.2462917427 0.2721584158 0.6694555692
0.2292773856 0.2136237624 0.6710416749
0.9085032125 0.0228118812 0.9972639676
0.9264694217 0.081029703 0.9998810421
0.4725945903 0.5114851485 0.6740156231
0.4135004363 0.5195643564 0.6871406479
0.2319743 0.1578613861 0.7272691225
0.2857539462 0.1784158416 0.7476109283
0.2453398905 0.9998415842 0.5836869027
0.1994923455 0.9998415842 0.5433205123
0.4045371619 0.1016633663 0.0639597129
0.3595224875 0.0616633663 0.0739521789
2.3796303641e-04 0.3827722772 0.9988104207
1.189815182e-04 0.3688712871 0.9393314564
0.1292139288 0.2791683168 0.9998810421
0.0875307369 0.2713267327 0.9559459138
0.6421829143 0.775009901 0.1827986835
0.6399619259 0.7284356436 0.2221341052
0.7906321885 0.7677227723 0.2504460922
0.8155389863 0.8116039604 0.2161069035
0.5850717855 0.6327920792 0.7064118323
0.5570318077 0.6176633663 0.6543082596
0.8238676926 0.7344950495 0.6344819382
0.8509161577 0.68 0.6390419921
0.7985642897 0.8956039604 0.2741980253
0.7891250892 0.848 0.3111542884
0.7831363528 0.112 0.6925334074
0.8301340525 0.1403960396 0.6658868314
0.3486555088 0.1420990099 0.2854593759
0.3678511938 0.199009901 0.2960466315
0.8054652177 0.4304950495 0.5892779254
0.7623542476 0.470970297 0.5742495737
0.8491710954 0.9015841584 0.5899520203
0.8966843817 0.8687128713 0.6096990364
0.0047196002 0.0697821782 0.574884016
6.7422860316e-04 0.009029703 0.5707997938
0.5252637424 0.2219009901 0.6860700266
0.5275243912 0.2386930693 0.6274237678
0.4581581661 0.1764752475 0.5970498434
0.4656540017 0.1481584158 0.6506205639
0.6907670342 0.4857821782 0.7874221817
0.7202347902 0.4348118812 0.803481502
0.0707146823 0.7669306931 0.2596058527
0.1246529706 0.7384554455 0.2567508624
0.1357182518 0.1834059406 0.4249573734
0.1367097644 0.2443960396 0.4260279948
0.8538510351 0.3886732673 0.7422974741
0.8994606171 0.4278811881 0.7527657718
0.1947727453 0.1413069307 0.6591458821
0.173118109 0.0844752475 0.6635473254
0.0314507813 0.1260594059 0.1310519846
7.1388910923e-04 0.1177425743 0.0789484119
0.9390814627 0.4993267327 0.3772155914
0.8978741969 0.4675247525 0.4090566636
0.0217339573 0.1547722772 0.8762441017
0.0013881177 0.2088712871 0.8957928546
0.0986356786 0.2661386139 0.031642809
0.1481319902 0.2336633663 0.0465918553
0.8860950266 0.4191683168 0.086601372
0.9196874752 0.468950495 0.0758158531
0.7903942254 0.0014257426 0.0065426861
0.7585071786 0.0534257426 0.0063047702
0.8094312683 0.4076831683 0.4974027519
0.8246609027 0.3503762376 0.5117570086
0.4735067819 0.1215445545 0.2826836909
0.4179424129 0.0993663366 0.2704706769
0.3999762037 0.0914059406 0.8657361513
0.3898627746 0.1472871287 0.843451366
0.2363766162 0.1535841584 0.4357428923
0.2328864916 0.1702178218 0.494389151
0.4287300706 0.6171485149 0.9268408739
0.4390418022 0.6247920792 0.8671239938
0.2507337194 0.3735841584 0.1046036718
0.1938605537 0.3584950495 0.0882271303
0.1104941699 0.5242376238 0.2155121139
0.0746807329 0.5659009901 0.1888655379
0.5886015706 0.4592871287 0.9748602244
0.6004204014 0.5137029703 0.9998413894
0.3878400888 0.1496633663 0.0019429795
0.3276751011 0.1392475248 0.0016257584
0.4359482827 0.0755247525 0.6614457354
0.4752915047 0.0824950495 0.7076014116
0.771079559 0.5598811881 0.7812363694
0.7973744745 0.581029703 0.8321503628
0.7715158245 0.9999207921 0.9409175622
0.8101054969 0.9986534653 0.8935723066
0.3816133894 0.8179405941 0.5274198025
0.424526057 0.8379009901 0.566001824
0.1512651701 0.0282376238 0.7149371506
0.1454350758 0.0105346535 0.6568063761
0.8217260252 0.2944950495 0.6222292716
0.7627111922 0.2992079208 0.6371386653
0.3603156976 0.4429306931 0.6296443158
0.4173475054 0.4647920792 0.6282564733
0.7173792338 0.2704158416 0.4476386851
0.6600698025 0.2535841584 0.4348705341
0.584794162 0.4480792079 0.1607518141
0.5308558737 0.4743762376 0.171973512
0.6676052986 0.8055445545 0.7894048138
0.6371856905 0.8561188119 0.7739006305
0.4225033711 0.0116039604 0.8467028827
0.4826683588 0.0014257426 0.8440858083
0.9999603395 0.6706534653 0.3270946509
0.9450305386 0.6441584158 0.3297910306
0.4702149599 0.1927920792 0.071612673
0.4734671214 0.1657425743 0.0169713311
0.9960736099 0.9554851485 0.9606249257
0.9815182042 0.9998415842 0.9998810421
0.1350043627 0.6142178218 0.8363138903
0.1231855318 0.5742970297 0.8809627662
0.5247878163 0.136990099 0.492287561
0.4861584834 0.1054257426 0.5274991078
0.6983818514 0.4960792079 0.9998810421
0.7458554771 0.5085148515 0.9635592212
0.346632823 0.5453069307 0.3669852096
0.3558340604 0.4851089109 0.3702367263
0.1215594511 0.7771881188 0.858440065
0.0779725549 0.7422178218 0.8830247036
0.571864837 0.662019802 0.4103255482
0.5778932339 0.7176237624 0.3858995202
0.5095185215 0.7031683168 0.467187438
0.5058300944 0.751009901 0.42955708
0.9309510589 0.4472871287 0.3064356239
0.895216943 0.4084752475 0.3371267695
0.012850004 0.3972673267 0.5586264325
0.0010708337 0.4548910891 0.5748443634
0.8445308162 0.996990099 0.1349379436
0.8777266598 0.998970297 0.0837067291
0.8743158563 0.3303366337 0.5702446568
0.8734829856 0.3906534653 0.5794837226
0.0356944555 0.8233267327 0.3692850628
1.9830253034e-04 0.8666930693 0.3450969507
0.3750297454 0.9998415842 0.0342995361
0.4249623225 0.9912871287 2.3791585709e-04
0.1643134766 0.2762376238 0.2044490265
0.2002855556 0.3224158416 0.1871604742
0.608074879 0.2828118812 0.931163012
0.6668120885 0.2834851485 0.9145485547
0.3578964068 0.7639207921 0.1546453071
0.3510747997 0.7696237624 0.0942146794
0.1462679464 0.107049505 0.9129227963
0.127667169 0.1199207921 0.856219517
0.084794162 0.9998415842 0.0015861057
0.1229475688 0.9522376238 2.3791585709e-04
0.4709685096 0.0017029703 0.3131765732
0.4104862378 0.0014257426 0.3046909076
0.4011263584 0.3811089109 0.6578769975
0.3904973427 0.3433267327 0.6111265316
0.7464107242 0.7155643564 2.7756849994e-04
0.7249147299 0.6584554455 0.0010309687
0.9273419529 0.6161188119 0.9188706927
0.927817879 0.5551683168 0.9160950077
0.7370111843 0.2867326733 0.0759744637
0.7642579519 0.2328316832 0.0672508823
0.0921710161 0.6392475248 0.4296363853
0.0872927739 0.6897029703 0.395693723
0.967161101 0.7126732673 2.7756849994e-04
0.9919489173 0.7683960396 8.7235814267e-04
0.6951296899 0.6383762376 0.3374439906
0.7525977631 0.6205544554 0.3270153456
0.1984215119 0.8990891089 2.3791585709e-04
0.2593797097 0.9025742574 9.1201078552e-04
0.794201634 0.900990099 0.921725683
0.7850400571 0.8409108911 0.9269201792
0.7739747759 0.933980198 0.6079146675
0.7364162767 0.906970297 0.5680637614
0.555405727 0.0087524752 2.7756849994e-04
0.6008963274 0.0494257426 3.1722114279e-04
0.3683271199 0.6240792079 0.5462548079
0.3558340604 0.6601584158 0.4986319838
0.035972079 0.4560792079 0.0514691304
4.7592607282e-04 0.4704554455 0.0990523018
0.1096216388 0.4734653465 0.998334589
0.1490441818 0.520039604 0.9999206947
0.7983263266 0.280039604 0.4518022126
0.8448084398 0.3183762376 0.4420080098
0.5519156024 0.8060594059 0.5071176494
0.51959229 0.8446336634 0.4725405448
0.8523835964 0.3693069307 0.0239501963
0.9092171016 0.3745346535 0.0021808954
0.1584437217 0.8763564356 0.0748245371
0.176409931 0.8492673267 0.1264919307
0.003450464 0.3613069307 0.4615567628
0.0012691362 0.3007524752 0.4546968555
0.9273419529 0.0818613861 0.5347555415
0.9258745142 0.1428118812 0.536024426
0.9998810185 0.2654653465 0.3885562473
0.9999603395 0.2195643564 0.4287640271
0.3312842072 0.1959207921 0.8212855387
0.3473070516 0.232990099 0.7754867362
0.1848972793 0.5537821782 0.4150045601
0.1766082335 0.6141782178 0.4165906658
0.5756722456 0.4911683168 0.0906459416
0.5494963116 0.438970297 0.0730005155
0.7489093361 0.365029703 0.2825647329
0.8078051876 0.3527128713 0.2929537254
0.1319108432 0.7625742574 0.3920456798
0.1024034267 0.7501386139 0.3400610651
0.7217022289 0.4098613861 0.9038423411
0.7656857301 0.4513267327 0.9124073119
0.4253192671 0.5584950495 0.7947975733
0.405013088 0.5065742574 0.7699353662
0.6578091536 0.9283564356 0.6992743566
0.6814864758 0.9293069307 0.7555414568
0.3365590545 0.4424554455 0.863000119
0.3129213929 0.4986930693 0.8627622031
0.6006583644 0.892039604 0.1810539672
0.6452367732 0.9291089109 0.2001268885
0.4735464425 0.856039604 0.9758515405
0.5104307131 0.8082772277 0.9849716484
1.189815182e-04 0.8876039604 0.6259962727
2.3796303641e-04 0.8711287129 0.5672310559
0.9385658761 0.2385742574 0.5273404972
0.9240501309 0.2971485149 0.5181807367
0.4393987467 0.222970297 0.4819382212
0.4244863964 0.1710891089 0.5104088187
0.9999603395 0.3562376238 0.6624767041
0.9999603395 0.3026138614 0.6915420913
0.9999603395 0.5607524752 0.2494547762
0.9519711272 0.5828514851 0.2800666164
0.1141429365 0.9324356436 0.6107300052
0.153684461 0.9188118812 0.5662397399
0.3883160149 0.4641188119 0.0772433483
0.352899183 0.4341386139 0.0376303581
0.9200840803 0.3203564356 0.7156508981
0.8862536686 0.3394059406 0.6685039058
0.1891012929 0.0603564356 0.5897141044
0.1714920282 0.030970297 0.5391966375
0.7311810899 0.3719207921 0.6369404021
0.7357420481 0.4327524752 0.6384075499
0.9231775997 0.0309306931 0.8677584361
0.8736019672 0.0014257426 0.8877830207
0.006425002 0.6435247525 0.5137792934
0.0099151265 0.5901782178 0.5431619017
0.9988498453 0.1178613861 0.9672072644
0.9659712858 0.1576237624 0.9998413894
0.1595542159 0.4977029703 0.0728815576
0.186206076 0.442970297 0.077164043
0.9955976838 0.0453069307 0.4000555137
0.9639089395 0.0013861386 0.4282485428
0.391925121 0.1663762376 0.7049050319
0.4171095423 0.2219405941 0.7067290535
0.2244784643 0.0014257426 0.7005432412
0.284167526 0.0013861386 0.6874975217
7.9321012136e-05 0.5598811881 0.9090764899
0.0082493853 0.5877227723 0.8553471589
0.3934718807 0.4417425743 0.1918791387
0.4001348457 0.5020990099 0.1862484635
0.372729436 0.1281188119 0.4421666204
0.3875228048 0.0727128713 0.4629446053
0.6465455699 0.3867722772 0.880090408
0.6145395415 0.4333465347 0.9030889409
0.8464345205 0.7873267327 0.7441214957
0.8350519553 0.7280792079 0.753082993
0.7191639565 0.4220990099 0.1734406598
0.7462124217 0.3753663366 0.1450493675
0.4556595542 0.3254653465 0.4200404457
0.4411041485 0.3196039604 0.3610373131
1.189815182e-04 0.9442376238 0.7894444665
5.1558657888e-04 0.9997623762 0.8147428526
0.9999603395 0.3842376238 0.4715095761
0.9999603395 0.3382178218 0.4314207542
0.1981042278 0.4582574257 2.3791585709e-04
0.1414293646 0.4363564356 0.0067012966
0.9999603395 0.9668118812 0.4182560768
0.9999603395 0.989980198 0.3617907134
0.1483302927 0.5046732673 0.9221222094
0.1799793765 0.4535049505 0.932273286
0.5229237725 0.5464950495 0.8513818946
0.496549536 0.5556831683 0.9057060153
0.9097326882 0.1200792079 2.3791585709e-04
0.9271436504 0.1784950495 0.0023395059
0.3296184659 0.3072475248 0.5266267497
0.3906163243 0.304950495 0.5286490345
0.0731339732 0.1932277228 0.0508346881
0.0324026335 0.2290693069 0.078829454
7.9321012136e-05 0.0072079208 0.9647488005
0.0502498612 0.0209108911 0.9967088306
0.5426747045 0.6726336634 0.2933899044
0.5859046561 0.6779009901 0.2505650502
0.5926072817 0.8783366337 0.5317419406
0.5559609741 0.9253069307 0.5185376105
0.6459903228 0.8514455446 0.6843649629
0.5906639169 0.8264554455 0.6777429716
0.9627587848 0.9998415842 0.6701693168
0.9999603395 0.9739009901 0.6293270947
0.7283651939 0.9997623762 0.2166620405
0.7744903625 0.9992475248 0.2567112098
0.4690648053 0.132990099 0.7804433165
0.486832712 0.1713663366 0.7363892303
0.9999603395 0.5022178218 0.9998810421
0.9999603395 0.5632079208 0.9988104207
0.5055921314 0.8192079208 0.5701653515
0.5010311732 0.8740594059 0.543796344
0.0408106607 0.3175841584 0.7398390103
1.189815182e-04 0.2967524752 0.6993536619
1.189815182e-04 0.4055049505 0.0021015901
0.0435075752 0.3626138614 2.3791585709e-04
0.4005314508 0.3383762376 0.2056386058
0.4524867137 0.3068118812 0.2001268885
0.8675735702 0.0014257426 0.0837463817
0.9177837709 0.0014653465 0.1185614021
0.6691520584 0.5827326733 0.3949799754
0.6357579123 0.6195643564 0.4304294381
0.8189101293 0.5164356436 0.9207343669
0.8433013405 0.5723168317 0.9223997779
0.0664313477 0.0805544554 0.3793568341
0.1274688665 0.0787722772 0.3809429398
0.9973824066 0.6885148515 0.5615210754
0.9999603395 0.7382574257 0.5967326222
0.2992385183 0.761029703 0.5462548079
0.2521614976 0.7221782178 0.5478409136
0.6062108353 0.9996435644 0.7026051786
0.5451733164 0.9996831683 0.7007415044
0.8716982629 0.8742178218 0.8366707641
0.9276592369 0.8585346535 0.8553868115
1.189815182e-04 0.1673663366 0.7892065506
0.0279606568 0.2113663366 0.8210872755
0.9223843896 0.7102178218 0.808041556
0.9223447291 0.7667722772 0.7852016337
0.8237883715 0.9885148515 0.9998810421
0.8477036567 0.9324356436 0.9996431262
0.572182121 0.8281188119 0.365161188
0.5751169985 0.8614653465 0.416233792
0.8383834378 0.3803564356 0.3929973433
0.7935274054 0.4216237624 0.3892303422
0.4946854922 0.7527920792 0.5272215393
0.4535178869 0.7924356436 0.5057298069
0.4990084873 0.7217029703 0.3456520877
0.4994050924 0.7727128713 0.3121456045
0.9159197271 0.3265346535 0.9998810421
0.8781629254 0.2786138614 0.9997224315
0.1332593004 0.4175841584 0.6424917721
0.14027921 0.468950495 0.6746897181
0.3950186404 0.752 2.3791585709e-04
0.4064408662 0.8119207921 2.3791585709e-04
0.8365590545 0.6680792079 0.1684047742
0.8058221623 0.6950891089 0.2136880923
0.4936939795 0.822970297 0.398469408
0.4491155707 0.8401980198 0.3604425235
0.9522884112 0.0681980198 0.1515920536
0.9884191322 0.0793267327 0.1995320988
0.640199889 0.6286732673 0.7836551806
0.6989370984 0.6250693069 0.7672786391
0.0961370667 0.3425346535 0.92228082
0.1354802887 0.387960396 0.9328680757
0.7555723011 0.5520792079 0.2554423252
0.7570000793 0.5081188119 0.213172608
0.4801300865 0.8844752475 0.1293072683
0.4656143412 0.9151287129 0.0785518855
0.3796303641 0.5021782178 0.9675641381
0.4196874752 0.4640792079 0.9417502677
0.3621004204 0.3131485149 0.363495777
0.3424288094 0.2653465347 0.3310995678
0.6929880225 0.4394455446 0.3492604782
0.6327040533 0.4299009901 0.3466830564
0.1186245736 0.0925544554 0.6064871724
0.1229872293 0.0948118812 0.5456203656
0.9107638613 0.2218217822 0.6144573536
0.928293805 0.2725148515 0.6435623934
0.6263187118 0.9016237624 0.0759744637
0.6472991195 0.8599207921 0.1153098854
0.4947251527 0.3811089109 0.8155359055
0.5105100341 0.3865742574 0.8742614695
0.8253747918 0.9998415842 2.3791585709e-04
0.7771079559 0.9998415842 0.0377096633
0.2965812644 0.2491089109 0.4493437488
0.3517490283 0.2259405941 0.4372893453
0.480487031 0.0014257426 0.6923351441
0.4361465852 0.0014257426 0.7343669456
0.9968271595 0.3562772277 2.3791585709e-04
0.9709685096 0.301029703 0.0011895793
0.2713571825 0.402970297 0.4149649074
0.225549298 0.368039604 0.3947420596
0.833386214 0.8285940594 0.4147666442
0.8925200286 0.816 0.406241326
0.1846593163 0.1807920792 1.9826321424e-04
0.2413738399 0.2034059406 1.9826321424e-04
0.2690172127 0.6449108911 0.8123240414
0.2821051797 0.7001188119 0.8347674372
0.2906321885 0.9355247525 0.0674491455
0.2729832633 0.878019802 0.0774812641
0.4292853177 0.7665346535 0.987786986
0.4019195685 0.820990099 0.9855267854
0.9590703577 0.3338217822 0.0842618661
0.9990084873 0.3794851485 0.0776002221
0.1702625526 0.445980198 0.5783734486
0.1817244388 0.4952871287 0.6124350688
0.2736574919 0.8977821782 0.4680994488
0.3231934639 0.9292673267 0.4513660335
0.9234155628 0.8582178218 0.2618660534
0.9297215832 0.8066930693 0.2939450414
0.9763623384 0.0748910891 0.2847456283
0.9998810185 0.0953267327 0.3372457274
0.0876497184 0.0754059406 0.7114080653
0.0732132942 0.1233663366 0.7462627384
0.1356389308 0.6935841584 0.6867441215
0.1590386293 0.7493069307 0.6952297871
0.3646386928 0.3605940594 0.7749315992
0.3550408503 0.3892673267 0.7218763631
0.7527167447 0.4952871287 0.72032991
0.7728642817 0.4377425743 0.7223125421
0.2817085746 0.9991287129 0.2523890717
0.3425477909 0.9998019802 0.2471152702
0.2529943682 0.5130693069 0.0369959158
0.2467280082 0.5634851485 0.0032515167
0.9999603395 0.1504950495 0.8878226734
0.9733878004 0.1924752475 0.9232721361
1.189815182e-04 0.8667326733 0.1324398271
1.189815182e-04 0.8086336634 0.1139220429
0.5131276275 0.0241980198 0.9169673659
0.4729515349 0.0634059406 0.8930568222
0.5936384548 0.0556039604 0.9054284468
0.552113905 0.0995247525 0.8971013918
0.8321170778 0.0014257426 0.9612990206
0.7855556437 0.010019802 0.9998810421
0.395137622 0.628990099 0.1996114041
0.4186959626 0.5777029703 0.2228082002
0.0567145237 0.1083168317 0.82235616
0.013087967 0.0884356436 0.7845671914
0.6618941858 0.3787326733 0.9574527142
0.6714127072 0.4215841584 0.9998810421
0.9999603395 0.7447128713 0.0872358143
0.9568493694 0.7619405941 0.1268884571
0.705877687 0.5453861386 0.6247670407
0.7525184421 0.5102178218 0.6424521194
0.7639010074 0.7182574257 0.3166263531
0.800705957 0.6747326733 0.2948570522
0.610970096 0.6482772277 0.3256275031
0.6128341398 0.5883960396 0.3369681589
0.4467756009 0.6872475248 0.7649391332
0.4259538352 0.7443960396 0.7603394266
0.9999603395 0.8965148515 0.6566477656
0.9607757595 0.8498217822 0.6594631032
0.1858887919 0.3651881188 0.7290534914
0.1446418656 0.3523168317 0.685911416
0.9999603395 0.4163960396 0.2161862088
0.9451098596 0.4428514851 0.2206273048
0.3811374633 0.3602772277 0.4305087434
0.3445308162 0.3999207921 0.4590189936
0.7205917348 0.945029703 0.0539672469
0.7048465138 0.9206336634 2.7756849994e-04
0.4261124772 0.1148118812 0.9612197153
0.3879194099 0.087009901 0.9998810421
0.6416276672 0.0072871287 0.6865855109
0.6597128579 0.0607524752 0.6634680201
0.4595462838 0.9070891089 0.8087949562
0.4695010708 0.9038019802 0.8689480154
0.0654001745 0.9998415842 0.5271818867
0.1174347585 0.9946534653 0.558785043
0.9583168081 0.7332673267 0.3020738332
0.9858808598 0.7732673267 0.3390300964
0.2011580868 0.2797623762 0.2745548991
0.2233283097 0.3352079208 0.2619850113
0.0578250178 0.0014257426 0.8284230144
7.9321012136e-05 0.0205940594 0.823466434
0.2683033236 0.8673663366 0.628732305
0.2758388197 0.807009901 0.6243308617
0.6163242643 0.712039604 0.6064871724
0.6096216388 0.7436831683 0.6582735239
0.8437772666 0.4053465347 0.1596811928
0.7965019434 0.4388910891 0.1787937666
0.5134845721 0.6650693069 0.7177921408
0.4952407393 0.667009901 0.6595820611
0.0092408979 0.3857821782 0.8294143305
1.189815182e-04 0.428 0.7863119077
0.0757119061 0.8133861386 0.6219913557
0.084952804 0.8682772277 0.6469328681
0.6344491156 0.7141386139 0.7426543479
0.6052986436 0.7615445545 0.7677544708
0.032442294 0.6297029703 0.2790753004
0.0617910685 0.6831683168 0.2808993219
0.4960736099 0.3694653465 0.0699076093
0.5195526295 0.3435643564 0.0198263214
0.5709923059 0.5752475248 0.4191284349
0.5487824225 0.5698217822 0.4757524089
0.1297691759 0.5083168317 0.7547880566
0.0960180852 0.549980198 0.7256433641
0.6667327675 0.1712079208 0.2949760102
0.7100817006 0.173029703 0.337959475
0.0766240977 0.5417821782 0.9754946667
0.068573015 0.5884752475 0.9370712558
0.3693979535 0.2671683168 0.6051786352
0.4271833109 0.2727524752 0.6241722511
0.9416593956 0.2293069307 0.201395773
0.9999603395 0.2473663366 0.2033784052
0.7551360355 0.5461386139 0.3540981006
0.7537479178 0.4868118812 0.3681351362
0.4432061553 0.9011881188 0.0014671478
0.5042436741 0.8984950495 0.001110274
0.2917823431 0.2295049505 0.2224513264
0.2823034822 0.2841584158 0.2478290178
0.8441342112 0.7577425743 0.9852492169
0.8485761878 0.6986930693 0.9998810421
0.4199650988 0.9352871287 0.2564732939
0.4112397874 0.9040792079 0.3081803402
0.9539541525 0.2700990099 0.7667631548
0.931189022 0.2357623762 0.7217177525
0.8295788054 0.586970297 0.1459217257
0.8195050369 0.5298217822 0.1647963837
1.189815182e-04 0.0495445545 0.4665926484
0.0051558658 0.0014257426 0.4293984694
0.4647021496 0.5316831683 0.1509179587
0.4578012215 0.4911287129 0.1058725564
0.042476402 0.547049505 0.6536341647
1.189815182e-04 0.5859405941 0.6740552758
0.8801062902 0.1548514851 0.996114041
0.901959229 0.2025742574 0.9649867164
0.1254858412 0.9979009901 0.4146476863
0.0680574284 0.9956435644 0.4352274079
0.7245181249 0.3565148515 2.3791585709e-04
0.7728246212 0.3938217822 0.0013878425
0.1231062108 0.4878415842 0.4132201911
0.0625842786 0.4909306931 0.4207938459
0.3089553423 0.6919207921 0.3442642452
0.3517490283 0.7082376238 0.3846702883
0.2596176727 0.2442376238 0.9998810421
0.1986594749 0.2409108911 0.9983742416
0.1375822956 0.0755247525 0.2132915659
0.1433330689 0.1176633663 0.2570680836
0.0118981518 0.8148910891 0.8258455926
0.0027365749 0.7582178218 0.805146913
0.4328944237 0.3719207921 0.5256750862
0.4468549219 0.4221782178 0.5573178952
0.967478385 0.3801584158 0.73698402
0.9999603395 0.3386138614 0.7677148182
0.3220036488 0.0813465347 0.8789404814
0.3032442294 0.1392475248 0.8752527856
0.5549694614 0.5372277228 0.2856972917
0.5212976918 0.5722772277 0.2487806812
0.7672324899 0.9163168317 0.3580237123
0.7404219878 0.864039604 0.3745588643
0.0734909177 0.4027722772 0.2119037234
0.0292694535 0.3766336634 0.2449343749
0.0020623463 0.4731485149 0.4689321543
1.189815182e-04 0.5197227723 0.5083468813
0.2057587055 0.6114455446 0.5570799794
0.189497898 0.6447524752 0.6055355089
0.5285555644 0.2636039604 0.3132162259
0.5278020148 0.3241584158 0.3203537016
0.3209724756 0.8803960396 0.2431103533
0.3394542714 0.9291485149 0.2114278917
0.9244863964 0.4135841584 0.8344502161
0.9202030618 0.352950495 0.8294936358
0.911914016 0.762970297 0.6206035132
0.9508209725 0.8013861386 0.5934414529
0.9920678988 0.6094257426 2.3791585709e-04
0.9999603395 0.548950495 5.9478964273e-04
0.3103037995 0.9431287129 0.599865181
0.3316014912 0.9998415842 0.607081962
0.7975331165 0.6156435644 0.6522066696
0.7662806377 0.5967920792 0.7011380308
0.1499960339 0.0560792079 0.3065149292
0.1867216626 0.0355643564 0.3507672786
0.5128103435 0.0095445545 0.5496252825
0.5632981677 0.004039604 0.5157619255
0.8769731102 0.7099009901 0.2454498592
0.9259934957 0.6735841584 0.243031048
0.7819068771 0.3644356436 0.771957651
0.735504085 0.3573861386 0.7329394504
0.3840723408 0.9836831683 0.3193623855
0.4332910288 0.9726732673 0.3538205321
0.2431189022 0.9337425743 0.540029343
0.2167446657 0.8787326733 0.5397121218
0.6713730467 0.8012673267 2.3791585709e-04
0.7173395733 0.8414257426 0.0017447163
0.8456809709 0.928950495 0.7677941235
0.8456016499 0.8712475248 0.7480074547
0.0040850321 0.7381386139 0.6225068401
1.189815182e-04 0.7964356436 0.6049803719
0.7769096534 0.913029703 0.8039573338
0.8112556516 0.931960396 0.850787105
0.4116363925 0.7306930693 0.3241603553
0.3870072182 0.7801188119 0.3501328364
0.9999603395 0.0457029703 0.9998810421
0.98040771 0.0014257426 0.9627265157
0.8139922265 0.9557227723 0.5125897141
0.8162132149 0.9998415842 0.5546611682
0.2276116443 0.5151683168 0.6871406479
0.2084159594 0.5082772277 0.7447162853
0.9456254462 0.2798811881 0.3058011816
0.9999603395 0.2543762376 0.294658789
0.9999603395 0.4773861386 0.3313374836
0.9992464504 0.4838415842 0.2706292874
0.0196319505 0.9243564356 0.7016138626
0.0796779567 0.9340990099 0.7069669693
0.8148250972 0.899049505 0.1023038185
0.8705481082 0.9188118812 0.1174907808
0.7603315618 0.8418217822 0.108687894
0.7212263028 0.8885940594 0.1113446211
0.5441421433 0.3654257426 0.5479995242
0.5417625129 0.3307326733 0.497838931
0.2253509955 0.7131089109 0.6234188509
0.2359403506 0.7538613861 0.667591895
0.2543824859 0.5635643564 0.6303580634
0.2095661141 0.5885940594 0.6634283675
0.3502022686 0.606019802 0.9262857369
0.3409217102 0.6443168317 0.8796938816
0.1588006663 0.148990099 0.7565327729
0.1610613151 0.1902574257 0.7116459812
0.2815895931 0.7822178218 0.1826004203
0.2623939081 0.8272871287 0.1461992942
0.3762592211 0.4293069307 0.9996827789
0.3966843817 0.3718415842 0.9998810421
0.5763464742 0.2771881188 0.5477219557
0.6102165464 0.2721980198 0.5982394227
0.457602919 0.276 0.1259367937
0.5148726898 0.2959207921 0.1334311432
0.0694852066 0.9998415842 0.0854514453
0.1217974141 0.9692673267 0.0780364011
0.843103038 0.0768712871 0.5455014077
0.8609106052 0.1196831683 0.5852333558
0.708852225 0.6578613861 0.1693960902
0.6666534465 0.6141386139 0.175423292
0.1223130007 0.5017821782 0.8472580197
0.0736098993 0.5013465347 0.8103810619
0.8971603078 0.0014257426 0.3736468536
0.8363210915 0.0045148515 0.3691264523
0.2195605616 0.3438811881 0.9480946905
0.1906480527 0.3292673267 0.9998810421
0.2958277148 0.9998415842 0.1691185217
0.3170460855 0.9996831683 0.1118601055
0.2192432775 0.345980198 0.6597406717
0.2131752201 0.3826534653 0.6112851422
0.6380582216 0.0859405941 0.9700622546
0.5988736416 0.1220990099 0.9998017368
0.2264218291 0.3356435644 0.8686704469
0.1982232093 0.3874455446 0.8842539355
0.7593400492 0.9998415842 0.1180855704
0.7392718331 0.9537821782 0.1527023276
0.9334100103 0.8230891089 0.473849082
0.9327754422 0.7659009901 0.4526349181
0.7687395891 0.150019802 0.2897815139
0.7295153486 0.1047524752 0.3016376541
2.3796303641e-04 0.5760792079 0.7591101947
7.9321012136e-05 0.5254257426 0.7930925096
0.676727215 0.1061782178 0.3856219517
0.6213214881 0.1307326733 0.377929339
0.5723804236 0.3647920792 0.7980094373
0.6015308955 0.4157227723 0.8147428526
0.8599190926 0.0963960396 0.201395773
0.8416355993 0.038970297 0.192077402
0.5070992306 0.944950495 0.1728458702
0.5494963116 0.9505742574 0.2164241247
0.0333941461 0.9027722772 0.2774098894
0.0049179028 0.9366336634 0.2353384353
0.9502657254 0.3295445545 0.5931242317
0.9999603395 0.3596831683 0.5744478369
0.9273022924 0.5159207921 0.2454895119
0.869516935 0.5352079208 0.2414449423
0.0837233283 0.1890693069 0.3633768191
0.029150472 0.2047128713 0.3859391728
0.5871341318 0.3334257426 0.1601173718
0.5372412152 0.3683960396 0.1561917602
6.7422860316e-04 0.3083168317 0.2730480987
1.189815182e-04 0.2568712871 0.2402950157
0.6729198065 0.6485544554 0.5473650819
0.6216784326 0.6792079208 0.5345176256
0.1735940351 0.4066138614 0.9998810421
0.2205917348 0.4455445545 0.9999206947
0.6035139208 0.4793663366 0.5985566438
0.5913381455 0.5277227723 0.5633847496
0.3444118347 0.2574257426 0.9998810421
0.3960894741 0.2899405941 0.9984535469
0.2735385104 0.1805148515 0.2875213133
0.2608868089 0.2324752475 0.3168246164
0.8507575157 0.8044356436 0.2868075657
0.8336638376 0.7558019802 0.3194813434
0.7304275403 0.7249108911 0.6059320354
0.6826762909 0.7339009901 0.5689361196
0.362616007 0.22 0.5418137119
0.3033235504 0.232990099 0.5350727626
0.3665423971 0.1639207921 0.9248185892
0.3281510272 0.2085940594 0.9088782267
0.0043229952 0.885980198 0.867322257
0.0141191402 0.9215445545 0.9159760498
7.9321012136e-05 0.0013861386 0.1063880408
0.0340683747 0.045980198 0.0822792339
0.2960656778 0.3214653465 0.8006265118
0.2624335687 0.3351683168 0.7515365399
0.5099944475 0.1230891089 0.9649867164
0.5269294836 0.0741386139 0.9972639676
0.1727611644 0.1266534653 0.3364130219
0.215435869 0.1683960396 0.3492604782
0.6525739668 0.7203564356 2.3791585709e-04
0.5966923138 0.744990099 4.3617907134e-04
0.1255651622 0.6916435644 0.6080732781
0.1228682478 0.7523960396 0.60375114
0.0419608154 0.074970297 0.2550854514
0.0745220909 0.1026534653 0.2986637059
0.7280479099 0.7117227723 0.0982195963
0.7274133418 0.770019802 0.0802966018
0.3509954787 0.7619009901 0.9994845156
0.2999524074 0.7283960396 0.9980173679
0.4818354882 0.5901386139 0.6334906221
0.4595859443 0.6038811881 0.5782941433
0.3309272626 0.0557623762 1.9826321424e-04
0.3436186246 0.0014257426 0.0248622071
0.5834060443 0.3578217822 0.6178674809
0.5416038709 0.3143366337 0.6085491098
0.5389069565 0.4356435644 0.584321345
0.5110256207 0.4538613861 0.6355129069
0.6623701118 0.9987722772 0.1602363298
0.6661775204 0.9579405941 0.1150323169
0.2783770921 0.1978613861 0.0992902177
0.2688189101 0.1505346535 0.0619770808
0.284326168 0.614970297 0.5778183116
0.2761957643 0.6493069307 0.5280145922
0.2561672087 0.8864158416 0.8062968397
0.2087729039 0.8613861386 0.7770728419
0.1567779805 0.1985346535 0.8210872755
0.104703736 0.216039604 0.7944803521
0.0554453875 0.8302970297 0.909512669
1.189815182e-04 0.8103366337 0.9259288632
0.8481399223 0.9998415842 0.6395178239
0.8527008805 0.9998415842 0.7004242833
0.4713651146 0.8281980198 0.8453943455
0.4768382645 0.7781782178 0.8108965463
0.1423812168 0.8275247525 0.492842698
0.1059728722 0.7785742574 0.4918117293
0.2502181328 0.2217425743 0.9019786669
0.2070675022 0.2647128713 0.8982116658
0.3830411676 0.8973465347 0.6098179944
0.4296026017 0.9163960396 0.5752408898
0.8379471722 0.583009901 0.0589238273
0.8584119933 0.530019802 0.0811689599
0.8568652336 0.6526732673 0.900630477
0.8353692393 0.6787722772 0.8497957889
0.0429523281 0.0739009901 0.8940481383
0.0202665186 0.0841980198 0.9497997542
0.3486951694 0.3798019802 0.2522304612
0.3383041168 0.328039604 0.2828026488
0.5968509558 0.9998415842 0.2799080059
0.6482906322 0.9998415842 0.2469566597
0.9560561593 0.9724356436 0.2981085689
0.9999603395 0.9998415842 0.2657520124
0.3303720155 0.5162772277 0.6284150839
0.3207741731 0.5500990099 0.6783377612
0.2130165781 0.4636435644 0.1488560213
0.2343142699 0.5095049505 0.1146754431
0.0911001824 0.3426930693 0.51282763
0.0353375109 0.3214653465 0.5257543915
7.9321012136e-05 0.2817821782 0.8648637932
0.0072578726 0.285980198 0.8043538602
0.1410724201 0.8204752475 0.7717197351
0.0858253351 0.8211485149 0.7978111741
0.3533751091 0.4666930693 0.7049843372
0.3125644483 0.4596039604 0.7498711289
0.8034821924 0.1571089109 0.7686664816
0.7815499326 0.1003960396 0.773504104
0.5515189974 0.0426930693 0.714223403
0.5566352027 0.0014257426 0.7589119315
0.2390338701 0.8059009901 0.3527102581
0.1868406441 0.8281584158 0.3301479044
0.41143809 0.8651089109 0.9199809667
0.3735623067 0.8208316832 0.9018597089
1.189815182e-04 0.4208712871 0.4093738848
0.0431902911 0.4218217822 0.3660731988
0.3094709288 0.9998415842 0.3600459971
0.3046720076 0.9445940594 0.334628653
1.189815182e-04 0.1237623762 0.3746381696
1.189815182e-04 0.1464554455 0.4313414489
0.1247719521 0.9995247525 0.8694634997
0.1392480368 0.9991287129 0.9287838534
1.189815182e-04 0.4741782178 0.9685951069
0.0017450623 0.5271683168 0.9988500734
1.189815182e-04 0.9442772277 0.1490542845
1.189815182e-04 0.9998415842 0.1239145089
0.8001110494 0.1833267327 0.5009318371
0.8151820417 0.2029306931 0.445100916
0.8078845086 0.2748118812 0.1952496134
0.8344967082 0.3291089109 0.2033784052
0.1342111525 0.6546930693 0.3182917641
0.1662171809 0.6915643564 0.3549704588
0.1691123979 0.4397227723 0.7499900868
0.1691520584 0.4047920792 0.8000713748
0.0736495598 0.2352871287 0.1463182521
0.0667882922 0.2300594059 0.2067488798
0.8720155469 0.200990099 0.5484753559
0.849924645 0.2578613861 0.5496252825
0.0980011105 0.9565148515 0.3516396368
0.0661933846 0.9071683168 0.3683333994
0.6041088284 0.6495841584 0.851342242
0.5931625288 0.6885544554 0.8056623974
0.5902276513 0.9487128713 0.0233950593
0.5650828905 0.9998415842 0.0016257584
0.898588086 0.0426930693 0.6054958563
0.9385262156 0.0014257426 0.584876482
0.5310541763 0.2502970297 4.7583171418e-04
0.5525501705 0.1931881188 0.0
0.3066550329 0.5166732673 0.9951227249
0.3107797255 0.5302970297 0.9357230659
0.6305227255 0.0014257426 0.8587176335
0.5713492504 0.0014257426 0.8437289345
0.4889347188 0.1704554455 0.3606804394
0.434639486 0.1806732673 0.3346683056
0.4990084873 0.9426930693 0.6614457354
0.4510589355 0.9055049505 0.6546254808
0.4076703419 0.9283960396 0.4293588168
0.3726104545 0.9168712871 0.380705024
0.3843499643 0.9967920792 0.8167651374
0.4280161815 0.9681188119 0.8483286411
0.2975331165 0.869980198 0.3796740553
0.3289442373 0.8198811881 0.3947817122
0.1713333862 0.5348514851 0.0038463064
0.1234631554 0.5725544554 2.3791585709e-04
0.934480844 0.8685544554 0.1554780126
0.9746965971 0.8253465347 0.170982196
0.032759578 0.3045940594 0.0532534993
0.0433489331 0.3518811881 0.0902890678
0.3603553581 0.2443960396 0.1843847892
0.4088601571 0.2441980198 0.221499663
0.4273022924 0.3452673267 0.1023038185
0.4147695725 0.3853465347 0.0580118165
0.0951852146 0.1674851485 0.5307109719
0.0537796462 0.1645940594 0.5755184583
0.3772507337 0.5881188119 0.3067528451
0.3726104545 0.6483168317 0.3153178159
1.189815182e-04 0.7702970297 0.4379237876
0.0462838106 0.736 0.4585035093
0.6496390894 0.4831683168 0.7148974979
0.6946141033 0.4421782178 0.7100598755
0.258308876 0.0576633663 0.7704905032
0.2786943761 0.0952871287 0.8139894524
0.9258348537 0.5946930693 0.5548197787
0.9228999762 0.6543366337 0.5672707086
0.5795589752 0.4619009901 0.6745707601
0.598120092 0.5194851485 0.6667195369
0.1509478861 0.0198019802 0.9963123042
0.1481716507 0.0807128713 0.9978191046
0.3124058063 0.152950495 0.3551290694
0.2926152138 0.2018217822 0.3858995202
0.4173475054 0.0025346535 0.4413735675
0.3835170937 0.0048316832 0.3906181847
0.9999603395 0.0014257426 0.6756413815
0.9462600143 0.0097029703 0.7035568421
0.7773459189 0.674970297 0.7072048852
0.7195605616 0.6872475248 0.7226297633
0.0920123741 0.6377425743 0.2173757881
0.1329023558 0.6685544554 0.1841468734
0.4087411755 0.2897821782 0.2950553154
0.4553026097 0.2514851485 0.2853800706
0.0797176172 0.6096237624 0.7752091677
0.0733719362 0.6578217822 0.8120861255
0.280955025 0.4411089109 0.9487291328
0.2741334179 0.4063366337 0.8990443713
0.0583406044 0.8944554455 0.8099052302
0.0808677719 0.9511287129 0.811808557
0.86912033 0.1454257426 0.4530314445
0.8181565797 0.1233663366 0.4276537531
0.32680257 0.6497425743 0.0879099092
0.37225351 0.664950495 0.1257385305
0.2263821686 0.2765148515 0.5414964907
0.2585071786 0.3261782178 0.5566041477
0.869278972 0.164990099 0.825250803
0.9144126279 0.1702970297 0.7844482335
0.9980566352 0.6975445545 0.8281057933
0.9966685175 0.636990099 0.8208493596
0.0729356707 0.2947326733 0.6616439986
0.0968509558 0.3331089109 0.6206431659
0.0853494091 0.0053069307 0.2359728776
0.1461093044 0.0018613861 0.2411277212
0.6867613231 0.7577821782 0.9996827789
0.6395256603 0.7190891089 0.9998810421
0.8214880622 0.0014257426 0.5561679686
0.7608074879 0.0081584158 0.5546611682
0.4713254541 0.694970297 0.0761727269
0.4143729674 0.7157623762 0.0689559459
0.9999603395 0.7318811881 0.2071850589
0.9449115571 0.7506138614 0.2258614537
0.9999603395 0.1287128713 0.5664776557
0.9999603395 0.1895049505 0.5611642016
0.7761957643 0.8337029703 0.7383322098
0.7242405013 0.8656237624 0.7355961775
0.4287300706 0.8763564356 0.4944288037
0.3798683271 0.8613069307 0.461080931
0.182834933 0.0951287129 0.4353463658
0.1466645514 0.1234455446 0.4755937983
0.3904973427 0.9591287129 0.6719140331
0.346712144 0.919049505 0.6860700266
0.5614341239 0.914970297 0.7071255799
0.5919727136 0.9295841584 0.7579206154
0.8103037995 0.9998415842 0.7674372497
0.7525581026 0.9801188119 0.7695388398
0.6854921869 0.0347722772 0.3524326896
0.6291742683 0.0112475248 0.3505293628
0.3969223447 0.5559207921 0.0802966018
0.3940667883 0.5664950495 0.1403703557
0.7107559292 0.1474455446 0.777509021
0.7245577854 0.148990099 0.8369483326
0.0775759499 0.2725544554 0.3813394663
0.0757515666 0.3321980198 0.3941472699
0.5960577457 0.331009901 0.9990879892
0.5578250178 0.3785346535 0.9998810421
0.7606488459 0.123009901 0.372933106
0.7885698422 0.0713663366 0.3563583013
0.692551757 0.1123960396 0.0643165867
0.6756960419 0.1438811881 0.113803085
0.2348298564 0.1207128713 0.180855704
0.2645355755 0.1734653465 0.1734803125
0.2059173475 0.5793267327 0.2511201872
0.1466645514 0.5936633663 0.2542527459
0.2193622591 0.5175841584 0.8227130338
0.196160863 0.4727920792 0.8570918752
0.4700563179 0.9577821782 0.5008128792
0.5136035536 0.9998415842 0.4930409612
0.5145950662 0.3349306931 0.2406518894
0.5589751725 0.2933465347 0.2457274277
0.4721979852 0.2772277228 0.7205678258
0.5009915127 0.330970297 0.720885047
0.8885936385 0.8835247525 0.5135413775
0.8684064409 0.8298613861 0.534359015
0.522646149 0.6318811881 0.0261707443
0.5752756405 0.6149306931 2.3791585709e-04
0.8855397795 0.8351683168 0.689797375
0.830173713 0.8192871287 0.6694952219
0.9855635758 0.2256633663 0.0368769578
0.9766796224 0.2497029703 0.0922716999
0.5931228682 0.5731485149 0.8980530552
0.5889585151 0.5132277228 0.9087196162
0.3879987309 0.5038019802 0.2679329077
0.3728880781 0.4537821782 0.2994171062
1.9830253034e-04 0.9565544554 2.3791585709e-04
1.189815182e-04 0.9998415842 0.0432610333
0.4961132704 0.5136633663 0.4568777509
0.4553422702 0.4813069307 0.4887981284
0.3770920917 0.6961980198 0.2523097664
0.3272388356 0.7230891089 0.2294698442
0.7526770842 0.7429306931 0.1794282089
0.7899182994 0.7798019802 0.1481422737
0.3336638376 0.5692673267 2.3791585709e-04
0.336440073 0.5083564356 9.5166342837e-04
0.6272309035 0.9998415842 0.8741425116
0.6804553026 0.9998019802 0.9040802569
0.8490917744 0.4363960396 0.9361195924
0.875783295 0.3824554455 0.9461913637
0.7275719838 0.3603168317 0.5377691423
0.7521218371 0.3139405941 0.506602165
0.51645911 0.0018613861 0.3835600143
0.5481478544 0.0020594059 0.3313771363
0.9999603395 0.4094653465 0.9998810421
0.9388831601 0.4104950495 0.9987311154
0.6645117792 0.6026930693 0.8725564059
0.6871182676 0.5549306931 0.8420238709
0.7487110336 0.2133861386 0.6223878822
0.8095899104 0.211009901 0.6184622705
0.464027921 0.8876039604 0.2069074904
0.5216149758 0.868 0.2121812919
0.7934877449 0.3121584158 0.9909591974
0.7426429761 0.328 0.9610214521
0.8964464187 0.0742970297 0.3193623855
0.9244070754 0.1111683168 0.3592132916
0.5928055842 0.467049505 0.5124311035
0.532600936 0.4765148515 0.5166739363
0.366304434 0.0265742574 0.7064911376
0.3509558182 0.0514455446 0.6528807645
0.3835567542 0.3805940594 0.3278877037
0.4389624812 0.3977821782 0.3469606249
0.0943126834 0.183960396 0.8894087791
0.1409930991 0.2211089109 0.902295888
0.1495597684 0.2413465347 0.5223442642
0.1071626874 0.2624950495 0.5608866331
0.529388435 0.4585742574 0.8115309885
0.5464027921 0.4570693069 0.8701375947
0.973586103 0.8903366337 0.9997224315
0.9285714286 0.9314455446 0.9965502201
0.9864757674 0.9005544554 0.2847059757
0.9930594114 0.8487920792 0.316309132
0.5306575712 0.750970297 0.6596217138
0.526017292 0.7437623762 0.7200523415
0.5919727136 0.6056633663 0.5323367302
0.6238597605 0.5641980198 0.5009318371
0.6843023717 0.0014257426 0.5348744994
0.6392876973 0.0149306931 0.4958562988
0.5773776473 0.1967920792 0.3010825171
0.5444197668 0.1461386139 0.3095285301
0.7853573412 0.5436435644 6.3444228558e-04
0.7348298564 0.5778613861 2.3791585709e-04
0.2278099469 0.4365544554 0.6967762401
0.2757198382 0.4012673267 0.6830960784
0.3030062664 0.5235643564 0.1831555573
0.3369953201 0.5487920792 0.2272096435
0.5648052669 0.0851089109 0.8122050835
0.5055921314 0.0702178218 0.8120861255
0.1619338463 0.7510891089 0.1792695983
0.2034583961 0.7744950495 0.1410841033
0.5464027921 0.2215841584 0.0898528887
0.5996271912 0.2438415842 0.0699076093
0.3980724994 0.6354059406 0.8000713748
0.3752677084 0.6575049505 0.7479281494
0.4056476561 0.0014257426 0.9237083152
0.3666613786 0.047049505 0.9347714025
0.1682795272 0.704 0.8714064792
0.2144443563 0.7409108911 0.8865537888
0.6335369239 0.7891089109 0.5976049804
0.5732132942 0.7918415842 0.6066457829
0.392163084 0.8346930693 0.6723898648
0.3313635282 0.8403960396 0.6700503589
0.3080034901 0.0716831683 0.1334311432
0.2480368049 0.0690693069 0.1220904873
0.9999603395 0.4185742574 0.3905785321
0.9441580075 0.4031287129 0.4099290218
0.0130483065 0.7308514851 0.1559141917
0.0728960102 0.7198019802 0.1510765693
0.4393194257 0.3093069307 0.932828423
0.4718807012 0.259049505 0.9212498513
0.1248512731 0.8847920792 0.3104801935
0.0938764179 0.8322376238 0.3121059519
0.61442056 0.3032475248 4.3617907134e-04
0.6645911002 0.3062574257 0.0351322416
0.4264694217 0.3951287129 0.2544510092
0.4838185135 0.3992871287 0.2750703834
0.6229475688 0.3093069307 0.4772592093
0.6367097644 0.3405544554 0.5278956342
0.2095264536 0.2021782178 0.5631071811
0.1659792179 0.1649108911 0.5840834292
0.0573887523 0.9962376238 0.750862445
1.189815182e-04 0.9963168317 0.7297275863
0.9282541445 0.1981782178 0.454974424
0.9057666376 0.2365544554 0.4131805385
0.9096137067 0.0136633663 0.0122923193
0.9170698818 0.0563960396 0.0552361315
0.9999603395 0.0618217822 0.495618383
0.9999603395 0.042970297 0.5537095047
0.7360989926 0.1958415842 0.5460565447
0.7179344808 0.2540594059 0.5456996709
0.5621876735 0.9097029703 0.6051786352
0.5961767272 0.9443564356 0.6421745509
0.3112159911 0.3833267327 0.5386811531
0.3620210994 0.416950495 0.5347951941
0.2757198382 0.9641188119 0.8298901622
0.3165701594 0.9998415842 0.8578452754
0.5142777822 0.5791683168 0.3638129981
0.512770683 0.6400792079 0.3617114081
0.8664234156 0.3161980198 0.887426147
0.8416355993 0.2773069307 0.9273960109
0.6356785913 0.1964752475 0.5669931401
0.6311572936 0.2140990099 0.5087037551
0.4349171095 0.1714455446 0.4188112138
0.4656143412 0.1236831683 0.441214957
0.2307051638 0.9895049505 0.3249534081
0.1745062267 0.9998415842 0.3464847932
0.189259935 0.2743762376 0.7892065506
0.2009994448 0.2554455446 0.7323843134
0.7021892599 0.764 0.7313929973
0.6994130245 0.7331881188 0.7840120544
0.4973030856 0.9135049505 0.3866529204
0.5240739272 0.9262574257 0.4400253777
0.4583564686 0.0074059406 0.6072802252
0.4121123186 0.0014257426 0.6467346049
0.0017450623 0.9798811881 0.5755977636
1.189815182e-04 0.9726336634 0.6362266545
0.2432378837 0.0014257426 0.5556921369
0.2834536369 0.0077623762 0.6012133709
0.9999603395 0.7887524752 0.4172251081
0.9998016975 0.8464158416 0.4370910821
0.2610454509 0.6897425743 0.7474523177
0.2206313953 0.7352871287 0.7431698323
0.9617276116 0.5954455446 0.3900630477
0.9999603395 0.5500990099 0.3757484436
0.1678829222 0.964 0.1548435703
0.2165463631 0.999009901 0.166422142
0.6351233442 0.1580990099 0.1972322455
0.5832077417 0.164990099 0.2286767913
0.7115491394 0.1322376238 0.9602680519
0.6758150234 0.1619009901 0.9998810421
0.608074879 0.2950891089 0.8429358817
0.5552074244 0.2655445545 0.8505491891
0.9956770048 0.7556435644 0.519489274
0.9998016975 0.8164752475 0.5208374638
0.8335051955 0.0308514851 0.2824854277
0.7926945348 0.0688712871 0.2575835679
0.1953279924 0.1175841584 0.0467901186
0.1908066947 0.06 0.0664181768
0.4634726739 0.1533069307 0.9028113724
0.4288887126 0.2011881188 0.8873468417
0.0749583565 0.2459405941 0.29077283
0.1033552788 0.2857821782 0.2542527459
0.1425795193 0.591049505 0.9654625481
0.1154517332 0.6375445545 0.9942900194
0.9882604902 0.1490693069 0.479400452
0.9680336321 0.1375841584 0.422895436
0.7671135084 0.133980198 0.6156072802
0.7636630443 0.0811485149 0.5853126611
0.9002141667 0.2144950495 0.2827233435
0.8933528992 0.1546930693 0.2728894881
0.9490759102 0.6776633663 0.4960942147
0.9040215753 0.6367524752 0.4912565923
0.3127627509 0.1166732673 0.9998810421
0.3125247878 0.1776633663 0.9998810421
0.6896962005 0.4844356436 0.9084817003
0.6788688824 0.5428514851 0.9224790832
0.735186801 0.6792079208 0.962805821
0.7926152138 0.6585346535 0.9606645783
0.2944792576 0.399960396 0.8109361989
0.2641389704 0.4529108911 0.812363694
0.5593717776 0.5514455446 0.1565089813
0.6194177838 0.5406336634 0.1536143384
0.7212263028 0.0059009901 0.8660137198
0.7600539383 0.0102970297 0.9129624489
0.1747045292 0.7296237624 0.9997620841
0.2236852542 0.7246732673 0.9635988739
0.6853732054 0.4876039604 0.5352710258
0.7154755295 0.4366732673 0.5202823268
8.3287062743e-04 0.2565148515 0.3330425473
0.0014674387 0.3144554455 0.3521154685
0.9211945744 0.7363168317 0.9890162179
0.904933767 0.6983366337 0.9440897736
0.0466804156 0.200039604 0.4768626829
0.0658364401 0.2579405941 0.4770609461
0.921313556 0.532 0.9998810421
0.9112794479 0.4848316832 0.9625282525
0.2435551678 0.9441980198 0.6543479123
0.222178155 0.9998415842 0.6673143265
0.6919568494 0.8876435644 0.6308338951
0.637463314 0.871960396 0.6082318887
0.457761561 0.5160792079 0.560014275
0.5133655905 0.5412673267 0.5580712955
0.2853970017 0.7184950495 0.9141123756
0.2786547156 0.6693465347 0.9496014909
1.189815182e-04 0.9998415842 0.3826480035
1.189815182e-04 0.9475643564 0.3512034577
0.5473943048 0.1252673267 0.7141837503
0.5907432379 0.1214653465 0.6713192434
0.1398032839 0.9998415842 0.6435623934
0.0788847466 0.9998415842 0.6391609501
0.0963750297 0.7420990099 0.9998810421
0.0756325851 0.7994455446 0.9998810421
0.7169033077 0.8623366337 0.8144652841
0.7529943682 0.8334257426 0.8543558428
0.7441500754 0.4076039604 0.452317697
0.7095661141 0.3574653465 0.4558071295
0.6139446339 0.4727920792 0.2473531861
0.5629412231 0.4513267327 0.2732067092
0.8993416356 0.2207128713 0.885205599
0.9402316174 0.2310891089 0.8410325548
0.5795589752 0.6704158416 0.9821166581
0.5794796542 0.6778613861 0.9215274198
0.5976441659 0.3973465347 0.7302827233
0.5563575791 0.3864950495 0.6866648162
0.8717379234 0.463960396 0.5495459772
0.9207979694 0.4946930693 0.5302351402
0.405092409 0.186970297 0.9998810421
0.4647418101 0.1894653465 0.9871128911
0.6440072975 0.2838415842 0.2195170308
0.6250099151 0.2576633663 0.2713033824
0.4495121758 0.6997623762 0.8431737975
0.5049972238 0.688950495 0.820135612
0.5172126596 0.6321980198 0.5313057615
0.4920678988 0.6194455446 0.4354256711
0.4339255969 0.6747326733 0.4953804671
0.4381296105 0.5752475248 0.5075538285
0.5944713255 0.0784158416 0.1005987549
0.5918140715 0.0918415842 0.1996114041
0.5809867534 0.0 0.1613466038
0.5078131197 0.0678415842 0.1501645585
0.915285159 0.8905742574 0.4364962925
0.908542873 0.8689108911 0.3391887069
0.9960339494 0.8988118812 0.3777310758
0.9202823828 0.9640792079 0.3684127047
0.4719996827 0.1196831683 0.1020659027
0.4826683588 0.1227722772 0.201395773
0.4897675894 0.206970297 0.1477060946
0.562227334 0.1377425743 0.142115072
0.7440310938 0.8177425743 0.4704389548
0.7427222971 0.717980198 0.4709544391
0.7709605775 0.7679207921 0.5530750625
0.8304116761 0.7666930693 0.4721043658
0.3266042675 0.868039604 0.7601411634
0.3179186166 0.9015049505 0.8538800111
0.3950583009 0.8427722772 0.8287798882
0.3022923773 0.8045544554 0.8338950791
0.1509875466 0.5630891089 0.1392600817
0.1505909415 0.6272871287 0.0627701336
0.0765844372 0.6295049505 0.1302589318
0.0833663838 0.5528712871 0.0657837345
0.2922186087 0.2641980198 0.0582497323
0.3245419212 0.3555643564 0.0820413181
0.3834377727 0.2761584158 0.0979420278
0.3017371302 0.2902574257 0.1546849598
0.8425874514 0.1693465347 0.0140370356
0.8707464107 0.1177821782 0.0948094691
0.8429840565 0.0693069307 0.011657877
0.7744110415 0.1178613861 0.0666560926
0.1733957325 0.0855841584 0.1432649986
0.1116046641 0.0572673267 0.0700265673
0.1039898469 0.1491089109 0.1090447678
0.0764257952 0.0692673267 0.1632499306
0.9182993575 0.9264950495 0.7995162378
0.9971047831 0.9211089109 0.7382925572
0.9408265249 0.8399207921 0.7545501408
1.0 0.8754059406 0.8275903089
0.3180772587 0.1498217822 0.6811134462
0.3226778774 0.0983762376 0.5955826956
0.3796303641 0.1797623762 0.6079543202
0.2802411359 0.1891881188 0.5969308854
0.5836440073 0.6088712871 0.10757762
0.6499563734 0.6742970297 0.0715730203
0.6072816689 0.6902970297 0.1607914668
0.5528674546 0.6992079208 0.0768071692
0.6356785913 0.1164356436 0.4789246203
0.1005393829 0.0177029703 0.9186724295
0.6238200999 0.7454653465 0.4797176732
0.4591100182 0.7748118812 0.173638923
0.8353295788 0.8012277228 0.8309607835
0.0303006266 0.176 0.9770411198
0.9615689696 0.489980198 0.6335699274
0.9785833267 0.6410693069 0.0846187398
0.205560403 0.1332673267 0.8627622031
0.6398826049 0.1968712871 0.7979697847
0.5504481637 0.784039604 0.2046472897
0.2923375902 0.4685940594 0.2446171537
0.7407789323 0.4462970297 0.286331734
0.8128024114 0.4586930693 0.0729212102
0.5871341318 0.9832871287 0.1274435941
0.1768858571 0.5485940594 0.3197589119
0.5215753153 0.540990099 0.0391371585
0.1659792179 0.7928316832 0.9222411674
0.3099468549 0.629980198 0.2448154169
0.2738557944 0.4594455446 0.5932828423
0.4135797573 0.7312079208 0.5659225187
0.3029666059 0.0060594059 0.223046116
0.9797731419 0.5246336634 0.8192236013
0.4802094075 0.4626930693 0.3224949443
0.3860553661 0.6380990099 0.0095562869
0.6231855318 0.784950495 0.106467346
0.4806853335 0.0096237624 0.223165074
0.0080907432 0.5260990099 0.0064633808
0.1095423178 0.307049505 0.7779452
0.0168160546 0.6894257426 0.7140647924
0.8900214167 0.9953663366 0.4510091598
0.7796858888 0.9227722772 0.7036361473
0.2234472912 0.2578613861 0.1178873072
0.0962957087 0.4265346535 0.8232285182
0.1142222575 0.7245544554 0.7996351957
0.6845403347 0.3606336634 0.3371267695
0.892163084 0.7047524752 0.3354613585
0.1444832236 0.6638019802 0.5351520679
0.1564606964 0.8404752475 0.6198104604
0.4719996827 0.4962772277 0.2214600103
0.8327913064 0.6244356436 0.5448669654
0.5775759499 0.9415445545 0.8947618859
0.9663678909 0.0015049505 0.3349458741
0.8286666138 0.7180594059 0.3909750585
0.4461013723 0.6942970297 0.9222411674
0.2867454589 0.0617029703 0.4161544867
0.8932339177 0.9997623762 0.8162100004
0.9953200603 0.6815445545 0.7504659186
0.5708336638 0.1367920792 0.0525794044
0.9898072499 0.456039604 0.7415837266
0.8846672484 0.9920792079 0.2394623102
0.6986198144 0.8374257426 0.5524406202
0.9750535417 0.8409108911 0.0932233633
0.0100737685 0.0023366337 0.2110710179
0.4635916554 0.4972277228 0.8329830683
0.065281193 0.4174257426 0.4757920615
0.0591338145 0.6311683168 0.0046790119
0.8261283414 0.9328712871 0.4127047068
0.1369080669 0.0016237624 0.1445338832
0.2629094947 0.7993267327 0.9883817756
0.2967002459 0.8708118812 0.9298941274
0.9366621718 0.9897029703 0.0242277648
0.6358372333 0.4133465347 2.3791585709e-04
0.7021099389 0.0013861386 0.4224196043
0.2569604188 0.0978217822 0.6819858044
0.5802332038 0.9864158416 0.4379237876
0.7224557785 0.2842376238 0.2077005432
0.9658919648 0.4341782178 0.0189539633
0.1917585468 0.6186138614 0.7808794956
0.0784881415 0.0034851485 0.3622665451
1.189815182e-04 0.4883564356 0.6859510686
0.4799317839 0.3937029703 0.4521194338
0.0922899976 0.6817029703 0.9321939807
0.7298326327 0.6953267327 0.2487410286
0.2883715396 0.6662970297 0.6767913081
0.2690568732 0.703960396 0.1298624053
0.2893630523 0.0014653465 0.8911534954
0.2722693742 0.922970297 0.7355168722
0.1931863251 0.4710891089 0.506721123
0.6421432537 0.0836831683 0.7731868829
0.999841358 0.1163564356 0.0243467227
0.6612596177 0.5257821782 0.3404972441
0.686285397 0.6771485149 0.4099686744
0.7122630285 0.8310891089 0.3014790436
0.6725232014 0.5030891089 0.4294381221
0.3812167843 0.5267326733 0.8918275903
0.6607836916 0.9469306931 0.4132598438
0.3091139843 0.7512871287 0.4371703874
0.9976600301 0.353029703 0.3061580554
0.284008884 0.004039604 0.3000118958
0.411676053 0.7444356436 0.4354256711
0.9800507654 0.2677227723 0.998889726
0.0782501785 0.8335841584 0.1822435465
0.1409534386 0.5468910891 0.4869344542
0.9090187991 0.6852277228 0.0538879416
0.5172126596 0.2192871287 0.4969269202
0.761124772 0.5993267327 0.9184345137
0.450939954 0.0079207921 0.021095206
0.4136987388 0.6641584158 0.4070740315
0.3133973189 0.8081584158 0.3112732464
0.8675339097 0.5547326733 0.4845552956
0.0777742524 0.6454257426 0.6619215671
0.7596176727 0.0141782178 0.6560529759
0.4991274689 0.8862970297 0.3055236131
0.2623939081 0.6213861386 0.3398231492
0.3254937733 0.8310891089 0.0030532535
0.4765209804 0.2984158416 0.8095483564
0.7833743159 0.0634059406 0.1312105952
0.9991274689 0.5134257426 0.1858915897
0.4710081701 0.0844752475 0.3725365796
0.983620211 0.5428118812 0.5351520679
0.914809233 0.916950495 0.6843253103
0.6359165543 0.1945346535 0.6969745034
0.2259459031 0.9302574257 0.9161346604
0.5792416911 0.2167128713 0.1619017408
0.4578805426 0.9619405941 0.9215274198
0.9999603395 0.5664554455 0.6646575994
0.3870865392 0.0109306931 0.2295094968
0.1659395574 0.8923960396 0.7113684127
0.330173713 0.6785742574 0.5893572307
0.7509320219 0.6753663366 0.5373726159
0.715753153 0.1634455446 0.6743724969
0.2280082494 0.523960396 0.9878662913
0.1245736496 0.8984554455 0.8921844641
0.8285079718 0.5165148515 0.7478884968
0.1929087015 0.6102970297 0.8925413379
0.0657571191 0.398970297 0.6871803006
0.777901166 0.258970297 0.7541536143
0.1661378599 0.7177425743 0.0014671478
0.6682002062 0.253029703 0.1431460407
0.0055128103 0.9583762376 0.4734922083
0.8252558103 0.0874851485 0.9998810421
0.8705481082 0.2043168317 0.0887426147
0.5513206949 0.8733861386 0.0961180063
0.3370746411 0.9998415842 0.5148895674
0.4584754501 0.0251485149 0.9982552837
0.1937812326 0.3068910891 0.0276378921
0.2050448164 0.9908514851 0.0806931282
0.5481478544 0.1847920792 0.9116935644
0.5573490918 0.1873267327 0.4340774813
0.4695407313 0.6306930693 0.2772909314
0.3884349964 0.6558019802 0.9882628177
0.6677242802 0.986970297 0.6451881518
0.679860395 0.2167524752 0.0062651176
0.1959625605 0.7139405941 0.4718267973
0.248195447 0.039049505 0.9773186883
0.7268580947 0.5556435644 0.1573416868
0.8534544301 0.4381386139 0.2639676434
0.9849290077 0.2988910891 0.8631587295
0.431664948 0.5645148515 0.9939727983
0.3643214087 0.8914455446 0.9982156311
0.4610137225 0.2420594059 0.3878821523
0.019909574 0.2894257426 0.6006978865
0.7598952963 0.7657821782 0.9274753162
0.715832474 0.6464554455 0.6460208573
0.8557150789 0.571009901 0.3276497879
0.8813754264 0.7426930693 0.5338435307
0.1654239708 0.1987722772 0.1156271065
0.0883636075 0.7943762376 0.0355684206
0.0985563576 0.8033267327 0.6972520719
0.8674149282 0.9274059406 0.9065783734
0.6467438725 0.2000792079 0.9036837305
0.6521377013 0.656039604 0.9536064079
0.8677322123 0.9153663366 0.2294698442
0.5796382962 0.8642376238 0.8758079226
0.3450860633 0.3599207921 0.9204171458
0.2462124217 0.0892673267 0.3028668861
1.189815182e-04 0.196990099 0.012768151
0.2851986991 0.308 0.9181569452
0.7252716745 0.079049505 0.2171378722
0.6461489649 0.4177821782 0.5538681153
0.8812564448 0.4886336634 0.8277092668
0.2769493139 0.0082772277 0.0672905349
0.6976283017 0.3178613861 0.8451564297
0.2183310859 0.7984554455 0.036083905
0.2959466963 0.124 0.4814623895
0.415285159 0.3906138614 0.8995598557
0.0694852066 0.5173069307 0.5558904001
0.143808995 0.2590891089 0.6620008724
0.9018402475 0.6622178218 0.7448352433
0.6054969461 0.8662178218 0.2757444784
0.23824066 0.1318811881 0.9773583409
1.189815182e-04 0.8565940594 0.0386613268
0.4380502895 0.4078811881 0.7312343868
0.0851511065 0.433029703 0.1267694992
0.8830411676 0.0139009901 0.5077520917
0.9990084873 0.0430891089 0.8978944447
0.2595780122 0.391009901 0.1957650977
0.5794003331 0.2361188119 0.9917125976
0.8298960895 0.6268118812 0.746421349
0.568731657 0.7672079208 0.8714857845
0.3750297454 0.0845940594 0.7867480868
0.8906559848 0.0697425743 0.443871684
0.1611406362 0.0191287129 0.4299932591
0.663084001 0.5646336634 0.0886236568
0.6532085349 0.372950495 0.6541496491
0.9068374712 0.544950495 0.7611324795
0.0892361387 0.1436831683 0.1872001269
0.8342190846 0.3158019802 0.1130496848
0.1975489807 0.0051089109 0.9078869107
0.7246767669 0.1902574257 0.2230857687
0.0953438566 0.8723168317 2.7756849994e-04
0.5744427699 0.7647920792 0.9505531544
1.189815182e-04 0.6887920792 0.8862762203
0.0958197827 0.1088712871 0.0098735081
0.5253430634 0.2172277228 0.2429913954
0.6316332196 0.0079207921 0.2218168841
0.0372015547 0.569029703 0.4341567865
0.0975251844 0.3135841584 0.1776041873
0.8567065916 0.2271683168 0.6801617828
0.0788054256 0.4398811881 0.5696895198
0.9896486079 0.709980198 0.4305483961
0.6162449433 0.4245940594 0.4467266743
0.6127151582 0.0017821782 0.9998810421
0.4397953518 0.0038019802 0.5191720528
0.9888950583 0.0058217822 0.0774019588
0.548901404 0.0611089109 0.4627066894
0.7312207504 0.608 0.4565208771
0.4721583247 0.4162772277 0.1481819263
0.1270722614 0.9244356436 0.233038582
0.5074958356 0.6217029703 0.9489670487
0.8109383676 0.1622178218 0.9441690789
0.8343380662 0.5383762376 0.3966453864
0.3556357579 0.1618217822 0.1015107657
0.4244467359 0.1775049505 0.1817280622
0.6528912509 0.9624950495 0.9999206947
0.4961529309 0.373980198 0.6341250644
0.5523915285 0.8409108911 0.7699750188
0.842944396 0.8981782178 0.0043617907
0.8516697073 0.3048316832 0.7629565011
0.8210121361 0.0606732673 0.8836987985
1.5864202427e-04 0.300950495 0.9801340259
0.0046006187 0.551960396 0.2517546294
0.9176251289 0.8042376238 0.0246242912
0.4877449036 0.4417821782 2.3791585709e-04
0.4328151027 0.2133069307 0.8086759983
0.1950503688 0.6913267327 0.104365756
0.7957483937 0.0375049505 0.4402236409
0.6517807567 0.7325940594 0.3555255958
0.0635361307 0.9983366337 0.1720131647
0.9895692869 0.7167920792 0.9065387208
0.7485523915 0.5057821782 0.8525318212
0.7140874118 0.9464554455 0.9520996074
0.5731339732 0.4834059406 0.3988659344
0.9123106211 0.4334257426 0.6701296641
0.7355437455 0.2338217822 0.9029303303
0.2168636472 0.9761188119 2.3791585709e-04
0.1998096296 0.8308910891 0.2140846187
0.6380978821 0.2906138614 0.3422419604
0.3794320616 0.9311683168 0.7723145248
0.2207503768 0.9681584158 0.9998810421
0.8329896089 0.503049505 0.6431262144
0.366066471 0.5167524752 0.4740869979
0.9030300627 0.3351683168 0.2490979024
0.904933767 0.2686336634 0.1366826599
0.5234790196 0.0655049505 0.6393988659
0.976798604 0.4777821782 0.9166897974
0.9242484334 0.9962772277 0.1678099845
0.5638534148 0.2839207921 0.4198421825
0.1012136115 0.3611485149 0.9996431262
0.0383517094 0.9998415842 0.3036995916
0.290909812 0.0045544554 0.4835639795
0.3772507337 0.9662178218 0.9290217693
0.2627905132 0.907009901 0.1802609144
0.1099389228 0.8590891089 0.4231730045
0.379392401 0.5521188119 0.5774614378
0.0835646863 0.1371485149 0.6618819144
0.4948044737 0.7746930693 0.0064237281
0.2422463711 0.7154059406 0.3862960466
0.0761878322 0.2765940594 0.8431341449
0.0057111129 0.7306138614 0.0182402157
0.7982470056 0.0014257426 0.8254887188
0.1739509796 0.9320792079 0.8177961061
0.3080034901 0.3460990099 0.9948848091
0.2917426826 0.9998415842 0.9840992902
0.4126675656 0.237980198 0.0348943257
0.6687951138 0.8489108911 0.44621119
0.6718489728 0.9161188119 0.8576470122
0.9999603395 0.9339405941 0.1752646814
0.8612278893 0.7546138614 0.1724493437
0.5515983184 0.2852673267 0.7634719854
0.7041326247 0.835049505 0.9998810421
0.0266518601 0.2251089109 0.649272374
0.7786547156 0.2967920792 0.3505293628
0.7516062505 0.2600792079 0.2856972917
0.6974299992 0.9380990099 0.2614298743
0.127667169 0.3953267327 0.3766604544
0.2855953042 0.8081584158 0.7283000912
0.5428333466 0.9965544554 0.5829731552
0.7142857143 0.406970297 0.0604702803
0.0498135956 0.0243960396 0.6595424085
0.9779487586 0.2091089109 0.6576390816
0.1010549695 0.719009901 0.0563067528
0.5059094154 0.8334653465 0.6539910385
0.3287459348 0.1378613861 0.2033387525
0.9999603395 0.6436435644 0.9998810421
0.879075117 0.5791683168 0.6608905984
0.8391369874 0.5085940594 0.9998810421
0.3666217181 0.3796039604 0.146992347
0.3178789561 0.4797227723 0.1100757365
0.0791227096 0.024 0.539474206
0.7484730705 0.7876831683 0.6508188271
0.7836519394 0.3562376238 0.8748959118
0.8273181566 0.5398019802 0.5729806892
0.9477671135 0.6575049505 0.6433641302
0.1911636392 0.4428910891 0.3807446766
0.9052113905 0.336 0.3937903961
0.5473546442 0.1747722772 0.8275903089
0.9844134211 0.7978613861 0.8235457393
0.65360514 0.3628514851 0.7868670447
0.4398746728 0.5572673267 0.3805067608
0.7997541049 0.837980198 0.5947499901
0.0117395098 0.4626930693 0.2954914945
0.5089632744 0.005029703 0.0753796741
0.5712699294 0.1573861386 0.5917363892
0.5319267074 0.9001584158 0.9454776161
0.2901166019 0.3861782178 0.3397834966
0.5023796304 0.3000792079 0.9986121575
0.9067184897 0.9992871287 0.9613386732
0.9881811692 0.1632871287 0.0974661961
0.2320139605 0.6029306931 0.0706213569
0.9627587848 0.0815841584 0.749752171
0.2826207662 0.4645940594 0.4890756969
0.0090029349 0.5628514851 0.1188786233
0.7043705878 0.0324752475 0.9748205718
0.5690489411 0.5142970297 0.749197034
0.9999603395 0.0802772277 0.6544272176
0.1181883081 0.5593663366 0.6333716642
0.2764337273 0.6121188119 0.7363495777
0.2949155231 0.3205940594 0.6297632737
0.9165146347 0.1629306931 0.1585312661
0.2476798604 0.8182574257 0.4657599429
0.6690727374 0.558019802 0.7320274396
0.9812802411 0.9139009901 0.4742456085
0.7540255414 0.492039604 0.4472818113
0.4238914889 0.0532277228 0.1238352036
0.1812088522 0.2624158416 0.3515603315
0.4988498453 0.9998415842 0.0858876244
0.4369001348 0.9895445545 0.7487212023
0.6345284366 0.3777821782 0.2777667632
0.7116681209 0.192950495 0.4320948491
0.5963353692 0.0596435644 0.5723858995
0.052113905 0.2290693069 0.726991554
0.1855715079 0.4293069307 0.2682897815
0.9113587689 0.9998415842 0.5742892264
0.7193622591 0.5043168317 0.0252983861
0.8263663044 0.4877623762 0.3361751061
0.4705719045 0.7615049505 0.8881795472
0.3657095265 0.7483960396 0.8520163369
0.6767668755 0.8335841584 0.9147468179
0.6009359879 0.3371485149 0.0709385781
0.3686444039 0.2668118812 0.8439668504
0.9078686444 0.4073663366 0.4803521155
0.2551360355 0.2312079208 0.7982077005
0.4740223685 0.5927920792 0.7123597288
0.0330768621 0.0071287129 0.7526071613
0.6623701118 0.9953267327 0.0020222848
0.6767668755 0.0811089109 0.8962686863
0.643967637 0.5674059406 0.2548475356
0.7962243198 0.2712079208 0.0014671478
0.3356468629 0.0161980198 0.7936872993
0.0567938447 0.9792475248 0.9998810421
0.9721583247 0.3487920792 0.9486101749
0.6350836837 0.600039604 0.5986756017
0.9856825573 0.9112079208 0.5789285856
0.3904180217 0.6047920792 0.6679091161
0.398508765 0.8163168317 0.2651572227
0.0059094154 0.0868514851 0.7055791268
0.7317759975 0.1172673267 0.4587017725
0.2623939081 0.5335445545 0.5367381736
0.0027762354 0.6601188119 0.0644355446
0.7721503926 0.6367920792 0.1116618423
0.5331561831 0.669029703 0.1793489036
0.993337035 0.487049505 0.4681391015
0.5315697628 0.6106534653 0.7814742853
0.3440548901 0.8533861386 0.1601966771
0.8896248116 0.2884752475 3.5687378564e-04
0.9999603395 0.897980198 0.0240295016
0.7834536369 0.4017821782 0.9760498037
1.189815182e-04 0.8371881188 0.7386890836
0.0970889189 0.3601584158 0.2826043856
0.2391528516 0.6238811881 0.1560331496
0.2650115015 0.5036831683 0.3852650779
0.0051955263 0.5546138614 0.3628216821
0.2301895772 0.7319207921 0.3088940878
0.2166256841 0.7976633663 0.8312780047
0.9991274689 0.415049505 0.861889845
0.4197271357 0.9998415842 0.6102938261
0.9746569366 0.7805544554 0.713113129
0.6945347823 0.5751287129 0.9978191046
0.8991433331 0.6293465347 0.8377413855
0.7081779964 0.9998019802 0.4485110433
0.4832236059 0.6044356436 0.1256195725
0.692551757 0.8333069307 0.201395773
0.2069881812 0.6372673267 0.9657797692
0.0684540335 0.0861386139 0.4886791705
0.2575949869 0.0725940594 0.0252587335
0.6039501864 0.5138613861 2.3791585709e-04
0.0104307131 0.7398019802 0.532138467
0.5447370508 0.329980198 0.9386177089
0.6842230507 0.2543366337 0.735873746
0.2435948283 0.9097029703 0.2850628494
0.1985404934 0.7777821782 0.5655259923
0.477036567 0.3075247525 0.5394345533
0.0013087967 0.4296237624 0.1930290654
0.8344173872 0.7288316832 0.0828343709
0.6819624018 0.7692277228 0.8584004124
0.042397081 0.9986138614 0.8860383045
0.6167208694 0.0891881188 0.3086165193
0.996787499 0.9981782178 0.0808517388
0.6048227175 0.787049505 0.305761529
0.8243832791 0.1592475248 0.2340298981
0.7524787816 0.6535841584 0.8492009992
0.4296819227 0.8382970297 0.0892184464
0.5523122075 0.3813465347 0.3803084976
0.3339414611 0.6166336634 0.4065981998
0.3312048862 0.7390891089 0.7331377136
0.8110176886 0.4247524752 0.8292160673
0.4096930277 0.0956435644 0.548792577
0.69278972 0.147009901 0.5910226417
0.1648687237 0.9998415842 0.7489987708
0.7646942175 0.7924356436 0.3981918395
1.189815182e-04 0.1599207921 0.195408224
0.3709050527 0.0855445545 0.3646853563
0.5088046323 0.4141782178 0.9487291328
1.189815182e-04 0.8727128713 0.4532297078
0.2140874118 0.2618613861 0.4269003529
0.7838899024 0.8169108911 0.037194179
0.5209407472 0.5091089109 0.9997620841
0.1881494408 0.0373861386 0.8013402593
0.1309986515 0.0251881188 1.5861057139e-04
0.8874831443 0.7544158416 0.869542805
0.6499563734 0.9543366337 0.5509338197
0.2455381931 0.6038415842 0.4611205837
0.2184500674 0.0088712871 0.2094452595
0.7390735306 0.8967128713 0.4744438717
0.4985325613 0.0767524752 0.0176454261
0.342865075 0.7554851485 0.6415797613
0.3622590624 0.2857425743 0.6963400611
0.1815657968 0.3427326733 0.533367699
0.8697152376 0.8488712871 0.9940124509
0.8089950028 0.2264158416 0.8237440025
0.6106924724 0.5363168317 0.8300884254
0.7978900611 0.3718415842 0.6861493319
0.313793924 0.7470891089 0.0241088069
0.0784881415 0.559009901 0.2807407114
0.1357975728 0.339960396 0.4453784845
0.9305544539 0.1099009901 0.9003132559
0.741849766 0.0019009901 0.2101193545
0.9999603395 0.8782574257 0.9248978944
0.9549853256 0.3852673267 0.1534160752
0.8697945586 0.2691089109 0.3315357469
0.5308955342 0.9993267327 0.8294143305
5.9490759102e-04 0.036950495 0.0109441294
0.7005235187 0.0046732673 0.7499900868
0.0725390656 0.9055841584 0.1419168088
0.2773855794 0.3434455446 0.4790832309
0.6551915602 0.3783366337 0.1569055078
0.9128658682 0.1622574257 0.6758792974
0.3294598239 0.3377029703 1.9826321424e-04
0.9029110811 0.5021782178 0.1713390697
0.6839057666 0.4892277228 0.1503628217
0.3681288173 0.9326732673 0.1320433007
0.8276354406 0.6687524752 0.0240295016
0.27115888 0.4162772277 0.0248622071
0.1835884826 0.4944950495 0.2232840319
0.6089077497 0.9244752475 0.3492208256
0.0738478623 0.8573069307 0.519370316
0.8705877687 0.840039604 0.1090447678
0.2396684382 0.994970297 0.4637773108
0.2066708971 0.6929108911 0.2329592767
0.7679067185 0.8832079208 0.175859471
0.1854525264 0.1996435644 0.2665450652
0.1317918617 0.1639207921 0.999444863
0.5872927739 0.8647128713 2.3791585709e-04
0.6787895614 0.0358811881 0.0243467227
0.29388435 0.5804356436 0.8767199334
0.6607043706 0.2763168317 0.9972639676
0.8268422305 0.9613069307 0.3269756929
0.7593003887 0.0028514851 0.2903366509
0.1845799952 0.9159207921 0.3665886831
0.3223209328 0.8741782178 0.5525992307
0.8985484255 0.0074455446 0.2393036996
0.8495677005 0.624950495 0.2395812681
0.0010311732 0.8291881188 0.2432293112
0.2835329579 0.9998415842 0.7200126888
0.7362972952 0.5659405941 0.5527578413
0.0715872135 0.4411881188 0.8971410445
0.4154834616 0.8455049505 0.7521709822
0.5366859681 0.6979405941 0.5979222015
0.3295788054 0.5315247525 0.7925373726
0.4131434917 0.5422970297 7.1374757128e-04
0.0023796304 0.0393267327 0.3575082279
0.8563099865 0.6492277228 0.4291209009
0.9988101848 0.4982178218 0.0628097863
0.9461013723 0.7965940594 0.9408382569
0.1653446498 0.8682376238 0.9867956699
0.0048385817 0.1657029703 0.3075458979
0.7972951535 0.1770693069 0.1241524248
0.836519394 0.1815445545 0.3331218526
0.764575236 0.9999207921 0.6937229866
0.9076306814 0.6 0.181410841
0.6625287539 0.0336237624 0.1019072921
0.1238597605 0.9147326733 0.487727507
0.617950345 0.8647128713 0.9998810421
0.6789878639 0.9998415842 0.7916650145
0.9783850242 0.4356831683 0.5689361196
0.4800111049 0.712990099 0.228716444
0.078527802 0.6271683168 0.5595384432
0.6684778298 0.2936237624 0.647606963
0.7389545491 0.988950495 0.3721797058
0.9259141747 0.5803960396 0.062175344
0.2791306417 0.3086732673 0.3518775526
0.8798683271 0.0708514851 0.7893651612
0.0930038867 0.9063366337 0.9909195448
1.0 0.9593267327 0.8764820175
0.5285952249 1.0 0.9725207185
0.2366542397 0.2425742574 0.646496689
0.9203617038 0.0520792079 0.9749395297
0.4460220512 0.5038019802 0.7010587256
0.2528357262 0.162019802 0.7596256791
0.2069881812 0.9952475248 0.5810301757
0.3666217181 0.0962772277 0.0582497323
0.0124533989 0.3956435644 0.9643919267
0.1252875387 0.2779405941 0.9614179785
0.6629650194 0.7451089109 0.1958840557
0.7820258586 0.8006336634 0.232047266
0.575394622 0.6469306931 0.6717157699
0.8357658444 0.7084356436 0.6604544193
0.8128024114 0.8780594059 0.3056029184
0.8211707781 0.1181386139 0.6962607558
0.356508289 0.1754455446 0.2675363813
0.7938446895 0.4533465347 0.5602918435
0.8630919331 0.883960396 0.6214758714
1.189815182e-04 0.0411485149 0.5492684087
0.5446180693 0.2154455446 0.6531979856
0.4727532323 0.1815841584 0.6325389587
0.6882684223 0.4552871287 0.8110948095
0.107836916 0.7726732673 0.2501685237
0.1346870786 0.2135445545 0.4492247908
0.88871262 0.3912871287 0.7589119315
0.1650670263 0.120990099 0.6733415282
0.0 0.1087524752 0.11657877
0.9191322281 0.4998019802 0.4103652008
7.9321012136e-05 0.1710891089 0.9038819937
0.1251685572 0.2422970297 0.01665411
0.8905370033 0.4480792079 0.0613029858
0.754858412 0.0154059406 2.3791585709e-04
0.8083604347 0.3822178218 0.5265077917
0.4408661855 0.1097821782 0.2998532852
0.4175061474 0.1204752475 0.8471787145
0.2115491394 0.167009901 0.4622308577
0.4304354724 0.5977425743 0.893413696
0.2270563972 0.3723960396 0.0739918316
0.081581661 0.5278415842 0.1900154645
0.6123582137 0.4769108911 0.9998413894
0.3536923931 0.1678415842 0.002775685
0.437693345 0.0850693069 0.6989174829
0.7636233838 0.5803564356 0.8132360522
0.7723486952 0.9983762376 0.9022562354
0.3868089157 0.8294653465 0.5639795392
0.1343697946 0.0014257426 0.6927316706
0.7872213849 0.3041188119 0.6075974464
0.3900214167 0.4492673267 0.6056148142
0.6841040692 0.2601584158 0.464530711
0.5613548029 0.4584950495 0.189737896
0.6586816848 0.8276435644 0.7589119315
0.4516935036 0.0073267327 0.8216424125
0.9723169668 0.6553267327 0.3047305603
0.4816371857 0.1988910891 0.0351322416
0.9999603395 0.9659405941 0.9976604941
0.1158483382 0.5814257426 0.8436496292
0.4975013881 0.1415049505 0.5194099687
0.7278099469 0.4792079208 0.9812442999
0.3509558182 0.5164356436 0.392362901
0.0830887602 0.7737821782 0.8612950553
0.598358055 0.688990099 0.4019984932
0.4919489173 0.7153267327 0.4349498394
0.9202427223 0.4101782178 0.3076252032
1.189815182e-04 0.4309306931 0.5445100916
0.8411993337 0.9998415842 0.0964748801
0.8619417784 0.3572277228 0.5951861692
1.189815182e-04 0.8384158416 0.3714659582
0.4136590783 0.9998019802 0.0362821682
0.1789085429 0.2934653465 0.1730044807
0.6372650115 0.3069306931 0.9231928308
0.3773300547 0.7731089109 0.1224473611
0.1147378441 0.1074455446 0.8904794005
0.0853494091 0.9611881188 0.0024188112
0.4374157214 0.0029306931 0.3324477576
0.3862140081 0.3464554455 0.6494706372
0.7473625763 0.6828910891 0.0209762481
0.9296819227 0.5845940594 0.941155478
0.7628301737 0.2626930693 0.0918355208
0.0995875307 0.653029703 0.3942662278
0.9998810185 0.7314455446 0.0089614973
0.7258269216 0.6224950495 0.3548911535
0.2300309352 0.8794059406 0.0108251715
0.7880145951 0.8732277228 0.9479757326
0.7716348061 0.9227326733 0.5709584044
0.5781708575 0.0290693069 0.0240691542
0.3642024272 0.6235247525 0.5077520917
0.0049972238 0.4439207921 0.0712557992
0.1474974221 0.4814257426 0.9990086839
0.8365590545 0.2808316832 0.4459732741
0.5375188387 0.8103762376 0.4714699235
0.8741572142 0.3908118812 2.3791585709e-04
0.1889823114 0.8725544554 0.098259249
1.9830253034e-04 0.3337425743 0.4345929656
0.9255572301 0.1127920792 0.511598398
0.9861188229 0.2552475248 0.4232523098
0.3562306655 0.1990891089 0.791823625
0.1572142461 0.5807128713 0.4168285816
0.5838819703 0.4544554455 0.0817240969
0.7830966923 0.362019802 0.264681391
0.0991116047 0.7702178218 0.3729727586
0.7456571746 0.4333861386 0.8845711567
0.4031490442 0.545029703 0.7660890598
0.6695090029 0.9525940594 0.7270708593
0.3210517966 0.4691485149 0.886315873
0.6388117712 0.8930693069 0.187636306
0.4796938209 0.8264158416 0.9999603474
0.0033314825 0.902019802 0.5902692414
0.9294439597 0.2637623762 0.4994250367
0.4369001348 0.2070891089 0.517149768
0.99686682 0.3182178218 0.6562908918
0.990521139 0.579960396 0.2817320274
0.1518600777 0.9332673267 0.602085729
0.3846275878 0.4561980198 0.0395336849
0.921472198 0.3429306931 0.684246005
0.1635202665 0.0343366337 0.5769063008
0.7329261521 0.4029306931 0.6139022166
0.9042991989 0.0215049505 0.9001942979
0.0 0.6272079208 0.5482770927
0.9999603395 0.1390891089 0.9995241683
0.1542793686 0.4622574257 0.0874737301
0.9999603395 0.0115643564 0.4184939926
0.4048941064 0.1947722772 0.682025457
0.2497422067 0.0117227723 0.6730639597
0.0029348774 0.594970297 0.892977517
0.3779249623 0.4726732673 0.1746302391
0.3929166336 0.1103366337 0.4700027757
0.6449194892 0.4253861386 0.8804076292
0.8472673911 0.7530693069 0.7261985011
0.731815658 0.3860594059 0.179309251
0.4681922741 0.3341782178 0.3845116777
0.0011104942 0.9621782178 0.8237440025
0.9847703657 0.3492277228 0.4652841112
0.1779566907 0.4252277228 2.7756849994e-04
0.9948441342 0.9998415842 0.3988659344
0.1451971127 0.4661782178 0.9209326302
0.5164194495 0.5738613861 0.8779095127
0.9241691124 0.1467722772 0.0242674174
0.3610692472 0.3107326733 0.5043023117
0.0453716189 0.1926732673 0.0777984853
0.0117791703 0.0183366337 0.9999206947
0.5576267153 0.6544158416 0.2626987589
0.5800349012 0.8998415842 0.502161069
0.6282620766 0.8195247525 0.6716364646
0.9943285476 0.9776237624 0.6674332844
0.7670341874 0.9998415842 0.218723978
0.4556595542 0.152950495 0.7501090448
0.9994844134 0.5323168317 0.975573972
0.5005949076 0.8566732673 0.5783734486
0.009716824 0.3283564356 0.7194575518
0.0124930594 0.3737821782 0.0205004164
0.4255175696 0.3250693069 0.1792299457
0.8794320616 0.0066138614 0.1202268131
0.6524946458 0.5847128713 0.4298743011
0.8312048862 0.5450693069 0.8977754867
0.097802808 0.1027326733 0.3744795591
0.9773141905 0.7080792079 0.5882469567
0.2754818751 0.7408712871 0.5232959277
0.574998017 0.9998415842 0.7254451009
0.8996589196 0.8481584158 0.8307228677
0.0049972238 0.2057029703 0.7904357825
0.9379709685 0.7318019802 0.7799674848
0.8195050369 0.9536237624 0.9837820691
0.5797176172 0.8254257426 0.4030294619
0.8211311176 0.4045148515 0.3681747888
0.4627984453 0.7548910891 0.5053332805
0.51332593 0.7576237624 0.3449383401
0.8783612279 0.3172277228 0.9980570205
0.1522963433 0.4322376238 0.6728260439
0.4007297533 0.7819405941 0.0240295016
0.8011025621 0.6712079208 0.183631389
0.4551439676 0.8241188119 0.395138586
0.9877449036 0.0806336634 0.160870772
0.6730784485 0.6490693069 0.7831793489
0.1271515825 0.3601584158 0.907292121
0.7800428333 0.5315643564 0.2335540664
0.4597445863 0.9148910891 0.1168166858
0.4165146347 0.4906534653 0.9696657282
0.3527008805 0.2758019802 0.3669059043
0.6636789085 0.436 0.3242396606
0.0975251844 0.0984950495 0.5745667949
0.9127865472 0.2601980198 0.6102938261
0.6509082256 0.8718811881 0.0786708434
0.483382248 0.3972277228 0.8488044728
0.7867454589 0.996990099 3.1722114279e-04
0.333148251 0.2595247525 0.4420080098
0.4746569366 0.0020990099 0.7305999445
0.9999603395 0.3214257426 0.0166937626
0.2373681288 0.3878811881 0.4257900789
0.8607916237 0.8278415842 0.3874459733
0.2130165781 0.1921188119 0.0239898489
0.2984056477 0.6695445545 0.8175978429
0.2822638217 0.9107326733 0.0959197431
0.4158007456 0.7928712871 0.9628851263
0.9622431982 0.3697425743 0.0703437884
0.1645911002 0.4841980198 0.5795233752
0.2851193781 0.9265742574 0.444981958
0.9369001348 0.8220594059 0.259130021
0.9989688268 0.1027326733 0.2992584956
0.0836043468 0.0861782178 0.7483643285
0.1278654716 0.7310891089 0.6813513621
0.336519394 0.3706138614 0.7502676553
0.7628698342 0.4673663366 0.7450731591
0.3141905291 0.9998415842 0.2734446251
0.2516855715 0.5252673267 2.7756849994e-04
0.9973427461 0.1886732673 0.8931361275
0.0239152852 0.8378613861 0.122685277
0.48667407 0.0506534653 0.9268805266
0.5901879908 0.0928316832 0.895634244
0.82366939 0.0032871287 0.9990483366
0.3979535179 0.6088316832 0.2325230977
0.01959229 0.0973465347 0.8216820651
0.6650670263 0.416990099 0.9619731155
0.9946854922 0.7654653465 0.1194337603
0.7146426588 0.509029703 0.6345215909
0.7888871262 0.690970297 0.3279273564
0.6124771952 0.6227722772 0.3546532376
0.4568493694 0.7224554455 0.7525675086
0.9924645038 0.8641584158 0.676474087
0.1483302927 0.3691089109 0.7205678258
0.9655350202 0.4126336634 0.2335144137
0.3536527326 0.3866534653 0.4238074468
0.6924724359 0.9247920792 0.0367183473
0.4197271357 0.1090693069 0.9989293786
0.6281827556 0.0417425743 0.675363813
0.4859205203 0.9154059406 0.8358777112
0.081978266 0.9794455446 0.5556128316
0.9930197509 0.7481980198 0.3104008882
0.1902117871 0.3164356436 0.269122487
0.0266518601 0.0102574257 0.8496371783
0.2721503926 0.8388910891 0.6027994766
0.6178313635 0.7083168317 0.6449898886
0.8113349726 0.4032475248 0.1806970935
0.4827873404 0.6732673267 0.6956659661
0.0010708337 0.3897425743 0.7917839724
0.0697628302 0.8510891089 0.6157658908
0.6026413897 0.7358811881 0.7389269995
0.0483858174 0.6549306931 0.3036995916
0.4938129611 0.3375841584 0.0480986558
0.5666693107 0.5497425743 0.4479162536
0.0988736416 0.5118811881 0.7317498711
0.6719282938 0.1773069307 0.3328442841
0.0733719362 0.5501386139 0.937824656
0.4060046006 0.262019802 0.5936397161
0.9713254541 0.2392475248 0.178635156
0.7358213691 0.5202772277 0.3754708751
0.4747759181 0.9235643564 2.3791585709e-04
0.2635440628 0.2536633663 0.23315754
0.8233124455 0.727960396 0.9984931996
0.4179027524 0.8992871287 0.2703517189
0.9581581661 0.2357623762 0.7495142551
0.8339414611 0.5637227723 0.176533566
0.0201078766 0.0364356436 0.4361790713
0.4820337908 0.5182178218 0.1190768865
0.0283176013 0.5624158416 0.6861889845
0.8886729595 0.1923564356 0.9998810421
0.104624415 0.9998415842 0.447202506
0.7631077973 0.3564752475 0.0036083905
0.0898310462 0.488 0.393473175
0.3228365194 0.7226138614 0.3632975138
0.2304275403 0.2188514851 0.9998810421
0.1595542159 0.1054653465 0.2241167374
3.5694455461e-04 0.7797623762 0.8372259011
0.4398350123 0.4096633663 0.5213529482
0.9999603395 0.375960396 0.7576033943
0.3120092012 0.1116039604 0.9008287402
0.542555723 0.5735445545 0.2810975852
0.7370111843 0.8935841584 0.3498156152
0.0510034108 0.3713267327 0.2133312185
0.0248274768 0.495960396 0.4903445815
0.2114301578 0.6459009901 0.5736944367
0.5090822559 0.292 0.3308616519
0.3304513366 0.9176633663 0.2472738808
0.9217498215 0.3813861386 0.85566438
0.9132228127 0.7925148515 0.5956620009
0.9961132704 0.5793267327 0.0241881121
0.3258903784 0.9667326733 0.6262738412
0.7753232331 0.5866138614 0.6648955153
0.1770841596 0.0294653465 0.3137713629
0.5247481558 0.0014257426 0.5137396407
0.8971999683 0.6875247525 0.2212220945
0.7597763147 0.3373465347 0.7554621516
0.4066788292 0.9997623762 0.3463658353
0.2397477592 0.9014653465 0.561005591
0.7082969779 0.805029703 0.0111820453
0.8579360673 0.9066534653 0.7386097783
2.3796303641e-04 0.773980198 0.636504223
0.7874990085 0.9034059406 0.8399222808
0.4177441104 0.7566732673 0.3521551211
0.9976203696 0.0072475248 0.9969070939
0.8034425319 0.9923564356 0.5188944843
0.1997303086 0.5262970297 0.7116063286
0.9699373364 0.2712079208 0.2769737103
0.9911953677 0.5026930693 0.3034220231
0.0514000159 0.9316039604 0.6806772671
0.8462758785 0.916 0.0874737301
0.7398270802 0.8657821782 0.0862444982
0.552193226 0.3659009901 0.5101312502
0.2130165781 0.7470891089 0.6371783179
0.2171809312 0.5741386139 0.6283357786
0.3544856032 0.643009901 0.9159363972
0.1361545173 0.1697029703 0.7329791031
0.2821051797 0.794019802 0.1457631151
0.4088204965 0.4084752475 0.997779452
0.6127944793 0.272 0.5596177485
0.4923058618 0.2763168317 0.1087671993
0.1066074403 0.9997227723 0.0964352274
0.8342984056 0.1123564356 0.5580712955
0.6848972793 0.6354851485 0.1488163686
0.0842389149 0.5088712871 0.8468614933
0.8684461014 0.0022970297 0.3476743725
0.1923534544 0.3202772277 0.9622903367
0.3023320378 0.9763960396 0.1390618185
0.2165860236 0.3453861386 0.6211189976
0.6133497263 0.0862178218 0.9998810421
0.1973110177 0.3588910891 0.8582021492
0.7599746173 0.9613069307 0.1208612554
0.9174664869 0.7883960396 0.4801141996
0.7379233759 0.1316831683 0.2751496887
0.0219719204 0.555960396 0.7840120544
0.6400412469 0.1031683168 0.3975970498
0.5726580471 0.3922376238 0.8252904556
0.8660268105 0.0657821782 0.1785558507
0.5113032442 0.9524752475 0.2105951862
1.189815182e-04 0.9213069307 0.2705499822
0.9648211311 0.3485148515 0.5627106547
0.8971999683 0.527009901 0.2671795075
0.0598080432 0.1821782178 0.3930369959
0.5758308876 0.3697425743 0.1531385067
0.0221305624 0.2876435644 0.2483841548
0.657055604 0.6716831683 0.5207185059
0.212223368 0.4078811881 0.997779452
0.5763068137 0.506019802 0.5916570839
0.3698342191 0.2732673267 0.9753757088
0.2899182994 0.2132277228 0.3000118958
0.8577774252 0.7860594059 0.3201554384
0.7051637979 0.752 0.5947103374
0.3361227889 0.2286732673 0.5149688727
0.3554771159 0.1996435644 0.9347714025
1.189815182e-04 0.8869306931 0.9058249732
0.0285159039 0.0261386139 0.1150323169
0.2602522408 0.3316435644 0.7900392561
0.5063060205 0.1067722772 0.9998810421
0.1786705798 0.158970297 0.356834133
0.6246529706 0.7325544554 0.0241088069
0.1004600619 0.720950495 0.6055751616
0.0772983263 0.075960396 0.2708275507
0.7141667328 0.735009901 0.0706213569
0.330173713 0.739009901 0.9762480669
0.4885381137 0.6123960396 0.6025219081
0.3189101293 0.019049505 8.3270549982e-04
0.5667486317 0.3273663366 0.6349181173
0.5074958356 0.4544158416 0.5969705381
0.6708177996 0.9955643564 0.1226059717
0.2857142857 0.1852673267 0.0634045759
0.2830173713 0.6129108911 0.5391966375
0.2474418974 0.8611089109 0.7783813791
0.1204092964 0.186970297 0.8146238947
0.0365669866 0.7984158416 0.920615409
0.8466724835 0.9763960396 0.6702486221
0.4672007615 0.8155643564 0.8090725247
0.140437852 0.7912871287 0.4795590626
0.2247164274 0.2413861386 0.9235100519
0.395216943 0.9275643564 0.5890003569
0.8261283414 0.5476039604 0.0690352512
0.8271595146 0.6514059406 0.8758872279
0.0107083366 0.0699405941 0.9151036917
0.3338224796 0.3443564356 0.248027281
0.6140239549 0.9821386139 0.2500892184
0.9693027683 0.9765148515 0.2619850113
0.3321567383 0.5526336634 0.6414211507
0.2430395812 0.4878415842 0.1455648519
0.0675815023 0.3348118812 0.5425274595
1.9830253034e-04 0.3073663366 0.8358380586
0.1160069802 0.843960396 0.7896427297
0.3249385262 0.4851881188 0.7236210793
0.7923772507 0.1308118812 0.7947975733
0.5628619021 0.0063366337 0.7210436576
0.2108749108 0.8313267327 0.3603235656
0.3740382327 0.8552079208 0.9195447877
0.0174902832 0.3984158416 0.3830841826
0.3012612041 0.963009901 0.36849201
0.0013087967 0.1130693069 0.4118323486
0.1551122392 0.9998415842 0.8934930013
0.0154675974 0.491009901 0.9998810421
0.0015467597 0.9622970297 0.1148340537
0.7860712303 0.187009901 0.4650065427
0.8283493297 0.2952079208 0.220944526
0.1570952645 0.6858613861 0.3177762798
0.1712144047 0.4416633663 0.7885721083
0.05564369 0.2141782178 0.1732820492
0.859800111 0.2294257426 0.5253182125
0.0845561989 0.937980198 0.3828462667
0.5820179265 0.6798415842 0.8417066497
0.56191005 0.9613465347 2.3791585709e-04
0.9006900928 0.0095445545 0.5857091875
0.5640517173 0.2300990099 1.9826321424e-04
0.3098675339 0.5466138614 0.9708156549
0.6066867613 0.0055445545 0.8285023197
0.4726342508 0.1857425743 0.3291169356
0.4744586341 0.9205148515 0.6815496253
0.4043388594 0.9045148515 0.3990641976
0.421472198 0.9999207921 0.8273127404
0.3220036488 0.8561188119 0.4063206313
0.1621718093 0.5722376238 3.9652642849e-04
0.9416197351 0.8418217822 0.1824814624
0.0614341239 0.3258613861 0.0681628931
0.3705877687 0.2384158416 0.2212617471
0.4038232728 0.351009901 0.0720885047
0.0825731736 0.1865742574 0.5619176018
0.3512334417 0.6163168317 0.3117490781
0.0381930673 0.7646732673 0.4337999128
0.6746648687 0.4681584158 0.6894801539
0.2874990085 0.0816633663 0.7788572108
0.947648132 0.6265742574 0.556683453
0.5662330451 0.4980990099 0.6716364646
0.1731577695 0.0512871287 0.9999603474
0.3249385262 0.1828118812 0.3763035806
0.3806615372 0.0014257426 0.4290415956
0.9618069327 0.0014653465 0.6690590428
0.7556912826 0.6882376238 0.736428883
0.1225509638 0.6613069307 0.2207066101
0.4273816134 0.2598019802 0.3108767199
0.0595304196 0.6222970297 0.80570205
0.2604108828 0.4114059406 0.9348903604
0.0777742524 0.9202772277 0.7886514136
0.8370349806 0.1254257426 0.4613584995
0.3457999524 0.6374653465 0.1192751497
0.2465297057 0.2921584158 0.5706015306
0.8809788213 0.1864950495 0.7953130576
0.9999603395 0.6643960396 0.8479717673
0.0690489411 0.3304950495 0.6474483524
0.1135876894 0.0013861386 0.2621436219
0.6782343143 0.7200792079 0.9998810421
0.7919806457 0.0070891089 0.5317419406
0.4512968985 0.7245940594 0.0614615964
0.9622431982 0.729029703 0.1988183512
0.9925834854 0.1610693069 0.5863436298
0.751328627 0.8494257426 0.7131924343
0.4177837709 0.8543366337 0.4645703636
0.1621718093 0.088950495 0.4674650065
0.3837550567 0.9276039604 0.6932471549
0.5894741017 0.9023366337 0.7306395971
0.7789719997 0.9994851485 0.790158214
0.6581264377 0.023049505 0.3276894405
0.3878797493 0.538970297 0.1139220429
0.709407472 0.1260990099 0.809706967
0.0658761006 0.2976237624 0.4084222213
0.5955024986 0.3696237624 0.9998413894
0.7917823431 0.1098217822 0.3540981006
0.6948124058 0.1475247525 0.0803759071
0.2622749266 0.1375445545 0.1593639716
0.1766082335 0.5927920792 0.2297474127
0.2203934322 0.5028910891 0.8585193703
0.4755691283 0.996039604 0.4991474682
0.5386293329 0.3132277228 0.2194773782
0.4920678988 0.3013069307 0.6977279036
0.8632902356 0.8553267327 0.5056901542
0.5561989371 0.646019802 0.0130853721
0.8676132307 0.8098613861 0.6666402316
0.9999603395 0.2518415842 0.0614219438
0.5920123741 0.5472475248 0.9268012213
0.3925596891 0.4654257426 0.2681708236
0.0057111129 0.9944554455 0.0053134541
0.4582771476 0.5115643564 0.4648875848
0.3608709447 0.7070891089 0.2188825885
0.78135163 0.7424950495 0.1534160752
0.3344967082 0.539049505 0.0243863754
0.6424208773 0.995049505 0.9094333637
0.8780042833 0.4138613861 0.9237479678
0.7509320219 0.3297821782 0.5418930172
0.552431189 0.0053465347 0.3696815893
0.9700166574 0.426970297 0.9826717951
0.6956056159 0.5911287129 0.8525714739
0.7805980804 0.2105742574 0.6441175304
0.4864361069 0.864039604 0.2278440858
0.7561672087 0.3207920792 0.9965898727
0.9238914889 0.0745742574 0.3466830564
0.5608392163 0.4706138614 0.4908600658
0.3625763465 0.0606732673 0.6886077957
0.4025937971 0.3928712871 0.3592925969
0.1300071389 0.1840792079 0.9043974781
0.1296898548 0.2733069307 0.5313057615
0.5538193067 0.475009901 0.8366707641
0.9353137146 0.8933861386 0.9948055038
1.0 0.8644752475 0.2816130695
0.5046402792 0.749029703 0.6882112693
0.6203696359 0.6023366337 0.5062849439
0.653843103 0.0248712871 0.5303144455
0.5766637582 0.1639207921 0.3214639756
0.7717537876 0.5780594059 0.0117768349
0.2568414373 0.4168712871 0.7130734763
0.3253351313 0.5542574257 0.1906895595
0.5338700722 0.0830891089 0.7890082874
0.199611327 0.7595643564 0.1765732186
0.5627032601 0.2537425743 0.0758555058
0.3645990323 0.6436435644 0.7824656013
0.4044578409 0.0386930693 0.9339783497
0.2069088602 0.7053069307 0.873547722
0.5997065123 0.7846732673 0.5793647647
0.3609502657 0.8386930693 0.6949918712
0.2818275561 0.0787326733 0.1057932511
0.9624415008 0.4222970297 0.3817359927
0.0434282541 0.7369108911 0.1327173956
0.4369794559 0.2707326733 0.9332249494
0.1039898469 0.860950495 0.2882350609
0.6509478861 0.316039604 2.7756849994e-04
0.4539541525 0.3748118812 0.2725722669
0.6392083763 0.3422970297 0.4893136128
0.1937415721 0.1891089109 0.5959395694
0.0369239311 0.9998811881 0.7182283199
0.921472198 0.2014257426 0.4169871922
0.9338066154 0.0417029703 0.0235933225
0.9960736099 0.0300990099 0.5174273365
0.7407789323 0.2291089109 0.5269043182
0.5907035774 0.9358415842 0.6048217614
0.3237883715 0.4198811881 0.540029343
0.2803997779 0.9864554455 0.8611364447
0.5343063377 0.6097425743 0.3511638051
0.8743158563 0.2966336634 0.9198620088
0.6570952645 0.2042376238 0.5357072049
0.4679146506 0.162019802 0.4366945557
0.2116681209 0.9991683168 0.3572703121
0.1787102403 0.2478811881 0.763075459
0.7230110256 0.7554059406 0.7628771958
0.4925041644 0.9097821782 0.4248780681
0.4201237408 0.0015445545 0.6088663309
8.3287062743e-04 0.9998415842 0.608747373
0.2454985326 0.0048316832 0.5941948531
0.9826683588 0.8228910891 0.4115944328
0.2398667407 0.7139009901 0.7690233554
0.9992464504 0.5878019802 0.3843530671
0.1778377092 0.9998415842 0.1654704786
0.621083525 0.1728712871 0.2301439391
0.6837867851 0.1590891089 0.9620920734
0.5698421512 0.3008316832 0.8447599032
0.9999603395 0.7864554455 0.4964907411
0.8225985564 0.067960396 0.2821682065
0.1799793765 0.0833267327 0.0375114001
0.4653763782 0.1882376238 0.886315873
0.0897913857 0.2816237624 0.2902969983
0.1410327596 0.609029703 0.9997224315
1.0 0.1363960396 0.4447836948
0.7529943682 0.0980990099 0.6184226179
0.895137622 0.1886336634 0.2544113565
0.9397160308 0.6445940594 0.478409136
0.336440073 0.1472475248 0.9996827789
0.6655032918 0.507049505 0.9285459376
0.7642182914 0.6672871287 0.9854871327
0.2586261601 0.4146534653 0.811372378
0.588244626 0.5342178218 0.1757008605
0.7233283097 0.0014257426 0.9043974781
0.2132545411 0.7331881188 0.9999206947
0.7052827794 0.4712871287 0.5063245965
1.189815182e-04 0.2780990099 0.365161188
0.924843341 0.6996831683 0.9772790356
0.055485048 0.2291881188 0.5007335739
0.9207979694 0.4933465347 0.9990483366
0.2110732133 0.962970297 0.6638645466
0.6661775204 0.8974653465 0.6037114874
0.4860791624 0.5293465347 0.5828145446
0.271238201 0.6825346535 0.9139934177
0.0056714524 0.9617821782 0.3867718783
0.5571507892 0.138970297 0.6792894246
0.1076386135 0.9981386139 0.6650144732
0.0859839772 0.7707722772 0.9760894564
0.715753153 0.8398019802 0.8459098299
0.725787261 0.3816237624 0.4303104802
0.6015308955 0.4497821782 0.2758634363
0.9089791386 0.2464158416 0.8579245807
0.5596097406 0.687049505 0.9534477973
0.5596097406 0.392990099 0.7246917007
0.8899817562 0.4751287129 0.5173480312
0.4307527564 0.2053069307 0.9775169515
0.627270564 0.2517227723 0.2331178873
0.4858015388 0.6912079208 0.8536420952
0.470294281 0.6253069307 0.4924461715
0.568652336 0.0595247525 0.1529402435
0.9349964306 0.9056633663 0.3804274555
0.5017450623 0.1467722772 0.1483008843
0.7721503926 0.7676039604 0.491613466
0.3354088998 0.8541386139 0.8191839486
0.1153327516 0.5931089109 0.0994488283
0.3254541128 0.2965148515 0.0983385543
0.8325930039 0.1185742574 0.0468297712
0.1162846038 0.0902970297 0.121456045
0.964107242 0.8906930693 0.7800467901
0.3250971682 0.1543366337 0.6203655974
0.598358055 0.6682376238 0.1041278401
0.519909574 0.0582178218 0.2720171299
0.6574125486 0.9998415842 0.3428764027
0.1912826208 0.8775841584 0.4556088663
0.503371143 0.942970297 0.7532812562
0.1184659316 0.7847128713 0.1094809469
0.5464821131 0.1078019802 0.3972401761
