# Supplementary material for: Differentiating interfacial water structures via alkali metal cation promotor for H2O2 electrosynthesis in acid
Source: Nat Commun. 2026 Apr 8;17:4973. doi: 10.1038/s41467-026-71584-9 (PMC13237355; doi:10.1038/s41467-026-71584-9)
Supplement: Supplementary file 3 — Supplementary Data 1 [file 41467_2026_71584_MOESM3_ESM.zip › Supplementary data 1/Cs-O.vasp]

cs
1.0
       12.1239995956         0.0000000000         0.0000000000
        0.0000000000        12.6000003815         0.0000000000
        0.0000000000         0.0000000000        35.0000000000
    C    N    O   Co    H   Cs
   57    2   68   30  128    1
Direct
     0.038369998         0.036200002         0.045710001
     0.138950005         0.094690003         0.055860002
     0.139740005         0.212430000         0.048900001
     0.041290000         0.262679994         0.032949999
     0.244190007         0.037640002         0.052409999
     0.343459994         0.095389999         0.049070001
     0.343820006         0.209370002         0.046640001
     0.244310006         0.265619993         0.042180002
     0.443650007         0.040180001         0.043790001
     0.543850005         0.096879996         0.037640002
     0.545430005         0.209380001         0.036139999
     0.446049988         0.266479999         0.043620002
     0.642170012         0.039150000         0.032290000
     0.742600024         0.093649998         0.028109999
     0.742999971         0.203109995         0.022430001
     0.643859982         0.261680007         0.024350001
     0.842970014         0.037659999         0.031879999
     0.942080021         0.093340002         0.036899999
     0.943260014         0.205080003         0.030750001
     0.844649971         0.258170009         0.020970000
     0.043570001         0.369599998         0.022360001
     0.144370005         0.426270008         0.023429999
     0.142900005         0.536360025         0.021600001
     0.041630000         0.592999995         0.019640001
     0.244550005         0.371589988         0.030510001
     0.345079988         0.429380000         0.028860001
     0.343840003         0.539020002         0.018810000
     0.242950007         0.594179988         0.022800000
     0.442389995         0.380989999         0.043469999
     0.441810012         0.598399997         0.011250000
     0.742229998         0.422520012         0.009230000
     0.738340020         0.537180007         0.003420000
     0.635200024         0.596849978         0.003810000
     0.845009983         0.368530005         0.013090000
     0.945540011         0.425000012         0.013020000
     0.943639994         0.537000000         0.011390000
     0.841790020         0.592930019         0.008370000
     0.039680000         0.701409996         0.028250000
     0.139229998         0.752830029         0.042660002
     0.139390007         0.867839992         0.051780000
     0.037730001         0.926169991         0.044259999
     0.242589995         0.702769995         0.031830002
     0.341309994         0.760909975         0.032189999
     0.341760010         0.872349977         0.041350000
     0.243560001         0.927330017         0.049050000
     0.439590007         0.708739996         0.019600000
     0.540679991         0.763400018         0.021490000
     0.542270005         0.871439993         0.032970000
     0.442220002         0.928240001         0.040210001
     0.639970005         0.707599998         0.013000000
     0.741550028         0.761810005         0.017829999
     0.741819978         0.871840000         0.025610000
     0.642759979         0.927699983         0.030710001
     0.842469990         0.704620004         0.016349999
     0.941730022         0.758289993         0.026720000
     0.941439986         0.869629979         0.034329999
     0.842480004         0.926129997         0.030610001
     0.535510004         0.545310020         0.000830000
     0.646770000         0.368979990         0.019190000
     0.133320004         0.788919985         0.083030000
     0.126870006         0.168239996         0.087920003
     0.286549985         0.628419995         0.284139991
     0.481640011         0.369480014         0.530589998
     0.201879993         0.446390003         0.498400003
     0.374850005         0.181170002         0.515020013
     0.795440018         0.580160022         0.330009997
     0.172360003         0.097960003         0.512390018
     0.538649976         0.340480000         0.323870003
     0.351709992         0.812439978         0.307830006
     0.743629992         0.098090000         0.327410012
     0.696820021         0.103629999         0.506259978
     0.763300002         0.366930008         0.329990000
     0.390190005         0.914950013         0.241679996
     0.444770008         0.057319999         0.366329998
     0.371470004         0.338090003         0.462220013
     0.238199994         0.316009998         0.344749987
     0.650359988         0.821049988         0.405189991
     0.436040014         0.489820004         0.281740010
     0.128509998         0.537559986         0.431879997
     0.071240000         0.743229985         0.252009988
     0.626380026         0.182109997         0.389230013
     0.632889986         0.825129986         0.279020011
     0.297769994         0.123819999         0.317470014
     0.317680001         0.585269988         0.394430012
     0.883570015         0.283789992         0.388709992
     0.094319999         0.336320013         0.405160010
     0.233919993         0.921949983         0.472250015
     0.297719985         0.925130010         0.401239991
     0.075039998         0.271670014         0.482459992
     0.775030017         0.248099998         0.268029988
     0.096400000         0.418370008         0.277229995
     0.429740012         0.757040024         0.408980012
     0.948930025         0.666859984         0.422300011
     0.339480013         0.508800030         0.559189975
     0.147740006         0.571640015         0.225720003
     0.889270008         0.056079999         0.386480004
     0.477739990         0.197990000         0.263830006
     0.906499982         0.766149998         0.307060003
     0.167539999         0.655049980         0.346240014
     0.741500020         0.611949980         0.404309988
     0.634360015         0.396670014         0.418440014
     0.669579983         0.320089996         0.492410004
     0.166970000         0.863030016         0.348479986
     0.970960021         0.841419995         0.375710011
     0.712450027         0.019250000         0.434139997
     0.609740019         0.937709987         0.339890003
     0.420690000         0.400860012         0.390460014
     0.882300019         0.359829992         0.465820014
     0.993290007         0.019169999         0.157030001
     0.617460012         0.968810022         0.175229996
     0.302920014         0.333070010         0.251120001
     0.960680008         0.652159989         0.499929994
     0.150250003         0.514240026         0.157150000
     0.244609997         0.328689992         0.179790005
     0.815429986         0.922320008         0.185269997
     0.831350029         0.922070026         0.263289988
     0.182280004         0.144170001         0.162459999
     0.072839998         0.817669988         0.180580005
     0.516650021         0.018549999         0.534410000
     0.096900001         0.958890021         0.563870013
     0.327740014         0.729229987         0.549160004
     0.131919995         0.779720008         0.518670022
     0.432069987         0.864499986         0.500100017
     0.320670009         0.923669994         0.586160004
     0.953429997         0.336039990         0.232380003
     0.482149988         0.722310007         0.243799999
     0.014620000         0.504190028         0.337760001
     0.654479980         0.652339995         0.163179994
     0.701770008         0.578849971         0.222189993
     0.487650007         0.278690010         0.104979999
     0.699349999         0.253320009         0.115790002
     0.430660009         0.460269988         0.097010002
     0.567210019         0.467189997         0.048500001
     0.621779978         0.418430001         0.112290002
     0.766359985         0.421299994         0.069339998
     0.838310003         0.381419986         0.129570007
     0.380950004         0.641399980         0.083659999
     0.572470009         0.597570002         0.101199999
     0.730660021         0.619379997         0.055640001
     0.773840010         0.552389979         0.116740003
     0.975510001         0.514549971         0.141230002
     0.532700002         0.787440002         0.090889998
     0.709919989         0.739430010         0.108350001
     0.895179987         0.688210011         0.115029998
     0.384469986         0.361030012         0.152669996
     0.570779979         0.316269994         0.165030003
     0.754859984         0.275029987         0.176569998
     0.316069990         0.558780015         0.138009995
     0.499760002         0.507799983         0.158260003
     0.565840006         0.444160014         0.214880005
     0.709770024         0.456790000         0.173700005
     0.891749978         0.426369995         0.192320004
     0.461140007         0.688399971         0.144400001
     0.521629989         0.634379983         0.209800005
     0.844280005         0.605009973         0.175490007
     0.590240002         0.829590023         0.150419995
     0.803730011         0.784030020         0.163440004
     0.315539986         0.704509974         0.288020015
     0.249760002         0.623030007         0.258920014
     0.445479989         0.298629999         0.531549990
     0.558579981         0.357360005         0.521309972
     0.237819999         0.473329991         0.521920025
     0.262050003         0.409839988         0.484120011
     0.425680012         0.121210001         0.520669997
     0.297829986         0.151679993         0.517480016
     0.777170002         0.593949974         0.357569993
     0.780950010         0.502610028         0.326790005
     0.134959996         0.054510001         0.532930017
     0.122819997         0.155880004         0.503130019
     0.498439997         0.342090011         0.348410010
     0.503449976         0.399410009         0.309040010
     0.286659986         0.836440027         0.323240012
     0.362239987         0.863810003         0.286300004
     0.739289999         0.138380006         0.303259999
     0.689270020         0.036850002         0.327829987
     0.631399989         0.067309998         0.518930018
     0.760500014         0.091279998         0.522599995
     0.805519998         0.335729986         0.352200001
     0.682500005         0.356260002         0.333689988
     0.424470007         0.843970001         0.236080006
     0.450040013         0.965900004         0.238839999
     0.492199987         0.114589997         0.376260012
     0.391169995         0.088749997         0.346969992
     0.424190015         0.370979995         0.480410010
     0.366160005         0.265599996         0.473610014
     0.304439992         0.343569994         0.357639998
     0.181869999         0.316100001         0.365530014
     0.674830019         0.879379988         0.422190011
     0.640399992         0.859780014         0.380439997
     0.372480005         0.545639992         0.284420013
     0.483669996         0.526009977         0.262270004
     0.145559996         0.520910025         0.458979994
     0.201189995         0.559059978         0.420720011
     0.009890000         0.751259983         0.270429999
     0.060180001         0.788489997         0.228960007
     0.644429982         0.254770011         0.397749990
     0.671630025         0.167070001         0.366109997
     0.694959998         0.858370006         0.265379995
     0.577929974         0.789300025         0.260829985
     0.270969987         0.195720002         0.325709999
     0.332650006         0.132599995         0.292560011
     0.362199992         0.648090005         0.403659999
     0.264569998         0.614440024         0.374509990
     0.962040007         0.309460014         0.390109986
     0.890110016         0.204999998         0.389010012
     0.099780001         0.299459994         0.430200011
     0.101709999         0.413210005         0.412140012
     0.249550000         0.929750025         0.443989992
     0.207660004         0.991590023         0.482250005
     0.349260002         0.980340004         0.391579986
     0.242909998         0.907760024         0.379339993
     0.996919990         0.297969997         0.479719996
     0.115369998         0.332560003         0.493809998
     0.774689972         0.297969997         0.290899992
     0.719070017         0.277590007         0.250479996
     0.160710007         0.374650002         0.283910006
     0.063610002         0.449990004         0.302060008
     0.380890012         0.821389973         0.406729996
     0.504270017         0.782260001         0.415780008
     0.017000001         0.622399986         0.421370000
     0.961860001         0.733259976         0.407189995
     0.321779996         0.486820012         0.585099995
     0.402869999         0.462689996         0.550890028
     0.127039999         0.512440026         0.243460000
     0.105290003         0.638469994         0.235290006
     0.846340001         0.063919999         0.362540007
     0.832390010         0.040560000         0.406329989
     0.507910013         0.238000005         0.285930008
     0.521929979         0.219710007         0.241540000
     0.861299992         0.701900005         0.311219990
     0.927280009         0.793550014         0.333260000
     0.064479999         0.565609992         0.343510002
     0.202429995         0.639100015         0.320870012
     0.820050001         0.622200012         0.412970006
     0.708769977         0.683629990         0.407810003
     0.676069975         0.463629991         0.415870011
     0.558759987         0.411309987         0.408630013
     0.647949994         0.339139998         0.465840012
     0.674830019         0.241549999         0.494560003
     0.146280006         0.912159979         0.328209996
     0.159869999         0.735960007         0.345970005
     0.052310001         0.853079975         0.367370009
     0.942849994         0.913280010         0.381949991
     0.671159983         0.075369999         0.420199990
     0.712350011         0.043380000         0.461189985
     0.538190007         0.974280000         0.345999986
     0.604990005         0.897729993         0.314700007
     0.397700012         0.367760003         0.415219992
     0.383010000         0.472909987         0.390520006
     0.811370015         0.349150002         0.479270011
     0.870060027         0.334809989         0.439319998
     0.058979999         0.889050007         0.169819996
     0.979629993         0.034990001         0.130190000
     0.602739990         0.036230002         0.162249997
     0.704490006         0.961459994         0.180340007
     0.346810013         0.396120012         0.259110004
     0.357769996         0.274789989         0.254330009
     0.948270023         0.663890004         0.472050011
     0.962480009         0.575309992         0.502799988
     0.145469993         0.544780016         0.186140001
     0.170709997         0.438109994         0.162560001
     0.263830006         0.332679987         0.208419994
     0.212720007         0.252480000         0.174539998
     0.921389997         0.990329981         0.167469993
     0.830229998         0.920809984         0.213249996
     0.829609990         0.986790001         0.278589994
     0.860279977         0.864149988         0.280609995
     0.112499997         0.108309999         0.169389993
     0.177709997         0.150240004         0.134340003
     0.018740000         0.771480024         0.167730004
     0.940410018         0.535420001         0.334479988
     0.512290001         0.003670000         0.561699986
     0.484090000         0.950160027         0.520229995
     0.094030000         0.892120004         0.548709989
     0.164079994         0.948710024         0.579429984
     0.340499997         0.652869999         0.553810000
     0.251679987         0.735920012         0.537859976
     0.071790002         0.729610026         0.510909975
     0.157299995         0.820980012         0.496039987
     0.408320010         0.804889977         0.516960025
     0.360680014         0.889039993         0.488180012
     0.332159996         0.961080015         0.562110007
     0.327170014         0.847869992         0.578540027
     0.010570000         0.365099996         0.251450002
     0.894900024         0.297270000         0.246879995
     0.539269984         0.669990003         0.334789991
