# Supplementary material for: Differentiating interfacial water structures via alkali metal cation promotor for H2O2 electrosynthesis in acid
Source: Nat Commun. 2026 Apr 8;17:4973. doi: 10.1038/s41467-026-71584-9 (PMC13237355; doi:10.1038/s41467-026-71584-9)
Supplement: Supplementary file 3 — Supplementary Data 1 [file 41467_2026_71584_MOESM3_ESM.zip › Supplementary data 1/Cs-OH.vasp]

cs                                     
1.0
       12.1239995956         0.0000000000         0.0000000000
        0.0000000000        12.6000003815         0.0000000000
        0.0000000000         0.0000000000        35.0000000000
    C    N    O   Co    H   Cs
   57    2   68   30  128    1
Direct
     0.038369998         0.036200002         0.045710001
     0.138950005         0.094690003         0.055860002
     0.139740005         0.212430000         0.048900001
     0.041290000         0.262679994         0.032949999
     0.244190007         0.037640002         0.052409999
     0.343459994         0.095389999         0.049070001
     0.343820006         0.209370002         0.046640001
     0.244310006         0.265619993         0.042180002
     0.443650007         0.040180001         0.043790001
     0.543850005         0.096879996         0.037629999
     0.545430005         0.209380001         0.036139999
     0.446049988         0.266479999         0.043620002
     0.642170012         0.039150000         0.032290000
     0.742600024         0.093649998         0.028109999
     0.742999971         0.203109995         0.022430001
     0.643859982         0.261680007         0.024350001
     0.842970014         0.037659999         0.031870000
     0.942080021         0.093340002         0.036899999
     0.943260014         0.205080003         0.030740000
     0.844649971         0.258170009         0.020970000
     0.043570001         0.369599998         0.022369999
     0.144370005         0.426270008         0.023429999
     0.142900005         0.536360025         0.021600001
     0.041630000         0.592999995         0.019630000
     0.244550005         0.371589988         0.030500000
     0.345079988         0.429380000         0.028860001
     0.343840003         0.539020002         0.018810000
     0.242950007         0.594179988         0.022800000
     0.442389995         0.380989999         0.043469999
     0.441810012         0.598399997         0.011260000
     0.742229998         0.422520012         0.009230000
     0.738340020         0.537180007         0.003420000
     0.635200024         0.596849978         0.003810000
     0.845009983         0.368530005         0.013090000
     0.945540011         0.425000012         0.013020000
     0.943639994         0.537000000         0.011390000
     0.841790020         0.592930019         0.008370000
     0.039680000         0.701409996         0.028250000
     0.139229998         0.752830029         0.042660002
     0.139390007         0.867839992         0.051780000
     0.037730001         0.926169991         0.044259999
     0.242589995         0.702769995         0.031830002
     0.341309994         0.760909975         0.032189999
     0.341760010         0.872349977         0.041350000
     0.243560001         0.927330017         0.049050000
     0.439590007         0.708739996         0.019600000
     0.540679991         0.763400018         0.021490000
     0.542270005         0.871439993         0.032970000
     0.442220002         0.928240001         0.040210001
     0.639970005         0.707599998         0.013010000
     0.741550028         0.761810005         0.017829999
     0.741819978         0.871840000         0.025610000
     0.642759979         0.927699983         0.030710001
     0.842469990         0.704620004         0.016340001
     0.941730022         0.758289993         0.026720000
     0.941439986         0.869629979         0.034329999
     0.842480004         0.926129997         0.030610001
     0.535510004         0.545310020         0.000830000
     0.646770000         0.368979990         0.019190000
     0.133320004         0.788919985         0.083030000
     0.126870006         0.168239996         0.087920003
     0.177601993         0.472003013         0.251706988
     0.491923004         0.422574013         0.478484005
     0.135088995         0.433046013         0.498789996
     0.374687999         0.123917997         0.479429007
     0.758970022         0.519945979         0.348426014
     0.313297987         0.952593029         0.434751987
     0.585469007         0.301007986         0.330552012
     0.466358989         0.773195982         0.248127997
     0.688727021         0.037179001         0.279594004
     0.716760993         0.079645999         0.450544000
     0.802684009         0.315003008         0.334726989
     0.933299005         0.090037003         0.474355012
     0.355037004         0.970825016         0.355421990
     0.298716009         0.318343997         0.471466988
     0.136309996         0.263969004         0.333397001
     0.665961981         0.774664998         0.373452008
     0.300439000         0.322005987         0.285479009
     0.119429000         0.600229979         0.449557006
     0.939222991         0.638275981         0.250966996
     0.529151976         0.098325998         0.331156999
     0.679096997         0.833567023         0.252362013
     0.191255003         0.055362999         0.313623995
     0.228888005         0.550005972         0.388013005
     0.864041984         0.177340001         0.383518010
     0.028719001         0.315515012         0.400144994
     0.399311990         0.761089027         0.454941988
     0.362109989         0.803234994         0.308391005
     0.970790029         0.314613998         0.472135991
     0.726007998         0.368784994         0.554611981
     0.976370990         0.281226993         0.284426987
     0.372437000         0.689058006         0.390309006
     0.947835982         0.715578020         0.429069996
     0.534461021         0.248187006         0.575361013
     0.961924016         0.436076999         0.234862000
     0.835088015         0.990274012         0.343962014
     0.375458986         0.130409002         0.270630985
     0.910180986         0.640375972         0.322192013
     0.121182002         0.574660003         0.318185002
     0.764254987         0.613408029         0.415553987
     0.507755995         0.390136003         0.395274997
     0.642975986         0.282952994         0.450019985
     0.145649001         0.783604980         0.307886988
     0.967333019         0.819599986         0.357454002
     0.657112002         0.987167001         0.387510985
     0.694890022         0.468073994         0.574331999
     0.300078988         0.349875003         0.394147992
     0.784049988         0.446132004         0.465718001
     0.904036999         0.758327007         0.504715979
     0.546151996         0.925484002         0.196266994
     0.015811000         0.239501998         0.173797995
     0.541127026         0.111465000         0.223097995
     0.363317013         0.633696020         0.585695982
     0.221807003         0.258177996         0.150694996
     0.741603971         0.608416975         0.517633975
     0.856831014         0.958992004         0.533511996
     0.480558008         0.461989999         0.555626988
     0.096644998         0.772485971         0.229817003
     0.654071987         0.961247981         0.509186983
     0.096446000         0.945829988         0.459100991
     0.414039999         0.818325996         0.553398013
     0.126603007         0.741652012         0.508994997
     0.575999975         0.756721020         0.502620995
     0.488283992         0.053550001         0.544839978
     0.153527007         0.580443025         0.558400989
     0.485529006         0.416310996         0.271735013
     0.272563994         0.640376985         0.220006004
     0.613901019         0.656350017         0.164480999
     0.668494999         0.591489971         0.221673995
     0.460669011         0.270769000         0.106344998
     0.644339979         0.231200993         0.132945001
     0.410710007         0.457248986         0.094205000
     0.564742029         0.467584997         0.050260000
     0.593268991         0.407011986         0.114376001
     0.752453029         0.420857996         0.071834996
     0.780432999         0.364681005         0.134771004
     0.344458014         0.639917016         0.084757000
     0.542191982         0.597629011         0.100349002
     0.727483988         0.621546984         0.056233000
     0.726970971         0.549619973         0.117640004
     0.908281028         0.500068009         0.130814999
     0.502849996         0.788792014         0.090043999
     0.676416993         0.735680997         0.107888997
     0.860737026         0.681075990         0.113439001
     0.343611002         0.361577004         0.148174003
     0.525413990         0.329869002         0.171128005
     0.711553991         0.288686007         0.189715996
     0.293974996         0.546508014         0.136292994
     0.471183985         0.509905994         0.158748001
     0.525066972         0.462956995         0.223988995
     0.665188015         0.462644011         0.176911995
     0.855102003         0.434184998         0.192127004
     0.426409006         0.689639986         0.143300995
     0.476705015         0.640187979         0.211750999
     0.808178008         0.607308984         0.174024999
     0.558284998         0.830375016         0.150465995
     0.765002012         0.780035019         0.162294999
     0.217533007         0.530180991         0.237746999
     0.109489001         0.456517011         0.237323001
     0.491540998         0.447010010         0.505630016
     0.546356976         0.364084989         0.477209985
     0.147560000         0.470656991         0.523244977
     0.201527998         0.387840986         0.492157996
     0.409518003         0.096008003         0.502901018
     0.354191005         0.062142000         0.463340014
     0.762701988         0.542900026         0.376006991
     0.779725015         0.443289012         0.346184999
     0.172040001         0.954105020         0.448356986
     0.329068989         0.959689021         0.407108992
     0.563383996         0.337184012         0.354793012
     0.537074029         0.375380993         0.288046986
     0.417180002         0.788183987         0.272890002
     0.214974001         0.697252989         0.221882001
     0.651772022         0.075704999         0.258462012
     0.690717995         0.962258995         0.270918012
     0.687839985         0.034281999         0.472283006
     0.798489988         0.083380997         0.454434991
     0.824302971         0.258623004         0.355060011
     0.668576002         0.303296000         0.330098987
     0.289575011         0.632254004         0.192094997
     0.955290020         0.165313005         0.476677001
     0.415993989         0.021111000         0.350358009
     0.288071007         0.003915000         0.342994988
     0.370171010         0.357899010         0.474613011
     0.318850011         0.241687000         0.476559013
     0.207074001         0.295666009         0.324443996
     0.123885997         0.284208000         0.360489994
     0.648724020         0.848102987         0.382355005
     0.732913017         0.785139024         0.358496994
     0.250591993         0.366342992         0.269457996
     0.373910993         0.361292988         0.282355011
     0.119956002         0.535434008         0.466178000
     0.162140995         0.580753028         0.425406992
     0.917985976         0.647686005         0.279496998
     0.870895982         0.646112978         0.235029995
     0.548650026         0.176717997         0.333144993
     0.586400986         0.068443999         0.313676000
     0.721807003         0.783132970         0.236379996
     0.604569018         0.799673021         0.255212009
     0.167168006         0.124862999         0.324039996
     0.244265005         0.074598998         0.293305010
     0.291878998         0.613113999         0.388451010
     0.188091993         0.556614995         0.363727987
     0.935006022         0.210844994         0.391054988
     0.877951026         0.109223999         0.370371014
     0.014962000         0.316096991         0.429046005
     0.994008005         0.380638003         0.391184986
     0.346091986         0.723254979         0.470744997
     0.346726000         0.883123994         0.443078995
     0.372911990         0.868363976         0.324663997
     0.279110014         0.796118975         0.307101011
     0.904079020         0.360771000         0.471787006
     0.027460000         0.355432987         0.487037987
     0.979930997         0.215614006         0.269755006
     0.661778986         0.322977006         0.561194003
     0.040208999         0.277821004         0.303902000
     0.855443001         0.303137988         0.313612014
     0.347591996         0.749799013         0.375427008
     0.388749003         0.726221025         0.425801009
     0.013333000         0.668657005         0.435456991
     0.968859971         0.763661981         0.407985985
     0.542689979         0.236145005         0.602670014
     0.516789973         0.176385999         0.564467013
     0.963662982         0.379218996         0.255452991
     0.953414977         0.510733008         0.245648995
     0.807806015         0.012965000         0.318845987
     0.766396999         0.988687992         0.360682011
     0.422591001         0.120439000         0.293592006
     0.344444990         0.205083996         0.273355007
     0.848084986         0.593232989         0.333025992
     0.920669019         0.707665980         0.337273002
     0.039494000         0.582575977         0.320511997
     0.138197005         0.532402992         0.294779986
     0.837454021         0.650671005         0.420172989
     0.713680983         0.671621978         0.408089995
     0.514518976         0.432428002         0.418700010
     0.424376994         0.370609999         0.394483000
     0.600221992         0.292470008         0.426364005
     0.668277979         0.207183003         0.451065004
     0.123288997         0.800089002         0.281403989
     0.139717996         0.703931987         0.310265005
     0.036931999         0.824801981         0.342642009
     0.924088001         0.885300994         0.351832002
     0.602791011         0.032032002         0.374136001
     0.679130971         0.024681000         0.412467986
     0.457489014         0.833011985         0.230242997
     0.718448997         0.521966994         0.554584980
     0.288213998         0.330504000         0.421586007
     0.270202994         0.424329996         0.391925991
     0.730379999         0.387320995         0.460934013
     0.772741020         0.498135000         0.444887996
     0.849107027         0.702105999         0.511554003
     0.909325004         0.756027997         0.476383001
     0.536868989         0.005473000         0.202366993
     0.606733024         0.901697993         0.213442996
     0.993326008         0.183954999         0.155908003
     0.963151991         0.298509002         0.167698994
     0.471650004         0.126298994         0.238882005
     0.554197013         0.172402993         0.205252007
     0.286296010         0.614790022         0.579366982
     0.406679004         0.572422981         0.576129019
     0.146209002         0.264167994         0.162740007
     0.206894994         0.221230999         0.126133993
     0.676014006         0.652574003         0.510672987
     0.748817980         0.550028026         0.498497009
     0.891214013         0.011271000         0.515956998
     0.879858971         0.888207018         0.523953021
     0.466724008         0.387910992         0.563291013
     0.559201002         0.472624987         0.564095020
     0.033386000         0.722096026         0.234998003
     0.073211998         0.817901015         0.208836004
     0.730917990         0.958486021         0.521510005
     0.631169975         0.886201024         0.504110992
     0.105642997         0.891415000         0.478846997
     0.999280989         0.046852000         0.467081010
     0.394483000         0.750265002         0.567520976
     0.351431012         0.829791009         0.536404014
     0.044404000         0.747933984         0.511341989
     0.135361999         0.697929978         0.485397011
     0.524140000         0.772791028         0.524128973
     0.522189975         0.751953006         0.480845004
     0.555490971         0.019781999         0.532480001
     0.453211993         0.994424999         0.558372974
     0.142277002         0.644681990         0.541441977
     0.091756001         0.579613984         0.576155007
     0.515761018         0.594313979         0.334454000
