# Supplementary material for: Differentiating interfacial water structures via alkali metal cation promotor for H2O2 electrosynthesis in acid
Source: Nat Commun. 2026 Apr 8;17:4973. doi: 10.1038/s41467-026-71584-9 (PMC13237355; doi:10.1038/s41467-026-71584-9)
Supplement: Supplementary file 3 — Supplementary Data 1 [file 41467_2026_71584_MOESM3_ESM.zip › Supplementary data 1/Cs-OOH.vasp]

cs                                    
1.0
       12.1239995956         0.0000000000         0.0000000000
        0.0000000000        12.6000003815         0.0000000000
        0.0000000000         0.0000000000        35.0000000000
    C    N    O   Co    H   Cs
   57    2   68   30  128    1
Direct
     0.036970001         0.029400000         0.045380000
     0.138160005         0.086319998         0.056150001
     0.138699993         0.205620006         0.051959999
     0.039290000         0.257270008         0.037579998
     0.243249997         0.030700000         0.050310001
     0.342310011         0.089070000         0.048149999
     0.342610002         0.203250006         0.048850000
     0.243019998         0.259950012         0.045540001
     0.441830009         0.034639999         0.040539999
     0.542240024         0.091480002         0.036509998
     0.544080019         0.203840002         0.038929999
     0.444720000         0.260540009         0.046870001
     0.640240014         0.034030002         0.029589999
     0.741010010         0.088600002         0.028689999
     0.741479993         0.199049994         0.026590001
     0.642700016         0.257660002         0.028929999
     0.841329992         0.032170001         0.031259999
     0.940100014         0.087150000         0.038350001
     0.941200018         0.199709997         0.034990001
     0.842729986         0.253639996         0.026260000
     0.041579999         0.364109993         0.026890000
     0.142539993         0.420450002         0.026459999
     0.141360000         0.529919982         0.021490000
     0.040380001         0.586860001         0.018540001
     0.242730007         0.366400003         0.033909999
     0.343650013         0.424039990         0.031250000
     0.343389988         0.532060027         0.018010000
     0.241579995         0.587220013         0.020040000
     0.441000015         0.375290006         0.045979999
     0.440450013         0.590699971         0.007900000
     0.740880013         0.417699993         0.014430000
     0.736999989         0.530319989         0.005390000
     0.634320021         0.589359999         0.002540000
     0.843029976         0.363660008         0.018890001
     0.943419993         0.419220001         0.017519999
     0.941550016         0.530409992         0.013060000
     0.840290010         0.586449981         0.008590000
     0.038520001         0.696500003         0.024189999
     0.138630003         0.748359978         0.037140001
     0.139019996         0.861689985         0.046950001
     0.036550000         0.920029998         0.041170001
     0.240799993         0.698180020         0.025260000
     0.338789999         0.756850004         0.023510000
     0.339450002         0.867760003         0.033599999
     0.242369995         0.921620011         0.043749999
     0.437350005         0.703209996         0.012060000
     0.537940025         0.759010017         0.013310000
     0.539640009         0.867659986         0.024170000
     0.440149993         0.923680007         0.033160001
     0.638599992         0.702139974         0.008050000
     0.740100026         0.756799996         0.013240000
     0.740480006         0.867640018         0.020220000
     0.640779972         0.923340023         0.024410000
     0.841099977         0.699230015         0.013330000
     0.940670013         0.753440022         0.022539999
     0.940310001         0.864669979         0.030350000
     0.840969980         0.921109974         0.027090000
     0.535329998         0.536409974         0.000340000
     0.645770013         0.364960015         0.024750000
     0.136700004         0.781459987         0.078299999
     0.126909003         0.154349998         0.090462998
     0.582938015         0.752615988         0.263466001
     0.863749981         0.589594007         0.286466002
     0.644257009         0.171377003         0.235740006
     0.598438978         0.567255020         0.625496984
     0.284682006         0.642629981         0.279783010
     0.440335006         0.660309970         0.665037990
     0.918150008         0.398755014         0.248344004
     0.382625997         0.779438972         0.236141995
     0.324815989         0.869735003         0.217384994
     0.929172993         0.746931016         0.240241006
     0.761465013         0.865858018         0.225141004
     0.086277999         0.415248007         0.198731005
     0.467548996         0.056265999         0.212543994
     0.196135998         0.271279991         0.154109001
     0.500974000         0.399969012         0.525328994
     0.144245997         0.438481003         0.511568010
     0.309551001         0.102545001         0.518154025
     0.837242007         0.467577010         0.390819997
     0.299504012         0.967689991         0.456734985
     0.531289995         0.288168013         0.340317011
     0.464432001         0.687950015         0.324382007
     0.786862016         0.052389000         0.279626012
     0.642081976         0.081450000         0.448017001
     0.747406006         0.294120014         0.354059011
     0.322384000         0.108588003         0.398041010
     0.312115014         0.308297008         0.499754995
     0.076237999         0.243426993         0.343602985
     0.661765993         0.721186996         0.388484001
     0.141455993         0.613802016         0.467743993
     0.547568977         0.099257000         0.322719991
     0.207053006         0.061245002         0.330119997
     0.270393014         0.547919989         0.407813013
     0.819527984         0.151700005         0.402696997
     0.985966027         0.294268996         0.408048987
     0.419669986         0.777463973         0.453249991
     0.411502987         0.835569024         0.374484986
     0.992488980         0.312440991         0.478731006
     0.892916024         0.238407999         0.297789007
     0.493072987         0.583037972         0.391736001
     0.948498011         0.703274012         0.451117009
     0.449885994         0.162036002         0.622671008
     0.807632983         0.970417976         0.358920991
     0.374514014         0.124649003         0.278539002
     0.956296027         0.624540985         0.354086995
     0.175873995         0.653029978         0.346967995
     0.753515005         0.609045029         0.447779000
     0.537033021         0.379851013         0.411534995
     0.631527007         0.290073991         0.474804014
     0.180779994         0.866527975         0.366297007
     0.960981011         0.821170986         0.384469002
     0.590768993         0.970606029         0.382892013
     0.598284006         0.591199994         0.547650993
     0.318670988         0.328956008         0.420246005
     0.802483022         0.421411991         0.490496010
     0.921647012         0.741319001         0.527375996
     0.333061993         0.585879982         0.604569972
     0.824073017         0.564754009         0.551874995
     0.860683978         0.950623989         0.532629013
     0.454342991         0.402274996         0.601577997
     0.651180029         0.946797013         0.506503999
     0.117605999         0.966131985         0.505941987
     0.360552013         0.793673992         0.561980009
     0.140589997         0.745679021         0.530993998
     0.611086011         0.729062021         0.488043010
     0.119964004         0.565338016         0.575021029
     0.464812011         0.994246006         0.557709992
     0.584805012         0.665418983         0.161991000
     0.599422991         0.625486016         0.225119993
     0.444727004         0.274239987         0.109337002
     0.619422019         0.240660995         0.138899997
     0.393397003         0.464341998         0.091491997
     0.559418976         0.465110987         0.052414998
     0.575314999         0.415279001         0.117748998
     0.739413977         0.424658000         0.078942001
     0.752368987         0.373059005         0.144362003
     0.329176009         0.643954992         0.079958998
     0.531150997         0.604928017         0.097657003
     0.703884006         0.614567995         0.058467999
     0.710965991         0.557843029         0.123388000
     0.885260999         0.506982028         0.144080997
     0.502295017         0.791492999         0.081834003
     0.672392011         0.741814017         0.109453000
     0.844350994         0.693256974         0.130755007
     0.318149000         0.376127005         0.145860001
     0.491055995         0.342703998         0.173353001
     0.664020002         0.292719007         0.199570000
     0.274955988         0.563537002         0.134296000
     0.446689010         0.522571027         0.154131994
     0.468353987         0.487854004         0.217759997
     0.632040977         0.475133002         0.184140995
     0.818229020         0.436571985         0.201996997
     0.408156991         0.708209991         0.134940997
     0.418222994         0.666782975         0.200849995
     0.770545006         0.610221982         0.184042007
     0.543628991         0.840462983         0.142413005
     0.725503027         0.789880991         0.173212007
     0.554422975         0.732899010         0.289559990
     0.894433975         0.523971975         0.275261998
     0.902631998         0.603259981         0.311428010
     0.584954977         0.121775001         0.226481006
     0.701430023         0.128524005         0.249087006
     0.547285974         0.606236994         0.643579006
     0.673152983         0.575451016         0.635095000
     0.304591000         0.706598997         0.263135999
     0.301961988         0.582651019         0.262793988
     0.512066007         0.781324029         0.251533002
     0.417629987         0.628737986         0.689118981
     0.385046005         0.636189997         0.645455003
     0.993391991         0.397610992         0.236757994
     0.908043027         0.333676010         0.265040010
     0.385737002         0.921374977         0.213988006
     0.904416978         0.687038004         0.257360011
     0.942254007         0.713445008         0.215287000
     0.829473019         0.820032001         0.232656002
     0.701206982         0.838010013         0.241424993
     0.025788000         0.451072007         0.183520004
     0.150477007         0.463234991         0.196915001
     0.421669006         0.081820004         0.234683007
     0.447842002         0.101242997         0.190623000
     0.133725002         0.307004005         0.167076007
     0.170294002         0.227351993         0.132333994
     0.477696002         0.393233001         0.574461997
     0.553779006         0.353172004         0.511672974
     0.137041003         0.470178992         0.537441015
     0.210543007         0.390031993         0.510946989
     0.367247999         0.070514001         0.535344005
     0.319225997         0.060748000         0.494226992
     0.794178009         0.500612020         0.411585987
     0.792711020         0.408953995         0.379523993
     0.299991995         0.015796000         0.434056997
     0.546595991         0.342896998         0.386453986
     0.455839992         0.286110014         0.349884987
     0.442808002         0.750087976         0.341417015
     0.397870988         0.669808984         0.308836013
     0.844106019         0.108673997         0.282721996
     0.647745013         0.028250000         0.469825000
     0.717301011         0.097615004         0.438912988
     0.769472003         0.237029001         0.373398006
     0.665378988         0.286644995         0.351321995
     0.308140010         0.183235005         0.404881001
     0.280945003         0.094043002         0.374274999
     0.427742004         0.374031007         0.515919030
     0.311421990         0.230976999         0.508104980
     0.128484994         0.300033987         0.338030010
     0.048160002         0.260650992         0.370777011
     0.647179008         0.795976996         0.393848002
     0.706093013         0.692260027         0.410028994
     0.141865000         0.545744002         0.482850999
     0.194481999         0.600529015         0.446521014
     0.544098020         0.185577005         0.331016988
     0.611741006         0.091145001         0.306111991
     0.153833002         0.120245002         0.333018988
     0.258349001         0.081267998         0.309249014
     0.348161012         0.571775973         0.408733010
     0.238592997         0.582989991         0.384739012
     0.889388978         0.192018002         0.407739997
     0.835538030         0.087761000         0.387046009
     0.000687000         0.300199002         0.438192010
     0.943669975         0.359647006         0.402749002
     0.421085000         0.781024992         0.425166994
     0.380144000         0.843886018         0.459921986
     0.464287996         0.895044982         0.378560990
     0.334517986         0.862232983         0.375138015
     0.922138989         0.351817012         0.483233005
     0.962575972         0.238764003         0.313313991
     0.834179997         0.259595990         0.316652000
     0.470393002         0.606688976         0.365756005
     0.551358998         0.637350023         0.397269011
     0.956436992         0.755668998         0.430150002
     0.462428004         0.114808001         0.600908995
     0.728969991         0.962428987         0.367572010
     0.441664010         0.109260999         0.295671999
     0.376792014         0.201504007         0.275061011
     0.917586029         0.571438015         0.370209008
     0.946278989         0.697068989         0.365505993
     0.096074998         0.633545995         0.347952008
     0.202929005         0.641319990         0.320533007
     0.827894986         0.643846989         0.450839013
     0.699280024         0.649515986         0.464589000
     0.526668012         0.456557006         0.405238986
     0.399455994         0.344357014         0.418742001
     0.598698020         0.323300987         0.451689988
     0.631177008         0.212441996         0.469348997
     0.182785004         0.924058974         0.347032994
     0.180935994         0.796005011         0.353505999
     0.906781971         0.874634981         0.375310004
     0.585995018         0.593599021         0.575779974
     0.559000015         0.526901007         0.538316011
     0.311850995         0.308620989         0.471359015
     0.284563988         0.398855001         0.414804012
     0.742191970         0.368198991         0.486568987
     0.781688988         0.484131992         0.475075990
     0.883476019         0.674925983         0.537081003
     0.921123981         0.735701025         0.499049991
     0.253960997         0.573346019         0.599822998
     0.370442003         0.515134990         0.601899981
     0.742538989         0.576533020         0.551760972
     0.830806017         0.503822982         0.534233987
     0.880248010         0.874294996         0.534443974
     0.450098008         0.234626994         0.612773001
     0.517762005         0.436587989         0.614096999
     0.728435993         0.952636003         0.516798973
     0.640459001         0.870382011         0.500496984
     0.132782996         0.896781027         0.517907977
     0.369967997         0.728426993         0.576973975
     0.284666002         0.788738012         0.552501976
     0.057069000         0.748274028         0.531646013
     0.157033995         0.707958996         0.506604016
     0.595516026         0.688790977         0.512031019
     0.537485003         0.744190991         0.475701988
     0.431576014         0.923546016         0.562582016
     0.128031000         0.634114981         0.560874999
     0.045396999         0.564994991         0.585460007
     0.222442001         0.960462987         0.465856999
     0.810056984         0.999822021         0.260457993
     0.049772002         0.355693012         0.492186993
     0.021435000         0.665539026         0.454638004
     0.036555000         0.849354982         0.379566014
     0.803065002         0.988331974         0.331541985
     0.569586992         0.022442000         0.362181991
     0.596974015         0.012724000         0.407288015
     0.927303016         0.984384000         0.522589982
     0.166870996         0.017010000         0.518984020
     0.531036019         0.980499983         0.542042017
     0.641068995         0.499953985         0.313212007
