# Supplementary material for: Differentiating interfacial water structures via alkali metal cation promotor for H2O2 electrosynthesis in acid
Source: Nat Commun. 2026 Apr 8;17:4973. doi: 10.1038/s41467-026-71584-9 (PMC13237355; doi:10.1038/s41467-026-71584-9)
Supplement: Supplementary file 3 — Supplementary Data 1 [file 41467_2026_71584_MOESM3_ESM.zip › Supplementary data 1/H-H2O.vasp]

noamc                                 
1.0
       12.1239995956         0.0000000000         0.0000000000
        0.0000000000        12.6000003815         0.0000000000
        0.0000000000         0.0000000000        35.0000000000
    C    N    O   Co    H
   57    2   68   30  128
Direct
     0.038369998         0.036200002         0.045710001
     0.138950005         0.094690003         0.055860002
     0.139740005         0.212430000         0.048900001
     0.041290000         0.262679994         0.032949999
     0.244190007         0.037640002         0.052409999
     0.343459994         0.095389999         0.049070001
     0.343820006         0.209370002         0.046640001
     0.244310006         0.265619993         0.042180002
     0.443650007         0.040180001         0.043790001
     0.543850005         0.096879996         0.037629999
     0.545430005         0.209380001         0.036139999
     0.446049988         0.266479999         0.043620002
     0.642170012         0.039150000         0.032290000
     0.742600024         0.093649998         0.028109999
     0.742999971         0.203109995         0.022430001
     0.643859982         0.261680007         0.024350001
     0.842970014         0.037659999         0.031870000
     0.942080021         0.093340002         0.036899999
     0.943260014         0.205080003         0.030740000
     0.844649971         0.258170009         0.020970000
     0.043570001         0.369599998         0.022369999
     0.144370005         0.426270008         0.023429999
     0.142900005         0.536360025         0.021600001
     0.041630000         0.592999995         0.019630000
     0.244550005         0.371589988         0.030500000
     0.345079988         0.429380000         0.028860001
     0.343840003         0.539020002         0.018810000
     0.242950007         0.594179988         0.022800000
     0.442389995         0.380989999         0.043469999
     0.441810012         0.598399997         0.011260000
     0.742229998         0.422520012         0.009230000
     0.738340020         0.537180007         0.003420000
     0.635200024         0.596849978         0.003810000
     0.845009983         0.368530005         0.013090000
     0.945540011         0.425000012         0.013020000
     0.943639994         0.537000000         0.011390000
     0.841790020         0.592930019         0.008370000
     0.039680000         0.701409996         0.028250000
     0.139229998         0.752830029         0.042660002
     0.139390007         0.867839992         0.051780000
     0.037730001         0.926169991         0.044259999
     0.242589995         0.702769995         0.031830002
     0.341309994         0.760909975         0.032189999
     0.341760010         0.872349977         0.041350000
     0.243560001         0.927330017         0.049050000
     0.439590007         0.708739996         0.019600000
     0.540679991         0.763400018         0.021490000
     0.542270005         0.871439993         0.032970000
     0.442220002         0.928240001         0.040210001
     0.639970005         0.707599998         0.013010000
     0.741550028         0.761810005         0.017829999
     0.741819978         0.871840000         0.025610000
     0.642759979         0.927699983         0.030710001
     0.842469990         0.704620004         0.016340001
     0.941730022         0.758289993         0.026720000
     0.941439986         0.869629979         0.034329999
     0.842480004         0.926129997         0.030610001
     0.535510004         0.545310020         0.000830000
     0.646770000         0.368979990         0.019190000
     0.133320004         0.788919985         0.083030000
     0.126870006         0.168239996         0.087920003
     0.326097995         0.557757974         0.313825011
     0.562614024         0.417950988         0.549144983
     0.193510994         0.385953993         0.531413019
     0.376626998         0.137713000         0.548847020
     0.771248996         0.615467012         0.369120985
     0.197313994         0.029924000         0.524887979
     0.686290026         0.423711985         0.358447999
     0.437348992         0.743948996         0.325506002
     0.740795016         0.988813996         0.345367014
     0.725960016         0.096405998         0.521676004
     0.859452009         0.300164998         0.336517006
     0.460671008         0.747080982         0.244898006
     0.426021010         0.064461999         0.410800993
     0.397294998         0.324797004         0.514782012
     0.150181994         0.351006001         0.380558997
     0.667306006         0.784462988         0.448192000
     0.509535015         0.440396994         0.306962997
     0.163806006         0.563341022         0.491434991
     0.068474002         0.695788980         0.285795987
     0.633840024         0.144464999         0.386500001
     0.049555998         0.727750003         0.192402005
     0.300103009         0.185555995         0.367374003
     0.321613997         0.556234002         0.436156005
     0.852252007         0.198339000         0.402424991
     0.002869000         0.300978988         0.440494001
     0.328729987         0.938215017         0.470259994
     0.392096013         0.875674009         0.380214989
     0.063562997         0.208012998         0.510666013
     0.817498028         0.134142995         0.291231006
     0.061255999         0.353942990         0.305483997
     0.466904014         0.707403004         0.423489988
     0.967298985         0.637952983         0.471967995
     0.606379986         0.179433003         0.263253003
     0.156406999         0.513424993         0.259878010
     0.877098978         0.979048014         0.408297002
     0.509420991         0.227625996         0.327407002
     0.980883002         0.660081029         0.354488999
     0.179691002         0.574163020         0.372552007
     0.769904017         0.590669990         0.443861991
     0.652809978         0.397918999         0.430940986
     0.711284995         0.308519989         0.501429021
     0.188867003         0.795081019         0.373218000
     0.992671013         0.796934009         0.413816988
     0.709576011         0.995039999         0.457937002
     0.662926018         0.775098979         0.338079005
     0.446552008         0.372952014         0.442386001
     0.921076000         0.372886986         0.506789029
     0.187345996         0.568018019         0.181704998
     0.656967998         0.805109024         0.265047997
     0.024907000         0.189787999         0.255549997
     0.638603985         0.994450986         0.231888995
     0.025550000         0.355134994         0.198792994
     0.193206996         0.303099006         0.156561002
     0.807596028         0.857492030         0.211587995
     0.463261008         0.041926000         0.617164016
     0.529897988         0.983790994         0.160640001
     0.572458982         0.636586010         0.552402973
     0.561967015         0.008336000         0.550697029
     0.147232994         0.890892982         0.577861011
     0.393882990         0.745626986         0.578101993
     0.196602002         0.682132006         0.557855010
     0.480904996         0.841917992         0.516034007
     0.325158000         0.895578027         0.627772987
     0.925593972         0.555417001         0.546926975
     0.111854002         0.513890982         0.591544986
     0.759317994         0.625015020         0.587046981
     0.628216982         0.643449008         0.166091993
     0.675514996         0.567147017         0.223230004
     0.449005991         0.265163988         0.106429003
     0.640857995         0.215156004         0.126875997
     0.411058992         0.456791013         0.095377997
     0.564885974         0.467137009         0.050039999
     0.595027030         0.395947009         0.113187000
     0.754804015         0.418000013         0.069636002
     0.778663993         0.344579995         0.130026996
     0.356382012         0.637148023         0.084633000
     0.548717022         0.590043008         0.100946002
     0.725243986         0.617118001         0.056843001
     0.728206992         0.538830996         0.118260004
     0.905803978         0.476902008         0.118987001
     0.516523004         0.778609991         0.089897998
     0.691152990         0.726512015         0.110926002
     0.868619978         0.665530026         0.116668001
     0.343692988         0.360430002         0.149860993
     0.526781976         0.308885992         0.168375999
     0.713132024         0.263280988         0.184572995
     0.304493010         0.558326006         0.142223999
     0.480659992         0.496955007         0.158446997
     0.532898009         0.438315004         0.218499005
     0.679365993         0.440773010         0.177018002
     0.886461973         0.397917002         0.180855006
     0.443298995         0.685196996         0.144266993
     0.491955996         0.617470980         0.210841998
     0.822384000         0.573351026         0.173586994
     0.572788000         0.824572980         0.149406999
     0.780736983         0.756209016         0.168442994
     0.358808994         0.630487978         0.316549003
     0.278324991         0.553067982         0.290832013
     0.624064028         0.388545990         0.534017980
     0.146014005         0.458379000         0.575434983
     0.273723990         0.367136002         0.526821017
     0.440934986         0.091810003         0.543173015
     0.309332013         0.097062998         0.540594995
     0.773927987         0.611072004         0.398391992
     0.738730013         0.544184983         0.362145990
     0.173690006         0.976086020         0.545123994
     0.138731003         0.083833002         0.522404015
     0.668946981         0.408890009         0.387039989
     0.615876019         0.432363003         0.344720006
     0.417021006         0.801514983         0.344871998
     0.429536015         0.774169028         0.299897999
     0.770799994         0.026942000         0.322620004
     0.713591993         0.917020023         0.339121014
     0.660385013         0.059959002         0.536752999
     0.792743981         0.087830000         0.536801994
     0.866679013         0.260071009         0.361589015
     0.794092000         0.346771002         0.341282994
     0.434031993         0.800755024         0.226937994
     0.540973008         0.768827975         0.252218992
     0.498439997         0.098728001         0.407460988
     0.372202992         0.114487000         0.397967994
     0.457551003         0.363480002         0.529520988
     0.392650992         0.251614988         0.526503980
     0.170122996         0.426762015         0.382245988
     0.055284001         0.332275987         0.422010988
     0.678420007         0.858231008         0.457738996
     0.668819010         0.791819990         0.420479000
     0.439089000         0.482221991         0.310074002
     0.550767004         0.475919992         0.286303997
     0.169553995         0.493012995         0.505291998
     0.225520998         0.563713014         0.472627997
     0.023539999         0.688041985         0.309902012
     0.024259999         0.732466996         0.266685009
     0.700199008         0.181805000         0.396548003
     0.665530980         0.084361002         0.371645004
     0.065389000         0.797134995         0.181308001
     0.978875995         0.705052972         0.179976001
     0.257878006         0.248740003         0.375764012
     0.360222012         0.211012006         0.350966990
     0.376246989         0.616514981         0.433479011
     0.271683007         0.562439024         0.414186001
     0.904358029         0.240909994         0.419355989
     0.877496004         0.123588003         0.404632986
     0.063758999         0.216536000         0.482677013
     0.980282009         0.351875991         0.460997999
     0.362302005         0.994392991         0.454641998
     0.275422007         0.973882020         0.487782001
     0.409377009         0.949550986         0.390114009
     0.311592013         0.864027977         0.382622004
     0.002776000         0.257831991         0.517606020
     0.152101994         0.320510000         0.525008976
     0.832606018         0.196548000         0.308835000
     0.748861015         0.156206995         0.278232008
     0.119690001         0.343917996         0.354315013
     0.985243022         0.352508992         0.316502988
     0.436865985         0.773710012         0.412313014
     0.518734992         0.731498003         0.443318993
     0.041869000         0.604664981         0.476907015
     0.981199980         0.702256978         0.456669003
     0.565330982         0.194756001         0.288428009
     0.583956003         0.233354002         0.244329005
     0.122988999         0.455577999         0.275830001
     0.116071001         0.579530001         0.268148988
     0.834038973         0.974174023         0.384232014
     0.819523990         0.982932985         0.428959996
     0.557413995         0.209931999         0.349842012
     0.510897994         0.305474997         0.323738009
     0.903941989         0.630747020         0.357228011
     0.982442975         0.715780973         0.375315994
     0.101258002         0.589420021         0.365226001
     0.225102007         0.563502014         0.349068999
     0.846687019         0.594377995         0.455098987
     0.733359993         0.656556010         0.452820003
     0.683429003         0.465692014         0.440605015
     0.568275988         0.394899994         0.436688006
     0.689296007         0.320901990         0.474554002
     0.708540022         0.231419995         0.507323027
     0.161129996         0.806820989         0.347406000
     0.196539998         0.716575980         0.375360012
     0.069647998         0.816305995         0.408118010
     0.950163007         0.865420997         0.413282007
     0.656790972         0.039062999         0.444045007
     0.722150981         0.033335000         0.483525008
     0.583085001         0.757134020         0.339459985
     0.704654992         0.713303030         0.350392997
     0.428761989         0.346958011         0.469040990
     0.400121003         0.437245011         0.439006001
     0.841708004         0.351069003         0.505423009
     0.922383010         0.438798994         0.522899985
     0.190908998         0.537967980         0.207956001
     0.138041005         0.632375002         0.183630005
     0.645539999         0.882672012         0.260122001
     0.666625977         0.791858971         0.293920010
     0.951152027         0.165098995         0.263740003
     0.060355999         0.288479000         0.289079994
     0.623317003         0.064958997         0.244886994
     0.586076975         0.991649985         0.210547999
     0.054216001         0.407896012         0.216887996
     0.013548000         0.236867994         0.233351007
     0.125732005         0.325964987         0.173207998
     0.167912006         0.254175007         0.136583000
     0.768154979         0.926514983         0.211632997
     0.770355999         0.820806026         0.233527005
     0.414591014         0.091633998         0.603412986
     0.412373990         0.985332012         0.628302991
     0.451994002         0.995373011         0.154492006
     0.567134023         0.051757999         0.151874006
     0.575363994         0.687596977         0.531382024
     0.566886008         0.496414006         0.547667027
     0.536965013         0.008917000         0.578208983
     0.535584986         0.940104008         0.537847996
     0.153834999         0.816034019         0.569199979
     0.202629998         0.897455990         0.598771989
     0.454048991         0.692538977         0.575954020
     0.321934015         0.710923016         0.570360005
     0.166488007         0.621698976         0.574180007
     0.189794004         0.653190970         0.531594992
     0.438244998         0.809648991         0.537735999
     0.424508005         0.874055028         0.498492986
     0.359797001         0.833541989         0.614027977
     0.935407996         0.607228994         0.526176989
     0.862829030         0.582808018         0.563674986
     0.039432000         0.525457978         0.579109013
     0.644777000         0.642910004         0.567345977
