# Supplementary material for: Differentiating interfacial water structures via alkali metal cation promotor for H2O2 electrosynthesis in acid
Source: Nat Commun. 2026 Apr 8;17:4973. doi: 10.1038/s41467-026-71584-9 (PMC13237355; doi:10.1038/s41467-026-71584-9)
Supplement: Supplementary file 3 — Supplementary Data 1 [file 41467_2026_71584_MOESM3_ESM.zip › Supplementary data 1/H-H2O2.vasp]

noamc                                 
1.0
       12.1239995956         0.0000000000         0.0000000000
        0.0000000000        12.6000003815         0.0000000000
        0.0000000000         0.0000000000        35.0000000000
    C    N    O   Co    H
   57    2   68   30  128
Direct
     0.038369998         0.036200002         0.045710001
     0.138950005         0.094690003         0.055860002
     0.139740005         0.212430000         0.048900001
     0.041290000         0.262679994         0.032949999
     0.244190007         0.037640002         0.052409999
     0.343459994         0.095389999         0.049070001
     0.343820006         0.209370002         0.046640001
     0.244310006         0.265619993         0.042180002
     0.443650007         0.040180001         0.043790001
     0.543850005         0.096879996         0.037629999
     0.545430005         0.209380001         0.036139999
     0.446049988         0.266479999         0.043620002
     0.642170012         0.039150000         0.032290000
     0.742600024         0.093649998         0.028109999
     0.742999971         0.203109995         0.022430001
     0.643859982         0.261680007         0.024350001
     0.842970014         0.037659999         0.031870000
     0.942080021         0.093340002         0.036899999
     0.943260014         0.205080003         0.030740000
     0.844649971         0.258170009         0.020970000
     0.043570001         0.369599998         0.022369999
     0.144370005         0.426270008         0.023429999
     0.142900005         0.536360025         0.021600001
     0.041630000         0.592999995         0.019630000
     0.244550005         0.371589988         0.030500000
     0.345079988         0.429380000         0.028860001
     0.343840003         0.539020002         0.018810000
     0.242950007         0.594179988         0.022800000
     0.442389995         0.380989999         0.043469999
     0.441810012         0.598399997         0.011260000
     0.742229998         0.422520012         0.009230000
     0.738340020         0.537180007         0.003420000
     0.635200024         0.596849978         0.003810000
     0.845009983         0.368530005         0.013090000
     0.945540011         0.425000012         0.013020000
     0.943639994         0.537000000         0.011390000
     0.841790020         0.592930019         0.008370000
     0.039680000         0.701409996         0.028250000
     0.139229998         0.752830029         0.042660002
     0.139390007         0.867839992         0.051780000
     0.037730001         0.926169991         0.044259999
     0.242589995         0.702769995         0.031830002
     0.341309994         0.760909975         0.032189999
     0.341760010         0.872349977         0.041350000
     0.243560001         0.927330017         0.049050000
     0.439590007         0.708739996         0.019600000
     0.540679991         0.763400018         0.021490000
     0.542270005         0.871439993         0.032970000
     0.442220002         0.928240001         0.040210001
     0.639970005         0.707599998         0.013010000
     0.741550028         0.761810005         0.017829999
     0.741819978         0.871840000         0.025610000
     0.642759979         0.927699983         0.030710001
     0.842469990         0.704620004         0.016340001
     0.941730022         0.758289993         0.026720000
     0.941439986         0.869629979         0.034329999
     0.842480004         0.926129997         0.030610001
     0.535510004         0.545310020         0.000830000
     0.646770000         0.368979990         0.019190000
     0.133320004         0.788919985         0.083030000
     0.126870006         0.168239996         0.087920003
     0.338301986         0.549777985         0.324301004
     0.556428015         0.426699013         0.559898973
     0.177524000         0.390130013         0.542003989
     0.351078987         0.112775996         0.561209023
     0.768181026         0.602572978         0.371374995
     0.168681994         0.045770001         0.523209989
     0.686321974         0.407521009         0.365370989
     0.444133013         0.737706006         0.328166008
     0.733916998         0.976530015         0.353150010
     0.707975984         0.093901001         0.523153007
     0.861548007         0.289330006         0.338488996
     0.465425014         0.742532015         0.247146994
     0.408093005         0.054954998         0.410645992
     0.383257002         0.311843991         0.530601978
     0.150234997         0.338046998         0.380187005
     0.652348995         0.787919998         0.445630014
     0.514895022         0.429248989         0.314505011
     0.144494995         0.567534029         0.502279997
     0.086168997         0.704014003         0.299860001
     0.626816988         0.131071001         0.392105997
     0.019127000         0.709276021         0.220267996
     0.292964011         0.171394005         0.362372994
     0.304980010         0.554660022         0.449548990
     0.852342010         0.190192997         0.406325996
     0.004502000         0.320084989         0.439617991
     0.300130993         0.943879008         0.470090985
     0.384173989         0.862829983         0.381859988
     0.048615001         0.236627996         0.514325023
     0.797122002         0.110082000         0.298601002
     0.058549002         0.365884990         0.309273988
     0.449595988         0.699096024         0.429717988
     0.954038978         0.626573980         0.473614991
     0.597495019         0.171390995         0.264084995
     0.178781003         0.530498028         0.269178003
     0.878111005         0.971563995         0.413240999
     0.503652990         0.216959000         0.330226988
     0.982210994         0.640693009         0.362091005
     0.185007006         0.560118020         0.380759001
     0.750962973         0.594561994         0.446752012
     0.641966999         0.398532003         0.439289987
     0.695896983         0.309693009         0.510306001
     0.182751998         0.784262002         0.373477995
     0.991639018         0.787759006         0.418687999
     0.699742973         0.994006991         0.458424002
     0.665462017         0.766474009         0.339246988
     0.435721010         0.373636007         0.457132012
     0.890910029         0.345191002         0.545256972
     0.183127001         0.564059973         0.191089004
     0.663975000         0.802758992         0.265639991
     0.087085001         0.241367996         0.247768000
     0.643357992         0.990422010         0.230713993
     0.043442000         0.374112993         0.188229993
     0.205460995         0.281170011         0.153864995
     0.815171003         0.854453981         0.211522996
     0.539614022         0.968576014         0.629229009
     0.527194023         0.983165979         0.160160005
     0.544445992         0.638139009         0.563624024
     0.544629991         0.002600000         0.553034008
     0.109178998         0.907837987         0.577477992
     0.365653008         0.762247980         0.576865017
     0.158289999         0.692725003         0.567606986
     0.457753986         0.848120987         0.513984025
     0.320064992         0.945699990         0.615830004
     0.893755972         0.563791990         0.549293995
     0.109206997         0.557443023         0.625491977
     0.160720006         0.461003989         0.618137002
     0.627838016         0.644282997         0.166160002
     0.682121992         0.567707002         0.222409993
     0.456817001         0.261238009         0.105825000
     0.645107985         0.213937998         0.127826005
     0.410322011         0.454777002         0.096533999
     0.564018011         0.467040002         0.050347999
     0.595858991         0.394726992         0.113367997
     0.754628003         0.419479012         0.069050997
     0.780903995         0.345153004         0.128803998
     0.348504990         0.632330000         0.089514002
     0.545184016         0.590326011         0.101285003
     0.726207018         0.618659973         0.056536999
     0.725095987         0.540390015         0.117709003
     0.903357029         0.481213987         0.115474001
     0.507116973         0.775231004         0.089464001
     0.685434997         0.727274001         0.110258996
     0.864998996         0.668168008         0.114520997
     0.350728989         0.352337003         0.149618000
     0.533146977         0.306827992         0.169496000
     0.722537994         0.264822990         0.184485003
     0.303523988         0.551160991         0.147130996
     0.482915998         0.494302005         0.159155995
     0.541083992         0.436428994         0.218742996
     0.684536994         0.440495998         0.176621005
     0.893495977         0.402512997         0.177312002
     0.441121995         0.682632983         0.146125004
     0.494717002         0.613623023         0.211677998
     0.824531972         0.575507998         0.171790004
     0.567099988         0.823710978         0.148553997
     0.780057013         0.757070005         0.167161003
     0.372765988         0.622439027         0.325711995
     0.290805012         0.545404971         0.301010013
     0.613121986         0.391860008         0.544058979
     0.161208004         0.404689997         0.569064021
     0.309653014         0.344410986         0.535534978
     0.419479996         0.074436001         0.553574026
     0.288599014         0.087676004         0.544728994
     0.764203012         0.604803979         0.400476009
     0.737748027         0.529603004         0.365826011
     0.137952000         0.993260980         0.542298019
     0.117328003         0.106610000         0.521112978
     0.665031016         0.398299992         0.393485993
     0.617730975         0.418040991         0.350533009
     0.419337988         0.794987977         0.347265005
     0.432864994         0.764020979         0.302132994
     0.758817017         0.018611999         0.330013990
     0.708594024         0.904537022         0.346098006
     0.642982006         0.055962000         0.537571013
     0.774380028         0.085290998         0.538478971
     0.871681988         0.249151006         0.363076001
     0.796113014         0.334050000         0.344695985
     0.437435001         0.795464993         0.229132995
     0.545561016         0.764922023         0.253587008
     0.480944991         0.089037001         0.410631001
     0.358853012         0.103050001         0.394876003
     0.488018990         0.388608009         0.552309990
     0.377029985         0.239138007         0.541913986
     0.176669002         0.411249995         0.384577990
     0.058612999         0.325985014         0.418029010
     0.664407015         0.861648977         0.455318987
     0.651712000         0.795129001         0.417901993
     0.446289003         0.473794013         0.318702996
     0.549678981         0.456791013         0.291112006
     0.152261004         0.498773009         0.516641974
     0.208505005         0.569368005         0.484151989
     0.032756999         0.681500971         0.320567012
     0.044096999         0.724857986         0.277101010
     0.692439020         0.172339007         0.400162995
     0.659128010         0.070183001         0.377422005
     0.991321981         0.777904987         0.211319998
     0.956071019         0.661392987         0.214756995
     0.250508994         0.234042004         0.371208012
     0.357791990         0.198042005         0.348352998
     0.359959006         0.613880992         0.444842994
     0.259707004         0.553044021         0.426216006
     0.899393022         0.237132996         0.422484994
     0.879099011         0.116320997         0.410169989
     0.042851999         0.255641997         0.487064004
     0.985278010         0.392488986         0.446875989
     0.335056990         0.996179998         0.453072011
     0.247728005         0.983578026         0.486616999
     0.398586005         0.937491000         0.391360998
     0.303016007         0.850785017         0.381599993
     0.982361972         0.274406999         0.526639998
     0.130389005         0.328714013         0.533159971
     0.826416016         0.174088001         0.312070996
     0.732891023         0.138383999         0.284684986
     0.116798997         0.341904014         0.353971988
     0.982001007         0.350095987         0.318259001
     0.421027005         0.762250006         0.416045010
     0.506040990         0.728331029         0.446969002
     0.027361000         0.599272013         0.483610988
     0.971421003         0.691085994         0.458673000
     0.557002008         0.186190993         0.289007008
     0.583558977         0.230140001         0.246087000
     0.133640006         0.472032994         0.280238003
     0.142217994         0.596437991         0.279801011
     0.834249020         0.966032982         0.389212012
     0.819549978         0.975658000         0.433452994
     0.550538003         0.196473002         0.352463990
     0.508140981         0.295336992         0.327282995
     0.904160023         0.613511026         0.362984985
     0.981465995         0.698423982         0.382075995
     0.107418999         0.573215008         0.372240990
     0.235359997         0.553596973         0.358200997
     0.826430023         0.596186996         0.458544999
     0.716800988         0.664363027         0.452814996
     0.669398010         0.469918013         0.446444988
     0.559642971         0.394367009         0.446547002
     0.682367980         0.329362005         0.483296990
     0.690165997         0.231474996         0.512966990
     0.155919001         0.784168005         0.347002000
     0.194925994         0.708140016         0.379388988
     0.067346998         0.807636976         0.411498994
     0.948643982         0.855991006         0.418000996
     0.657661021         0.042027000         0.441857010
     0.707235992         0.031792998         0.484135985
     0.584982991         0.749132991         0.339136988
     0.704979002         0.703118026         0.350946009
     0.420150995         0.344716012         0.483171999
     0.388067007         0.437344015         0.454573989
     0.818960011         0.335716993         0.531942010
     0.899065018         0.423251003         0.548039019
     0.196753994         0.546841025         0.218852997
     0.132865995         0.625949979         0.192514002
     0.652167022         0.880016029         0.260358989
     0.673720002         0.789747000         0.294252008
     0.156846002         0.207048997         0.241971001
     0.072731003         0.311329007         0.289007008
     0.624504030         0.059420001         0.243898004
     0.591467023         0.986496985         0.209203005
     0.081028000         0.443091005         0.190900996
     0.071702003         0.290161997         0.225859001
     0.135731995         0.316787004         0.165491998
     0.182823002         0.238518998         0.131519005
     0.777836978         0.924579978         0.211863995
     0.777121007         0.817988992         0.233349994
     0.557677984         0.031649999         0.643956006
     0.457426012         0.961040974         0.630900979
     0.448713988         0.995769978         0.155293003
     0.563956022         0.050820000         0.150913998
     0.549220026         0.664233029         0.537486017
     0.548041999         0.558242023         0.561631978
     0.549830019         0.984345973         0.580962002
     0.516870022         0.937812984         0.537868977
     0.116175003         0.830686986         0.572059989
     0.166638002         0.921546996         0.596790016
     0.425332993         0.707543015         0.578327000
     0.292580992         0.725741029         0.573818982
     0.134238005         0.641309023         0.587931991
     0.150758997         0.654062986         0.543017983
     0.414788991         0.813446999         0.535079002
     0.400530010         0.881766021         0.497173995
     0.326301008         0.005027000         0.597271979
     0.339765012         0.879163027         0.601738989
     0.902642012         0.604855001         0.525566995
     0.832246006         0.595113993         0.563140988
     0.154659003         0.422518998         0.642498016
