# Supplementary material for: Differentiating interfacial water structures via alkali metal cation promotor for H2O2 electrosynthesis in acid
Source: Nat Commun. 2026 Apr 8;17:4973. doi: 10.1038/s41467-026-71584-9 (PMC13237355; doi:10.1038/s41467-026-71584-9)
Supplement: Supplementary file 3 — Supplementary Data 1 [file 41467_2026_71584_MOESM3_ESM.zip › Supplementary data 1/H-MD-final.vasp]

POSCAR file written by OVITO Basic 3.8.5
1
32.054 0.0 0.0
0.0 32.054 0.0
0.0 0.0 32.054
H O S 
2198 1129 10 
Direct
0.9889561365 0.461096899 0.5500093592
0.9746053535 0.4423784863 0.5010295127
1.0086104698 0.4810632058 0.5057091159
0.7927247769 0.1197978411 0.6292506395
0.7624633431 0.1460036189 0.5983652586
0.775566232 0.1647220316 0.642665502
0.9942596868 0.9633743059 0.115118238
1.0320084857 0.9437199725 0.0895364073
0.9839645598 0.9268734011 0.0842328571
0.1366444126 0.4451862482 0.5986772322
0.153490984 0.4046296874 0.6311224808
0.1413240157 0.4504897985 0.6495289199
0.1266612591 0.5340987084 0.8495039621
0.1051350845 0.5609284333 0.8123791103
0.1478754602 0.5774630311 0.8298496288
0.8179946341 0.5606164597 0.7896050415
0.80707556 0.6024209147 0.8117551632
0.8519997504 0.576839084 0.8242341049
0.7833655706 0.5266113434 0.4345791477
0.7818057029 0.4801272852 0.4420665128
0.7456167717 0.50695701 0.4660884757
0.2773444812 0.0 0.2277406876
0.2402196294 -0.0215261746 0.258314095
0.2467710738 0.0283895926 0.2601859362
0.5949335496 0.1201098147 0.9309290572
0.6080364385 0.1578586136 0.9028514382
0.6420415549 0.1176140263 0.9103388033
0.8707181631 0.7677668934 0.7169152056
0.8229862108 0.7805578087 0.7169152056
0.852311724 0.796780433 0.6788544331
0.8086354277 0.3147813065 0.9936357397
0.8048917452 0.2698571161 0.971485618
0.8292256817 0.3091657827 0.9449678667
0.7253384913 0.3235165658 0.5618643539
0.768702814 0.2982467087 0.5646721158
0.7421850627 0.3032382854 0.5219317402
0.5581206714 0.0127909153 0.9805328508
0.5606164597 0.0658264179 0.9799089037
0.5961814438 0.0377487989 0.9586947027
0.097959693 0.1812566294 0.2249329257
0.1244774443 0.1893679416 0.2673613278
0.0783053597 0.178136894 0.2717289574
0.7387533537 0.8928682848 0.4483059837
0.7075559993 0.933112872 0.4589130842
0.6981967929 0.9081549885 0.4177325763
0.5019654333 0.9858364011 0.0399326137
0.4495538778 0.981780745 0.0221501217
0.4707680789 1.0248330942 0.0368128783
0.9805328508 0.524115555 0.730330068
0.9328008985 0.5340987084 0.712547576
0.9664940413 0.5709115867 0.7137954701
0.8261059462 0.0187184127 0.7711986024
0.8635427716 -0.013726836 0.7833655706
0.8179946341 -0.0308853809 0.7752542584
0.9056592001 0.0864166719 0.8133150309
0.8585511949 0.1026392962 0.8023959568
0.8969239408 0.1338366507 0.8179946341
0.4564172958 0.0951519311 0.9558869408
0.4086853435 0.0920321957 0.9677419355
0.4199163911 0.1119985025 0.9268734011
0.7119236289 0.6226991951 0.4629687403
0.6997566606 0.5730954015 0.4639046609
0.4617208461 0.5209958196 0.6960129781
0.4688962376 0.4888625445 0.7350096712
0.1400761215 0.8192425282 0.111686529
0.1188619205 0.8329693642 0.0673862856
0.0483558994 0.0446122169 0.3219566981
0.021214201 0.0402445873 0.3650090472
0.101391402 0.9393523429 0.1207337618
0.0851687777 0.908466962 0.0832969364
0.8401447557 0.3933986398 0.9880202159
0.8161227928 0.3943345604 0.9427840519
0.985212454 0.0985836401 0.0018718413
0.9530791789 0.0779933862 0.0358769576
0.4826230736 0.8027079304 0.5128845074
0.5262993698 0.8217383166 0.4947900418
0.9724215387 0.2789043489 0.7740063643
0.933112872 0.2467710738 0.7702626817
0.5899419729 0.0992075872 0.3285081425
0.600861047 0.0608348412 0.3600174705
0.8966119673 0.9381044487 0.1375803332
0.8763336869 0.9808448244 0.1188619205
0.7122356024 0.0655144444 0.405565608
0.72346665 0.0574031322 0.4548574281
0.9321769514 0.8747738192 0.0839208835
0.9805328508 0.8607350097 0.0786173333
0.331627878 0.6258189306 0.7793099145
0.3765520684 0.6017969676 0.7758782055
0.3868471954 0.4717039995 0.2991826293
0.3918387721 0.5197479254 0.2838959256
1.0048667873 0.0745616772 0.1509951956
0.9717975916 0.0907843015 0.1865601797
0.0511636613 0.1325887565 0.0252698571
0.0099831534 0.1625382168 0.021214201
0.6882136395 0.7765021526 0.6148998565
0.6666874649 0.754975978 0.5743432957
0.5266113434 0.5125725338 0.2305484495
0.5256754227 0.5609284333 0.2470830474
0.3447307668 0.775566232 0.6370499782
0.3203968303 0.751544269 0.6747987771
0.2442752855 0.4099332377 0.2826480314
0.219941349 0.394646534 0.2405316029
0.5865102639 0.8354651526 0.6264428776
0.6183315655 0.7986522743 0.6411056342
0.1129344232 0.8033318775 0.4791913646
0.0886004867 0.8457602795 0.4932301741
0.3328757721 0.2118300368 0.8298496288
0.3032382854 0.1956074125 0.7917888563
0.5319148936 0.8379609409 0.1070069258
0.5425219941 0.8548075123 0.0602108941
0.9268734011 0.5709115867 0.8395208086
0.9755412741 0.5615523804 0.8279777875
0.387783116 0.408997317 0.6333062956
0.3419230049 0.3868471954 0.6351781369
0.9196980096 0.1378923067 0.3032382854
0.9387283958 0.091096275 0.2957509203
0.4111811318 0.7802458352 0.5094527984
0.4470580895 0.7640232108 0.4770075498
0.4932301741 0.8900605229 0.5961814438
0.5160042428 0.8657265864 0.5578086978
0.562488301 0.1157421851 0.4339552006
0.604292756 0.087040619 0.4308354652
0.8048917452 0.9293691895 0.7041242903
0.7827416235 0.9693018032 0.681662195
0.8579272478 0.9306170837 0.3097897298
0.8610469832 0.887252761 0.2832719785
0.0633306296 0.2633056717 0.3728083858
0.0652024708 0.2143258252 0.3590815499
0.6654395707 0.8339052848 0.9062831472
0.7063081051 0.8641667187 0.9031634117
0.8959880202 0.4392587509 0.824858052
0.8554314594 0.4099332377 0.8335933113
0.883821052 0.8816372372 0.9674299619
0.898171835 0.925625507 0.9889561365
0.1341486242 0.9767891683 0.3696886504
0.0895364073 0.999563237 0.3593935234
0.9767891683 0.5646721158 0.2592500156
0.9580707556 0.5178760841 0.2520746241
0.0580270793 0.9368565546 0.2074624072
0.0789293068 0.943407999 0.2533225183
0.3581456293 0.8585511949 0.4080613964
0.3659449679 0.8098833219 0.3952704811
0.1859362326 0.9973794222 0.4083733699
0.2152617458 1.0023709989 0.367192862
-0.0096711799 0.0355649841 0.5668559306
0.0361889312 0.0155986772 0.5559368566
0.9805328508 0.9065951207 0.7434329569
0.996131528 0.9253135334 0.69882074
0.7031883696 0.2882635553 0.0789293068
0.6592000998 0.2895114494 0.1045111375
0.7019404754 0.5540650153 0.0589629999
0.6791664067 0.5740313221 0.0180944656
0.1694016347 0.5883821052 0.534410682
0.1903038622 0.5550009359 0.5016534598
0.3799837774 0.8413926499 0.4816871529
0.3743682536 0.8501279092 0.5316029201
0.2910713172 0.3965183752 0.1647220316
0.3088538092 0.4442503276 0.1628501903
0.2492668622 0.8286017346 0.3023023648
0.2620577775 0.8067635864 0.3466026081
0.8869407874 0.883821052 0.1890559681
0.933112872 0.9056592001 0.1881200474
0.8651026393 0.6180195919 0.6903974543
0.8251700256 0.5964934174 0.7137954701
0.3572097086 0.5403381793 0.4355150683
0.3453547139 0.5500093592 0.3868471954
0.1622262432 0.0227740688 0.3122855182
0.1756411056 0.0480439259 0.2701690897
0.5612404068 0.4916703064 0.4383228302
0.5955574967 0.5122605603 0.4068135022
0.5830785549 0.9543270731 0.153490984
0.5989892057 0.9253135334 0.1921757035
0.6033568353 0.2798402695 0.0754975978
0.6046047295 0.237723841 0.1041991639
0.6489049729 0.9549510202 0.6099082798
0.6938291633 0.9321769514 0.6021089412
0.1606663755 0.4979097773 0.572783428
0.1141823173 0.5119485868 0.5568727772
0.3715604917 1.0148499407 0.0411805079
0.370624571 0.9867723217 -0.0012478942
0.0483558994 0.6757346977 0.6732389093
0.0221501217 0.6389218194 0.6966369252
0.1846883384 0.4598490048 0.7818057029
0.1800087353 0.5041492481 0.7571597928
0.3884070631 0.7624633431 0.8885006551
0.412429026 0.7808697822 0.8473201473
0.9231297186 0.4348911212 0.8713421102
0.9546390466 0.4751357085 0.8732139515
0.9228177451 0.6292506395 0.7855493854
0.8881886816 0.6623198353 0.8033318775
0.8310975229 0.7013165284 0.6189555126
0.8429525176 0.7128595495 0.5705996132
0.2037187247 0.7733824172 0.7063081051
0.2021588569 0.8133150309 0.6751107506
0.8020839833 0.7593436077 0.2689211955
0.7658950521 0.7627753167 0.2333562114
0.9721095651 0.3269482748 0.8067635864
1.0095463905 0.3428589256 0.7768141262
0.2857677669 0.4539215075 0.2670493542
0.3288201161 0.475447682 0.2832719785
0.9196980096 0.3381793224 0.3696886504
0.8891246022 0.3681287827 0.3422349785
0.0155986772 0.8541835652 0.705684158
0.028077619 0.8067635864 0.6922692956
0.1491233543 0.7443688775 0.1519311162
0.1266612591 0.7780620203 0.1831284707
0.933112872 0.2948149997 0.472015973
0.887252761 0.2832719785 0.4532975604
0.1606663755 0.6473451051 0.8760217134
0.1665938728 0.6011730205 0.8972359144
0.6080364385 0.8304735758 0.0633306296
0.6046047295 0.7821176764 0.0789293068
0.8426405441 0.8532476446 0.6248830099
0.8888126287 0.8516877769 0.6457852374
0.2215012167 0.1353965184 0.961190491
0.2255568728 0.1519311162 0.9131465652
0.4848068884 0.5394022587 0.9156423535
0.4707680789 0.5649840893 0.8741498721
0.9836525863 0.8716540837 0.2009109628
0.988644163 0.9128345916 0.2305484495
0.552193174 0.5094527984 0.667311412
0.541898047 0.4944780683 0.7147313908
0.4532975604 0.1584825607 0.5456417296
0.4024458726 0.1606663755 0.5422100206
0.9459037874 0.7980283272 0.6595120734
0.9518312847 0.7481125601 0.6510887877
0.4511137456 0.209646222 0.8376489674
0.4975978037 0.2005989892 0.8569913271
0.866662507 0.0948399576 0.1974792538
0.8170587134 0.0842328571 0.1943595183
0.7350096712 0.7153553379 0.1971672802
0.758407687 0.6838460099 0.2296125289
0.3450427404 0.9406002371 0.4629687403
0.3094777563 0.9558869408 0.4963499095
0.8276658139 0.1241654708 0.7256504648
0.8485680414 0.136332439 0.6807262744
0.0804891745 0.8816372372 0.3116615711
0.0939040369 0.9293691895 0.3238285393
0.2102701691 0.8554314594 0.5687277719
0.2099581955 0.8080114806 0.5506333063
0.2349160791 0.8354651526 0.1095027142
0.2080863543 0.8270418668 0.1522430898
0.6351781369 0.0249578836 0.2835839521
0.6432894491 0.0736257565 0.2960628939
0.0602108941 0.6551444438 0.1634741374
0.045236164 0.6071005179 0.1715854496
0.2686092219 -0.0018718413 0.6173956448
0.2592500156 -0.017158545 0.5696636925
0.4436263805 0.2464591003 0.0074873651
0.4024458726 0.2183814813 0.0174705185
0.7038123167 0.961190491 0.2963748674
0.716603232 0.9181381419 0.3207088039
0.7961564859 0.4277157297 0.4130529731
0.7478005865 0.4118050789 0.4136769202
0.2598739627 0.2807761902 0.3712485181
0.2957509203 0.3166531478 0.3681287827
0.7799338616 0.1547388781 0.1366444126
0.7478005865 0.115118238 0.1338366507
0.013726836 0.1020153491 0.5574967243
0.0539714232 0.1123104761 0.5868222375
0.7908529357 0.3968303488 0.2505147563
0.761839396 0.3746802271 0.2152617458
0.7949085918 0.0524115555 0.9649341736
0.7590316341 0.087664566 0.9733574593
0.2686092219 0.6236351157 0.5022774069
0.2420914706 0.5933736819 0.5334747613
0.2820240844 0.9181381419 0.1821925501
0.3047981531 0.9234416921 0.227428714
0.4972858302 0.3690647033 0.1029512697
0.5228676608 0.394646534 0.0670743121
0.985212454 0.9867723217 0.9608785175
0.9811567979 1.0223373058 0.9967554751
0.9243776128 0.2389717352 0.3824795657
0.9471516815 0.2842078992 0.377487989
0.4139888937 0.8448243589 0.9911399513
0.4514257191 0.838584888 0.9568228614
0.9225057715 0.6382978723 0.1581705871
0.9474636551 0.6067885443 0.1893679416
0.583702502 0.4352030948 0.2679852748
0.5646721158 0.3887190366 0.2595619891
0.3753041742 0.6838460099 0.1488113808
0.3397391901 0.6729269358 0.1141823173
0.3715604917 0.7318899357 0.3503462906
0.3921507456 0.6963249516 0.3799837774
0.9792849566 0.9081549885 0.8310975229
0.9986273164 0.9524552318 0.8151868722
0.5468896238 0.1868721532 0.8816372372
0.5231796344 0.1425719099 0.8900605229
0.1591065078 0.3010544706 0.7293941474
0.1491233543 0.3434828727 0.7025644225
0.5228676608 0.4832470207 0.9527672053
0.4919822799 0.4676483434 0.91533038
0.9343607662 0.1675297935 0.6261309041
0.9062831472 0.1266612591 0.6148998565
0.2611218569 0.709115867 0.2804642166
0.2701690897 0.6744868035 0.2442752855
0.9471516815 0.7814937293 0.7599675548
0.9721095651 0.8226742372 0.7431209833
-0.0140388095 0.5759031634 0.6192674861
0.0243339365 0.6058526237 0.6345541898
0.6361140575 0.8950520996 0.3840394335
0.6292506395 0.8881886816 0.4342671741
0.8925563112 0.4392587509 0.3334997192
0.9078430149 0.4277157297 0.286391714
0.0237099894 0.9019155176 0.9802208773
0.0233980158 0.9515193112 0.9914519249
1.0042428402 0.8117551632 0.1578586136
0.9671179884 0.8413926499 0.1388282274
1.0204654645 0.50695701 0.1194858676
0.9895800836 0.5004055656 0.0795532539
0.0570911587 0.3862232483 0.9808448244
0.052099582 0.3475385287 0.9480876022
0.2314843701 0.9418481313 0.304174206
0.1912397829 0.9259374805 0.2773444812
0.1812566294 0.5615523804 0.4252199413
0.2174455606 0.5793348724 0.3940225869
0.9958195545 0.5899419729 0.5228676608
0.9696137768 0.5540650153 0.5481375179
0.2951269732 0.6155238036 0.4286516503
0.3250764335 0.6058526237 0.4685842641
0.2034067511 0.7368815124 0.7811817558
0.2224371373 0.6963249516 0.8055156923
0.5861982904 0.5294191053 0.0633306296
0.6342422163 0.5209958196 0.0480439259
0.3930866663 0.4710800524 0.4997816185
0.4314594122 0.5025893804 0.4882385974
0.7403132214 0.8101952954 0.2392837087
0.740625195 0.8554314594 0.2161976664
0.6928932427 0.19186373 0.3487864229
0.7019404754 0.167841767 0.3047981531
0.6264428776 0.4791913646 0.8994197292
0.6298745866 0.429587571 0.9103388033
0.8654146128 0.7562238722 0.2580021214
0.8694702689 0.7674549198 0.3072939415
0.6719910152 0.2867036875 0.8401447557
0.6719910152 0.2520746241 0.8027079304
0.5209958196 0.0676982592 0.5266113434
0.5515692269 0.0402445873 0.4966618831
0.1244774443 0.1020153491 0.8716540837
0.0988956137 0.0795532539 0.9097148562
0.7103637612 0.0474199788 0.7911649092
0.6694952268 0.0464840582 0.7605915018
0.1391402009 0.817370687 0.3515941848
0.1853122855 0.8261059462 0.3319398515
0.9006676234 0.8813252636 0.5197479254
0.9056592001 0.9246895863 0.4932301741
0.2586260685 0.778997941 0.402133899
0.2664254071 0.7331378299 0.3812316716
0.9789729831 0.5050851688 0.9377924752
1.0185936233 0.4819991265 0.91533038
0.4105571848 0.9402882636 0.6875896924
0.4302115181 0.985212454 0.7016285019
0.9384164223 0.2448992325 0.569351719
0.9078430149 0.2629936981 0.5328508143
0.5397142322 0.3793598303 0.6648156236
0.5266113434 0.3559618144 0.6214513009
0.2530105447 0.6766706183 0.0967117988
0.2208772696 0.6542085231 0.1291570475
0.8145629251 0.1937355712 0.0065514444
0.8298496288 0.1450676983 0.0065514444
0.6145878829 0.4049416609 0.754975978
0.6308105073 0.4186684969 0.7088038934
0.9777250889 0.720034941 0.5843264491
0.9777250889 0.6932052162 0.6276907718
0.4701441318 0.7465526923 0.2598739627
0.4997816185 0.7802458352 0.2835839521
0.331627878 0.7871092531 0.0555312909
0.3434828727 0.8307855494 0.0789293068
0.0776814126 0.7633992637 0.7602795283
0.0954639047 0.7424970363 0.8033318775
0.7496724278 0.056155238 0.2517626505
0.7019404754 0.0711299682 0.261745804
0.8463842266 0.087664566 0.377487989
0.8123791103 0.0808011481 0.3400511637
0.6978848194 0.3419230049 0.1353965184
0.6903974543 0.3709365446 0.1765770263
1.0148499407 0.7942846447 0.0508516878
0.9649341736 0.803643851 0.045236164
0.422724153 0.3834154864 0.0935920634
0.3837274599 0.3965183752 0.0636426031
0.7662070256 0.3116615711 0.3987021901
0.7945966182 0.2695451426 0.394646534
0.339115243 0.3194609097 1.0086104698
0.3612653647 0.356273788 0.9808448244
0.4208523117 0.7852374119 0.4167966556
0.4704561053 0.7902289886 0.4061895551
0.572783428 0.50695701 0.5865102639
0.5400262058 0.4682722905 0.5846384227
0.3600174705 0.4826230736 0.1690896612
0.3606414176 0.4738878143 0.2193174019
0.377487989 0.4823111 0.0967117988
0.4149248144 0.4813751794 0.1313408623
0.3238285393 0.1288450739 0.192487677
0.3403631372 0.1756411056 0.181568603
0.3272602483 0.1066949523 0.9134585387
0.2963748674 0.139764148 0.936544581
0.2951269732 0.677606539 0.8270418668
0.2555063331 0.646097211 0.8307855494
0.6457852374 0.9577587821 0.0783053597
0.6598240469 0.9134585387 0.0995195607
0.2133899045 0.9374805017 0.5481375179
0.1987271479 0.9437199725 0.5964934174
0.4161727086 0.6155238036 0.7109877082
0.4305234916 0.569351719 0.726898359
0.3971423223 0.1054470581 0.0290135397
0.3556498409 0.0832969364 0.0093592063
0.4551694016 0.8011480626 0.7808697822
0.4058775816 0.8130030573 0.7852374119
0.4011979784 0.2707930368 0.1282211268
0.3943345604 0.3113495976 0.0982716666
0.6230111687 0.0240219629 0.4573532164
0.6083484121 -0.017782492 0.4826230736
0.5287951582 0.076745492 0.5930617084
0.5356585762 0.1247894179 0.5774630311
0.6772945654 0.78242965 0.6832220628
0.6804143009 0.8286017346 0.6620078617
0.0589629999 0.4882385974 0.171273476
0.0652024708 0.4536095339 0.1341486242
0.2386597617 0.5203718725 0.122605603
0.2464591003 0.5178760841 0.0723778624
0.3210207774 0.2249329257 0.6180195919
0.3263243277 0.2742247457 0.6058526237
0.9115866974 0.3101017034 0.8195545018
0.8607350097 0.3125974917 0.8204904224
0.6879016659 0.1893679416 0.6866537718
0.6660635178 0.1503712485 0.6623198353
0.443938354 0.3331877457 0.2608098833
0.4161727086 0.3132214388 0.2982467087
0.6510887877 0.1060710052 0.2043426717
0.6195794597 0.0692581269 0.1890559681
0.206214513 0.7431209833 0.2589380421
0.1893679416 0.7643351844 0.3019903912
0.4979097773 0.118549947 0.6694952268
0.5041492481 0.0739377301 0.6457852374
0.2963748674 0.3453547139 0.9496474699
0.2539464653 0.3487864229 0.9218818244
0.737193486 0.8510638298 0.3023023648
0.720034941 0.8273538404 0.3441068197
0.8148748986 0.4274037562 0.5200598989
0.8445123853 0.422724153 0.478879391
0.0414924814 0.6554564173 0.9175141948
0.0174705185 0.6941411368 0.9406002371
0.4835589942 0.6348661633 0.4763836027
0.4816871529 0.6164597242 0.4289636239
0.7315779622 0.1491233543 0.7209708617
0.7587196606 0.1279091533 0.758407687
0.1332127036 0.8891246022 0.0258938042
0.0898483809 0.8682223747 0.0090472328
0.223373058 0.6136519623 0.19186373
0.2158856929 0.6017969676 0.2408435765
0.9303051101 0.6370499782 0.4083733699
0.9415361577 0.6804143009 0.4327073064
0.5228676608 0.3640731266 0.4592250577
0.5284831846 0.3821675922 0.5066450365
0.0318213016 0.5100767455 0.8145629251
0.0028077619 0.5153802958 0.8560554065
0.2087103014 0.8863168403 0.6950770575
0.1962313596 0.8622948774 0.6517127348
0.0598989206 0.3821675922 0.6928932427
0.0265177513 0.3687527298 0.657016285
0.2311723966 0.0427403756 0.7103637612
0.188432021 0.0508516878 0.7368815124
0.3781119361 0.4919822799 0.377487989
0.4068135022 0.4501778249 0.37405628
0.7852374119 0.017158545 0.296686841
0.8101952954 0.0134148624 0.3409870843
0.5634242216 0.894740126 0.6145878829
0.611780121 0.9097148562 0.6214513009
-0.0224620952 0.467960317 0.6086603856
0.0265177513 0.4738878143 0.6211393274
0.394646534 0.2851438198 0.8476321208
0.3678168091 0.2589380421 0.8822611843
0.1725213702 0.5428339677 0.9518312847
0.188432021 0.5908778936 0.9577587821
0.646721158 0.1041991639 0.5952455232
0.6251949835 0.0951519311 0.6404816872
0.8042677981 0.1385162538 0.8744618456
0.7902289886 0.1307169152 0.9228177451
0.6395457665 0.0402445873 0.8151868722
0.6049167031 0.0773694391 0.8186185811
0.8541835652 0.7559118987 0.122605603
0.8376489674 0.7580957135 0.1706495289
0.209646222 0.4155487615 0.9387283958
0.1687776877 0.4202283646 0.9686778561
0.5980532851 0.9019155176 0.6835340363
0.5883821052 0.8772696075 0.726898359
0.5284831846 0.7187870469 0.5440818619
0.4813751794 0.7384413802 0.5456417296
0.8601110626 0.5980532851 0.0327572222
0.8987957821 0.6208273538 0.0084232857
0.1637861109 0.3434828727 0.3094777563
0.1809446559 0.2969988145 0.3219566981
0.8335933113 0.8797653959 0.4929182005
0.8423285705 0.8298496288 0.4876146503
0.3768640419 0.6960129781 0.7259624384
0.3303799838 0.6785424596 0.7150433643
0.2698571161 0.8519997504 0.5231796344
0.3150932801 0.8757097398 0.5266113434
0.6258189306 0.6913333749 0.7786859674
0.6102202533 0.7356336183 0.7986522743
0.6420415549 0.863230798 0.5284831846
0.6301865602 0.905035253 0.5550009359
0.3216447245 0.6245710364 0.0761215449
0.2929431584 0.6517127348 0.0439882698
0.2458351532 0.1350845448 0.4467461159
0.2327322643 0.1834404443 0.4561053223
0.9752293006 0.1319648094 0.2483309415
0.9951956074 0.1665938728 0.2171335871
0.5793348724 1.0185936233 0.2483309415
0.6046047295 0.9777250889 0.230860423
0.2314843701 0.0552193174 0.091096275
0.2252448992 0.0155986772 0.0598989206
0.464528608 0.2336681849 0.545329756
0.4545454545 0.2523865976 0.5918138142
0.2215012167 0.2916952642 0.6682473326
0.1759530792 0.3054221002 0.6498408935
0.7184750733 0.8582392213 0.9752293006
0.7400012479 0.8757097398 1.0182816497
0.5496973857 0.6588881263 0.3646970737
0.5141324016 0.6585761527 0.401509952
0.0109190741 0.786485306 0.2751606664
0.0492918201 0.7537280839 0.269233169
0.426155862 0.7044362638 0.4345791477
0.4146128408 0.6548324702 0.4352030948
0.3434828727 0.1179259999 0.3238285393
0.2929431584 0.1173020528 0.3300680102
0.129469021 0.8204904224 0.4199163911
0.1038871904 0.838584888 0.3796718038
0.0976477195 0.5755911899 0.5403381793
0.0558432645 0.5518812005 0.5238035815
0.5025893804 0.9243776128 0.9742933799
0.4676483434 0.9037873588 1.0048667873
1.0292007238 0.3388032695 0.0779933862
0.9811567979 0.3228926187 0.0845448306
0.6969488987 0.898171835 0.7727584701
0.7141074437 0.8510638298 0.7814937293
0.4704561053 0.8797653959 0.8264179198
0.4751357085 0.9274973482 0.8092593748
0.1020153491 0.7231546765 0.7244025707
0.1241654708 0.7112996818 0.6801023273
0.2923192113 0.0708179946 0.0361889312
0.289823423 0.0542833968 -0.0118549947
0.9895800836 0.5621763274 0.3431708991
0.9736694328 0.5475135708 0.3893429837
0.1628501903 0.492606227 0.1463155924
0.1182379734 0.4997816185 0.1222936295
0.7088038934 0.3294440631 0.6470331316
0.6791664067 0.3472265552 0.6095963062
0.5228676608 0.7621513696 0.9075310414
0.5730954015 0.7555999251 0.9140824858
0.761839396 0.0496037936 0.506333063
0.7318899357 0.0255818307 0.5400262058
0.1307169152 0.8398327822 0.7852374119
0.1600424284 0.8697822425 0.8136270044
0.9599425969 0.8154988457 0.4773195233
0.9315530043 0.7740063643 0.4698321582
0.3431708991 0.3578336557 0.7421850627
0.3085418357 0.3331877457 0.7699507082
0.3437948462 0.8130030573 0.7209708617
0.3924627192 0.8027079304 0.7097398141
0.7247145442 0.1740812379 0.2283646347
0.7359455918 0.1313408623 0.2542584389
0.6791664067 0.3802957509 0.8772696075
0.6342422163 0.3584576028 0.8869407874
0.6476570787 0.7768141262 0.3113495976
0.61521183 0.8014600362 0.2807761902
0.8622948774 0.031509328 0.5443938354
0.8641667187 -0.0180944656 0.5337867349
0.6170836713 0.4738878143 0.685093904
0.6582641792 0.4779434704 0.6554564173
0.2520746241 0.9864603482 0.1591065078
0.2149497723 1.0192175704 0.1706495289
-0.0193423598 0.4617208461 0.7699507082
0.0296374867 0.4757596556 0.7708866288
0.5996131528 0.2882635553 0.8332813377
0.5846384227 0.3088538092 0.7889810944
0.5818306608 0.660447994 0.9767891683
0.5983652586 0.6120920946 0.9761652212
0.0321332751 0.7384413802 0.5322268672
-0.0115430212 0.7531041368 0.510388719
0.1728333437 0.4264678355 0.5019654333
0.1594184813 0.4729518937 0.5185000312
0.3141573595 0.9586947027 0.0221501217
0.3185249891 0.9602545704 0.0726898359
0.8086354277 0.583702502 0.4167966556
0.8198664753 0.5540650153 0.3771760155
0.5612404068 0.02464591 0.8332813377
0.5131964809 0.0271416984 0.8170587134
0.258314095 0.4598490048 0.7194109939
0.2945030261 0.4954139889 0.7250265178
0.2511387034 0.440506645 0.5181880577
0.2149497723 0.422724153 0.5496973857
0.6960129781 0.7765021526 0.7930367505
0.6685593062 0.8067635864 0.8236101579
0.0530355026 0.2239970051 0.7699507082
0.0536594497 0.2545704124 0.7293941474
0.5325388407 0.0817370687 0.7346976976
0.5409621264 0.0932800898 0.7836775441
0.0951519311 0.6011730205 0.9836525863
0.073313783 0.5705996132 1.0182816497
0.5281712111 0.2764085606 0.5156922693
0.5718475073 0.3019903912 0.5209958196
0.0252698571 0.502901354 0.3556498409
0.0683222063 0.4888625445 0.3325637986
0.4648405815 0.9449678667 0.1017033756
0.502901354 0.9780370625 0.10825482
0.2679852748 0.1566107194 0.2068384601
0.2190054283 0.1694016347 0.213077931
0.181568603 0.3915267985 0.0474199788
0.1899918887 0.3416110314 0.0421164285
0.9168902477 0.0474199788 0.9755412741
0.8716540837 0.02464591 0.9699257503
0.5437698883 0.3225806452 0.8601110626
0.569351719 0.3331877457 0.9031634117
0.26580146 0.0686341798 0.50695701
0.2773444812 0.066450365 0.45766519
0.0365009047 0.3406751108 0.2767205341
0.0049915767 0.3519061584 0.2383477881
0.0845448306 0.9855244275 0.5824546078
0.087040619 1.0058027079 0.628938666
0.639233793 0.467960317 0.1775129469
0.6841579834 0.4916703064 0.1806326823
0.9942596868 0.6423535284 0.8638547451
0.9652461471 0.6601360205 0.8257939727
0.0611468148 0.8638547451 0.6014849941
0.0645785237 0.8148748986 0.61521183
0.3834154864 0.9639982529 0.1132463967
0.3515941848 0.9948836339 0.1385162538
0.8788294753 0.6280027454 0.2112060897
0.8292256817 0.6189555126 0.2043426717
0.926249454 0.4274037562 0.7225307294
0.883821052 0.429587571 0.6947650839
0.5606164597 0.4311474387 0.9000436763
0.5347226555 0.3890310102 0.8878767081
0.7911649092 0.5865102639 -0.0087352593
0.8011480626 0.5484494915 0.0237099894
0.8404567293 0.6183315655 0.1026392962
0.8682223747 0.5755911899 0.104823111
0.8641667187 0.1197978411 0.552193174
0.8619829038 0.1606663755 0.5219317402
0.9281212953 0.3344356399 0.7203469146
0.9003556498 0.3154052536 0.7587196606
0.726898359 0.1940475448 0.4052536345
0.7359455918 0.2424034442 0.3924627192
0.5543769888 0.3481624758 0.121981656
0.5924377613 0.3197728833 0.1407000686
0.6386098459 0.685093904 0.3756161478
0.6411056342 0.6903974543 0.3250764335
0.2140138516 0.8042677981 0.8903724964
0.2395956823 0.8429525176 0.8691582954
0.8532476446 0.6688712797 0.3150932801
0.8601110626 0.6445373432 0.2707930368
0.7459287452 0.0789293068 0.1965433331
0.7546640045 0.0433643227 0.1606663755
0.1538029575 0.4745117614 0.2592500156
0.1762650527 0.4838709677 0.3038622325
0.0798652274 0.4972858302 0.4866787296
0.0623947089 0.4557933487 0.4623447932
0.5671679042 0.7693267611 0.3260123542
0.5356585762 0.7293941474 0.32476446
0.7715105759 0.6978848194 0.6273787983
0.7827416235 0.7409371685 0.6520247083
0.918762089 0.017158545 0.2807761902
0.9090909091 0.0327572222 0.3285081425
0.5528171211 0.8251700256 0.7896050415
0.520683846 0.8638547451 0.7811817558
0.1656579522 0.066450365 0.1584825607
0.1878080739 0.1098146877 0.1737692644
0.3341236663 1.0126661259 0.7384413802
0.3469145816 0.9911399513 0.6938291633
0.021214201 0.2158856929 0.1297809946
0.0552193174 0.2427154177 0.1566107194
0.9849004804 0.4040057403 0.2739127722
0.968053909 0.436450989 0.2383477881
0.5166281899 0.3933986398 0.3453547139
0.4841829413 0.3559618144 0.3334997192
0.0779933862 0.7705746553 -0.0049915767
0.0901603544 0.7690147875 0.0446122169
0.2570662008 0.7044362638 0.9789729831
0.2589380421 0.7437449304 1.0114182317
-0.0115430212 0.7543520309 0.4373869096
-0.0096711799 0.7356336183 0.3899669308
0.7830535971 0.3291320896 0.2711050103
0.7524801897 0.3023023648 0.3016784177
0.85636738 -0.0099831534 0.3737443065
0.8891246022 0.0287015661 0.3790478567
0.2670493542 0.4901104386 0.4561053223
0.2395956823 0.5331627878 0.4523616397
0.0951519311 0.359705497 0.0430523492
0.1254133649 0.339115243 0.0786173333
0.8186185811 0.8161227928 0.8504398827
0.8638547451 0.8342172584 0.835153179
0.8448243589 0.7003806077 0.0692581269
0.89068447 0.7053721844 0.091096275
0.3565857615 0.5833905285 0.8460722531
0.3703125975 0.5896299994 0.894740126
0.7025644225 0.3406751108 0.3971423223
0.7162912585 0.3565857615 0.4436263805
0.9636862794 0.2589380421 0.6258189306
0.925625507 0.2910713172 0.635802084
0.6710550945 0.50695701 0.4401946715
0.6782304861 0.5122605603 0.4901104386
0.6261309041 0.0639545767 0.5347226555
0.59056592 0.0963998253 0.5512572534
0.8956760467 0.5044612217 0.2611218569
0.9022274911 0.4695201847 0.2249329257
0.9268734011 0.9543270731 0.7116116553
0.8788294753 0.9390403694 0.7050602109
0.4682722905 0.4922942534 -0.0152867037
0.4211642853 0.4838709677 0.0015598677
0.7986522743 0.5047731952 0.887252761
0.8292256817 0.4667124228 0.8732139515
0.2392837087 0.6857178511 0.607724465
0.2399076558 0.6404816872 0.5840144756
0.2576901479 0.4623447932 0.1603544019
0.2561302802 0.4991576714 0.1952954389
0.8457602795 0.0411805079 0.1463155924
0.8073875335 0.0159106508 0.1241654708
0.1768889998 0.3004305235 0.1587945342
0.1637861109 0.2720409309 0.1990391215
0.3469145816 0.7169152056 0.2002870157
0.3303799838 0.7010045548 0.2458351532
0.9499594434 0.7016285019 0.3640731266
0.918762089 0.7415611156 0.3678168091
0.1300929681 0.5088288513 0.9209459038
0.0998315343 0.4776314968 0.8941161789
0.7771260997 0.8086354277 0.6130280152
0.7537280839 0.8111312161 0.6579522057
0.4838709677 0.4975978037 0.632370375
0.489174518 0.5475135708 0.6233231422
0.8741498721 0.6928932427 0.2137018781
0.9022274911 0.7350096712 0.2093342485
0.4202283646 0.953703126 0.5534410682
0.3743682536 0.9583827291 0.5319148936
0.4863667561 0.1818805765 0.4264678355
0.437074936 0.1906158358 0.4352030948
0.7552879516 0.6829100892 0.5518812005
0.7272103326 0.7081799463 0.5858863168
0.4932301741 0.6333062956 0.6916453485
0.5066450365 0.6632557559 0.6529606289
0.2729768516 0.4086853435 0.4607849254
0.3001185499 0.4292755974 0.422724153
0.2988706558 0.4058775816 0.3509702377
0.3378673488 0.4339552006 0.3678168091
0.5574967243 0.3522181319 0.7262744119
0.50695701 0.3568977351 0.7300180945
0.922193798 0.2873276346 0.2907593436
0.8788294753 0.3113495976 0.2801522431
0.6482810258 0.2121420104 0.2945030261
0.6336182692 0.213077931 0.2458351532
0.9733574593 0.7106757347 0.2218131902
0.9624383852 0.6616958882 0.2133899045
0.5540650153 0.0723778624 0.1544269046
0.5843264491 0.0361889312 0.1353965184
0.4492419043 0.7974043801 0.1669058464
0.4486179572 0.8479440943 0.1591065078
0.6342422163 0.2654894865 0.5175641106
0.6261309041 0.289823423 0.5615523804
0.8164347663 0.6485929993 0.3933986398
0.8332813377 0.6666874649 0.4380108567
0.0711299682 0.4582891371 0.6925812691
0.1138703438 0.450801772 0.7190990204
0.8938042054 0.3325637986 0.1035752168
0.8669744806 0.3712485181 0.1229175766
0.4479940101 0.0131028889 0.1553628252
0.4171086292 0.0380607724 0.1871841268
0.0168465714 0.7016285019 0.080177201
0.021214201 0.7247145442 0.034941037
0.5400262058 0.1793847882 0.1756411056
0.5718475073 0.185000312 0.136332439
0.6645036501 0.1750171585 0.1974792538
0.6136519623 0.171273476 0.1927996506
0.5010295127 0.0084232857 0.611780121
0.4545454545 0.0287015661 0.6177076184
0.8697822425 0.4242840207 0.4143008673
0.8432644912 0.380919698 0.4146128408
0.3066699944 0.5303550259 0.6398577401
0.2707930368 0.5004055656 0.6601360205
0.7658950521 0.78242965 0.1672178199
0.7162912585 0.7708866288 0.1662818993
0.5824546078 0.5771510576 0.8997317028
0.6130280152 0.6099082798 0.8757097398
0.7028763961 0.101391402 0.9059711736
0.69882074 0.1216696824 0.9524552318
0.5078929307 0.6189555126 0.2570662008
0.4907343857 0.611780121 0.209646222
0.6248830099 0.3403631372 0.7297061209
0.6280027454 0.2895114494 0.7250265178
0.426155862 0.6907094278 0.7705746553
0.4096212641 0.7375054595 0.7827416235
0.8994197292 0.2580021214 0.898171835
0.8516877769 0.2402196294 0.9012915705
0.1038871904 0.9384164223 0.5122605603
0.1407000686 0.9487115493 0.5456417296
0.6027328883 0.443938354 0.5506333063
0.6158357771 0.3949585075 0.5459537031
0.8672864541 0.3369314282 0.6436014226
0.8797653959 0.3303799838 0.5949335496
0.6854058776 0.7961564859 0.4448742747
0.6629437824 0.8111312161 0.4018219255
0.258314095 0.2108941162 0.7443688775
0.2149497723 0.2193174019 0.7699507082
0.1793847882 0.1531790104 0.3703125975
0.2177575342 0.1862482062 0.3643851001
0.4464341424 0.3132214388 0.4096212641
0.401509952 0.3325637986 0.4239720472
0.2957509203 0.1684657141 0.6061645972
0.2492668622 0.188432021 0.611780121
0.8367130467 0.9574468085 0.1809446559
0.813938978 0.911898671 0.1818805765
0.1456916453 0.6985087665 0.6258189306
0.1856242591 0.6669994384 0.6230111687
0.4342671741 0.5812067137 0.314469333
0.3874711424 0.5968053909 0.3026143383
0.352842079 0.1422599364 0.0932800898
0.3690647033 0.0995195607 0.1154302115
0.7983403007 0.6261309041 0.0443002433
0.7911649092 0.6691832533 0.0708179946
0.8236101579 0.1759530792 0.4782554439
0.7839895177 0.1662818993 0.4479940101
0.6005490734 0.6127160417 0.8170587134
0.6061645972 0.6083484121 0.7668309727
0.1809446559 0.8828851313 0.2077743807
0.2302364759 0.8897485493 0.1968553067
0.1625382168 0.0992075872 0.681662195
0.1519311162 0.1460036189 0.6645036501
0.8900605229 0.1853122855 0.8766456604
0.89068447 0.1934235977 0.8264179198
0.876957634 0.4951020153 0.933112872
0.8594871155 0.4757596556 0.9767891683
0.6345541898 0.8529356711 0.1107506083
0.6245710364 0.8716540837 0.156922693
0.4529855868 0.0861046983 0.0717539153
0.4224121794 0.0536594497 0.0963998253
0.4333312535 0.4420665128 0.4320833593
0.4355150683 0.3940225869 0.4146128408
0.2461471267 0.2676733013 0.0545953703
0.2707930368 0.261745804 0.0988956137
0.0499157671 0.6691832533 0.3394272166
0.0745616772 0.6981967929 0.3057340738
0.5537530417 0.262369751 0.7047482373
0.5231796344 0.2570662008 0.6645036501
0.1123104761 0.9278093218 0.8704061896
0.139764148 0.8860048668 0.880389343
0.3331877457 0.6317464279 0.1697136083
0.3650090472 0.61521183 0.2059025395
0.9527672053 0.0399326137 0.7290821738
0.9774131154 0.0209022275 0.7693267611
0.1984151744 0.1700255818 0.1285331004
0.1544269046 0.1640980845 0.1538029575
0.1123104761 0.5169401635 0.2876396082
0.0957758782 0.5649840893 0.2910713172
0.2611218569 0.387783116 0.8379609409
0.26580146 0.3369314282 0.8364010732
0.1647220316 0.6997566606 0.8432644912
0.1288450739 0.7175391527 0.8747738192
0.6822861421 0.1837524178 0.5000935921
0.69882074 0.2299245024 0.4860547826
0.8117551632 0.9165782742 0.3650090472
0.7814937293 0.9546390466 0.3490983965
0.740625195 0.1235415237 0.4230361265
0.7805578087 0.1319648094 0.3921507456
0.1700255818 0.520683846 0.639233793
0.1350845448 0.5475135708 0.6648156236
0.5721594809 0.8576152742 0.1915517564
0.5281712111 0.8588631684 0.1659699258
0.2439633119 0.5746552692 0.83172147
0.2152617458 0.6071005179 0.8585511949
0.681038248 0.0988956137 0.010295127
0.7265863855 0.0832969364 0.0268297248
0.5238035815 0.4233481001 0.744056904
0.534410682 0.4667124228 0.768702814
0.7484245336 0.0658264179 0.852311724
0.7568478193 0.0695701005 0.9025394647
0.2367879204 0.1444437512 0.7752542584
0.2286766082 0.0963998253 0.7609034754
0.7702626817 0.2620577775 0.0676982592
0.7409371685 0.2252448992 0.0477319523
0.8445123853 0.4183565234 0.7624633431
0.7961564859 0.4320833593 0.7559118987
0.8186185811 0.6963249516 0.8198664753
0.8604230361 0.6969488987 0.848880015
0.5390902851 0.8679104012 0.9056592001
0.5537530417 0.9125226181 0.8860048668
0.0652024708 0.7914768828 0.167841767
0.073313783 0.7886691209 0.1176140263
0.1700255818 0.5968053909 0.0180944656
0.1675297935 0.6420415549 -0.0046796032
0.7587196606 0.4492419043 0.8354651526
0.7896050415 0.4108691583 0.8226742372
0.4355150683 0.9849004804 0.8404567293
0.4105571848 0.9633743059 0.8014600362
0.8931802583 0.1528670369 0.2442752855
0.9278093218 0.1366444126 0.2105821426
0.1179259999 0.5475135708 0.4844949148
0.1484994073 0.5116366132 0.4651525551
0.9518312847 0.8179946341 0.3016784177
0.9586947027 0.7690147875 0.3141573595
0.2080863543 0.2745367193 -0.0021838148
0.2417794971 0.3119735446 -0.0106071005
0.1628501903 0.0745616772 0.8158108192
0.1812566294 0.121981656 0.8145629251
0.1444437512 0.304174206 0.8582392213
0.129469021 0.2620577775 0.8825731578
0.9156423535 -0.010295127 0.6479690522
0.9025394647 0.0180944656 0.6080364385
0.9849004804 0.8644786922 0.8972359144
0.9646222 0.9094028826 0.8850689462
0.8856928932 0.9771011418 0.0580270793
0.8579272478 1.0198415174 0.0577151058
0.4682722905 0.293255132 0.0661383915
0.5116366132 0.2935671055 0.0929681163
0.61521183 0.5649840893 0.4030698197
0.6607599676 0.5537530417 0.3831035128
0.230860423 0.9677419355 0.4882385974
0.2402196294 0.9190740625 0.4991576714
0.3999500842 0.828289761 0.2757846135
0.4483059837 0.8286017346 0.2601859362
0.3023023648 0.8323454171 0.650152867
0.26580146 0.8663505335 0.6598240469
0.5631122481 0.7421850627 0.118549947
0.5462656767 0.7306420416 0.0717539153
0.2857677669 0.1347725713 0.0942160105
0.286391714 0.1856242591 0.0914082486
0.824858052 0.3753041742 0.7141074437
0.855743433 0.3347476134 0.7100517876
0.7671429463 0.3603294441 0.0374368254
0.7605915018 0.3101017034 0.0324452486
0.4298995445 0.6573282586 0.1796967617
0.4355150683 0.7063081051 0.1675297935
0.7443688775 0.8607350097 0.1428838834
0.6950770575 0.8582392213 0.1566107194
0.7421850627 0.0414924814 0.3500343171
0.6960129781 0.0533474761 0.332251825
0.0639545767 0.9577587821 0.9128345916
0.0957758782 0.9951956074 0.9250015599
0.4979097773 0.1182379734 0.1603544019
0.4838709677 0.073313783 0.1403880951
0.4152367879 0.5899419729 0.1962313596
0.4196044175 0.5933736819 0.2470830474
0.6173956448 0.3559618144 0.9599425969
0.6202034068 0.3069819679 0.9462157609
0.4779434704 0.9109627504 0.1428838834
0.496037936 0.9062831472 0.1903038622
0.6900854808 0.4024458726 0.2520746241
0.642665502 0.3955824546 0.2349160791
0.7225307294 0.2938790791 0.933112872
0.7247145442 0.3088538092 0.981780745
0.1179259999 0.7546640045 0.4270917826
0.1631621638 0.7602795283 0.4498658514
0.8332813377 0.485742809 0.1622262432
0.8236101579 0.4479940101 0.1949834654
0.4398826979 0.4376988831 0.5197479254
0.4386348038 0.3887190366 0.5337867349
0.7977163537 0.8729019779 0.9661820678
0.8314094965 0.9075310414 0.9508953641
0.0586510264 0.1113745554 0.4629687403
0.0274536719 0.0789293068 0.4392587509
0.8076995071 0.2736007987 0.3169651214
0.817370687 0.2239970051 0.3125974917
0.0920321957 0.6623198353 0.4311474387
0.0929681163 0.611156174 0.4305234916
0.2573781743 0.8785175017 0.0324452486
0.2891994759 0.845448306 0.0545953703
0.9225057715 0.4005740313 0.5612404068
0.8807013165 0.4214762588 0.5412741
0.796780433 0.156922693 0.2851438198
0.8123791103 0.1435078305 0.331627878
0.164410058 0.9936357397 0.6454732639
0.2049666188 0.9705496974 0.6657515443
0.2907593436 0.8014600362 0.8585511949
0.3119735446 0.842016597 0.8357771261
0.4208523117 0.013726836 0.4267798091
0.4692082111 0.017782492 0.4114931054
0.8763336869 0.3047981531 0.3899669308
0.8516877769 0.2608098833 0.3831035128
0.3687527298 0.0795532539 0.2608098833
0.3943345604 0.0730018094 0.304174206
0.2461471267 0.3653210208 0.3472265552
0.2152617458 0.405565608 0.3484744494
0.8151868722 0.1940475448 0.1759530792
0.8498159356 0.1591065078 0.1890559681
0.2845198727 0.282960005 0.9234416921
0.3085418357 0.2408435765 0.9393523429
0.7970924066 0.2367879204 0.597429338
0.7683908405 0.26580146 0.6283147189
0.2520746241 0.4935421476 0.0099831534
0.2561302802 0.4501778249 0.0358769576
0.6769825919 0.272664878 0.2773444812
0.6863417982 0.3097897298 0.311037624
0.5971173644 0.625506957 0.3634491795
0.5615523804 0.5896299994 0.3572097086
0.0340051164 0.1519311162 0.3191489362
0.0433643227 0.1148062644 0.2854557933
0.9849004804 0.6442253697 0.7418730892
0.9596306233 0.6280027454 0.7006925813
0.0642665502 0.1316528358 0.3965183752
0.0939040369 0.1350845448 0.3553378673
0.1715854496 0.7580957135 0.6348661633
0.1650340051 0.7571597928 0.5843264491
0.758407687 0.6445373432 0.7172271791
0.7674549198 0.6903974543 0.6969488987
0.3306919573 0.555624883 0.5094527984
0.380919698 0.559056592 0.5022774069
0.8033318775 0.2211892432 0.6744868035
0.7715105759 0.1909278093 0.7003806077
0.1728333437 0.2317963437 0.3512822113
0.1297809946 0.2592500156 0.3531540525
0.2976227616 0.4567292694 0.8239221314
0.2561302802 0.4823111 0.8382729145
0.2239970051 0.4043177139 0.744056904
0.2707930368 0.3890310102 0.730330068
0.6320584014 0.6370499782 0.6685593062
0.6635677295 0.6769825919 0.6698072003
0.8388968615 0.8800773694 0.0648904973
0.8429525176 0.8398327822 0.0340051164
0.9521432583 0.7736943907 0.2424034442
0.9505833905 0.7827416235 0.1921757035
0.9923878455 0.6479690522 0.0240219629
0.9527672053 0.6292506395 -0.0021838148
0.2960628939 0.3141573595 0.262369751
0.2570662008 0.293255132 0.2876396082
0.7053721844 0.6095963062 0.56592001
0.6554564173 0.6102202533 0.5553129095
0.2751606664 -0.0121669682 0.3568977351
0.289823423 0.0283895926 0.3834154864
0.7078679728 0.2283646347 0.5805827666
0.6691832533 0.2037187247 0.6027328883
0.4951020153 0.754975978 0.6573282586
0.5007175392 0.7886691209 0.6195794597
0.2823360579 0.0973357459 0.8045797716
0.317901042 0.1325887565 0.8145629251
0.7181630998 0.4623447932 1.0008111312
0.6891495601 0.5032133275 1.0095463905
0.9290572159 0.4548574281 0.4570412429
0.9100268297 0.5022774069 0.4551694016
0.2202533225 0.3930866663 0.6813502215
0.2289885818 0.4030698197 0.632370375
0.3927746927 0.1347725713 0.4732638672
0.4174206027 0.1350845448 0.4286516503
0.5515692269 0.2127659574 0.3347476134
0.5936856555 0.2271167405 0.3593935234
0.8326573907 0.8279777875 0.2817121108
0.7949085918 0.8501279092 0.2561302802
0.6922692956 0.2380358146 0.657016285
0.7047482373 0.2742247457 0.6907094278
0.3880950895 0.3806077245 0.6894615337
0.4155487615 0.3581456293 0.7259624384
0.1912397829 0.4604729519 0.041804455
0.1547388781 0.4682722905 0.0764335184
0.1285331004 0.9696137768 0.0090472328
0.0783053597 0.9608785175 0.0121669682
0.1631621638 0.0205902539 0.4707680789
0.2127659574 0.031509328 0.4717039995
0.6897735072 0.5759031634 0.1435078305
0.6723029887 0.5278592375 0.143195857
0.6676233855 0.3831035128 0.9849004804
0.6747987771 0.4308354652 0.9693018032
0.7334498035 0.772134523 0.9193860361
0.7144194172 0.730330068 0.9412241842
0.8697822425 0.5047731952 0.0982716666
0.8875647345 0.4651525551 0.1251013914
0.5222437137 0.9459037874 0.5603044862
0.5078929307 0.9880202159 0.5359705497
0.8875647345 0.2442752855 0.1853122855
0.8800773694 0.2651775129 0.2311723966
0.4916703064 0.227428714 0.4779434704
0.5319148936 0.2052785924 0.4997816185
0.19186373 0.1662818993 0.0324452486
0.1937355712 0.1856242591 -0.0146627566
0.478879391 0.2754726399 0.3428589256
0.4919822799 0.2782804018 0.3921507456
0.1778249204 0.891308417 0.9599425969
0.1878080739 0.8585511949 0.922193798
0.863230798 0.5053971423 0.740625195
0.8753977663 0.5534410682 0.7278342797
0.1962313596 0.7431209833 0.017158545
0.1653459787 0.7456167717 0.0574031322
0.0530355026 0.0377487989 0.7493604542
0.0670743121 0.0096711799 0.7896050415
0.6660635178 0.0461720846 0.6510887877
0.6694952268 0.0018718413 0.6763586448
0.1899918887 0.26580146 0.2620577775
0.1753291321 0.2183814813 0.2511387034
0.4729518937 0.1247894179 0.3924627192
0.4414425657 0.0954639047 0.3650090472
0.0898483809 0.6545204967 0.0633306296
0.0907843015 0.6404816872 0.1119985025
0.2498908093 0.0648904973 0.3547139203
0.2077743807 0.0904723279 0.3681287827
0.5281712111 0.4426904598 0.0199663069
0.4798153117 0.4501778249 0.0346290635
0.5646721158 0.7075559993 0.4554813752
0.5306669994 0.7237786236 0.4211642853
1.0210894116 0.8672864541 0.4951020153
0.9811567979 0.8991077557 0.4979097773
0.8398327822 0.3500343171 0.2224371373
0.8654146128 0.3107256505 0.2021588569
0.3728083858 0.9352966868 0.9546390466
0.3225806452 0.9284332689 0.9496474699
0.7568478193 -0.0199663069 0.2399076558
0.8005241156 -9.3592063393e-04 0.2221251638
0.9889561365 0.6417295813 0.5493854121
0.9415361577 0.6407936607 0.5684157983
0.7911649092 0.7555999251 0.7693267611
0.7914768828 0.8055156923 0.7796218881
0.3855993012 0.2679852748 0.69882074
0.3447307668 0.2383477881 0.7069320522
0.8903724964 0.6074124914 0.5209958196
0.8554314594 0.5724714544 0.5091408249
0.6301865602 0.9518312847 0.7237786236
0.6744868035 0.9761652212 0.7309540151
0.5599925126 0.6769825919 0.6233231422
0.5312909465 0.7162912585 0.6080364385
0.3768640419 0.2804642166 0.6395457665
0.3855993012 0.3291320896 0.6514007612
0.2077743807 0.2183814813 0.0814250952
0.1584825607 0.2077743807 0.0748736507
0.1138703438 0.4277157297 0.0271416984
0.0636426031 0.4214762588 0.0327572222
0.115118238 0.8819492107 0.4520496662
0.0811131216 0.9200099832 0.454233481
0.4957259624 0.6120920946 0.6198914332
0.5347226555 0.5843264491 0.6021089412
0.1188619205 0.3244524864 0.6102202533
0.1020153491 0.3475385287 0.6523366818
0.7805578087 0.5949335496 0.4866787296
0.7902289886 0.5858863168 0.5359705497
0.3394272166 0.9359206339 0.2854557933
0.3718724652 0.9209459038 0.3216447245
0.3366194547 0.3506582642 0.4938541212
0.328196169 0.304174206 0.4751357085
0.7892930679 0.4988456979 0.9674299619
0.7930367505 0.4514257191 0.9855244275
0.765271105 0.0305734074 0.0873525925
0.7531041368 0.031509328 0.0380607724
0.6485929993 -0.0121669682 0.1584825607
0.667311412 0.0333811693 0.1715854496
0.9618144381 0.9533911524 0.2661134336
0.9109627504 0.9552629937 0.2695451426
0.262369751 0.7902289886 0.0598989206
0.251450677 0.7531041368 0.0929681163
0.3759281213 0.891308417 0.7050602109
0.3272602483 0.898171835 0.691957322
0.5409621264 0.6423535284 0.7465526923
0.5272352904 0.593997629 0.7552879516
0.0867286454 0.3684407562 0.8232981843
0.1201098147 0.3827915393 0.8588631684
0.4214762588 0.6548324702 0.059586947
0.4380108567 0.6807262744 0.1001435078
0.4267798091 0.1531790104 0.8158108192
0.3806077245 0.1734572908 0.824858052
0.0168465714 0.1113745554 0.9427840519
0.0424284021 0.1091907406 0.8987957821
0.6529606289 0.0221501217 0.9181381419
0.6198914332 0.0411805079 0.8844449991
0.72346665 0.6417295813 0.817370687
0.7496724278 0.6064765708 0.8432644912
0.443938354 0.8822611843 0.6729269358
0.4454982218 0.876957634 0.72346665
0.5628002745 0.3250764335 0.248018968
0.5531290947 0.3441068197 0.2015349098
0.1291570475 0.5968053909 0.2470830474
0.1213577089 0.6417295813 0.2695451426
0.7212828352 0.1372683596 0.8279777875
0.6928932427 0.1684657141 0.8566793536
0.6139639359 0.0914082486 0.0524115555
0.6333062956 0.0443002433 0.0511636613
0.817370687 0.0268297248 0.4333312535
0.8485680414 0.0031197354 0.4660884757
0.691957322 0.6972608723 1.0017470519
0.6950770575 0.7481125601 1.0036188931
0.4975978037 0.9596306233 0.4327073064
0.4776314968 0.9240656392 0.4626567667
0.122605603 0.7013165284 0.981780745
0.0907843015 0.6651275972 0.9652461471
0.7368815124 0.9321769514 0.887252761
0.7708866288 0.8994197292 0.9065951207
0.6064765708 0.6910214014 0.080177201
0.6202034068 0.6645036501 0.0386847195
0.950271417 0.3840394335 0.4813751794
0.9789729831 0.4043177139 0.4442503276
0.2951269732 0.9128345916 0.3285081425
0.2539464653 0.8860048668 0.3419230049
0.5525051476 0.7874212267 0.8516877769
0.5493854121 0.7668309727 0.8052037187
0.9752293006 0.3746802271 0.0305734074
0.9908279778 0.3977662694 -0.0121669682
0.6613839146 0.0396206402 0.3890310102
0.6217632745 0.0090472328 0.3990141636
0.9565108879 0.164410058 0.3918387721
0.9814687714 0.1391402009 0.4283396768
-0.0049915767 0.9939477132 0.6994446871
0.0106071005 0.9839645598 0.6520247083
0.6261309041 0.5646721158 0.2352280527
0.6573282586 0.5253634492 0.2261808199
0.4373869096 0.0321332751 0.3578336557
0.4586011106 0.0474199788 0.3141573595
0.1522430898 0.5209958196 0.2099581955
0.1927996506 0.4929182005 0.1981032008
0.7247145442 0.3419230049 0.7147313908
0.7665189992 0.3235165658 0.6922692956
0.3993261371 0.6436014226 0.9346727398
0.4292755974 0.6027328883 0.9334248456
0.3650090472 0.9056592001 0.5681038248
0.335683534 0.8822611843 0.6027328883
0.0627066825 0.1837524178 0.8672864541
0.0240219629 0.1803207088 0.9000436763
0.4635926873 0.4420665128 0.7836775441
0.43301928 0.4601609783 0.8201784489
0.1054470581 0.0308853809 0.0982716666
0.1456916453 0.0056155238 0.1169900792
0.1856242591 0.6314344544 0.3478505023
0.2021588569 0.5899419729 0.3235165658
0.1619142697 0.8794534223 0.4071254758
0.1806326823 0.9265614276 0.4024458726
0.7805578087 0.5431459412 0.1650340051
0.8123791103 0.5815186872 0.1547388781
0.1497473014 0.4467461159 0.1709615025
0.1562987459 0.3962064017 0.1728333437
0.4298995445 0.8797653959 0.8925563112
0.4327073064 0.8310975229 0.8772696075
0.6354901104 0.2336681849 0.9727335122
0.6685593062 0.2670493542 0.9524552318
0.6763586448 0.7930367505 0.052099582
0.7178511262 0.8098833219 0.0277656455
0.8635427716 0.8220502901 0.1772009734
0.8638547451 0.8229862108 0.2280526611
0.0929681163 0.3490983965 0.5291071317
0.1213577089 0.3069819679 0.527547264
0.0992075872 0.0570911587 0.5066450365
0.115118238 0.0087352593 0.5097647719
0.7103637612 0.7571597928 0.3169651214
0.6822861421 0.7437449304 0.3575216822
0.6080364385 0.3690647033 0.6267548512
0.6345541898 0.4114931054 0.6364260311
0.4639046609 0.7415611156 0.9593186498
0.4511137456 0.7468646659 0.9103388033
0.6804143009 0.1825045236 0.0162226243
0.6342422163 0.160978349 0.0159106508
0.1768889998 0.1182379734 0.4177325763
0.1394521745 0.0892244338 0.3983902165
0.8014600362 0.02464591 0.6669994384
0.772134523 0.0474199788 0.7016285019
0.478879391 0.8831971049 0.0692581269
0.4311474387 0.8934922319 0.0555312909
0.7715105759 0.3019903912 0.7983403007
0.737193486 0.3303799838 0.7736943907
0.2090222749 0.5353466026 0.5705996132
0.2333562114 0.5078929307 0.6058526237
0.3428589256 0.15754664 0.5665439571
0.3310039309 0.10825482 0.5609284333
0.7559118987 0.4186684969 0.0779933862
0.7340737505 0.3840394335 0.10825482
0.359705497 0.2133899045 0.5094527984
0.3790478567 0.2190054283 0.5562488301
0.5503213328 0.0929681163 0.0914082486
0.5434579148 0.1119985025 0.0446122169
0.8101952954 0.2867036875 0.8579272478
0.810507269 0.2433393648 0.8314094965
0.0190303862 0.1388282274 0.7181630998
-0.0109190741 0.1669058464 0.6879016659
0.8479440943 0.0555312909 0.8576152742
0.8744618456 0.0555312909 0.9009795969
0.0783053597 0.3724964123 0.0982716666
0.0963998253 0.4049416609 0.1335246771
0.4885505709 0.0311973545 0.2015349098
0.5384663381 0.0399326137 0.1974792538
0.8750857927 0.7999001685 0.3921507456
0.8984838086 0.8451363324 0.3899669308
0.7284582267 6.2394708929e-04 0.9668060148
0.691957322 -0.0024957884 1.0020590254
0.9649341736 0.4458101953 0.0190303862
0.9649341736 0.4966618831 0.0152867037
0.237723841 0.1007674549 0.2508267299
0.2283646347 0.0882885131 0.2991826293
0.9727335122 0.3094777563 0.9908279778
0.9914519249 0.2873276346 0.9487115493
0.6102202533 0.5016534598 0.785861359
0.5846384227 0.4586011106 0.7942846447
0.5472015973 0.5718475073 0.1132463967
0.5266113434 0.5256754227 0.1207337618
0.7615274225 0.5999251263 0.6688712797
0.7506083484 0.5812067137 0.7147313908
0.4436263805 0.8613589568 0.3244524864
0.4807512323 0.8573033007 0.3590815499
0.7281462532 0.9967554751 0.1416359893
0.7718225494 0.9724215387 0.1506832221
0.0049915767 0.6763586448 0.50695701
0.038372746 0.6457852374 0.4838709677
0.4277157297 0.5325388407 0.8223622637
0.3933986398 0.5253634492 0.8594871155
0.3388032695 0.8020839833 0.992075872
0.3777999626 0.8120671367 0.9608785175
0.4582891371 0.3550258938 0.7924128034
0.4863667561 0.3160292007 0.7752542584
0.4221002059 0.702252449 0.3082298621
0.4074374493 0.709115867 0.2598739627
0.9368565546 0.2736007987 0.1300929681
0.9543270731 0.3194609097 0.1425719099
0.8451363324 0.6417295813 0.6105322269
0.8264179198 0.5943096025 0.6136519623
0.1809446559 0.19186373 0.6133399888
0.1865601797 0.1709615025 0.5671679042
0.9524552318 0.6295626131 0.6270668247
0.9075310414 0.6195794597 0.6492169464
0.3506582642 0.5128845074 0.9811567979
0.3578336557 0.4710800524 0.9533911524
0.5144443751 0.5596805391 0.3977662694
0.5088288513 0.5456417296 0.4464341424
0.7237786236 0.6975728458 0.1007674549
0.7518562426 0.7343857241 0.0795532539
0.4040057403 0.1656579522 0.8813252636
0.37405628 0.1566107194 0.9215698509
0.0892244338 0.0489798465 0.6641916765
0.1023273226 0.0302614338 0.7097398141
0.7771260997 0.4729518937 0.0514756349
0.8033318775 0.4832470207 0.0942160105
0.3219566981 0.9190740625 0.4102452112
0.3628252324 0.9321769514 0.3824795657
0.8991077557 0.2099581955 0.314469333
0.8591751419 0.1825045236 0.2988706558
0.3232045923 0.6439133961 0.8994197292
0.2810881637 0.6177076184 0.8869407874
0.7293941474 0.6485929993 0.6192674861
0.6981967929 0.6142759094 0.6404816872
0.3625132589 0.2767205341 0.0499157671
0.332251825 0.2477069944 0.0209022275
0.7621513696 0.9172022213 0.7833655706
0.7846134648 0.9281212953 0.8276658139
0.0574031322 0.7278342797 0.4224121794
0.0820490422 0.7044362638 0.384351407
0.4495538778 0.2792163225 0.6573282586
0.4779434704 0.2976227616 0.6189555126
0.472015973 0.1681537406 0.1725213702
0.4682722905 0.1597304549 0.2224371373
0.9643102265 0.3097897298 0.8688463218
0.933112872 0.3503462906 0.8669744806
0.8950520996 0.7640232108 0.9527672053
0.8669744806 0.7315779622 0.9802208773
0.9565108879 0.9967554751 0.352842079
0.981780745 0.9643102265 0.3831035128
0.2960628939 0.5331627878 0.971485618
0.2495788357 0.548761465 0.9583827291
0.9443439196 0.4807512323 0.3568977351
0.9097148562 0.4810632058 0.3943345604
0.9212578773 0.4061895551 0.7867972796
0.9621264117 0.3799837774 0.7705746553
0.6495289199 0.1238534972 0.5088288513
0.6844699569 0.1101266613 0.4741997879
0.2838959256 0.3066699944 0.5752792163
0.3200848568 0.3419230049 0.5699756661
0.9312410308 0.7325138828 0.7259624384
0.9040993324 0.7041242903 0.758407687
0.4554813752 0.5724714544 0.1322767829
0.4152367879 0.5412741 0.1335246771
0.5225556873 0.4230361265 0.6208273538
0.4795033381 0.4255319149 0.5943096025
0.4504897985 0.9337368191 0.2380358146
0.4317713858 0.8894365758 0.2545704124
0.4355150683 0.143195857 0.6432894491
0.4511137456 0.1734572908 0.6813502215
0.7481125601 0.485742809 0.1335246771
0.7624633431 0.4885505709 0.1821925501
0.1946714919 0.8897485493 0.7612154489
0.1694016347 0.9290572159 0.7412491421
0.7231546765 0.4589130842 0.8785175017
0.7290821738 0.5088288513 0.8869407874
0.2458351532 0.9474636551 0.9278093218
0.2030947776 0.9655581207 0.9072190678
0.1796967617 0.0711299682 0.0458601111
0.1765770263 0.1123104761 0.0162226243
0.4130529731 0.1581705871 0.1213577089
0.4604729519 0.1675297935 0.1054470581
0.2193174019 0.9708616709 0.1051350845
0.2523865976 0.9646222 0.0667623386
0.8451363324 0.3615773382 0.5269233169
0.8679104012 0.3163411743 0.5213077931
0.2814001373 0.2614338304 0.6872777188
0.2798402695 0.2115180633 0.6766706183
0.6239470893 0.8538715917 0.2246209521
0.6036688089 0.89068447 0.2533225183
0.4327073064 0.4748237349 0.2492668622
0.4526736133 0.4292755974 0.2389717352
0.4639046609 0.6610719411 0.2923192113
0.4991576714 0.6529606289 0.328196169
0.677606539 0.5013414862 0.9518312847
0.6822861421 0.5431459412 0.9231297186
0.6002370999 0.0542833968 0.6960129781
0.5640481687 0.0661383915 0.6620078617
0.7468646659 0.1631621638 0.0736257565
0.7362575654 0.1484994073 0.0258938042
0.3905908779 0.6304985337 0.6326823485
0.4367629625 0.6214513009 0.6523366818
0.5540650153 0.5718475073 0.8326573907
0.552193174 0.530978973 0.8023959568
0.8257939727 0.0957758782 0.4947900418
0.8286017346 0.0449241904 0.4938541212
0.0745616772 0.3272602483 0.4302115181
0.1051350845 0.3675048356 0.4361390154
0.6404816872 0.9418481313 0.9858364011
0.6292506395 0.9802208773 1.0173457291
0.4333312535 0.3069819679 0.5259873963
0.4423784863 0.331627878 0.4823111
0.715979285 0.642665502 0.1821925501
0.7421850627 0.5993011793 0.1756411056
0.3303799838 0.6404816872 0.5980532851
0.3004305235 0.6167716978 0.5643601423
0.0726898359 0.0817370687 0.1360204655
0.0708179946 0.0673862856 0.1846883384
0.5078929307 0.5958694703 0.3203968303
0.5244275285 0.5503213328 0.304174206
0.4929182005 0.6086603856 0.5478255444
0.5222437137 0.5933736819 0.5088288513
0.1672178199 0.6607599676 0.2099581955
0.1407000686 0.7019404754 0.1952954389
0.4710800524 0.4773195233 0.1762650527
0.4844949148 0.4617208461 0.129469021
0.828289761 0.2598739627 0.1772009734
0.7774380733 0.2611218569 0.1784488675
0.0786173333 0.7655830786 0.9122106445
0.0711299682 0.7150433643 0.91533038
0.4033817932 0.0892244338 0.6981967929
0.4345791477 0.0620827354 0.7278342797
0.0461720846 0.8395208086 0.3609533912
0.0598989206 0.8123791103 0.3203968303
0.803643851 0.7690147875 0.4242840207
0.7633992637 0.7596555812 0.394646534
0.5496973857 0.2757846135 0.4454982218
0.555624883 0.3032382854 0.4027578461
0.4414425657 0.9250015599 0.929681163
0.405565608 0.9593186498 0.9178261683
0.1353965184 0.0262057778 0.7736943907
0.1775129469 0.0115430212 0.7980283272
0.7655830786 0.8257939727 0.4311474387
0.7453047982 0.8239221314 0.4779434704
0.1981032008 0.8186185811 0.7733824172
0.2467710738 0.803643851 0.7765021526
0.6017969676 0.9028514382 0.4901104386
0.5571847507 0.9122106445 0.4673363699
0.0511636613 0.6957010046 0.2361639733
0.1017033756 0.6997566606 0.2389717352
0.4670243963 0.7568478193 0.2124539839
0.4979097773 0.7521682161 0.1722093966
0.9025394647 0.6485929993 0.9418481313
0.9190740625 0.6854058776 0.9727335122
0.3700006239 0.9003556498 0.0099831534
0.3618893118 0.8573033007 0.0358769576
0.2461471267 0.475447682 0.3294440631
0.2105821426 0.4876146503 0.3640731266
0.5153802958 0.6972608723 0.9471516815
0.5259873963 0.6507768141 0.9655581207
0.1793847882 0.2523865976 0.7733824172
0.1796967617 0.2767205341 0.8183066076
0.332251825 0.1878080739 0.2926311849
0.3696886504 0.2171335871 0.3107256505
0.3388032695 0.0623947089 0.4214762588
0.3182130155 0.0904723279 0.384351407
1.0176577026 0.2695451426 0.8800773694
0.9824046921 0.2461471267 0.908466962
0.5110126661 0.2305484495 0.0084232857
0.5312909465 0.1893679416 -0.013726836
0.6863417982 0.6972608723 0.2520746241
0.6785424596 0.6548324702 0.2789043489
0.3191489362 0.1562987459 0.3915267985
0.3509702377 0.1706495289 0.4286516503
0.0602108941 0.8392088351 0.9512073376
0.1091907406 0.8254819991 0.9474636551
0.2804642166 0.272664878 0.8130030573
0.3232045923 0.2904473701 0.8342172584
0.7428090098 0.8226742372 0.8295376552
0.7662070256 0.8579272478 0.8579272478
0.1060710052 0.1126224496 0.7284582267
0.1054470581 0.1051350845 0.7786859674
0.7942846447 0.2099581955 0.9381044487
0.7506083484 0.2296125289 0.9552629937
0.3325637986 0.4430024334 0.0592749735
0.3656329943 0.4642166344 0.0268297248
0.9590066762 0.0449241904 0.6230111687
0.9558869408 0.0926561428 0.6049167031
0.0377487989 0.5606164597 0.08360891
0.0165345979 0.5933736819 0.0505397142
0.3609533912 0.4289636239 0.8972359144
0.3157172272 0.4523616397 0.8972359144
0.8535596181 0.7680788669 0.5281712111
0.8270418668 0.7867972796 0.5674798777
0.0798652274 0.5097647719 0.6666874649
0.0343170899 0.5316029201 0.660447994
0.5705996132 0.9973794222 0.5777750047
0.6058526237 1.0160978349 0.6092843327
0.2901353965 0.3921507456 0.0152867037
0.2682972484 0.37405628 0.0577151058
0.0898483809 0.1591065078 0.0605228677
0.1144942909 0.1154302115 0.0505397142
0.9499594434 0.1868721532 0.936544581
0.9558869408 0.1831284707 0.8860048668
0.1469395395 0.4929182005 1.0048667873
0.1119985025 0.5191239783 0.978349036
0.6872777188 0.6685593062 0.5072689836
0.7346976976 0.6769825919 0.4901104386
0.3319398515 0.5584326449 0.7777500468
0.3397391901 0.5078929307 0.775566232
0.7555999251 0.5319148936 0.7974043801
0.7855493854 0.4907343857 0.7945966182
0.7590316341 0.4704561053 0.3681287827
0.7228427029 0.4901104386 0.3381793224
0.0751856243 0.6326823485 0.8120671367
0.0411805079 0.6080364385 0.7830535971
0.9761652212 0.1410120422 0.1020153491
0.9746053535 0.1843763649 0.0754975978
0.387783116 0.8276658139 0.1263492856
0.3522181319 0.8551194859 0.1506832221
0.562488301 0.4932301741 0.2891994759
0.5559368566 0.4629687403 0.3294440631
0.6857178511 0.7974043801 0.5156922693
0.6364260311 0.7905409621 0.5256754227
0.1085667935 0.1828164972 0.4676483434
0.1313408623 0.213077931 0.4336432271
0.681038248 0.6180195919 0.8825731578
0.6679353591 0.6601360205 0.8573033007
0.9549510202 0.1313408623 0.5082049042
0.9328008985 0.1263492856 0.5537530417
0.0783053597 0.447370063 0.8164347663
0.1091907406 0.4738878143 0.785861359
0.9396643165 0.2149497723 0.6726149623
0.9156423535 0.1772009734 0.6972608723
0.7137954701 0.9359206339 0.0489798465
0.747488613 0.9533911524 0.0149747301
0.3550258938 0.5574967243 0.5874461846
0.3930866663 0.5593685655 0.6211393274
0.7053721844 0.9861483746 0.5022774069
0.6694952268 0.9530791789 0.5169401635
0.5116366132 0.3266363012 0.5656080364
0.4685842641 0.3540899732 0.56592001
0.6136519623 0.800212142 0.863230798
0.6476570787 0.768702814 0.8847569726
0.6713670681 0.7290821738 0.7496724278
0.716603232 0.7122356024 0.7334498035
0.6582641792 0.3278841954 0.4941660947
0.6891495601 0.3678168091 0.5007175392
0.4910463593 0.2486429151 0.7992762214
0.5387783116 0.2629936981 0.7889810944
-0.0090472328 0.2801522431 0.6897735072
0.028077619 0.3141573595 0.6822861421
0.0976477195 0.2598739627 0.9583827291
0.0895364073 0.2258688463 0.9215698509
0.9799089037 0.8972359144 0.4239720472
0.9459037874 0.9324889249 0.4099332377
0.2405316029 0.7531041368 0.6414176078
0.2729768516 0.7481125601 0.6027328883
0.8239221314 0.6108442004 0.9206339302
0.8435764647 0.6557683908 0.9072190678
0.1949834654 0.1369563861 0.4982217508
0.1874961003 0.1138703438 0.5428339677
0.2789043489 0.6616958882 0.7705746553
0.2686092219 0.6429774755 0.7240905971
0.1007674549 0.0233980158 0.9786610095
0.1129344232 0.0723778624 0.9855244275
0.2186934548 0.5306669994 0.2991826293
0.244587259 0.5509452798 0.2604979098
0.0492918201 0.3023023648 0.2105821426
0.0917202221 0.286391714 0.1871841268
0.7484245336 0.4938541212 0.6261309041
0.7955325388 0.4807512323 0.6407936607
0.0474199788 0.4152367879 0.9237536657
0.0720658888 0.4174206027 0.8794534223
0.9100268297 0.0670743121 0.4401946715
0.9053472266 0.1045111375 0.4061895551
0.5808947401 0.5493854121 0.5269233169
0.5553129095 0.5287951582 0.4879266238
0.7524801897 0.3862232483 0.9034753853
0.7075559993 0.4033817932 0.9203219567
0.0121669682 0.1594184813 0.8064516129
-0.0059274973 0.2043426717 0.7911649092
0.2052785924 0.2327322643 0.9343607662
0.1587945342 0.2361639733 0.9552629937
0.59056592 0.6033568353 0.4760716291
0.583702502 0.6226991951 0.429587571
0.9159543271 0.1868721532 0.4607849254
0.8944281525 0.2174455606 0.4957259624
0.1350845448 0.3063580208 0.4766955762
0.1300929681 0.2558183066 0.4819991265
0.1263492856 0.1282211268 0.5072689836
0.0789293068 0.1313408623 0.5256754227
0.2024708305 0.3434828727 0.1066949523
0.2464591003 0.3288201161 0.1279091533
0.0455481375 0.6108442004 0.3821675922
0.0 0.6336182692 0.3846633805
0.1472515131 0.3678168091 0.5540650153
0.1881200474 0.3709365446 0.5238035815
0.6526486554 0.7896050415 0.1194858676
0.6754227242 0.7459287452 0.1325887565
0.045236164 0.4036937668 0.4111811318
0.073313783 0.4433144069 0.3955824546
0.2286766082 0.5409621264 0.7727584701
0.2776564547 0.5340987084 0.7846134648
0.6607599676 0.6336182692 0.9845885069
0.7069320522 0.6177076184 0.9702377238
0.0652024708 0.8342172584 0.7534161103
0.0639545767 0.8204904224 0.8023959568
0.5896299994 0.9480876022 0.4186684969
0.5721594809 0.957134835 0.3718724652
0.6130280152 0.2361639733 0.9090909091
0.611780121 0.2302364759 0.8585511949
-0.0146627566 0.9100268297 0.300742497
0.0330691957 0.9184501154 0.2854557933
0.7312659886 0.3013664441 0.8445123853
0.7506083484 0.3197728833 0.8878767081
0.0552193174 0.1893679416 0.6632557559
0.0474199788 0.2395956823 0.6595120734
0.6024209147 0.8991077557 0.9540150995
0.6479690522 0.8766456604 0.9533911524
0.4919822799 0.5687277719 0.0673862856
0.461096899 0.5409621264 0.0380607724
0.8236101579 0.8538715917 0.5565608036
0.7871092531 0.876957634 0.5833905285
0.3559618144 0.9845885069 0.7793099145
0.3456666875 0.9406002371 0.7559118987
0.0951519311 0.8379609409 0.2227491109
0.0754975978 0.7921008298 0.2327322643
0.9402882636 0.537842391 0.0848568041
0.9012915705 0.5665439571 0.0692581269
0.2838959256 0.6333062956 0.9736694328
0.2408435765 0.6423535284 0.999563237
0.6021089412 0.4617208461 0.3765520684
0.6276907718 0.4267798091 0.4033817932
0.402133899 0.2208772696 0.9352966868
0.3887190366 0.2604979098 0.9646222
0.0049915767 1.0104823111 0.8457602795
0.0524115555 0.9933237661 0.8541835652
0.5075809571 0.8276658139 0.7343857241
0.4829350471 0.8067635864 0.6947650839
0.7443688775 0.5599925126 0.2770325076
0.7643351844 0.5281712111 0.311037624
0.1800087353 0.9493354963 0.842016597
0.2239970051 0.9696137768 0.8267298933
0.9396643165 0.3291320896 0.2059025395
0.9668060148 0.3718724652 0.2002870157
0.9000436763 0.8878767081 0.8098833219
0.9143944593 0.8442004118 0.7874212267
0.5646721158 0.78242965 0.4392587509
0.6046047295 0.8083234542 0.4570412429
0.0873525925 0.7849254383 0.5400262058
0.1026392962 0.7484245336 0.5724714544
0.6317464279 0.4854308355 0.5412741
0.6417295813 0.5353466026 0.5412741
0.4373869096 0.1085667935 0.7724464965
0.4667124228 0.1497473014 0.7658950521
0.7181630998 0.2851438198 0.227428714
0.7219067823 0.3013664441 0.1793847882
0.0318213016 0.4495538778 0.2327322643
0.0318213016 0.5000935921 0.2386597617
0.3968303488 0.9193860361 0.4355150683
0.4283396768 0.8794534223 0.4345791477
0.7219067823 0.7758782055 0.5503213328
0.7580957135 0.7596555812 0.5181880577
0.450801772 0.2414675236 0.2767205341
0.443938354 0.2424034442 0.2264927934
0.1977912273 0.2558183066 0.4760716291
0.2327322643 0.2567542272 0.4392587509
0.9125226181 0.3759281213 0.0096711799
0.8753977663 0.3802957509 0.0443002433
0.19186373 0.9533911524 -0.0215261746
0.1946714919 0.9471516815 0.0290135397
0.2969988145 0.4514257191 0.6286266925
0.276096587 0.4277157297 0.5886940787
0.537842391 0.0443002433 0.4077494228
0.5135084545 0.0539714232 0.4514257191
0.6379858988 0.1123104761 0.7297061209
0.604292756 0.0923441692 0.7621513696
0.0795532539 0.9593186498 0.4068135022
0.0449241904 0.9827166656 0.4361390154
0.1494353279 0.2112060897 0.7131715231
0.1204217882 0.2333562114 0.7487365071
0.9786610095 0.0823610158 0.8323454171
0.9508953641 0.045236164 0.8541835652
0.328196169 0.4489299307 0.492606227
0.3347476134 0.4819991265 0.5306669994
0.3643851001 0.6882136395 0.8794534223
0.3681287827 0.6960129781 0.8292256817
0.1921757035 0.4760716291 0.4339552006
0.1937355712 0.4264678355 0.4217882324
0.3388032695 0.5927497348 1.0033069196
0.3675048356 0.576215137 0.9646222
0.3016784177 0.9967554751 0.8510638298
0.3072939415 0.9568228614 0.8201784489
0.1890559681 0.3509702377 0.876957634
0.1603544019 0.367192862 0.9159543271
0.0159106508 0.583702502 0.9265614276
0.0233980158 0.5846384227 0.8760217134
0.2567542272 0.750920322 0.1812566294
0.2102701691 0.7630872902 0.1981032008
1.0045548138 0.611780121 0.3257003806
0.995507581 0.6267548512 0.2779684283
0.2736007987 0.3765520684 0.2255568728
0.3241405129 0.3724964123 0.2289885818
0.8819492107 0.6719910152 0.5503213328
0.9059711736 0.6732389093 0.5053971423
0.3310039309 0.2296125289 0.4582891371
0.3802957509 0.2405316029 0.450801772
0.8092593748 0.0667623386 0.0380607724
0.8495039621 0.0926561428 0.0555312909
0.8136270044 0.8984838086 0.4267798091
0.8198664753 0.9449678667 0.447370063
0.9786610095 0.2093342485 0.3300680102
0.9683658826 0.1600424284 0.3222686716
0.3172770949 0.7749422849 0.356273788
0.3553378673 0.7883571473 0.3253884071
0.9184501154 0.3940225869 0.9334248456
0.89068447 0.3696886504 0.898171835
0.5422100206 0.1709615025 0.3862232483
0.5397142322 0.1216696824 0.3728083858
0.0249578836 0.7555999251 0.6286266925
0.0652024708 0.7555999251 0.6598240469
0.3581456293 0.7434329569 0.5631122481
0.4030698197 0.7662070256 0.5705996132
0.3147813065 0.6145878829 0.3506582642
0.2664254071 0.6021089412 0.3615773382
0.5858863168 0.9031634117 0.0530355026
0.6071005179 0.8800773694 0.0131028889
0.6682473326 0.7343857241 0.4155487615
0.6860298247 0.6928932427 0.4392587509
0.5599925126 0.7821176764 0.1772009734
0.576839084 0.7356336183 0.1899918887
0.0826729893 0.2567542272 0.835153179
0.0355649841 0.2374118675 0.83172147
0.3469145816 0.3600174705 0.3799837774
0.3412990578 0.3294440631 0.4205403382
0.2286766082 0.7502963749 0.9315530043
0.206214513 0.7253384913 0.8931802583
1.0051787608 0.2823360579 0.2848318463
0.9733574593 0.2667373807 0.321332751
0.450801772 0.3047981531 0.2074624072
0.4888625445 0.3378673488 0.2149497723
0.5983652586 0.1525550633 0.7939726711
0.559056592 0.1400761215 0.8239221314
0.740625195 0.6404816872 0.2998065764
0.7902289886 0.6507768141 0.2991826293
0.6002370999 0.7312659886 0.5400262058
0.5964934174 0.7655830786 0.5777750047
0.8710301366 0.5865102639 0.8760217134
0.8732139515 0.5359705497 0.8694702689
0.0886004867 0.2264927934 0.0408685343
0.0895364073 0.2230610844 0.0917202221
0.761839396 0.7047482373 0.9097148562
0.7743183378 0.657016285 0.9218818244
0.3260123542 0.1672178199 0.0324452486
0.3328757721 0.1647220316 -0.0180944656
0.5996131528 0.2018468834 0.4670243963
0.6148998565 0.2367879204 0.4333312535
0.6838460099 0.5805827666 0.2782804018
0.6947650839 0.5968053909 0.3253884071
0.9299931366 0.9533911524 0.813938978
0.8903724964 0.9649341736 0.8435764647
0.1800087353 0.1806326823 0.3051101267
0.1937355712 0.1478754602 0.2686092219
0.5375304174 0.2867036875 0.3088538092
0.5169401635 0.2523865976 0.2773444812
0.3815436451 0.7244025707 0.028077619
0.339115243 0.7103637612 0.0524115555
0.9437199725 0.8866288139 0.6295626131
0.9480876022 0.8694702689 0.6772945654
0.9218818244 0.9415361577 0.0517876084
0.9446558932 0.9655581207 0.0131028889
0.6616958882 0.2364759468 0.3924627192
0.6489049729 0.2817121108 0.3721844388
0.8526236975 0.2370998939 0.653584576
0.8604230361 0.276096587 0.6854058776
0.8972359144 0.9693018032 0.422724153
0.9237536657 0.9845885069 0.4632807138
0.052099582 0.1101266613 0.6669994384
0.0240219629 0.0845448306 0.6329943221
0.4164846821 0.4529855868 0.5865102639
0.3962064017 0.4882385974 0.6167716978
0.2046546453 0.6832220628 0.380919698
0.2505147563 0.663879703 0.391214825
0.1656579522 0.2346041056 0.6551444438
0.1194858676 0.2133899045 0.653584576
0.5256754227 0.4801272852 0.377487989
0.4938541212 0.4411305921 0.3852873276
0.2430273913 0.6311224808 0.6548324702
0.2751606664 0.597429338 0.6754227242
0.454233481 0.0056155238 0.7668309727
0.4913583328 0.0227740688 0.7362575654
0.0988956137 0.7116116553 0.5259873963
0.1051350845 0.6757346977 0.4904224122
0.5381543645 0.3475385287 0.9521432583
0.5353466026 0.3818556186 0.9892681101
0.6373619517 0.2717289574 0.6308105073
0.5886940787 0.2576901479 0.6314344544
0.8067635864 0.7066200786 0.9639982529
0.8161227928 0.6897735072 1.0111062582
0.2414675236 0.0218381481 0.9437199725
0.2486429151 0.0717539153 0.9362326075
0.646097211 0.7958445124 0.188432021
0.6161477507 0.7783739939 0.2258688463
0.3737443065 0.0542833968 0.7527921632
0.3537779996 0.0598989206 0.7995881949
0.6404816872 0.139764148 0.3032382854
0.6236351157 0.136332439 0.2551943595
0.2773444812 0.5156922693 0.5194359518
0.2885755288 0.5228676608 0.5687277719
0.5337867349 0.0380607724 0.3101017034
0.5085168778 0.0184064391 0.2704810632
0.0096711799 0.8519997504 0.4249079678
0.0121669682 0.8027079304 0.4118050789
0.5213077931 0.7942846447 0.3609533912
0.5369064703 0.8201784489 0.402133899
0.7674549198 0.6907094278 0.7649591315
0.7546640045 0.7116116553 0.8095713483
0.0798652274 0.2938790791 0.0321332751
0.0464840582 0.2779684283 -0.0028077619
0.9549510202 0.1984151744 0.0134148624
0.9811567979 0.2417794971 0.0193423598
0.4523616397 0.171273476 0.0302614338
0.4726399201 0.1272852062 0.013726836
0.9849004804 0.052099582 0.9150184064
0.9387283958 0.0324452486 0.922193798
0.3737443065 0.4358270419 0.7833655706
0.3765520684 0.4791913646 0.8098833219
-0.0056155238 0.6888375866 0.7874212267
0.0296374867 0.7109877082 0.7580957135
0.4570412429 0.7390653273 0.0221501217
0.4323953329 0.7777500468 0.0
0.5359705497 0.1912397829 0.5993011793
0.4897984651 0.1737692644 0.6127160417
0.4298995445 0.0889124602 0.5247395021
0.4554813752 0.0555312909 0.496037936
0.6779185125 0.5855743433 0.7431209833
0.7197229675 0.5996131528 0.7690147875
0.2520746241 0.4526736133 0.8934922319
0.2542584389 0.4773195233 0.9381044487
0.1544269046 0.5830785549 0.1893679416
0.1051350845 0.5924377613 0.1803207088
0.3806077245 0.9437199725 0.2386597617
0.3475385287 0.9786610095 0.2218131902
0.6052286766 0.9228177451 0.8114431896
0.6173956448 0.91533038 0.7624633431
0.9293691895 0.6457852374 0.0789293068
0.960566544 0.6779185125 0.1029512697
0.4361390154 0.3182130155 -0.003431709
0.4866787296 0.3188369626 0.0031197354
0.6994446871 0.720034941 0.8644786922
0.6788544331 0.7144194172 0.8183066076
0.3840394335 0.0692581269 0.6336182692
0.3687527298 0.115118238 0.6173956448
1.0217133587 0.2654894865 0.5899419729
0.999563237 0.223373058 0.5721594809
0.8579272478 0.8229862108 0.9193860361
0.8538715917 0.8170587134 0.9699257503
0.7209708617 0.5849503962 0.4024458726
0.7415611156 0.5684157983 0.3587695763
0.4673363699 0.2707930368 0.8591751419
0.4791913646 0.3125974917 0.8853809197
0.4598490048 0.2667373807 0.1450676983
0.4414425657 0.2202533225 0.1544269046
0.4514257191 0.4118050789 0.1444437512
0.4526736133 0.3640731266 0.1619142697
0.8916203906 0.5793348724 0.3896549573
0.8669744806 0.6046047295 0.426155862
0.1413240157 0.6248830099 0.5868222375
0.1307169152 0.6448493168 0.5412741
0.3310039309 0.772134523 0.9203219567
0.2923192113 0.7468646659 0.8991077557
0.6370499782 0.5765271105 0.6994446871
0.5964934174 0.552193174 0.7184750733
0.2349160791 0.2473950209 0.5702876396
0.2277406876 0.2633056717 0.5225556873
0.4520496662 0.8392088351 0.6074124914
0.4093092906 0.8654146128 0.5996131528
0.2929431584 0.5612404068 0.0992075872
0.342546952 0.5515692269 0.1041991639
0.2976227616 0.8822611843 0.89068447
0.2910713172 0.9321769514 0.8828851313
0.9811567979 0.7131715231 0.8644786922
0.9830286392 0.7633992637 0.8573033007
0.8345292319 0.3085418357 0.0795532539
0.828289761 0.2642415923 0.1035752168
0.6832220628 0.6482810258 0.136332439
0.6514007612 0.667311412 0.101391402
0.4155487615 0.3584576028 0.9228177451
0.4024458726 0.3097897298 0.9293691895
0.3191489362 0.6866537718 0.4888625445
0.3634491795 0.7078679728 0.4757596556
0.7181630998 0.8722780308 0.7053721844
0.7359455918 0.8891246022 0.6607599676
0.6588881263 0.4217882324 0.3400511637
0.705684158 0.4245959943 0.3197728833
0.9727335122 0.8376489674 0.9580707556
1.0014350783 0.8364010732 1.0001871841
0.4202283646 0.3983902165 0.8516877769
0.447370063 0.359705497 0.8704061896
0.104823111 0.5518812005 0.401509952
0.0901603544 0.5603044862 0.3534660261
0.087664566 0.3225806452 0.7633992637
0.0642665502 0.304174206 0.8048917452
0.2991826293 0.8064516129 0.4916703064
0.3172770949 0.7587196606 0.4901104386
0.0336931428 0.3737443065 0.3232045923
0.0589629999 0.3409870843 0.352842079
0.5085168778 0.7100517876 0.7892930679
0.5437698883 0.7122356024 0.7527921632
0.8510638298 0.5431459412 0.3119735446
0.8551194859 0.5918138142 0.3257003806
0.5737193486 0.377487989 0.8176826605
0.6217632745 0.3927746927 0.8261059462
0.5868222375 0.3584576028 0.3890310102
0.555624883 0.3431708991 0.3515941848
0.0336931428 0.7346976976 0.1335246771
0.0046796032 0.6997566606 0.1562987459
0.9724215387 0.3388032695 0.5434579148
0.9643102265 0.3675048356 0.5849503962
0.4208523117 0.9658700942 0.3693766769
0.4298995445 0.9203219567 0.3484744494
0.6211393274 0.5447058089 0.9396643165
0.59056592 0.5331627878 0.9789729831
0.5849503962 0.4657765022 1.0117302053
0.5877581581 0.4532975604 0.9624383852
-0.0184064391 0.0352530105 0.4570412429
-0.0049915767 0.0112310476 0.4139888937
0.6336182692 0.1828164972 0.733761777
0.6601360205 0.178136894 0.7768141262
0.8223622637 0.8491919885 0.3690647033
0.7733824172 0.8629188245 0.3721844388
0.8869407874 0.0574031322 0.6925812691
0.898171835 0.0957758782 0.7237786236
-0.0053035503 0.8098833219 0.8048917452
0.003431709 0.8354651526 0.8479440943
0.1257253385 0.5821426343 0.0692581269
0.1587945342 0.5456417296 0.0814250952
0.9200099832 0.4639046609 0.653584576
0.9143944593 0.4561053223 0.6033568353
0.367192862 6.2394708929e-04 0.4673363699
0.3987021901 0.0386847195 0.478879391
0.9334248456 0.9193860361 0.5681038248
0.9477756286 0.9561989143 0.6005490734
0.7222187558 0.2246209521 0.185000312
0.7293941474 0.185000312 0.1541149311
0.2277406876 0.9608785175 0.7212828352
0.272664878 0.9808448244 0.7075559993
0.0336931428 0.2633056717 0.429587571
0.0701940475 0.2402196294 0.4567292694
0.6607599676 0.9496474699 0.813938978
0.6854058776 0.9942596868 0.8126910838
0.7318899357 0.7031883696 0.3962064017
0.7524801897 0.6950770575 0.3503462906
0.8891246022 0.8089474013 0.048667873
0.9075310414 0.7749422849 0.0155986772
0.1338366507 0.6910214014 0.0982716666
0.1831284707 0.7025644225 0.1041991639
0.139764148 0.4264678355 0.3091657827
0.1101266613 0.3868471954 0.3210207774
0.9471516815 0.5612404068 0.9786610095
0.9240656392 0.5163162164 0.9739814064
0.2842078992 0.2152617458 0.3949585075
0.2742247457 0.21650964 0.3450427404
0.121981656 0.9465277344 0.1862482062
0.1637861109 0.9646222 0.1631621638
0.167841767 0.3456666875 0.21650964
0.2046546453 0.3575216822 0.1831284707
0.3490983965 0.402133899 0.2954389468
0.3834154864 0.367192862 0.2817121108
0.2149497723 0.377487989 0.803643851
0.1722093966 0.3687527298 0.7768141262
0.8928682848 0.1871841268 0.9983153429
0.9040993324 0.2099581955 0.9540150995
0.0327572222 0.1775129469 0.5297310788
0.0243339365 0.2083983278 0.4904224122
0.160978349 0.3855993012 0.3818556186
0.1768889998 0.3422349785 0.4033817932
0.9930117926 0.5609284333 0.1435078305
0.9942596868 0.5578086978 0.1943595183
0.0680102327 0.0184064391 0.0449241904
0.0570911587 0.0670743121 0.0545953703
0.2208772696 0.3662569414 0.4470580895
0.2601859362 0.3466026081 0.4729518937
0.6822861421 0.5113246397 0.7677668934
0.688525613 0.5022774069 0.817370687
0.8438884383 0.8710301366 0.7035003432
0.8601110626 0.8797653959 0.750920322
0.3600174705 0.6595120734 0.3132214388
0.317901042 0.642665502 0.289823423
0.8716540837 0.7599675548 0.8641667187
0.9128345916 0.733761777 0.8785175017
0.1300929681 0.6726149623 0.3419230049
0.1725213702 0.6972608723 0.3278841954
0.9134585387 0.4214762588 0.1634741374
0.8835090784 0.3902789043 0.1909278093
0.398078243 0.1787608411 0.2580021214
0.4164846821 0.1310288888 0.2595619891
0.7802458352 0.9265614276 0.6195794597
0.7537280839 0.943407999 0.5796468459
0.9668060148 0.0277656455 0.5088288513
0.9293691895 0.0617707618 0.5025893804
0.5799588195 0.261745804 0.0115430212
0.572783428 0.3122855182 0.0134148624
0.5743432957 0.6691832533 0.5537530417
0.5815186872 0.663879703 0.5038372746
0.3166531478 0.0408685343 0.9000436763
0.3313159044 0.0627066825 0.85636738
0.2838959256 0.0742497036 0.1353965184
0.2392837087 0.0967117988 0.1438198041
0.6863417982 0.3874711424 0.7565358458
0.7278342797 0.3909028514 0.785861359
0.8114431896 0.8161227928 0.1238534972
0.7945966182 0.8604230361 0.1057590316
0.0474199788 0.1073188994 0.7958445124
0.0461720846 0.1098146877 0.8466962002
0.4804392588 0.5993011793 0.9967554751
0.4944780683 0.5999251263 0.9477756286
0.5996131528 0.9496474699 0.2879515817
0.5662319835 0.9271853747 0.3191489362
0.4426904598 0.5799588195 0.7852374119
0.4888625445 0.5783989518 0.8067635864
0.3899669308 0.02464591 0.8860048668
0.440506645 0.0302614338 0.8881886816
0.0786173333 0.0524115555 0.4002620578
0.10825482 0.0464840582 0.4411305921
0.4991576714 0.9234416921 0.3553378673
0.5091408249 0.9677419355 0.332251825
0.6769825919 0.3497223435 0.0492918201
0.6379858988 0.3278841954 0.02464591
0.5690397454 0.6067885443 0.2186934548
0.5971173644 0.5949335496 0.178136894
0.7478005865 0.2707930368 0.4573532164
0.7693267611 0.2399076558 0.4919822799
0.4352030948 0.8048917452 0.0923441692
0.4723279466 0.8276658139 0.0661383915
0.1138703438 0.9337368191 0.6947650839
0.0960878518 0.9633743059 0.7318899357
0.3553378673 0.7839895177 0.2526985712
0.3241405129 0.8217383166 0.2667373807
0.5493854121 0.950271417 0.9328008985
0.5216197666 0.9905160042 0.9178261683
0.600861047 0.3094777563 0.3094777563
0.6114681475 0.2854557933 0.26580146
0.9421601048 0.195919386 0.1382042803
0.9527672053 0.2190054283 0.1825045236
0.9459037874 0.4398826979 0.0886004867
0.9639982529 0.4093092906 0.1251013914
0.5191239783 0.6947650839 0.0146627566
0.4848068884 0.6966369252 0.0524115555
0.8301616023 0.9986273164 1.0001871841
0.8058276658 0.9630623323 0.9733574593
0.9487115493 0.0748736507 0.115118238
0.9122106445 0.1010794285 0.091096275
0.3553378673 0.4096212641 0.5369064703
0.3756161478 0.3718724652 0.5646721158
0.2817121108 0.8875647345 0.4548574281
0.2439633119 0.8953640731 0.4214762588
0.2701690897 0.8544955388 0.2311723966
0.2530105447 0.8064516129 0.2349160791
0.8398327822 0.178136894 0.5830785549
0.8722780308 0.2171335871 0.5815186872
0.5269233169 0.9206339302 0.2530105447
0.5297310788 0.9661820678 0.2302364759
0.7811817558 0.5465776502 0.5977413115
0.7587196606 0.5924377613 0.5999251263
0.4897984651 0.069882074 0.8763336869
0.472015973 0.0892244338 0.8326573907
0.5637361952 0.2037187247 0.0570911587
0.5681038248 0.1591065078 0.0814250952
0.8154988457 0.5506333063 0.2636176452
0.8314094965 0.5163162164 0.2296125289
0.1637861109 0.8732139515 0.6011730205
0.1297809946 0.8404567293 0.6202034068
0.2676733013 0.1778249204 0.2729768516
0.2851438198 0.2252448992 0.2770325076
0.4766955762 0.6401697136 0.7771260997
0.4476820366 0.6407936607 0.8189305547
0.1846883384 0.7521682161 0.5107006926
0.1562987459 0.7939726711 0.5175641106
0.387783116 0.0037436825 0.5943096025
0.4052536345 -0.0015598677 0.6417295813
0.34941037 0.052099582 0.5222437137
0.311037624 0.0386847195 0.5531290947
0.685093904 0.520683846 0.5868222375
0.6738628564 0.5447058089 0.6301865602
0.8033318775 0.6532726025 0.5107006926
0.8061396394 0.6994446871 0.4897984651
0.9424720784 0.3506582642 0.6386098459
0.9618144381 0.394646534 0.6548324702
0.6245710364 0.5752792163 0.0982716666
0.5952455232 0.6145878829 0.0848568041
0.5543769888 0.7035003432 0.6879016659
0.5949335496 0.6785424596 0.7066200786
0.7867972796 0.926249454 0.0701940475
0.8142509515 0.9303051101 0.1129344232
0.2333562114 0.059586947 0.5893180258
0.2249329257 0.1095027142 0.5936856555
0.9830286392 0.3962064017 0.3578336557
1.0139140201 0.4336432271 0.3422349785
0.8576152742 0.1637861109 0.111686529
0.859799089 0.1616022961 0.0608348412
0.5394022587 0.9178261683 0.8217383166
0.5515692269 0.9655581207 0.8348412055
0.3993261371 0.7172271791 0.9621264117
0.3603294441 0.7144194172 0.929681163
0.1525550633 0.8544955388 0.2720409309
0.1275971798 0.8987957821 0.2676733013
0.9184501154 0.8198664753 0.9284332689
0.9549510202 0.785861359 0.9190740625
0.4205403382 0.2065264866 0.7312659886
0.4682722905 0.2161976664 0.7462407188
0.0976477195 0.1341486242 0.167841767
0.0776814126 0.1806326823 0.1625382168
0.2243089786 0.5793348724 0.1182379734
0.1818805765 0.6064765708 0.1095027142
0.9087789355 0.5574967243 0.56592001
0.9299931366 0.5253634492 0.5996131528
0.8130030573 0.7771260997 0.003431709
0.7783739939 0.8145629251 0.0037436825
0.7683908405 0.017782492 0.5977413115
0.7194109939 0.0121669682 0.6108442004
0.7818057029 0.1753291321 0.5365944968
0.7359455918 0.153490984 0.5312909465
0.8891246022 0.988644163 0.2280526611
0.8579272478 1.0232732264 0.2077743807
0.6420415549 0.7306420416 0.9543270731
0.6233231422 0.6966369252 0.9209459038
0.3771760155 0.2976227616 0.3544019467
0.4199163911 0.2698571161 0.3584576028
0.0149747301 0.2810881637 0.5113246397
9.3592063393e-04 0.3191489362 0.4804392588
0.6526486554 0.4770075498 0.3366194547
0.6492169464 0.5100767455 0.2979347351
0.3135334124 0.9312410308 0.1291570475
0.2748486928 0.9075310414 0.1060710052
0.8519997504 0.2186934548 0.7768141262
0.8750857927 0.1796967617 0.7534161103
0.5512572534 0.4745117614 0.5160042428
0.5297310788 0.4511137456 0.4763836027
0.7041242903 0.9795969302 0.8775815811
0.7331378299 1.0151619143 0.8997317028
-0.0096711799 0.2289885818 0.2433393648
0.0240219629 0.2455231796 0.2090222749
0.7896050415 0.1881200474 0.7783739939
0.7690147875 0.2339801585 0.7693267611
0.1372683596 0.6226991951 0.6482810258
0.094527984 0.6061645972 0.6701191739
0.0018718413 0.0711299682 0.2533225183
0.045236164 0.0446122169 0.2545704124
0.9618144381 0.5531290947 0.4795033381
0.9315530043 0.5649840893 0.4401946715
0.2826480314 0.3353715605 0.6576402321
0.2845198727 0.3210207774 0.7066200786
0.3519061584 0.8491919885 0.7777500468
0.3428589256 0.8975478879 0.7908529357
0.6975728458 0.9736694328 0.2002870157
0.7128595495 0.9253135334 0.2030947776
0.5958694703 0.3915267985 0.1591065078
0.5861982904 0.4249079678 0.1965433331
0.6108442004 0.2246209521 0.576215137
0.632370375 0.1946714919 0.5412741
0.6822861421 0.4196044175 0.5422100206
0.712547576 0.4040057403 0.580270793
0.8226742372 0.4292755974 0.2948149997
0.7802458352 0.4557933487 0.304174206
0.8510638298 0.7259624384 0.370624571
0.8080114806 0.7069320522 0.3519061584
0.9200099832 0.8797653959 0.3257003806
0.9580707556 0.8856928932 0.3590815499
0.4526736133 0.5640481687 0.530978973
0.4152367879 0.5450177825 0.5593685655
0.9758532476 0.9661820678 0.1803207088
0.9702377238 1.0129780995 0.1606663755
0.0053035503 0.9162663006 0.5968053909
0.0496037936 0.9402882636 0.6027328883
0.7768141262 0.4776314968 0.5593685655
0.7534161103 0.437074936 0.5394022587
0.3269482748 0.5730954015 0.7097398141
0.3497223435 0.5930617084 0.6685593062
0.576839084 0.1656579522 0.527547264
0.5752792163 0.1394521745 0.4838709677
0.2239970051 0.2105821426 0.855743433
0.2542584389 0.2280526611 0.8928682848
0.5849503962 0.3909028514 0.4557933487
0.6342422163 0.3799837774 0.4501778249
0.3347476134 0.3069819679 0.1194858676
0.3066699944 0.3300680102 0.1553628252
0.3044861796 0.5821426343 0.2196293754
0.3094777563 0.5316029201 0.2202533225
0.6779185125 0.3525301054 0.3381793224
0.6395457665 0.3388032695 0.3687527298
0.628938666 0.7100517876 0.2448992325
0.6248830099 0.688525613 0.1987271479
0.3681287827 0.7084919199 0.611780121
0.3650090472 0.685093904 0.657016285
0.1809446559 0.5359705497 0.7187870469
0.1965433331 0.5843264491 0.7225307294
0.9303051101 0.9733574593 0.9059711736
0.9062831472 0.9315530043 0.9228177451
0.0960878518 -0.0028077619 0.2190054283
0.1204217882 0.0321332751 0.2467710738
0.2414675236 0.7571597928 0.4723279466
0.2186934548 0.7212828352 0.4442503276
0.545329756 0.4564172958 0.0923441692
0.5652960629 0.4551694016 0.1391402009
0.5203718725 0.0917202221 0.9168902477
0.5113246397 0.0779933862 0.9930117926
0.4954139889 0.1513071692 0.961190491
0.5684157983 0.1266612591 0.9689898297
0.8878767081 0.7543520309 0.4052536345
0.8763336869 0.7821176764 0.4798153117
0.9047232795 0.7103637612 0.4654645286
0.8314094965 0.7250265178 0.4464341424
0.8061396394 0.041804455 0.8332813377
0.8080114806 0.1201098147 0.8267298933
0.7490484807 0.0823610158 0.7986522743
0.820802396 0.0736257565 0.7658950521
0.9689898297 0.3088538092 0.440506645
0.9668060148 0.3313159044 0.3637611531
1.031072565 0.3004305235 0.3952704811
1.0095463905 0.3731203594 0.4139888937
0.8076995071 0.3334997192 0.8388968615
0.8579272478 0.3303799838 0.9006676234
0.7843014912 0.3490983965 0.9131465652
0.8301616023 0.3987021901 0.8732139515
0.3066699944 0.0028077619 0.181568603
0.3478505023 0.0564672116 0.143195857
0.3718724652 0.0318213016 0.2121420104
0.3116615711 0.0789293068 0.2083983278
0.7830535971 0.587134211 0.8741498721
0.7643351844 0.5328508143 0.9293691895
0.7097398141 0.5808947401 0.8978598615
0.7646471579 0.6071005179 0.9452798403
0.8061396394 0.0608348412 0.5943096025
0.845448306 0.1213577089 0.625506957
0.8810132901 0.0642665502 0.5855743433
0.8532476446 0.0492918201 0.6557683908
0.6124040681 1.0017470519 0.063018656
0.5796468459 0.9421601048 0.1010794285
0.5503213328 0.9668060148 0.0355649841
0.5428339677 1.0101703376 0.0973357459
0.6436014226 0.5830785549 0.6398577401
0.5868222375 0.6273787983 0.6067885443
0.5774630311 0.5484494915 0.6192674861
0.6230111687 0.5774630311 0.5628002745
0.9842765333 0.4673363699 0.5191239783
0.7665189992 0.1375803332 0.6280027454
1.0017470519 0.9524552318 0.0851687777
0.1353965184 0.4311474387 0.6270668247
0.13290073 0.5503213328 0.8232981843
0.8326573907 0.5858863168 0.8005241156
0.7765021526 0.506333063 0.4567292694
0.2626817246 9.3592063393e-04 0.2555063331
0.6114681475 0.1272852062 0.9040993324
0.8473201473 0.7740063643 0.6991327135
0.8232981843 0.2948149997 0.9721095651
0.7512322955 0.3185249891 0.5462656767
0.5759031634 0.038372746 0.9814687714
0.0967117988 0.1943595183 0.2545704124
0.7237786236 0.9172022213 0.4361390154
0.4763836027 0.9967554751 0.0240219629
0.9649341736 0.5394022587 0.7075559993
0.838584888 -0.0099831534 0.7662070256
0.8885006551 0.1091907406 0.8014600362
0.4283396768 0.087664566 0.9427840519
0.7225307294 0.5936856555 0.4586011106
0.454233481 0.5147563487 0.7256504648
0.1169900792 0.8133150309 0.0917202221
0.0499157671 0.0421164285 0.3531540525
0.076745492 0.9312410308 0.1032632433
0.8217383166 0.4102452112 0.9689898297
0.9655581207 0.0748736507 0.0071753915
0.5047731952 0.8242341049 0.517252137
0.9639982529 0.2489548886 0.7740063643
0.5777750047 0.0786173333 0.3487864229
0.8931802583 0.9555749672 0.1119985025
0.715979285 0.0792412803 0.4336432271
0.961190491 0.8800773694 0.0932800898
0.3506582642 0.6049167031 0.7930367505
0.3824795657 0.4913583328 0.2754726399
0.9771011418 0.0695701005 0.1640980845
0.0262057778 0.1394521745 0.0077993386
0.6938291633 0.7612154489 0.5883821052
0.5322268672 0.5316029201 0.254882386
0.3228926187 0.7783739939 0.6595120734
0.24115555 0.4146128408 0.2517626505
0.5902539465 0.8045797716 0.6283147189
0.1017033756 0.8192425282 0.5035253011
0.3260123542 0.1878080739 0.8114431896
0.5197479254 0.8457602795 0.0795532539
0.9521432583 0.5815186872 0.8245460785
0.3724964123 0.3827915393 0.6404816872
0.9459037874 0.1213577089 0.2998065764
0.4398826979 0.7683908405 0.50695701
0.5194359518 0.8875647345 0.5796468459
0.5865102639 0.1038871904 0.4501778249
0.7852374119 0.9381044487 0.681662195
0.8772696075 0.9087789355 0.2988706558
0.0779933862 0.2424034442 0.3547139203
0.6860298247 0.8504398827 0.9225057715
0.8753977663 0.4196044175 0.8117551632
0.8825731578 0.9128345916 0.9652461471
0.1038871904 0.9721095651 0.3634491795
0.9808448244 0.5375304174 0.2442752855
0.0832969364 0.9471516815 0.2227491109
0.3768640419 0.8339052848 0.4121170525
0.1871841268 0.9936357397 0.377487989
0.0077993386 0.0218381481 0.5447058089
0.9799089037 0.9025394647 0.712547576
0.6844699569 0.3060460473 0.0967117988
0.6860298247 0.5475135708 0.0330691957
0.1921757035 0.5671679042 0.5303550259
0.3827915393 0.8289137081 0.510388719
0.2876396082 0.4242840207 0.1513071692
0.2458351532 0.8295376552 0.3334997192
0.9028514382 0.9097148562 0.1812566294
0.8554314594 0.6036688089 0.7162912585
0.3643851001 0.5337867349 0.4058775816
0.1541149311 0.0293255132 0.282960005
0.56592001 0.5032133275 0.4099332377
0.5890060523 0.953703126 0.1840643913
0.6089723591 0.2686092219 0.1041991639
0.6635677295 0.9312410308 0.5958694703
0.1322767829 0.4876146503 0.5656080364
0.3887190366 0.9983153429 0.021214201
0.0346290635 0.6479690522 0.6694952268
0.164410058 0.4798153117 0.7683908405
0.4152367879 0.7743183378 0.8778935546
0.9321769514 0.461096899 0.8566793536
0.9162663006 0.6595120734 0.7896050415
0.8445123853 0.6910214014 0.5927497348
0.2012229363 0.7821176764 0.6766706183
0.772134523 0.7534161103 0.262369751
0.9802208773 0.3328757721 0.7774380733
0.2985586822 0.4707680789 0.289823423
0.8903724964 0.3481624758 0.3662569414
0.0215261746 0.8254819991 0.7162912585
0.150059275 0.7571597928 0.1803207088
0.9031634117 0.2904473701 0.4791913646
0.1650340051 0.6170836713 0.870094216
0.6236351157 0.8064516129 0.0758095713
0.8585511949 0.8476321208 0.6510887877
0.2317963437 0.1282211268 0.9324889249
0.4751357085 0.5668559306 0.905035253
0.9833406127 0.9028514382 0.2015349098
0.5640481687 0.5057091159 0.6957010046
0.4274037562 0.1419479628 0.5409621264
0.93997629 0.7696387346 0.6704311474
0.478879391 0.2224371373 0.8445123853
0.8457602795 0.0720658888 0.192487677
0.7343857241 0.6869657453 0.2099581955
0.3400511637 0.9524552318 0.4913583328
0.8510638298 0.1394521745 0.7116116553
0.0851687777 0.9103388033 0.300742497
0.2264927934 0.8342172584 0.5525051476
0.2149497723 0.8158108192 0.1238534972
0.6554564173 0.0449241904 0.2963748674
0.0692581269 0.6251949835 0.1631621638
0.2745367193 0.0037436825 0.587134211
0.43301928 0.2174455606 0.010295127
0.7222187558 0.9487115493 0.3182130155
0.7665189992 0.4367629625 0.4152367879
0.26580146 0.3113495976 0.37405628
0.7568478193 0.1416359893 0.1201098147
0.0424284021 0.1138703438 0.5578086978
0.7883571473 0.3724964123 0.2311723966
0.7833655706 0.0798652274 0.9552629937
0.2614338304 0.6177076184 0.5319148936
0.2776564547 0.9181381419 0.213077931
0.5234916079 0.3696886504 0.0857927248
0.9880202159 0.9923878455 0.9911399513
0.9430960255 0.2561302802 0.3643851001
0.4245959943 0.8267298933 0.968053909
0.9259374805 0.6292506395 0.1878080739
0.5818306608 0.4118050789 0.2473950209
0.3447307668 0.6838460099 0.1428838834
0.3868471954 0.7047482373 0.3503462906
0.9792849566 0.9290572159 0.8080114806
0.5306669994 0.1637861109 0.8685343483
0.1522430898 0.3313159044 0.7312659886
0.4975978037 0.4904224122 0.9359206339
0.9299931366 0.1447557247 0.6055406502
0.279528296 0.685093904 0.2717289574
0.9555749672 0.8108192425 0.7668309727
0.0159106508 0.576215137 0.628938666
0.6495289199 0.8856928932 0.4105571848
0.8922443377 0.4174206027 0.3113495976
0.0414924814 0.9271853747 0.9836525863
0.9777250889 0.8267298933 0.164410058
0.9958195545 0.5185000312 0.1045111375
0.0399326137 0.3746802271 0.9574468085
0.2087103014 0.9505833905 0.2848318463
0.2108941162 0.5584326449 0.4161727086
0.9911399513 0.559056592 0.5259873963
0.300742497 0.6223872216 0.4582891371
0.1965433331 0.712547576 0.7995881949
0.604292756 0.5128845074 0.0439882698
0.4217882324 0.4726399201 0.4879266238
0.7434329569 0.8407687028 0.2436513384
0.6797903538 0.1809446559 0.3225806452
0.6102202533 0.4536095339 0.9069070943
0.8594871155 0.7777500468 0.2798402695
0.6548324702 0.2648655394 0.8257939727
0.5222437137 0.0496037936 0.5013414862
0.0960878518 0.0976477195 0.8844449991
0.6860298247 0.0302614338 0.7814937293
0.156922693 0.8145629251 0.3260123542
0.911898671 0.9106507768 0.5203718725
0.2717289574 0.7637112373 0.3781119361
0.9905160042 0.4954139889 0.9106507768
0.4096212641 0.9708616709 0.6829100892
0.9106507768 0.2417794971 0.5553129095
0.5475135708 0.3749922007 0.6348661633
0.2302364759 0.6813502215 0.1176140263
0.8373369938 0.1740812379 0.0149747301
0.625506957 0.394646534 0.7275223061
0.9795969302 0.7219067823 0.6155238036
0.4829350471 0.7746303113 0.2580021214
0.3303799838 0.8183066076 0.0536594497
0.0839208835 0.7365695389 0.7749422849
0.7306420416 0.0808011481 0.2542584389
0.8236101579 0.1010794285 0.3609533912
0.7094278405 0.3503462906 0.1631621638
0.9933237661 0.8164347663 0.0458601111
0.3958944282 0.3737443065 0.0808011481
0.7702626817 0.2826480314 0.4096212641
0.3353715605 0.3481624758 0.9964435016
0.4495538778 0.7740063643 0.422724153
0.5634242216 0.4823111 0.5699756661
0.3428589256 0.4735758408 0.1934235977
0.3899669308 0.4969738566 0.1213577089
0.3154052536 0.1584825607 0.188432021
0.3260123542 0.1322767829 0.9312410308
0.2651775129 0.6735508829 0.8195545018
0.6666874649 0.9343607662 0.0773694391
0.1940475448 0.9271853747 0.5702876396
0.4180445498 0.5964934174 0.7356336183
0.3806077245 0.1007674549 0.0028077619
0.4292755974 0.796780433 0.7977163537
0.3824795657 0.2842078992 0.1070069258
0.6046047295 0.0131028889 0.4801272852
0.5412741 0.0948399576 0.5705996132
0.6732389093 0.7986522743 0.657016285
0.063018656 0.4841829413 0.1407000686
0.2470830474 0.5365944968 0.0973357459
0.3412990578 0.2470830474 0.6099082798
0.8853809197 0.3016784177 0.8048917452
0.681662195 0.1591065078 0.6879016659
0.4283396768 0.3394272166 0.2870156611
0.6482810258 0.0754975978 0.1990391215
0.1971672802 0.7375054595 0.2882635553
0.517252137 0.094527984 0.6651275972
0.2686092219 0.3325637986 0.9440319461
0.7293941474 0.8544955388 0.332251825
0.8413926499 0.4149248144 0.5088288513
0.0439882698 0.677606539 0.9393523429
0.4866787296 0.6420415549 0.4464341424
0.7562238722 0.1528670369 0.7396892743
0.1063829787 0.8753977663 0.0343170899
0.2083983278 0.6217632745 0.2180695077
0.950271417 0.6607599676 0.4099332377
0.534410682 0.3874711424 0.4766955762
0.0180944656 0.5306669994 0.8335933113
0.2186934548 0.866662507 0.6729269358
0.0524115555 0.3603294441 0.6723029887
0.2127659574 0.0645785237 0.7231546765
0.3855993012 0.4673363699 0.3593935234
0.7883571473 0.0293255132 0.3253884071
0.5883821052 0.8925563112 0.6333062956
0.006863418 0.4598490048 0.6014849941
0.3709365446 0.2651775129 0.8516877769
0.1859362326 0.5671679042 0.9377924752
0.6442253697 0.1141823173 0.6245710364
0.7970924066 0.1522430898 0.901603544
0.6148998565 0.0502277407 0.8310975229
0.8476321208 0.7749422849 0.1463155924
0.1846883384 0.4008860049 0.950271417
0.6024209147 0.9022274911 0.7144194172
0.5060210894 0.7300180945 0.5628002745
0.8888126287 0.6099082798 0.0358769576
0.1862482062 0.3222686716 0.3044861796
0.8395208086 0.8532476446 0.5082049042
0.3550258938 0.6941411368 0.7038123167
0.2904473701 0.870094216 0.5082049042
0.6348661633 0.7187870469 0.7902289886
0.6233231422 0.8881886816 0.5297310788
0.3141573595 0.653584576 0.0667623386
0.2218131902 0.1544269046 0.4517376926
0.9824046921 0.1382042803 0.2186934548
0.5961814438 0.9933237661 0.2564422537
0.2243089786 0.0467960317 0.0620827354
0.4433144069 0.248018968 0.5631122481
0.1934235977 0.2814001373 0.6585761527
0.7393773008 0.8519997504 0.9976913958
0.5209958196 0.6682473326 0.3724964123
0.041804455 0.7833655706 0.2754726399
0.4043177139 0.6832220628 0.4277157297
0.3200848568 0.1247894179 0.3434828727
0.1247894179 0.845448306 0.401509952
0.087040619 0.5512572534 0.524115555
0.4776314968 0.9056592001 0.9755412741
0.9989392899 0.3456666875 0.0730018094
0.7178511262 0.8766456604 0.7643351844
0.4863667561 0.8984838086 0.8073875335
0.0970237724 0.7175391527 0.6941411368
0.3085418357 0.0583390528 0.0127909153
0.9830286392 0.5375304174 0.3612653647
0.1494353279 0.5019654333 0.1197978411
0.7047482373 0.3300680102 0.6161477507
0.5512572534 0.7699507082 0.8969239408
0.7356336183 0.0327572222 0.5097647719
0.1600424284 0.8479440943 0.7917888563
0.9602545704 0.7861733325 0.4670243963
0.3132214388 0.3484744494 0.7434329569
0.3724964123 0.8086354277 0.7328258564
0.7328258564 0.1625382168 0.2561302802
0.6517127348 0.3715604917 0.8647906658
0.6180195919 0.785861359 0.307605915
0.8591751419 0.010295127 0.5219317402
0.6407936607 0.4582891371 0.6723029887
0.2224371373 0.9942596868 0.153490984
9.3592063393e-04 0.4838709677 0.761839396
0.5787109253 0.3072939415 0.8195545018
0.6067885443 0.6420415549 0.9808448244
0.0043676296 0.7287702003 0.5219317402
0.1718974231 0.4570412429 0.4944780683
0.2985586822 0.9574468085 0.0489798465
0.8033318775 0.5559368566 0.4033817932
0.5334747613 0.010295127 0.8339052848
0.2673613278 0.4885505709 0.7109877082
0.2430273913 0.436450989 0.5481375179
0.6944531104 0.8045797716 0.8064516129
0.0708179946 0.2427154177 0.7524801897
0.537842391 0.069882074 0.7630872902
0.0848568041 0.5721594809 0.9892681101
0.5409621264 0.3032382854 0.5253634492
0.0461720846 0.4798153117 0.3522181319
0.4748237349 0.9689898297 0.1188619205
0.244587259 0.1587945342 0.227428714
0.1865601797 0.3650090472 0.0627066825
0.8978598615 0.0336931428 0.9549510202
0.541898047 0.3359955076 0.8881886816
0.2580021214 0.0558432645 0.4798153117
0.0230860423 0.3297560367 0.2505147563
0.0676982592 0.9958195545 0.6067885443
0.6538965496 0.4935421476 0.1874961003
0.9889561365 0.6666874649 0.8451363324
0.0798652274 0.8392088351 0.6030448618
0.3534660261 0.9724215387 0.1169900792
0.8501279092 0.6389218194 0.2158856929
0.9147064329 0.4308354652 0.6938291633
0.5328508143 0.4199163911 0.8909964435
0.8080114806 0.5780869782 0.0162226243
0.8423285705 0.5896299994 0.115118238
0.8451363324 0.1403880951 0.5384663381
0.9012915705 0.3200848568 0.7278342797
0.7137954701 0.2208772696 0.3968303488
0.5749672428 0.3450427404 0.1453796718
0.6286266925 0.6738628564 0.3484744494
0.2133899045 0.835153179 0.8847569726
0.8485680414 0.6420415549 0.2998065764
0.7580957135 0.0736257565 0.1681537406
0.1491233543 0.4770075498 0.289823423
0.0574031322 0.4751357085 0.4863667561
0.5375304174 0.7602795283 0.3232045923
0.7877332002 0.7100517876 0.6510887877
0.9125226181 0.0421164285 0.2988706558
0.5465776502 0.8498159356 0.7715105759
0.1906158358 0.0786173333 0.1728333437
0.3238285393 0.995507581 0.7147313908
0.0514756349 0.2193174019 0.136332439
0.9845885069 0.4105571848 0.2436513384
0.5141324016 0.3634491795 0.3378673488
0.0695701005 0.7596555812 0.0230860423
0.2489548886 0.7343857241 0.9836525863
0.0071753915 0.7428090098 0.4152367879
0.7808697822 0.3147813065 0.2988706558
0.8847569726 3.1197354464e-04 0.366568915
0.2492668622 0.510388719 0.4717039995
0.097959693 0.3369314282 0.0642665502
0.8485680414 0.8201784489 0.8585511949
0.8622948774 0.7181630998 0.0882885131
0.3640731266 0.5687277719 0.8725900044
0.7240905971 0.3565857615 0.4133649467
0.9415361577 0.2664254071 0.6464091845
0.6922692956 0.5113246397 0.4623447932
0.6211393274 0.0920321957 0.5475135708
0.9140824858 0.4813751794 0.2511387034
0.901603544 0.9574468085 0.6938291633
0.4498658514 0.4929182005 0.0099831534
0.828289761 0.496037936 0.883821052
0.2314843701 0.6554564173 0.6102202533
0.2417794971 0.4869907032 0.1706495289
0.8376489674 0.0230860423 0.1222936295
0.1528670369 0.2891994759 0.1753291321
0.3531540525 0.716603232 0.2311723966
0.9421601048 0.7290821738 0.3515941848
0.1154302115 0.5047731952 0.8934922319
0.7702626817 0.7930367505 0.6389218194
0.4801272852 0.5262993698 0.6442253697
0.8738378985 0.7237786236 0.2155737193
0.3896549573 0.9543270731 0.5587446185
0.4660884757 0.2009109628 0.4401946715
0.7459287452 0.6835340363 0.5815186872
0.4844949148 0.6442253697 0.6635677295
0.2920072378 0.4323953329 0.4526736133
0.32476446 0.4058775816 0.3681287827
0.5337867349 0.3724964123 0.7253384913
0.8962999938 0.286391714 0.2736007987
0.6401697136 0.2305484495 0.2707930368
0.9849004804 0.681662195 0.2221251638
0.5787109253 0.0539714232 0.1603544019
0.4339552006 0.820802396 0.1531790104
0.6336182692 0.2935671055 0.5316029201
0.8226742372 0.6414176078 0.4230361265
0.0895364073 0.4367629625 0.7053721844
0.8669744806 0.3484744494 0.1017033756
0.4458101953 0.0371248518 0.1750171585
0.0037436825 0.7053721844 0.052099582
0.5696636925 0.1765770263 0.1662818993
0.6379858988 0.1665938728 0.2118300368
0.4851188619 0.0343170899 0.6192674861
0.8413926499 0.4118050789 0.4177325763
0.2857677669 0.5078929307 0.6339302427
0.7428090098 0.7680788669 0.1825045236
0.5880701317 0.5915018406 0.8729019779
0.685093904 0.1188619205 0.9246895863
0.5150683222 0.607724465 0.2286766082
0.6092843327 0.3135334124 0.7331378299
0.401509952 0.7100517876 0.7699507082
0.880389343 0.2383477881 0.9134585387
0.1163661322 0.960566544 0.5300430523
0.6195794597 0.4236600736 0.5337867349
0.8903724964 0.3297560367 0.6242590628
0.667311412 0.7871092531 0.4211642853
0.2389717352 0.1996630686 0.7665189992
0.1878080739 0.1803207088 0.3572097086
0.4320833593 0.331627878 0.4305234916
0.2779684283 0.1865601797 0.6242590628
0.8120671367 0.9412241842 0.1709615025
0.1562987459 0.6698072003 0.632370375
0.4083733699 0.5740313221 0.2985586822
0.3781119361 0.126037312 0.1020153491
0.8098833219 0.6545204967 0.0508516878
0.7939726711 0.1828164972 0.4723279466
0.6067885443 0.6280027454 0.7908529357
0.2055905659 0.8710301366 0.192487677
0.143195857 0.1235415237 0.6844699569
0.9006676234 0.1750171585 0.8491919885
0.880389343 0.4951020153 0.9639982529
0.6454732639 0.8710301366 0.1335246771
0.4423784863 0.0567791851 0.0726898359
0.4461221688 0.4233481001 0.4105571848
0.2539464653 0.2473950209 0.0770574655
0.0683222063 0.6941411368 0.3359955076
0.5512572534 0.2505147563 0.6760466712
0.1307169152 0.9059711736 0.8579272478
0.335683534 0.6136519623 0.1949834654
0.9764771947 0.0218381481 0.7381294066
0.1856242591 0.1606663755 0.1553628252
0.0935920634 0.5365944968 0.3032382854
0.2461471267 0.3606414176 0.8423285705
0.1531790104 0.6981967929 0.8722780308
0.6829100892 0.2140138516 0.5078929307
0.8108192425 0.946839708 0.3568977351
0.7577837399 0.1453796718 0.4086853435
0.150059275 0.5203718725 0.6632557559
0.555624883 0.8445123853 0.1684657141
0.2442752855 0.5996131528 0.8504398827
0.7119236289 0.1023273226 0.0071753915
0.5150683222 0.4529855868 0.7481125601
0.7350096712 0.066450365 0.880389343
0.2361639733 0.1148062644 0.7849254383
0.7424970363 0.2555063331 0.0549073439
0.821426343 0.4211642853 0.7415611156
0.8463842266 0.6829100892 0.8245460785
0.552193174 0.8953640731 0.911898671
0.0517876084 0.785861359 0.1400761215
0.1862482062 0.618643539 0.0031197354
0.7771260997 0.4376988831 0.8130030573
0.4383228302 0.9727335122 0.8117551632
0.8972359144 0.1400761215 0.2161976664
0.1375803332 0.5406501529 0.461096899
0.9596306233 0.7896050415 0.2907593436
0.2202533225 0.300742497 0.0093592063
0.1591065078 0.1035752168 0.8264179198
0.1407000686 0.2732888251 0.855743433
0.9259374805 0.0024957884 0.6214513009
0.985212454 0.8878767081 0.8766456604
0.8669744806 0.9951956074 0.0408685343
0.4829350471 0.2814001373 0.091096275
0.6373619517 0.5428339677 0.4005740313
0.2420914706 0.9480876022 0.5094527984
0.4274037562 0.8426405441 0.2782804018
0.2957509203 0.8626068509 0.6517127348
0.5681038248 0.7462407188 0.0879765396
0.3023023648 0.1594184813 0.0851687777
0.8298496288 0.3484744494 0.6991327135
0.7777500468 0.3344356399 0.0233980158
0.4258438884 0.6785424596 0.15754664
0.7240905971 0.8647906658 0.1662818993
0.7134834966 0.0505397142 0.3578336557
0.0861046983 0.9764771947 0.9019155176
0.50695701 0.0942160105 0.1425719099
0.4196044175 0.6092843327 0.2202533225
0.6105322269 0.3353715605 0.9374805017
0.4844949148 0.89068447 0.1656579522
0.6729269358 0.3899669308 0.2296125289
0.7203469146 0.2845198727 0.9627503588
0.1347725713 0.7727584701 0.4461221688
0.8183066076 0.4779434704 0.188432021
0.4426904598 0.4180445498 0.5437698883
0.8011480626 0.9019155176 0.9555749672
0.0368128783 0.1085667935 0.4408186186
0.8179946341 0.2483309415 0.3319398515
0.0854807512 0.6364260311 0.447370063
0.2633056717 0.8626068509 0.0586510264
0.9028514382 0.4245959943 0.5628002745
0.8154988457 0.164410058 0.3088538092
0.1893679416 0.9761652212 0.639233793
0.2879515817 0.8320334436 0.8529356711
0.4420665128 0.0031197354 0.4068135022
0.8660385599 0.2789043489 0.4040057403
0.3790478567 0.0935920634 0.2867036875
0.2430273913 0.3952704811 0.3394272166
0.8245460785 0.1647220316 0.171273476
0.293255132 0.2539464653 0.9156423535
0.7774380733 0.2611218569 0.5986772322
0.2417794971 0.4776314968 0.0346290635
0.6981967929 0.2929431584 0.2876396082
0.5755911899 0.6083484121 0.3777999626
0.0489798465 0.1447557247 0.2926311849
0.9739814064 0.6189555126 0.726898359
0.0758095713 0.1509951956 0.3749922007
0.1519311162 0.7502963749 0.611780121
0.7506083484 0.6747987771 0.7181630998
0.352842079 0.5628002745 0.4888625445
0.7799338616 0.2009109628 0.6719910152
0.1603544019 0.2598739627 0.3462906346
0.2751606664 0.4586011106 0.8451363324
0.2473950209 0.408997317 0.7240905971
0.6395457665 0.6632557559 0.6838460099
0.8582392213 0.8582392213 0.0539714232
0.9459037874 0.7612154489 0.2143258252
0.9774131154 0.6217632745 0.0155986772
0.2835839521 0.2873276346 0.2720409309
0.6819741686 0.6264428776 0.5540650153
0.2689211955 0.0174705185 0.363137206
0.6900854808 0.2264927934 0.6061645972
0.4854308355 0.78242965 0.646097211
0.3119735446 0.1020153491 0.8133150309
0.6907094278 0.4757596556 0.9948836339
0.9072190678 0.4732638672 0.4442503276
0.2077743807 0.3930866663 0.6529606289
0.3983902165 0.1509951956 0.4470580895
0.5737193486 0.2034067511 0.3547139203
0.8170587134 0.8544955388 0.2773444812
0.6844699569 0.2517626505 0.6841579834
0.3905908779 0.3756161478 0.720034941
0.1606663755 0.4582891371 0.0474199788
0.1001435078 0.9830286392 0.0093592063
0.19186373 0.0090472328 0.4664004492
0.6757346977 0.5540650153 0.1263492856
0.6710550945 0.401509952 0.9599425969
0.72346665 0.7428090098 0.9143944593
0.8619829038 0.4807512323 0.1166781057
0.5156922693 0.9761652212 0.5637361952
0.8688463218 0.2626817246 0.2021588569
0.5131964809 0.2302364759 0.5004055656
0.199351095 0.1603544019 0.0028077619
0.4688962376 0.2823360579 0.3715604917
0.1653459787 0.873525925 0.9374805017
0.8869407874 0.5247395021 0.7331378299
0.1665938728 0.7449928246 0.0262057778
0.076745492 0.0221501217 0.7624633431
0.681662195 0.0190303862 0.653584576
0.1734572908 0.2483309415 0.2424034442
0.4433144069 0.1163661322 0.3880950895
0.10825482 0.6485929993 0.087664566
0.2349160791 0.0920321957 0.3525301054
0.50695701 0.4367629625 0.0421164285
0.5562488301 0.7315779622 0.4373869096
0.996131528 0.8785175017 0.4798153117
0.8651026393 0.3419230049 0.2059025395
0.3450427404 0.9412241842 0.9671179884
0.7771260997 0.003431709 0.2424034442
0.9721095651 0.6420415549 0.5755911899
0.7914768828 0.7843014912 0.7568478193
0.3756161478 0.2405316029 0.7103637612
0.8831971049 0.5771510576 0.5225556873
0.6473451051 0.9764771947 0.7153553379
0.5400262058 0.6991327135 0.6326823485
0.3968303488 0.3001185499 0.6529606289
0.1862482062 0.1956074125 0.0817370687
0.0895364073 0.4102452112 0.0190303862
0.0917202221 0.8944281525 0.4685842641
0.5044612217 0.5918138142 0.5980532851
0.1272852062 0.3359955076 0.6379858988
0.8027079304 0.593997629 0.5085168778
0.342546952 0.9190740625 0.3113495976
0.3188369626 0.3338116928 0.4745117614
0.786485306 0.4807512323 0.9930117926
0.765271105 0.0480439259 0.0614587883
0.6744868035 0.0049915767 0.160978349
0.936544581 0.971485618 0.262369751
0.2573781743 0.7596555812 0.063018656
0.3475385287 0.8975478879 0.7156673114
0.5213077931 0.6195794597 0.7381294066
0.0926561428 0.3893429837 0.845448306
0.4417545392 0.6763586448 0.0695701005
0.4111811318 0.1756411056 0.8310975229
0.017158545 0.0988956137 0.9143944593
0.6267548512 0.0386847195 0.9147064329
0.7415611156 0.6164597242 0.8148748986
0.4317713858 0.8919323641 0.6997566606
0.5403381793 0.332251825 0.227428714
0.1148062644 0.611156174 0.2704810632
0.6938291633 0.1519311162 0.8301616023
0.6376739253 0.0736257565 0.0421164285
0.8348412055 0.0012478942 0.4380108567
0.6863417982 0.7237786236 0.9861483746
0.502901354 0.9409122106 0.4567292694
0.1173020528 0.670743121 0.9811567979
0.7496724278 0.9037873588 0.8841330255
0.6124040681 0.6623198353 0.0689461534
0.9593186498 0.4105571848 0.467960317
0.2645535659 0.9147064329 0.3353715605
0.5634242216 0.7886691209 0.8223622637
0.9671179884 0.3943345604 0.0077993386
0.6333062956 0.0377487989 0.4027578461
0.9533911524 0.1463155924 0.4171086292
0.0081113122 0.9727335122 0.681038248
0.6504648406 0.5484494915 0.2461471267
0.4336432271 0.0502277407 0.3325637986
0.1634741374 0.4919822799 0.2080863543
0.7356336183 0.3203968303 0.6950770575
0.3999500842 0.6124040681 0.9346727398
0.3540899732 0.8782055282 0.5777750047
0.0536594497 0.1896799151 0.8962999938
0.4467461159 0.4345791477 0.8089474013
0.1300929681 0.0327572222 0.1176140263
0.2059025395 0.607724465 0.3487864229
0.1843763649 0.8987957821 0.4161727086
0.7908529357 0.5709115867 0.1750171585
0.1385162538 0.419292444 0.1612903226
0.4433144069 0.8601110626 0.8722780308
0.6382978723 0.2586260685 0.9540150995
0.7038123167 0.7846134648 0.0399326137
0.8619829038 0.8404567293 0.2021588569
0.1098146877 0.3291320896 0.5462656767
0.1148062644 0.0343170899 0.4919822799
0.6897735072 0.7671429463 0.3384912959
0.6345541898 0.384351407 0.6208273538
0.4741997879 0.7396892743 0.9299931366
0.6517127348 0.1837524178 0.0037436825
0.1625382168 0.1091907406 0.3915267985
0.7796218881 0.0199663069 0.6888375866
0.4589130842 0.9059711736 0.0614587883
0.7428090098 0.3023023648 0.7861733325
0.2055905659 0.513820428 0.5930617084
0.3303799838 0.13290073 0.5805827666
0.7431209833 0.3902789043 0.0789293068
0.366568915 0.1987271479 0.5359705497
0.5628002745 0.1107506083 0.0692581269
0.8161227928 0.2561302802 0.8591751419
0.0162226243 0.1513071692 0.6897735072
0.8763336869 0.0577151058 0.870094216
0.0720658888 0.398078243 0.115118238
0.5156922693 0.0305734074 0.21650964
0.876957634 0.8270418668 0.3768640419
0.7215948088 0.0059274973 0.9967554751
0.9683658826 0.4726399201 0.0346290635
0.2183814813 0.0854807512 0.2698571161
0.9930117926 0.2882635553 0.9799089037
0.5818306608 0.4888625445 0.786485306
0.5203718725 0.555624883 0.1141823173
0.7733824172 0.5868222375 0.6944531104
0.4586011106 0.8763336869 0.3475385287
0.758407687 0.9958195545 0.1350845448
0.017158545 0.6479690522 0.5066450365
0.4077494228 0.5119485868 0.835153179
0.3503462906 0.7977163537 0.9636862794
0.4707680789 0.3416110314 0.7671429463
0.4320833593 0.7059961315 0.2789043489
0.9446558932 0.3016784177 0.1188619205
0.848880015 0.6136519623 0.6236351157
0.2015349098 0.1840643913 0.5911898671
0.9362326075 0.6308105073 0.653584576
0.3615773382 0.4838709677 0.9814687714
0.4966618831 0.562488301 0.4230361265
0.7524801897 0.7059961315 0.0920321957
0.4033817932 0.1566107194 0.9112747239
0.1104386348 0.0318213016 0.6797903538
0.7758782055 0.4738878143 0.0826729893
0.3512822113 0.929681163 0.4114931054
0.8888126287 0.1899918887 0.2929431584
0.296686841 0.6317464279 0.9103388033
0.7278342797 0.6208273538 0.6329943221
0.3540899732 0.2698571161 0.0205902539
0.7839895177 0.9346727398 0.7974043801
0.0839208835 0.7134834966 0.4139888937
0.4766955762 0.2764085606 0.6417295813
0.4873026767 0.1591065078 0.1977912273
0.9443439196 0.3263243277 0.8507518562
0.8959880202 0.7403132214 0.9730454857
0.9830286392 0.9917638984 0.3684407562
0.2664254071 0.5244275285 0.968053909
0.9137705123 0.4779434704 0.3634491795
0.9471516815 0.4071254758 0.7690147875
0.6754227242 0.13290073 0.4938541212
0.3066699944 0.3222686716 0.5899419729
0.9059711736 0.7318899357 0.744056904
0.4264678355 0.5687277719 0.143195857
0.5010295127 0.4423784863 0.6092843327
0.4264678355 0.9140824858 0.2364759468
0.4589130842 0.160978349 0.6538965496
0.7381294066 0.4910463593 0.1625382168
0.1971672802 0.9147064329 0.7431209833
0.7293941474 0.4866787296 0.8651026393
0.2190054283 0.9618144381 0.9337368191
0.1600424284 0.0914082486 0.0324452486
0.440506645 0.1706495289 0.1291570475
0.2224371373 0.9615024646 0.0754975978
0.8576152742 0.3372434018 0.5422100206
0.2867036875 0.2327322643 0.6985087665
0.6099082798 0.8816372372 0.2239970051
0.4573532164 0.4601609783 0.2370998939
0.4863667561 0.6417295813 0.3023023648
0.6666874649 0.5163162164 0.9265614276
0.5946215761 0.0611468148 0.6660635178
0.7403132214 0.1728333437 0.0446122169
0.4077494228 0.6102202533 0.6492169464
0.5465776502 0.5615523804 0.8042677981
0.813938978 0.069882074 0.4823111
0.1007674549 0.3375553753 0.4436263805
0.646721158 0.971485618 0.9930117926
0.4380108567 0.3350595869 0.5131964809
0.7172271791 0.6158357771 0.1662818993
0.3222686716 0.6127160417 0.5861982904
0.059586947 0.0873525925 0.1637861109
0.5222437137 0.5696636925 0.3288201161
0.4935421476 0.6024209147 0.517252137
0.1410120422 0.6772945654 0.2146377987
0.4607849254 0.4654645286 0.1494353279
0.8020839833 0.2495788357 0.1634741374
0.0829849629 0.7381294066 0.8978598615
0.4139888937 0.0854807512 0.7275223061
0.0670743121 0.8370250203 0.3381793224
0.7793099145 0.7818057029 0.4096212641
0.5350346291 0.289823423 0.4217882324
0.412429026 0.9290572159 0.918762089
0.1653459787 0.0327572222 0.778997941
0.7512322955 0.8423285705 0.4532975604
0.2186934548 0.7964684595 0.7649591315
0.5874461846 0.9193860361 0.4676483434
0.0748736507 0.7078679728 0.2523865976
0.4698321582 0.7449928246 0.1837524178
0.9150184064 0.6548324702 0.9696137768
0.3837274599 0.8763336869 0.0243339365
0.2193174019 0.4907343857 0.3341236663
0.5359705497 0.6804143009 0.9633743059
0.1968553067 0.2686092219 0.7936606976
0.3615773382 0.1974792538 0.2879515817
0.3119735446 0.0726898359 0.408997317
0.9926998191 0.2739127722 0.8984838086
0.5372184439 0.2143258252 0.0040556561
0.6688712797 0.6838460099 0.2742247457
0.3222686716 0.1743932115 0.4167966556
0.0823610158 0.820802396 0.9627503588
0.2985586822 0.2976227616 0.8164347663
0.7705746553 0.8323454171 0.8404567293
0.087664566 0.1073188994 0.7531041368
0.7796218881 0.2218131902 0.9630623323
0.3625132589 0.4495538778 0.0542833968
0.9752293006 0.0705060211 0.6155238036
0.0433643227 0.5830785549 0.0627066825
0.3444187933 0.4523616397 0.9097148562
0.838584888 0.7609034754 0.5543769888
0.0489798465 0.5053971423 0.6694952268
0.600861047 0.9973794222 0.5849503962
0.2704810632 0.3987021901 0.0386847195
0.0873525925 0.1279091533 0.0602108941
0.9686778561 0.1934235977 0.9125226181
0.139764148 0.5044612217 0.9767891683
0.7044362638 0.6772945654 0.4826230736
0.3222686716 0.5316029201 0.7646471579
0.7843014912 0.5216197666 0.7902289886
0.7534161103 0.4835589942 0.3403631372
0.0689461534 0.6061645972 0.796780433
0.978349036 0.1718974231 0.1038871904
0.3600174705 0.8413926499 0.1238534972
0.5765271105 0.4726399201 0.3079178886
0.6573282586 0.8101952954 0.5141324016
0.1157421851 0.2121420104 0.4604729519
0.6579522057 0.6376739253 0.8766456604
0.9402882636 0.1113745554 0.527547264
0.0798652274 0.471392026 0.796780433
0.9424720784 0.1859362326 0.6844699569
0.740625195 0.9299931366 0.0346290635
0.3784239097 0.5412741 0.6002370999
0.6882136395 0.9618144381 0.4935421476
0.4901104386 0.3406751108 0.583702502
0.6429774755 0.7974043801 0.8741498721
0.69882074 0.7375054595 0.7378174331
0.6713670681 0.352842079 0.4801272852
0.510388719 0.258314095 0.7768141262
0.0218381481 0.2838959256 0.6872777188
0.10825482 0.2486429151 0.9315530043
0.9699257503 0.9150184064 0.4002620578
0.2464591003 0.7375054595 0.61521183
0.8501279092 0.6261309041 0.9137705123
0.1778249204 0.1369563861 0.5244275285
0.2913832907 0.6489049729 0.7449928246
0.1045111375 0.0511636613 0.9643102265
0.2208772696 0.5553129095 0.2804642166
0.0608348412 0.2814001373 0.1906158358
0.7783739939 0.4922942534 0.6173956448
0.0602108941 0.4342671741 0.9028514382
0.8966119673 0.0754975978 0.4133649467
0.5665439571 0.5553129095 0.5000935921
0.7281462532 0.4049416609 0.8969239408
0.0174705185 0.1903038622 0.8058276658
0.1893679416 0.2336681849 0.961190491
0.5968053909 0.6273787983 0.4573532164
0.8909964435 0.1912397829 0.4791913646
0.1463155924 0.2810881637 0.4913583328
0.0960878518 0.1307169152 0.4997816185
0.2168216135 0.3372434018 0.1338366507
0.0258938042 0.6298745866 0.367192862
0.171273476 0.3855993012 0.5456417296
0.6726149623 0.7761901791 0.1394521745
0.0658264179 0.4252199413 0.4202283646
0.2486429151 0.5350346291 0.7958445124
0.6872777188 0.6208273538 0.9942596868
0.0823610158 0.824858052 0.7777500468
0.593997629 0.9646222 0.3924627192
0.6064765708 0.2161976664 0.8860048668
0.0031197354 0.9209459038 0.2773444812
0.7256504648 0.3069819679 0.8747738192
0.0683222063 0.2168216135 0.6557683908
0.628938666 0.8950520996 0.9696137768
0.4688962376 0.5699756661 0.0464840582
0.8080114806 0.8538715917 0.583702502
0.3550258938 0.953703126 0.7827416235
0.0873525925 0.810507269 0.2105821426
0.9090909091 0.5394022587 0.0823610158
0.2698571161 0.6520247083 0.9945716603
0.628938666 0.4461221688 0.3790478567
0.3868471954 0.248018968 0.9359206339
0.0305734074 0.9983153429 0.8323454171
0.4795033381 0.8195545018 0.7231546765
0.768702814 0.5550009359 0.2957509203
0.1946714919 0.9758532476 0.835153179
0.9596306233 0.3444187933 0.1874961003
0.8900605229 0.863230798 0.7936606976
0.5752792163 0.8108192425 0.4470580895
0.0798652274 0.7574717664 0.5528171211
0.6542085231 0.5066450365 0.5403381793
0.4629687403 0.1232295501 0.78242965
0.7275223061 0.2773444812 0.1987271479
0.0458601111 0.4760716291 0.2246209521
0.422724153 0.9072190678 0.4479940101
0.7378174331 0.78242965 0.524115555
0.4573532164 0.2567542272 0.2505147563
0.2261808199 0.2455231796 0.4673363699
0.8816372372 0.3756161478 0.0140388095
0.1790728146 0.9393523429 0.0031197354
0.2913832907 0.4236600736 0.6155238036
0.5100767455 0.0436762963 0.4221002059
0.6295626131 0.0864166719 0.7453047982
0.0652024708 0.9590066762 0.4345791477
0.1497473014 0.2264927934 0.740625195
0.9565108879 0.0605228677 0.8276658139
0.3469145816 0.4573532164 0.5163162164
0.3515941848 0.6819741686 0.8516877769
0.1962313596 0.4557933487 0.4105571848
0.342546952 0.5699756661 0.9824046921
0.289823423 0.9693018032 0.8426405441
0.1597304549 0.3534660261 0.8878767081
0.0255818307 0.6011730205 0.9025394647
0.2405316029 0.7605915018 0.2059025395
0.9911399513 0.6039807824 0.2985586822
0.2988706558 0.363137206 0.2133899045
0.9003556498 0.6560803644 0.530978973
0.3537779996 0.2498908093 0.4648405815
0.8367130467 0.0795532539 0.0302614338
0.8204904224 0.9140824858 0.4529855868
0.9839645598 0.1803207088 0.3400511637
0.3478505023 0.7793099145 0.3544019467
0.9137705123 0.3899669308 0.9025394647
0.530978973 0.1428838834 0.3940225869
0.0427403756 0.7733824172 0.6470331316
0.3746802271 0.7609034754 0.5827665814
0.2941910526 0.6095963062 0.3737443065
0.5908778936 0.8757097398 0.0393086666
0.6785424596 0.7053721844 0.4114931054
0.5593685655 0.7518562426 0.1697136083
0.0524115555 0.2614338304 0.842016597
0.3537779996 0.3319398515 0.3921507456
0.2249329257 0.7493604542 0.9006676234
0.9830286392 0.2614338304 0.2920072378
0.4582891371 0.3350595869 0.2093342485
0.5765271105 0.1310288888 0.7995881949
0.761839396 0.6632557559 0.2998065764
0.6161477507 0.7518562426 0.5574967243
0.8831971049 0.5634242216 0.8588631684
0.1026392962 0.2127659574 0.0652024708
0.7843014912 0.6863417982 0.9215698509
0.332251825 0.1837524178 0.006863418
0.6061645972 0.2321083172 0.4629687403
0.6894615337 0.6058526237 0.2957509203
0.9006676234 0.9643102265 0.8142509515
0.1740812379 0.1709615025 0.2757846135
0.5259873963 0.2576901479 0.3066699944
0.356273788 0.7346976976 0.0430523492
0.9412241842 0.8616709303 0.6479690522
0.9328008985 0.9384164223 0.0227740688
0.6379858988 0.2558183066 0.3852873276
0.8466962002 0.2483309415 0.6822861421
0.9162663006 0.9599425969 0.4458101953
0.0524115555 0.087664566 0.6454732639
0.4058775816 0.4586011106 0.61521183
0.2296125289 0.6857178511 0.3990141636
0.150059275 0.2077743807 0.6526486554
0.5156922693 0.4526736133 0.3662569414
0.2489548886 0.6133399888 0.6797903538
0.4604729519 0.021214201 0.7403132214
0.1176140263 0.6888375866 0.5160042428
0.5353466026 0.3515941848 0.9827166656
0.611780121 0.2679852748 0.6133399888
0.8183066076 0.7141074437 0.992075872
0.2629936981 0.0443002433 0.9406002371
0.6342422163 0.8017720097 0.2168216135
0.3622012853 0.0389966931 0.7777500468
0.6233231422 0.1229175766 0.2832719785
0.2988706558 0.5262993698 0.5394022587
0.5075809571 0.0233980158 0.3013664441
0.0096711799 0.83172147 0.4008860049
0.5135084545 0.8161227928 0.3818556186
0.7771260997 0.7088038934 0.7883571473
0.0742497036 0.2723529045 0.0099831534
0.9777250889 0.2124539839 0.0293255132
0.4579771635 0.1413240157 0.0374368254
0.9664940413 0.028077619 0.9087789355
0.3575216822 0.4564172958 0.8005241156
0.0059274973 0.6907094278 0.758407687
0.4336432271 0.7465526923 0.0024957884
0.5128845074 0.1715854496 0.5918138142
0.4280277033 0.0617707618 0.5094527984
0.709115867 0.5861982904 0.7428090098
0.251450677 0.4492419043 0.9243776128
0.1251013914 0.5734073751 0.1946714919
0.3503462906 0.9515193112 0.2367879204
0.628938666 0.9184501154 0.7914768828
0.933112872 0.6632557559 0.1045111375
0.4604729519 0.3032382854 0.0093592063
0.7016285019 0.7047482373 0.8373369938
0.3862232483 0.1001435078 0.6382978723
0.9942596868 0.251450677 0.5849503962
0.8738378985 0.821426343 0.9462157609
0.7175391527 0.583702502 0.3712485181
0.4614088725 0.3013664441 0.8626068509
0.4395707244 0.2502027828 0.1625382168
0.4557933487 0.3821675922 0.1366444126
0.8950520996 0.5958694703 0.4155487615
0.1316528358 0.6183315655 0.5578086978
0.3228926187 0.7527921632 0.8975478879
0.6223872216 0.5681038248 0.7256504648
0.24115555 0.2701690897 0.5500093592
0.4380108567 0.8663505335 0.611780121
0.3216447245 0.5730954015 0.0960878518
0.2926311849 0.9097148562 0.9044113059
0.9739814064 0.7409371685 0.876957634
0.8204904224 0.2807761902 0.0783053597
0.6760466712 0.6735508829 0.1194858676
0.4074374493 0.3369314282 0.9437199725
0.3406751108 0.7075559993 0.4969738566
0.7219067823 0.8654146128 0.6751107506
0.6819741686 0.405565608 0.3269482748
0.9983153429 0.848880015 0.9717975916
0.4205403382 0.3753041742 0.8725900044
0.0867286454 0.569351719 0.3831035128
0.0745616772 0.3300680102 0.7908529357
0.2926311849 0.7768141262 0.4844949148
0.0614587883 0.3603294441 0.3285081425
0.5328508143 0.7259624384 0.7783739939
0.8601110626 0.562488301 0.3347476134
0.5955574967 0.3990141636 0.8108192425
0.5833905285 0.3388032695 0.3653210208
0.0249578836 0.7050602109 0.1332127036
0.9549510202 0.3615773382 0.555624883
0.4102452112 0.9446558932 0.3490983965
0.6021089412 0.5562488301 0.9615024646
0.569351719 0.4536095339 0.9877082423
0.0056155238 0.0274536719 0.4383228302
0.6314344544 0.1818805765 0.7646471579
0.8023959568 0.8688463218 0.3827915393
0.9075310414 0.0680102327 0.7131715231
0.0146627566 0.8136270044 0.8286017346
0.1522430898 0.5684157983 0.0614587883
0.9231297186 0.4766955762 0.6251949835
0.3781119361 0.028077619 0.4579771635
0.9499594434 0.9259374805 0.593997629
0.7181630998 0.1940475448 0.181568603
0.2420914706 0.9805328508 0.7016285019
0.0396206402 0.2405316029 0.4501778249
0.6791664067 0.9689898297 0.8298496288
0.7574717664 0.7072440257 0.3787358832
0.9137705123 0.7914768828 0.0411805079
0.1541149311 0.7137954701 0.1051350845
0.1382042803 0.3993261371 0.32476446
0.9512073376 0.5303550259 0.9799089037
0.2670493542 0.2286766082 0.3728083858
0.1369563861 0.9490235228 0.1591065078
0.192487677 0.3640731266 0.2108941162
0.359705497 0.3849753541 0.2717289574
0.1937355712 0.3902789043 0.7843014912
0.9156423535 0.1937355712 0.9780370625
0.0146627566 0.2002870157 0.5188120047
0.1796967617 0.3731203594 0.4033817932
0.9986273164 0.5765271105 0.1700255818
0.052723529 0.0377487989 0.0639545767
0.2349160791 0.3646970737 0.4751357085
0.6719910152 0.4951020153 0.7921008298
0.8429525176 0.8909964435 0.7275223061
0.3419230049 0.6345541898 0.3079178886
0.8816372372 0.7343857241 0.8788294753
0.1612903226 0.6729269358 0.3437948462
0.8922443377 0.4199163911 0.1865601797
0.4217882324 0.1600424284 0.2492668622
0.7602795283 0.9184501154 0.5971173644
0.943407999 0.0368128783 0.4901104386
0.5865102639 0.2876396082 0.0271416984
0.5684157983 0.681662195 0.5259873963
0.3378673488 0.0402445873 0.876957634
0.261745804 0.0920321957 0.1229175766
0.715979285 0.3784239097 0.7596555812
0.7871092531 0.8354651526 0.122605603
0.0287015661 0.1098146877 0.820802396
0.5022774069 0.6089723591 0.9767891683
0.5883821052 0.922193798 0.2976227616
0.4582891371 0.5737193486 0.8114431896
0.4164846821 0.0121669682 0.8962999938
0.1066949523 0.0589629999 0.4127409996
0.5219317402 0.9430960255 0.3466026081
0.6595120734 0.3503462906 0.0233980158
0.5980532851 0.6011730205 0.2087103014
0.7496724278 0.2639296188 0.4879266238
0.4448742747 0.8133150309 0.0639545767
0.1173020528 0.9418481313 0.7247145442
0.3522181319 0.8086354277 0.2717289574
0.537842391 0.9780370625 0.9415361577
0.5946215761 0.3085418357 0.2789043489
0.9343607662 0.2196293754 0.1572346665
0.9418481313 0.4302115181 0.1179259999
0.510388719 0.7097398141 0.0405565608
0.8101952954 0.9936357397 0.9767891683
0.9393523429 0.0857927248 0.0873525925
0.3534660261 0.3793598303 0.5437698883
0.2742247457 0.8997317028 0.4267798091
0.2698571161 0.8289137081 0.2489548886
0.8448243589 0.2074624072 0.5924377613
0.5116366132 0.9412241842 0.2349160791
0.7799338616 0.5749672428 0.5849503962
0.4651525551 0.0714419417 0.8576152742
0.5715355338 0.1899918887 0.0839208835
0.8388968615 0.5312909465 0.2561302802
0.1591065078 0.8513758033 0.6226991951
0.2770325076 0.1996630686 0.2929431584
0.464528608 0.6582641792 0.7992762214
0.1737692644 0.7724464965 0.5319148936
0.3987021901 0.0187184127 0.6192674861
0.3225806452 0.0614587883 0.5350346291
0.6894615337 0.5209958196 0.6177076184
0.7886691209 0.6804143009 0.5072689836
0.9683658826 0.3650090472 0.6485929993
0.5952455232 0.5846384227 0.0942160105
0.5681038248 0.6932052162 0.7141074437
0.8073875335 0.911898671 0.0886004867
0.2143258252 0.0829849629 0.5812067137
0.9945716603 0.4111811318 0.3328757721
0.8725900044 0.1513071692 0.0873525925
0.5618643539 0.9362326075 0.8335933113
0.3846633805 0.69882074 0.9415361577
0.1522430898 0.8822611843 0.2576901479
0.9474636551 0.8161227928 0.9178261683
0.4492419043 0.1946714919 0.7340737505
0.1007674549 0.1640980845 0.1756411056
0.2043426717 0.6002370999 0.1304049417
0.9318649778 0.5537530417 0.5868222375
0.8089474013 0.8083234542 0.003431709
0.7403132214 0.0071753915 0.5883821052
0.7565358458 0.1653459787 0.5518812005
0.8610469832 0.9933237661 0.2152617458
0.6230111687 0.7265863855 0.9299931366
0.3937106133 0.2739127722 0.3422349785
0.0143507831 0.3119735446 0.5075809571
0.6688712797 0.4944780683 0.3166531478
0.2857677669 0.9175141948 0.1335246771
0.8791414488 0.2037187247 0.7727584701
0.5437698883 0.4773195233 0.485742809
0.7203469146 0.9870842953 0.9031634117
0.0024957884 0.2239970051 0.2149497723
0.7936606976 0.2190054283 0.7814937293
0.1222936295 0.597429338 0.6588881263
0.0265177513 0.0633306296 0.2707930368
0.9543270731 0.5459537031 0.4501778249
0.2711050103 0.3157172272 0.6788544331
0.3403631372 0.8675984277 0.800212142
0.7116116553 0.9524552318 0.2180695077
0.5977413115 0.4214762588 0.1675297935
0.6127160417 0.1952954389 0.5656080364
0.7097398141 0.4061895551 0.5490734386
0.793348724 0.4342671741 0.2857677669
0.8382729145 0.7112996818 0.3462906346
0.9490235228 0.8707181631 0.3331877457
0.4249079678 0.5500093592 0.5303550259
0.9808448244 0.9839645598 0.1550508517
0.0361889312 0.9128345916 0.5964934174
0.775566232 0.4586011106 0.5347226555
0.3285081425 0.5724714544 0.6785424596
0.5671679042 0.1662818993 0.4979097773
0.2286766082 0.2108941162 0.8863168403
0.607724465 0.3852873276 0.4352030948
0.3057340738 0.3132214388 0.1291570475
0.2938790791 0.555624883 0.2321083172
0.6676233855 0.3306919573 0.3581456293
0.6205153803 0.7147313908 0.2149497723
0.3615773382 0.681662195 0.6261309041
0.1934235977 0.5571847507 0.7378174331
0.9231297186 0.9437199725 0.8994197292
0.0988956137 0.0277656455 0.2246209521
0.2140138516 0.7468646659 0.4614088725
0.545329756 0.4701441318 0.1204217882
0.524115555 0.1119985025 0.9608785175
0.8750857927 0.744056904 0.4489299307
0.7977163537 0.0795532539 0.8052037187
0.9926998191 0.3310039309 0.4033817932
0.8204904224 0.352842079 0.8819492107
0.3331877457 0.0430523492 0.1871841268
0.7562238722 0.576215137 0.9115866974
0.8466962002 0.0751856243 0.6155238036
0.5734073751 0.9814687714 0.0751856243
0.6074124914 0.5849503962 0.607724465
