# Supplementary material for: Differentiating interfacial water structures via alkali metal cation promotor for H2O2 electrosynthesis in acid
Source: Nat Commun. 2026 Apr 8;17:4973. doi: 10.1038/s41467-026-71584-9 (PMC13237355; doi:10.1038/s41467-026-71584-9)
Supplement: Supplementary file 3 — Supplementary Data 1 [file 41467_2026_71584_MOESM3_ESM.zip › Supplementary data 1/H-MD-initial.vasp]

POSCAR file written by OVITO Basic 3.8.5
1
25.232 0.0 0.0
0.0 25.24 0.0
0.0 0.0 25.221
H O S 
2230 1145 10 
Direct
0.0495006341 0.1069730586 0.912414258
2.7742549144e-04 0.1443740095 0.9315253162
0.0238189601 0.099088748 0.9712937631
0.5147431833 0.7008716323 0.4846358194
0.5323398859 0.6843898574 0.4245668292
0.5301997464 0.7467115689 0.4416557631
0.421131896 0.7838748019 0.1075294398
0.4612793278 0.7380744849 0.0856825661
0.4732482562 0.7673534073 0.1421434519
0.7925649968 0.8750396197 0.846952936
0.7480183893 0.8354992076 0.872170017
0.8024730501 0.8110935024 0.847270132
0.2448874445 0.0612123613 0.6559216526
0.246472733 0.0045562599 0.6871654574
0.2993817375 0.0416798732 0.6848657864
0.0601220672 0.416362916 0.0785060069
2.7742549144e-04 0.4118858954 0.0543594624
0.012840837 0.3899366086 0.1138733595
0.936746988 0.5724643423 0.5832044725
0.9764980977 0.5239302694 0.5675032711
0.9357561826 0.5175118859 0.6173426906
0.9994055168 0.6563787639 0.1174418144
0.9665504122 0.6032091918 0.1341739027
0.9429692454 0.6616877971 0.1486459696
0.1297558656 0.1202060222 0.8960390151
0.1773937857 0.1298732171 0.9387415249
0.1888871275 0.1363708399 0.8753816264
0.6976458465 0.1669968304 0.7937433091
0.6487396956 0.1960380349 0.8246302684
0.6596781864 0.2088351823 0.7621823084
0.5554454661 0.7451267829 0.1658935014
0.5359464172 0.7580427892 0.2262400381
0.5626585289 0.700792393 0.2124816621
0.3483275206 0.4446513471 0.214305539
0.350269499 0.5092313788 0.2114904246
0.3458306912 0.4746434231 0.1570120138
0.8157498415 0.4677496038 0.2666825265
0.7849952441 0.4154912837 0.2892034416
0.7727488903 0.4736925515 0.3146584196
0.8186033608 0.4303486529 0.001030887
0.8291058973 0.4941759113 3.9649498434e-05
0.7920894103 0.4682250396 0.0463106142
0.6903138871 0.7506339144 0.4994647318
0.7423509829 0.7468700475 0.4612426153
0.6897194039 0.778526149 0.4410610206
0.2542406468 0.5626386688 0.3205265453
0.1962983513 0.5537638669 0.3479243488
0.2278455929 0.5036053883 0.3219935768
0.4392438174 0.4960380349 3.9649498434e-05
0.4439996829 0.539540412 0.0477379961
0.4974635384 0.5158478605 0.0200626462
0.1723208624 0.8416402536 0.9997224535
0.1253566899 0.8385103011 0.9553150153
0.1554375396 0.784548336 0.974386424
0.3549461002 0.6520998415 0.2339716903
0.3883164236 0.6397385103 0.2880536061
0.3258164236 0.6236133122 0.2842472543
0.205175967 0.487955626 0.5816977915
0.2409638554 0.5182646593 0.5371317553
0.1873414711 0.5462361331 0.5600095159
0.3359226379 0.0070919176 0.2484041077
0.3692533291 0.0582012678 0.2477697157
0.477488903 0.6688985737 0.5468458824
0.4788363982 0.6987321712 0.6000555093
0.401791376 3.9619651347e-05 0.2048689584
0.3986604312 0.0471473851 0.1662106974
0.9889029803 0.4143423138 0.8320843741
0.9692454027 0.4699683043 0.8164228223
0.48065948 0.29659271 0.3653701281
0.4743975904 0.3098256735 0.4246064787
0.1738665187 3.9619651347e-05 0.6554855081
0.2180168041 3.9619651347e-05 0.6132984418
0.5172796449 0.8338748019 0.0588002062
0.4921528218 0.8471870048 0.112802823
0.4792723526 0.0058240887 0.2205701598
0.5252060875 3.9619651347e-05 0.2603782562
0.0049143944 0.4697305864 7.9298996868e-05
0.0112555485 0.5023375594 0.0512668015
0.3920814838 0.9988906498 0.5694460965
0.4139188332 0.975118859 0.5176242021
0.9541455295 0.6244057052 0.9989294635
0.9994055168 0.6480982567 0.9655049364
1.1889663919e-04 0.7470285261 0.6643273463
2.3779327838e-04 0.6883518225 0.6810197851
0.7523779328 0.8334786054 0.6282066532
0.7080294864 0.8503961965 0.6665873677
0.2039473684 0.3633518225 0.1099084097
0.2378329106 0.317155309 0.1309226438
0.2041851617 0.3028129952 0.7226517585
0.2334337349 0.3412836767 0.6853415804
0.1624128091 0.7960776545 0.8842631141
0.1351062143 0.7441759113 0.9012330994
0.5607561826 0.1261093502 0.3761151421
0.5869134432 0.1719096672 0.4068038539
0.9979391249 0.6980190174 0.2961421038
0.9994055168 0.6878763867 0.3563300424
0.1308259353 0.6606973059 0.5420482931
0.0717343056 0.666481775 0.5280520201
0.1346306278 0.8754358162 0.6270171682
0.1470355105 0.862163233 0.5687324055
0.4987317692 0.4284469097 0.2355973197
0.4986128725 0.4858161648 0.2563736569
0.22098922 0.9976624406 0.2993140637
0.1610653139 0.996473851 0.2877760596
0.5277425491 0.8318938193 0.9343007811
0.584258085 0.8454041204 0.9156655168
0.9993262524 3.9619651347e-05 0.3577177749
0.9507767914 3.9619651347e-05 0.3207247928
0.911263475 0.7440966719 0.4106498553
0.8571655041 0.7577654517 0.3859085683
0.3287095751 0.8675515055 0.9448475477
0.2951014585 0.8530507132 0.8959993656
0.301720038 0.0460380349 0.3880099917
0.2621670894 3.9619651347e-05 0.3946711074
0.8535986049 0.9988510301 0.8332342096
0.8812618897 0.9983755943 0.7788350977
0.764703551 0.3365293185 0.5038658261
0.7545577045 0.2852614897 0.5353475279
0.4880310717 0.2116877971 3.9649498434e-05
0.5357482562 0.1736133122 3.9649498434e-05
0.8887127457 0.9988510301 0.265849887
0.9473684211 0.9988510301 0.2489988502
0.6810399493 0.7963549921 0.5690496015
0.6718849081 0.8558637084 0.5590975774
0.9585050729 0.8833993661 0.0702985607
0.9994055168 0.881141046 0.1155782879
0.3302948637 0.4437400951 0.7890646683
0.3574032974 0.4652535658 0.7387891043
2.7742549144e-04 0.3855388273 0.4187780025
2.7742549144e-04 0.3322503962 0.3890012291
0.0183497146 0.6701664025 0.0608223306
0.0395133164 0.6485736926 0.0077713017
0.8410351934 0.99318542 0.4721462274
0.8832435003 0.998177496 0.4282938821
0.2077124287 3.9619651347e-05 0.0815986678
0.1659400761 3.9619651347e-05 0.1261250545
0.2861445783 0.7235340729 0.8895364974
0.3134115409 0.7697305864 0.860394116
0.2417961319 0.685340729 0.9998810515
0.3005707039 0.6718304279 0.9906823679
0.9338142042 0.998177496 0.0863169581
0.9141566265 0.9440174326 0.1064192538
0.6644736842 0.3760697306 0.0093572816
0.7006975269 0.3270206022 0.0065818167
0.6327282815 0.0326465927 0.4019666151
0.6815155358 0.0059429477 0.4271440466
0.4195862397 0.9988510301 0.2547876769
0.479351617 0.9988510301 0.2671583204
0.6628883957 0.9936212361 0.3206851433
0.6137444515 0.9978605388 0.3566472384
0.7319277108 0.3616877971 0.2653344435
0.7434210526 0.3409667195 0.2090718052
0.9992073557 0.2918383518 0.5517227707
0.999246988 0.2329239303 0.5359422703
1.0 0.4570522979 0.9260140359
0.9879518072 0.5099445325 0.89802149
0.1378012048 0.5513470681 0.6755085048
0.1249207356 0.5122820919 0.720629634
3.5668991756e-04 0.0727020602 0.3126759446
2.7742549144e-04 0.0116877971 0.3141429761
0.9430088776 0.3910459588 0.7312556996
0.999445149 0.4141045959 0.733357123
0.7126268231 0.9988906498 0.5031917846
0.7728281547 0.9950871632 0.5124301178
0.0754201015 0.6437004754 0.9030569763
0.1095038047 0.6307844691 0.9520241069
0.7210684845 0.6333597464 0.2170017049
0.7129042486 0.682725832 0.251932913
0.1970117311 0.6253961965 0.6129812458
0.2070783133 0.6547147385 0.6655961302
0.9966708941 0.6672345483 3.9649498434e-05
0.9994055168 0.7022979398 0.0499187185
0.1471147749 0.7428288431 0.0598310931
0.2079502219 0.7377575277 0.0587605567
0.3654882689 0.0598652932 0.9055945442
0.3685399493 3.9619651347e-05 0.9170928988
0.2775840203 0.9016244057 0.7046508862
0.2368024731 0.8597464342 0.7221759645
0.2059289791 0.567274168 0.4856270568
0.1914632213 0.5087955626 0.4759525792
0.5227488903 0.5269413629 0.3860275168
0.4822447685 0.5566561014 0.4206811784
0.6066502854 0.112836767 0.746877602
0.5882213063 0.0679477021 0.709805321
0.9994055168 0.1716719493 0.0017842274
0.9395608751 0.1597464342 7.9298996868e-05
0.7713221306 0.5313787639 0.3689782324
0.7179375396 0.5311806656 0.3393997066
0.7953392517 0.7109350238 0.4039887395
0.7357720355 0.6988114105 0.3985171088
0.6946734306 0.7597860539 0.2502279846
0.6730342422 0.805229794 0.2847626978
0.6383164236 0.4829239303 0.5150073352
0.6737079899 0.4612916006 0.4702034019
0.3342977172 0.5137876387 0.9148725269
0.3492390615 0.5519017433 0.8695927997
0.6974080533 0.9431061807 0.392411086
0.6719245403 0.8950871632 0.4201260854
0.2522194039 0.730110935 0.4430434955
0.199785986 0.7116481775 0.468300226
0.9634590996 0.3530507132 0.4030371516
0.9967105263 0.3940966719 0.3724673883
0.348763475 0.7500792393 0.468300226
0.3947368421 0.7113312203 0.4579120574
0.9503012048 0.2227020602 0.9624915745
0.9994055168 0.2169968304 0.9982950716
0.133560558 0.8011885895 0.1681138734
0.1105342422 0.793858954 0.1120891321
0.0956325301 0.5002377179 0.4716307839
0.0508481294 0.4641442155 0.4920106261
0.9248969562 0.708518225 0.076285635
0.8767834496 0.6974643423 0.1121684311
0.4786382372 0.198296355 0.481979303
0.5107403297 0.2066561014 0.5332461044
0.8048906151 0.5824881141 0.9995638555
0.7601062143 0.5745245642 0.9588834701
0.4341312619 0.6486529319 0.3766305856
0.4595751427 0.700118859 0.3972879743
0.2527742549 0.7573296355 0.2999881052
0.2862238427 0.8082408875 0.3036755085
0.8817771084 0.5795166403 0.4221482098
0.8352488903 0.5407290016 0.4149320011
0.1045497781 0.6796354992 0.6863328179
0.0602805961 0.6384706815 0.6947781611
0.3403218136 0.9988510301 0.2269933785
0.2922875713 0.997385103 0.2646207525
0.4990091947 0.8341125198 0.2999484557
0.5466074826 0.8723454834 0.3010189921
0.2222574509 0.60681458 0.4086673804
0.253725428 0.6563787639 0.3920542405
0.4470513633 0.2881537242 0.8334721066
0.4299302473 0.3287638669 0.7912453907
0.7995006341 0.1303882726 0.0772372229
0.8400443881 0.08522187 0.0706157567
0.9994055168 0.4955229794 0.1604615202
0.9994055168 0.5480190174 0.1915467269
0.4098763475 0.0704041204 0.3583918163
0.4690868738 0.0769413629 0.3716347488
0.1014980977 0.5860538827 0.7376392689
0.0865963855 0.5460380349 0.7812537171
0.9085684845 0.9270602219 0.68300226
0.9279882689 0.9706022187 0.721105428
0.6138633481 0.1902139461 0.6930335831
0.6051442613 0.2433835182 0.6643273463
0.2173034242 0.9012282092 0.9027001308
0.2717977172 0.9269413629 0.9125332065
0.9993262524 0.0613708399 0.9169739503
0.9993658846 3.5657686212e-04 0.9170928988
0.6347495244 0.1421156894 0.1704928433
0.605461319 0.191362916 0.1915070774
0.523065948 0.8765055468 0.9996431545
0.4808972733 0.9204437401 0.9959954007
0.9994055168 0.6855388273 0.6864517664
0.9994055168 0.6255546751 0.6977518734
0.5974952441 0.0043977813 0.5978747869
0.6137840837 0.0030110935 0.6567146426
0.1221068484 0.8288431062 0.7689623726
0.1215519975 0.8738510301 0.7277665438
0.3451965758 0.625792393 0.6043773046
0.3696892834 0.6805863708 0.6155188137
0.7959733672 0.6980190174 0.5563221125
0.7745323399 0.6861727417 0.6122279053
0.7146084337 0.1709587956 0.6831212085
0.7683100824 0.1845879556 0.708695135
0.1645925808 0.5625198098 0.9905634194
0.1833782498 0.5062995246 0.9760517029
0.079621116 0.8654120444 0.8881884144
0.1389109068 0.8798335975 0.8890210539
0.8646956246 0.5381141046 0.6729312874
0.8576014585 0.4917591125 0.7119860434
0.7974001268 0.0154120444 0.0800523373
0.7774254914 0.0114104596 0.1376234091
0.0661065314 0.4325277338 0.6545339201
0.0709020292 0.393977813 0.7015978748
0.7502377933 0.2249207607 0.7812933666
0.7366439442 0.2769413629 0.7524285318
0.1288046925 0.7915610143 3.9649498434e-05
0.0678503488 0.7935023772 0.0016256294
0.6299540266 0.1847068146 0.1038023869
0.6327282815 0.2395007924 0.1305261488
7.5301204819e-04 0.9450871632 0.4768645177
2.7742549144e-04 0.8937797147 0.443876135
0.8518151554 0.0637083994 0.999603505
0.9097574509 0.0825277338 0.9955989057
0.8436905517 0.1961568938 0.0719638397
0.8846306278 0.150911252 0.0728757781
0.4964331008 0.9628763867 0.0754529955
0.5215995561 0.9289223455 0.1194639388
0.2826173114 0.9988510301 0.5380040442
0.3377060875 0.9960776545 0.5118353753
0.4143547876 3.9619651347e-05 0.9965901431
0.4753091313 0.0015451664 0.9992466595
0.1732720355 0.3780507132 3.9649498434e-05
0.1538918833 0.3440966719 0.0469053566
0.1780675333 0.9198098257 0.0662543119
0.2229708307 0.9606973059 0.0723603346
0.5852488903 0.2298335975 0.9017881924
0.6046290425 0.1739302694 0.886879981
0.5371353836 0.1437004754 0.4930018635
0.5199350032 0.0984548336 0.455810634
0.4723367153 0.6170364501 0.3069664169
0.4610019023 0.5726228209 0.2666825265
0.321060558 0.5923534073 0.9823559732
0.3799540266 0.6009508716 0.9688751437
0.6582117945 0.9038034865 0.6358193569
0.6206008244 0.9514263074 0.6422425756
0.7121908687 0.143858954 0.0867927521
0.7483750793 0.1907686212 0.0722413861
0.0812064046 0.7156497623 0.4616787598
0.1316582118 0.7478605388 0.4497839102
0.2454819277 0.070681458 0.9954799572
0.2971623335 0.0819730586 0.9650687919
0.6909480025 0.5542789223 0.1883747671
0.637087825 0.5634706815 0.2156139725
0.8602568167 0.3780110935 0.21422624
0.8596227013 0.3932250396 0.2733436422
0.9994055168 0.3054675119 0.8413623568
0.9476458465 0.2744057052 0.8502438444
0.4630627774 0.5642234548 0.999444907
0.5195783133 0.5413232964 0.9973038341
0.4651632847 0.8891442155 0.9235161175
0.4136810399 0.9204041204 0.9332302446
0.3885542169 0.1904912837 0.3839260933
0.4386493342 0.220681458 0.4013718726
6.7374762207e-04 0.3341125198 0.5995400658
0.0226696259 0.3542393027 0.6528289917
0.7955374128 0.8661251981 0.9624122755
0.8414711477 0.8814183835 0.999603505
0.6964568802 0.6617274168 0.6681336981
0.696060558 0.6756735341 0.6086991
0.8238348129 0.6235736926 0.3458625748
0.8121433101 0.637163233 0.2874985131
0.8512206722 0.7059033281 0.4738511558
0.8844720989 0.7468700475 0.5045398676
0.2734622701 0.1503169572 0.0653820229
0.2214648066 0.1688193344 0.0914713929
0.0402663285 0.8249603803 0.0727964791
2.7742549144e-04 0.7937400951 0.1066968003
0.2978360812 0.615451664 3.9649498434e-05
0.3249445149 0.6357765452 0.050830657
0.4252536462 0.2648969889 0.1583204472
0.438054851 0.3244453249 0.1624836446
0.5654327838 0.2457606973 0.7991356409
0.5779565631 0.190451664 0.7765750763
0.5747067216 0.598296355 0.999603505
0.6133481294 0.5956022187 0.9524206019
0.8341391883 0.9175118859 0.1809999604
0.8409955612 0.9355784469 0.2388882281
0.5870719721 0.9208795563 0.8916379208
0.5410986049 0.9108161648 0.9304944292
0.2874920736 0.3294770206 0.9517862099
0.2742152822 0.3818938193 0.9800563023
0.2209099556 0.0116877971 0.327980651
0.2435795815 0.0673534073 0.3384481186
0.2994610019 0.336251981 0.8639229214
0.2448874445 0.3493660856 0.8878712184
0.6790583386 0.0784469097 0.3108124182
0.67782974 0.0471077655 0.2584354308
0.5928582752 0.4676307448 0.6105229769
0.607878884 0.4296354992 0.5652036002
0.8157498415 0.4927496038 0.8322429721
0.8202282815 0.4748415214 0.8904484358
0.3203868104 7.9239302694e-05 0.1558225288
0.2733433735 3.9619651347e-05 0.1947186868
0.6873018389 0.3568541997 0.8516712264
0.7169467343 0.3037638669 0.8465960906
0.1671686747 0.8382725832 0.0513461005
0.2254676601 0.8229397781 0.0418698703
0.2766328472 0.1187797147 0.4954997819
0.2447289157 0.0751980983 0.4670710916
0.4140773621 0.3838351823 0.8460013481
0.3755944832 0.3651743265 0.8895761469
0.0724873177 0.5558240887 0.5285674636
0.128170577 0.5758320127 0.5135006542
0.1638395688 0.2113708399 0.5649260537
0.1221068484 0.1921949287 0.6051306451
0.9140773621 0.6141045959 0.6467626185
0.8786857958 0.6531299525 0.6775702787
0.6320941661 0.8625990491 0.2453114468
0.6547241598 0.895681458 0.2913445145
0.186746988 0.2898573693 0.8700289441
0.1758877616 0.2298335975 0.8715752746
2.7742549144e-04 0.8519413629 0.1784623925
2.7742549144e-04 0.9127971474 0.1831410333
0.4686112873 0.3781695721 0.7333967725
0.4958782498 0.3772583201 0.6787994132
0.0829898542 0.3519017433 0.1185520003
0.129280279 0.3898573693 0.1067760993
0.5008322765 0.3997622821 0.3946314579
0.5070941661 0.4479793978 0.431545141
0.9994055168 0.1258320127 0.8130526149
0.9961556753 0.0648969889 0.8119027794
0.2936350666 0.3989302694 0.164267872
0.248137286 0.4368462758 0.1496372071
0.5386810399 0.1758716323 0.9994052575
0.5458941027 0.2309825674 0.974148527
0.8899809765 0.5897385103 0.7640854843
0.8652901078 0.5356180666 0.7775663138
0.3620798985 0.8281695721 0.7062368661
0.3322764743 0.8526545166 0.7535783672
0.3165424857 0.081022187 0.8187224932
0.339846227 0.1312599049 0.7931089172
0.8085764109 0.1050713154 0.4517663852
0.8309686113 0.0554675119 0.4793624361
0.2688253012 0.0011489699 0.5076721779
0.3285510463 0.0013074485 0.5203203679
0.6691106531 0.5720681458 0.0645890329
0.6981610653 0.5229793978 0.0863566076
0.6514743183 0.4269017433 0.7228103564
0.6366915029 0.3826465927 0.6834384045
0.9399571972 0.5530903328 0.6928749851
0.9649254914 0.5722266244 0.7451726736
0.4596544071 0.2110142631 0.9975813806
0.3993341788 0.2199683043 0.999603505
0.0482720355 0.1550316957 0.0891320725
2.7742549144e-04 0.1808637084 0.1166091749
0.8682228916 0.3213946117 0.1371079656
0.8654486367 0.2837163233 0.0891320725
0.0749048827 0.0101822504 0.8895761469
0.1055009512 3.9619651347e-05 0.9414376908
0.7104074192 0.2583993661 0.1183141033
0.7666455295 0.2811806656 0.1116926371
0.1377219404 0.8910459588 3.9649498434e-05
0.090401078 0.8798335975 0.0369533325
0.6183417882 0.7160459588 0.9168153523
0.5835843373 0.7662044374 0.9180048372
4.3595434369e-04 0.6944136292 0.8912017763
0.0548509829 0.7129952456 0.8706633361
0.0891724794 0.1130744849 0.0357241981
0.0682863031 0.066481775 0.0022600214
0.5567136969 0.1864896989 0.2578406883
0.5077282815 0.1785657686 0.2223147377
0.6301125555 0.0076069731 0.2089925062
0.6363348129 0.0663232964 0.1936481504
0.1236128725 0.2959587956 0.1785813409
0.1573002536 0.3439381933 0.1955116768
0.8348525682 0.3004358162 0.73359502
0.8191582118 0.2452060222 0.7128979818
0.0401474318 0.505229794 0.6080250585
2.7742549144e-04 0.5130744849 0.5624677848
0.9994055168 0.7438985737 0.467427937
0.9480025365 0.7114896989 0.4728995678
0.5937698161 0.38181458 0.4439950835
0.6475903614 0.3865293185 0.4723841243
0.5588934686 0.0142630745 0.9673684628
0.5839410273 0.0660459588 0.987748305
0.4020688015 0.0432646593 0.5355457753
0.3704026633 0.0927099842 0.518892986
0.2834495878 0.453526149 0.709567424
0.2870957514 0.4952852615 0.6651996352
0.6664156627 0.1029318542 0.4761508267
0.6112872543 0.0805467512 0.4624717497
0.6366915029 0.5677099842 0.5024780937
0.6944752695 0.5665610143 0.4828912414
0.4079343691 0.4104199683 0.1655763055
0.3771005073 0.4075673534 0.1130010705
0.0673747622 0.8635895404 0.2288965545
0.0786699429 0.893066561 0.2811545934
0.5738744451 0.6673534073 0.960786646
0.5395133164 0.7177496038 0.962610523
0.8056832594 0.1597464342 0.9990087625
0.7474635384 0.1635499208 0.9811268387
2.3779327838e-04 0.4289223455 0.7100035685
2.7742549144e-04 0.4742868463 0.6691645851
0.3230421687 0.1244453249 0.1338170572
0.3461477489 0.109548336 0.0792989969
0.4833544705 0.0729793978 0.1675984299
0.475071338 0.1334389857 0.1659331509
0.6669705136 0.9850633914 0.999048412
0.6458465441 0.9811014263 0.9419134848
0.7518230818 0.0793977813 0.0199436977
0.7446496512 0.137044374 0.0013084334
0.4969483196 0.7885895404 0.7698346616
0.486604312 0.8480982567 0.7611910709
0.1070069753 0.0022583201 0.8029419928
0.145648383 3.9619651347e-04 0.8502041949
0.8297003805 0.262163233 0.8170175647
0.8404407102 0.3217908082 0.8097617065
0.8729391249 0.063748019 0.8040125292
0.8657260621 0.1164421553 0.7740771579
0.0248890298 0.1851426307 0.999603505
0.0139109068 0.2451664025 0.999603505
2.7742549144e-04 0.5618462758 0.2468577772
0.04799461 0.5314580032 0.2697355378
0.9633798351 0.833637084 3.9649498434e-04
0.9951252378 0.8857369255 3.9649498434e-05
0.5212428662 0.4421156894 0.0033702074
0.4641328472 0.4208399366 3.9649498434e-05
0.4918753963 0.3027337559 0.7405336822
0.4517675967 0.2601822504 0.7580191111
0.1181832594 0.6849445325 3.9649498434e-05
0.1634432467 0.6440174326 3.9649498434e-05
0.7179771718 0.0353011094 0.4911383371
0.7551125555 1.1885895404e-04 0.4578327584
0.6756103361 0.7160063391 0.3134689346
0.6513157895 0.7528922345 0.3556163515
0.0646005073 0.9987321712 0.1739423496
0.0787095751 0.9988114105 0.2333769478
0.9994055168 0.762955626 0.9584473256
0.9994055168 0.7141838352 0.9217318901
0.7468690552 0.5109350238 0.9066254312
0.7493262524 0.5323692552 0.8494905039
0.0817216233 0.7591125198 0.9601522541
0.0728043754 0.7100633914 0.9953610087
0.5772431833 0.504318542 0.3330557868
0.6320149017 0.477614897 0.3360691487
0.9522431833 0.4761885895 0.7193608501
0.9976220672 0.47159271 0.6787597637
0.6764822448 0.250118859 0.8892986004
0.7028376665 0.2103011094 0.9273224694
0.3132926443 0.9988510301 3.9649498434e-05
0.2522590361 0.9987717908 2.7754648904e-04
0.1738268865 0.7639064976 0.2790135205
0.1640377299 0.8202456418 0.2576820903
0.0404644895 0.6282488114 0.9983347211
0.0016249207 0.6753169572 0.9977399786
0.4080136335 0.8148969889 0.8011577654
0.4027029169 0.8731378764 0.7836723365
0.3084575143 0.9211965135 0.999603505
0.368302156 0.9090729002 0.999603505
0.7791693088 0.462955626 0.6186114746
0.7540821179 0.517155309 0.6059236351
0.3282736208 0.4911251981 0.5131438087
0.3706008244 0.5237717908 0.4836842314
0.9059527584 0.2817353407 0.2972522898
0.9335764109 0.2360142631 0.3267515166
0.9317533291 0.2415610143 0.2016969985
0.9199825618 0.1931458003 0.2369454026
0.5099080533 0.0320919176 0.6230522184
0.5523145212 0.0728605388 0.6392688632
0.9062698161 0.4609746434 0.88695928
0.9329819277 0.4063391442 0.8921137148
0.9297320862 0.9435419968 0.1911502319
0.9149096386 0.9988510301 0.1700566988
0.5444277108 0.2523375594 0.3850362793
0.5235415346 0.2502377179 0.442369454
0.0633719087 0.3124009509 0.999603505
0.1195307546 0.3362916006 0.9996431545
0.3371116043 0.7292393027 0.950041632
0.3338221306 0.787163233 0.9688354942
0.3649334179 0.9943343899 0.9143570834
0.423549461 0.9949683043 0.8974267476
0.2021639188 0.8669175911 0.2062170414
0.1415266328 0.8722662441 0.2022520915
0.1299936588 0.8211965135 0.4197692399
0.17782974 0.8425515055 0.4510923437
0.3422241598 0.5481378764 0.5889140002
0.2828154724 0.559548336 0.5972403949
0.0633719087 0.0860142631 0.632488799
0.0694752695 0.1433835182 0.6523928472
0.5070545339 0.7591125198 0.0178422743
0.5372542803 0.7089936609 5.1544347964e-04
0.1609860495 0.6620047544 0.4158042901
0.172241598 0.6374009509 0.4705205979
0.045378884 0.2085974643 0.9207406526
2.7742549144e-04 0.2494453249 0.9161809603
0.189362714 0.2732567353 0.0492050276
0.230461319 0.2293977813 0.0386186115
0.7689838301 3.9619651347e-05 0.7984615995
0.7197209892 0.0014263074 0.7624202054
0.1619372226 0.9220285261 0.8259783514
0.2020450222 0.9349841521 0.7818484596
0.3813015219 0.2340332805 0.0952380952
0.3345751427 0.1954041204 0.0882597835
0.5969800254 0.8181061807 0.4355497403
0.621829423 0.7862123613 0.481265612
0.6644736842 0.9672345483 0.8082946751
0.6745798985 0.9841521395 0.8661036438
0.9994055168 0.9393026941 0.2438047659
0.9993658846 0.8980586371 0.1988025851
0.9306832594 0.7383122029 0.1868284366
0.9124524413 0.7834786054 0.1500337021
0.5575459734 0.3237717908 0.6787201142
0.5705453393 0.2977416799 0.7324451846
0.7369213697 0.7777733756 0.9970262876
0.6998652505 0.8261885895 0.9996431545
0.0578630311 0.2417591125 0.608778399
2.7742549144e-04 0.2502377179 0.5904603307
0.7363665187 0.2269809826 0.354625114
0.7525364616 0.2740491284 0.3192974109
0.8639426126 0.2025356577 0.3091471393
0.8043753963 0.1893423138 0.3077990563
0.8040583386 0.9988510301 0.2840886563
0.7435003171 0.9988114105 0.2763570041
0.1324112238 0.4120839937 0.3238571032
0.1513554217 0.354437401 0.330121724
0.347653773 0.7638272583 0.7505253559
0.3129755866 0.7649762282 0.7002894413
0.5432783767 0.9988906498 0.5237302248
0.5589331008 0.9988906498 0.5827286785
0.7259036145 0.3724643423 0.1033265929
0.6893230818 0.3271790808 0.0850481741
0.0144261256 0.001822504 0.5615161968
0.0669784401 0.0322503962 0.5675429206
0.999246988 0.2165610143 0.6198802585
0.9431277743 0.2239302694 0.5970024979
0.9534321497 0.6261885895 0.4422505055
0.9994055168 0.6511885895 0.4736925578
0.4948478123 0.7596275753 0.6481900004
0.5211239696 0.7941759113 0.6911304072
0.2661699429 0.0677496038 0.2465802308
0.2820228282 0.0815372425 0.189247056
0.267675967 0.8414025357 0.3746481107
0.3220909956 0.8282884311 0.3989929027
0.8623176918 0.5372820919 0.59367194
0.8436509195 0.4848256735 0.568692756
0.8119847812 0.458637084 0.9984140201
0.8027504756 0.5072900158 0.962689822
0.3593849081 0.3185816165 0.1701359978
0.3111525048 0.283518225 0.1831806828
0.2435399493 0.5202456418 0.1251734666
0.2800015853 0.5337163233 0.0781095119
0.5560399493 0.048177496 0.1480115777
0.5498969562 3.9619651347e-05 0.1850045597
0.7336715282 0.7679080824 0.6686094921
0.7260225111 0.7232171157 0.709488125
0.7754042486 0.3456022187 0.8878712184
0.7837270133 0.4050316957 0.898973078
0.8975903614 0.6694136292 0.5873280203
0.8470196576 0.6407290016 0.6059632846
0.3818167406 0.876703645 3.9649498434e-05
0.3662016487 0.9356973059 3.9649498434e-05
0.1356214331 0.4491679873 0.4076364934
0.1849635384 0.4839540412 0.3987946552
0.9465361446 0.2738510301 0.4441536815
0.9222019658 0.2336767036 0.405217874
0.4507371592 0.2101822504 0.8194758336
0.4992866202 0.1749603803 0.8306966417
0.9639346861 0.7701664025 0.7384719083
0.9987714014 0.8093106181 0.7697553626
0.6021322131 0.362955626 0.7645216288
0.5487476221 0.3758320127 0.7378771659
0.4346861129 0.5222662441 0.353752825
0.4751902346 0.4773771791 0.3454264304
0.856769182 0.8104992076 0.5527933072
0.8220117311 0.8425911252 0.5913722691
2.7742549144e-04 0.4698098257 0.2479283137
2.7742549144e-04 0.4727416799 0.3089092423
0.5262761573 3.9619651347e-05 0.0720827882
0.4699587825 3.9619651347e-05 0.0955949407
0.5853281547 0.1686212361 0.6193251655
0.5493024731 0.1360142631 0.5824114825
0.6076807229 0.776703645 0.9965901431
0.5904407102 0.8351822504 0.9940525752
0.277346227 0.4564183835 0.2719559098
0.2940313887 0.3977416799 0.2707664248
0.9992073557 0.1393026941 0.0765631815
0.9975428028 0.0841917591 0.1026525514
0.2362872543 0.6591917591 0.0869117006
0.2099714648 0.6055863708 0.0744221086
0.2629201015 0.4673930269 0.4528369216
0.2949429296 0.4162440571 0.4438364855
0.0238189601 0.4559825674 0.1651005115
2.7742549144e-04 0.5110538827 0.176678165
0.7436588459 8.3201267829e-04 0.999603505
0.8046528218 3.9619651347e-05 0.9977003291
0.4926680406 0.9987321712 0.999603505
0.4910827521 0.9925911252 0.9388604734
0.5421686747 0.4746434231 0.7640854843
0.5800570704 0.5048335975 0.8012370644
0.9980976538 0.1390649762 0.6588557155
0.9994055168 0.0828050713 0.682447167
0.1319356373 0.4765055468 0.6502121248
0.1223842739 0.516362916 0.6049720471
0.2906626506 0.6661648177 0.645374886
0.2664473684 0.7019413629 0.6885135403
0.2591550412 0.3079635499 0.5666309821
0.2720355105 0.3413232964 0.6161135562
0.9537888396 0.1559429477 0.139367987
0.9993262524 0.1356576862 0.1746163911
0.2077124287 0.8338351823 0.5262677927
0.2608592264 0.8601822504 0.5405812616
0.6182228916 0.6025356577 0.6930732326
0.6150126823 0.6623613312 0.6815352286
0.9508164236 0.9020602219 0.5504936363
0.9994055168 0.9019809826 0.5135403037
0.7878487635 0.4528129952 0.5036675786
0.7825380469 0.5065372425 0.4752388882
0.4168119848 0.0641442155 0.0909162999
0.3912095751 0.0091125198 0.0970223227
0.1481452124 0.2153724247 0.3557749494
0.2089410273 0.2144215531 0.3608500852
0.5265535828 0.9987321712 0.203401927
0.5866360178 0.9986925515 0.1927758614
0.3820149017 0.9988906498 0.6527893422
0.4355183893 0.9988510301 0.6821696206
0.6572209892 0.3881141046 0.2639863606
0.6068880786 0.3538431062 0.2599421117
0.7414790742 0.2381933439 0.4507751477
0.7303424223 0.1788431062 0.4595773363
0.5927790108 0.0734152139 0.5392331787
0.6522273304 0.0806656101 0.5508901312
0.0782736208 0.1511093502 0.7391855993
0.0478360812 0.2030507132 0.7490583244
0.2125871909 0.3952456418 0.2370247016
0.2001030438 0.4303486529 0.2853970897
0.8912095751 0.9219096672 0.6057650371
0.8349318326 0.9202060222 0.582213235
0.7565789474 0.4745641838 0.1187105983
0.7205928979 0.4472662441 0.0776733674
0.8426997464 0.5166402536 0.3249276397
0.8253012048 0.5465530903 0.2746124262
2.7742549144e-04 0.1670760697 0.011458705
2.7742549144e-04 0.1071315372 3.9649498434e-05
0.3614457831 0.6908874802 0.8301811982
0.3988982245 0.734429477 0.8095238095
0.68266487 0.7605388273 0.9297807383
0.661461636 0.8177496038 0.9283533563
0.6198478123 0.2915610143 0.0713690972
0.5698715916 0.280110935 0.1044764284
0.3654486367 0.2840332805 0.8887831569
0.4060320228 0.2786450079 0.9340628841
0.8421845276 0.4072503962 0.442052258
0.8944197844 0.3767828843 0.4339241109
0.2597098922 0.2620839937 0.8149954403
0.2130231452 0.2473058637 0.7785179017
0.4818484464 0.5339540412 0.7374410214
0.4996433101 0.4900554675 0.6989810079
0.0280992391 3.9619651347e-05 0.8212600611
2.7742549144e-04 0.0383122029 0.7826810991
0.4022669626 0.3881141046 0.6911700567
0.3849873177 0.4134310618 0.6383569248
0.6891645529 0.0884706815 0.8699496451
0.6787412809 0.1341917591 0.9090044011
0.2673985415 0.999207607 0.9446889497
0.2933180089 0.9989698891 0.9999603505
0.6440630945 0.5814183835 0.2925339994
0.6356610653 0.5559825674 0.3473692558
0.725071338 0.2138272583 3.9649498434e-05
0.7249920736 0.2596275753 0.0404028389
0.3375079264 0.0202060222 0.7509615003
0.3214172479 3.9619651347e-05 0.8063122002
0.0851299937 0.9988906498 0.999524206
0.1461636018 0.9986529319 0.9996431545
0.9994055168 0.2881537242 0.9579318822
0.9931436271 0.3343502377 0.9185599302
0.4068246671 0.9365293185 0.73438801
0.3838379835 0.9924326466 0.7428333532
0.742747305 0.1728605388 0.2107370842
0.753725428 0.1547147385 0.1534832084
0.4170894103 0.6039619651 0.7192022521
0.3974714648 0.6201267829 0.6636929543
0.3969166138 0.8046751189 0.2876174616
0.3769023462 0.8461172742 0.2475318187
2.7742549144e-04 0.0369651347 0.6399825542
2.7742549144e-04 0.0010301109 0.6893065303
0.7743341788 0.0755150555 0.5403830142
0.7404486367 0.110459588 0.5035486301
0.2364061509 0.4375198098 0.5221442449
0.2264188332 0.4108161648 0.5761072122
0.1184606848 0.6996038035 0.8253043099
0.1410906785 0.7211568938 0.7728480235
0.7313728599 0.6451267829 0.1344514492
0.7896718453 0.6488114105 0.1168470719
0.5881420419 0.7266244057 0.06403394
0.5443088142 0.7609746434 0.0889734745
0.9994055168 0.5899762282 0.5301930931
0.9994055168 0.5411648177 0.4935569565
0.4716629677 0.6085974643 0.8257008049
0.5118103995 0.5949286846 0.7817691606
0.2968452758 0.889659271 0.2082788153
0.2974001268 0.8296354992 0.2192220768
0.9141566265 0.2392630745 0.0188335118
0.9551363348 0.2165610143 0.0579675667
0.6020529486 0.8538431062 0.5175052536
0.6133481294 0.8946513471 0.4735736093
2.7742549144e-04 0.3780903328 0.4977201538
0.024730501 0.3222266244 0.4958566274
0.0655913126 0.3099445325 0.2421394869
0.0772431833 0.3497226624 0.2869830697
0.2064045656 0.6326069731 0.1932913049
0.2425887762 0.6021790808 0.1546726934
0.423549461 0.4542393027 0.999682804
0.3648541535 0.4415213946 0.9887791919
0.0538601776 0.5595879556 0.3610879822
2.7742549144e-04 0.5601426307 0.3318266524
0.1747384274 0.6549128368 0.3362277467
0.2041851617 0.6936212361 0.2993140637
0.4939362714 0.6648177496 0.0578089687
0.4505786303 0.6249207607 0.0419888188
0.9147511097 0.695562599 0.8194361841
0.8916058973 0.662955626 0.8655485508
0.5235415346 0.9937004754 0.657864478
0.487912175 0.9616877971 0.6200388565
0.9375396322 0.7093502377 0.6429562666
0.9352013316 0.7663232964 0.6646445422
0.6918199112 0.5945324881 0.999603505
0.6999048827 0.5345879556 0.9915150073
0.8295022194 0.5689381933 0.8491336585
0.8898620799 0.5748019017 0.8419570992
0.4489537096 0.4167591125 0.2962214028
0.4067057705 0.4390253566 0.3342452718
0.5064600507 0.6738906498 0.1431346893
0.5419308814 0.6287638669 0.163871377
0.7886017755 0.8230586371 0.1828634868
0.7288760304 0.8110538827 0.1790174854
0.2431039949 0.5727416799 0.9938543277
0.21651078 0.6083993661 0.9521034059
0.0631737476 0.1429873217 0.4557709845
0.0760938491 0.08522187 0.4409420721
0.2404090044 0.0061014263 0.0084453432
0.2691423589 0.0595879556 0.0022203719
0.2429454661 0.6937797147 3.9649498434e-05
0.303384591 0.7021790808 3.9649498434e-05
0.1494927077 0.7029318542 0.6253518893
0.1695862397 0.7243264659 0.6789183617
0.4578313253 0.3421156894 0.9286705523
0.5147431833 0.3500396197 0.9081717616
0.6685161699 0.3221870048 0.7791522937
0.6492945466 0.275 0.8127354189
0.2233671528 0.858518225 0.3111296142
0.184329423 0.8936212361 0.2800444074
0.1918991756 0.785340729 0.5869315253
0.1375634115 0.761251981 0.5730542009
0.3954105897 0.3045562599 0.4284524801
0.4233909321 0.266362916 0.4669917926
2.7742549144e-04 0.3669175911 0.2346457317
0.0377298668 0.3816164818 0.1887316125
0.8589093215 0.7756339144 0.076364934
0.7991439442 0.7816957211 0.0871099481
0.6519102727 0.6453248811 0.8293089092
0.6422003805 0.6394215531 0.8892986004
0.1029644895 0.9638272583 0.8588874351
0.0818801522 0.9989302694 0.9041275128
0.570505707 0.061133122 0.2826612743
0.5374524413 0.0631537242 0.3339677253
0.9946892834 0.9614896989 0.1355616351
0.9994055168 0.9987321712 0.1836961262
0.5841391883 0.7922345483 0.2905515245
0.5945228282 0.7323296355 0.2952301653
0.8021163602 0.2174722662 0.1538797034
0.8120244134 0.2131537242 0.2139486935
0.7230500951 0.6641442155 0.885928393
0.772312936 0.6306656101 0.899131676
0.4052393786 0.914540412 0.0726378811
0.4342501585 0.9190174326 0.126164704
0.592263792 0.308518225 0.3560921454
0.5430802156 0.3446117274 0.3564093414
0.2987079899 0.6002773376 0.4474445898
0.2867786937 0.549088748 0.4784901471
0.4317929613 0.6915610143 0.6634947068
0.3826093849 0.7230586371 0.6811783831
0.8051680406 0.4009904913 0.822766742
0.7579660748 0.4385499208 0.8319257761
0.4217660114 7.5277337559e-04 0.6024741287
0.4311588459 0.0599841521 0.6136552873
0.6430326569 0.1154120444 0.631854407
0.6689917565 0.1689381933 0.6182546291
0.1490567533 0.995681458 0.7524681813
0.1585684845 1.0 0.8126164704
0.7301442613 0.8300316957 0.3410649855
0.7600665821 0.7813391442 0.3625153642
0.0022590361 0.1643819334 0.2008247096
4.3595434369e-04 0.1077654517 0.178105547
0.3435320228 0.0411648177 0.3208040918
0.3660431198 3.9619651347e-05 0.3598984973
0.3933497146 0.486133122 0.8698306966
0.3805088776 0.4429873217 0.911066175
0.0189441978 0.8385499208 0.4976805043
2.7742549144e-04 0.7814976228 0.5086237659
0.2026791376 0.1469889065 0.4612426153
0.2347019658 0.1946117274 0.4405455771
0.8241518706 0.7999603803 3.9649498434e-05
0.8126981611 0.8598652932 1.5859799374e-04
0.4894181991 0.4108557845 0.9522620039
0.4785193405 0.4704437401 0.9448871972
0.2393389347 0.0976624406 0.8254232584
0.2059289791 0.0518621236 0.8480234725
0.1908291059 0.5449683043 0.8084532731
0.2007767914 0.5534469097 0.8680861187
0.8408766646 0.8083993661 0.9325958527
0.8545497781 0.860459588 0.9038499663
0.633560558 0.997385103 0.5087030649
0.6592818643 0.9447305864 0.5257126997
0.3284321497 0.6741283677 0.480314024
0.2683497146 0.6639857369 0.4836049324
0.1929692454 0.030229794 0.1985250387
0.2084654407 3.9619651347e-05 0.2492763967
0.736049461 0.9236925515 0.5117560763
0.7477409639 0.9262678288 0.4518456842
0.5138712746 0.0697305864 0.024899885
0.4717422321 0.025792393 0.0206177392
0.527346227 0.9986529319 0.3345624678
0.5090757768 0.9419572108 0.3212005868
0.3316819911 0.2860538827 0.7920383807
0.3652504756 0.299088748 0.7427540542
0.2058893469 0.4125990491 0.444034733
0.2022431833 0.3699286846 0.4874905832
0.7296290425 0.6053486529 0.6232108164
0.688807863 0.5830427892 0.6627413663
0.8092897907 0.235340729 0.9174893938
0.7586794547 0.2662440571 0.9030966258
0.6018547876 0.5851030111 0.8171365132
0.5874682942 0.5716719493 0.7593275445
0.8111128725 0.4239698891 0.6797906506
0.7980738744 0.3778526149 0.7175369732
0.276038364 0.777496038 0.001110186
0.3069514902 0.8161251981 0.0368740335
0.1174698795 0.5416402536 0.3133103366
0.09115409 0.4882725832 0.3267911661
0.1808417882 0.3365689382 0.4095396693
0.2106452124 0.2834786054 0.4133856707
0.9343690552 0.1238114105 0.9030173268
0.9250554851 0.0800713154 0.8614646525
0.7079105897 3.9619651347e-05 0.1959874708
0.7406467977 3.9619651347e-05 0.2475318187
0.9885859226 0.872503962 0.9061099877
0.9994055168 0.8190966719 0.8787121843
0.682110019 0.9988510301 0.6265017248
0.7144895371 0.975118859 0.5804686571
0.8476141408 0.2351030111 0.4319019864
0.8603360812 0.2821711569 0.3951865509
0.5186271401 0.9583597464 0.7286784822
0.5231848446 0.9987717908 0.7741961064
7.1337983513e-04 1.1885895404e-04 0.1344910987
0.0615884591 3.9619651347e-05 0.1385353475
0.7616518706 0.0442947702 0.6858966734
0.7235653139 3.9619651347e-05 0.6681336981
0.0779169309 0.9083993661 0.1543951469
0.1178662016 0.8846275753 0.114864597
0.3233195942 0.3290015848 0.4050989255
0.2711239696 0.3412836767 0.4342413068
0.6449350032 0.3670760697 0.1810396098
0.6060161699 0.3389857369 0.1433329368
0.9273541535 0.1398177496 0.6058443361
0.9173668358 0.0861727417 0.6331628405
0.3676680406 0.3669968304 3.9649498434e-05
0.3753566899 0.427496038 6.7404147338e-04
0.9396797717 0.4487321712 0.1863129931
0.9207355739 0.3957210777 0.1626818921
0.6370085606 0.3866877971 0.0829864002
0.6284083703 0.4294770206 0.125609611
0.3588300571 0.9244057052 0.1619682011
0.4026632847 0.9195721078 0.2041949169
0.8376664553 0.5667987322 0.0305301138
0.8354470514 0.6196117274 3.9649498434e-05
0.2465123653 0.4083201268 1.189484953e-04
0.2530913126 0.4667194929 0.0164148924
0.9993658846 0.6970285261 0.2148209825
0.9994055168 0.6374801902 0.20157805
0.5578630311 0.9057844691 0.379287102
0.6141407736 0.9158874802 0.3578763729
0.0778772987 0.8267828843 0.5845129059
0.0655516804 0.886133122 0.5776931922
0.8807863031 0.8595879556 0.0860394116
0.8220909956 0.8620047544 0.1027318504
0.2433417882 0.9823296355 0.4430434955
0.1884908053 0.9702456418 0.4669124936
0.2647431833 0.6658874802 0.2446374053
0.2577282815 0.7241283677 0.2279449665
0.7500396322 0.9009508716 0.2499900876
0.7058497146 0.8917987322 0.2088735577
0.1135462904 0.1375198098 0.240870703
0.1160431198 0.1755546751 0.2885294001
0.0879042486 0.1360935024 0.999603505
0.1089885859 0.0881141046 0.9683597002
0.6085129994 0.7994849445 3.9649498434e-05
0.5767279645 0.8515847861 0.001110186
0.5945624604 0.3522187005 0.5548154316
0.573478123 0.3727020602 0.608302605
0.2750871909 0.5766640254 0.8827167836
0.2544388079 0.5367670365 0.924031561
0.6041138237 0.2788034865 0.9986519171
0.6352647432 0.2409270998 0.962293327
0.8652901078 0.9988510301 0.3434439554
0.9239457831 0.9988510301 0.3602553428
0.7654961953 1.5847860539e-04 0.3629118592
0.7651791376 0.036251981 0.3136275326
0.2674381737 0.9183438986 0.3936798699
0.2083861763 0.9199286846 0.4089845763
0.3581166772 0.8185816165 0.5175845526
0.3880786303 0.8717115689 0.5167519131
0.9346464807 0.0383122029 0.2460251378
0.9027029169 3.9619651347e-05 0.2108163832
0.907181357 0.6038827258 0.3463383688
0.9198636652 0.5461568938 0.3311922604
0.4952045022 0.5995245642 0.5808255026
0.4897352568 0.6282091918 0.6344316244
0.2197606214 0.9952456418 0.7166646842
0.2799223209 0.9988510301 0.7264184608
0.8060003171 0.5478209192 0.5387573847
0.7969641725 0.58181458 0.5886364537
0.0791455295 0.4199683043 0.8714959756
0.0699112238 0.3855388273 0.9210578486
0.4396005073 0.8099049128 0.7022322668
0.4264426126 0.7654912837 0.7420007137
0.5527108434 0.7055467512 0.6503310733
0.5498969562 0.7348652932 0.5968438999
0.3505072923 0.5528129952 0.7684469291
0.4037729867 0.5238114105 0.7753855914
2.7742549144e-04 3.9619651347e-05 0.4745251973
0.0013871275 3.5657686212e-04 0.4135046192
0.0800174382 0.3617274168 0.0241465445
0.0830691186 0.3057448494 3.9649498434e-05
0.9994055168 0.5821711569 0.0558264938
0.9821655041 0.5314976228 0.0851274731
0.9990091947 0.0609350238 3.9649498434e-05
0.9971068484 3.9619651347e-05 0.0030926609
0.9077758402 0.9179873217 0.9477023116
0.9223208624 0.8587955626 0.9497640855
0.2723525682 0.8274167987 0.9985726181
0.2356135067 0.8419968304 0.9520637564
0.0338062777 0.1506735341 0.2844058523
4.3595434369e-04 0.1981378764 0.303397962
0.8750396322 0.161251981 0.151064589
0.8812222575 0.2215134707 0.1440069783
0.7978757134 0.1793977813 0.4053368225
0.8560558022 0.1609746434 0.405138575
0.1126743817 0.3296751189 0.8374370564
0.0736366519 0.3686608558 0.811308037
0.9303662016 0.5994849445 0.2101819912
0.8786857958 0.5954437401 0.2423773839
0.6531388713 3.9619651347e-05 0.1035248404
0.6064521243 0.0361727417 0.0880218865
0.1346306278 0.9126782884 0.4749216922
0.0886572606 0.8735340729 0.4836445819
0.6440630945 0.8941759113 0.9398517109
0.6485019023 0.9068938193 0.9994052575
0.9994055168 0.4451664025 0.5912533206
0.9407498415 0.4373217116 0.5763451092
0.3847098922 0.734429477 0.2368264541
0.3791217502 0.7282091918 0.1763213195
0.6784638554 0.304437401 0.7021926173
0.6892438174 0.2445721078 0.6978311724
0.7853123018 0.9975435816 0.4076364934
0.7448081801 0.9988510301 0.3619602712
0.8837190869 0.6111727417 0.1275524365
0.9055960685 0.572385103 0.0858015146
0.2839251744 0.3291600634 0.3236985052
0.2265773621 0.3082012678 0.3242139487
0.9301284084 0.054199683 0.7119860434
0.9205374128 2.3771790808e-04 0.7387891043
0.0691185796 0.9286450079 0.9664168748
0.1200856056 0.9234944532 0.9996431545
0.994610019 0.9210776545 0.6834384045
0.9959971465 0.906141046 0.7426351057
0.5546528218 0.9491679873 0.999682804
0.574032974 0.9990491284 0.9703025257
0.3094483196 0.2749603803 0.6436699576
0.2650206088 0.2686212361 0.6850640339
0.8727013316 0.0032488114 0.937869236
0.9256896005 0.0291204437 0.9222076841
0.4240250476 0.5352614897 0.6628603148
0.4208148383 0.4832408875 0.6946592126
0.3501506024 0.2244849445 0.7007255858
0.3061984781 0.1966719493 0.7326830816
0.1814362714 0.9986133122 0.6460489275
0.2056911858 0.9954833597 0.5901034852
0.3491201649 0.0607369255 0.013916974
0.3508639822 3.9619651347e-05 0.0197454502
1.5852885225e-04 0.3898969889 0.9584869751
0.0025760938 0.3293977813 0.9511121684
0.0943642993 0.223296355 0.9985726181
0.1297162334 0.1910459588 0.9607073471
0.6035589727 0.6849445325 0.1405971214
0.6346306278 0.7374009509 0.1376630586
0.8449587825 0.7483359746 0.188850561
0.8113506658 0.7450079239 0.239681218
0.558219721 0.7464342314 0.7423972087
0.5981293595 0.7009904913 0.7505650054
0.8112714014 0.7002773376 0.6810990841
0.8375079264 0.741362916 0.7178145196
0.8197130628 0.8417194929 0.265374093
0.7795259987 0.8008320127 0.2863486777
0.8826886493 0.1186608558 0.6966416875
0.8289870006 0.1424326466 0.6799888981
0.4088062777 0.1273771791 0.215098529
0.3477726696 0.1278129952 0.2165655604
0.8217739379 0.3909270998 0.6033860672
0.8639426126 0.3494057052 0.5883985568
0.8984226379 0.8432646593 0.6124261528
0.8613268865 0.8598256735 0.658023076
0.4202599873 0.9316561014 0.8498869989
0.4149096386 0.8721077655 0.8620197455
0.5586556753 0.2407290016 0.6001348083
0.498692137 0.2517432647 0.5973196939
0.475626189 0.1475832013 0.6406169462
0.4467739379 0.1994849445 0.6265413743
0.6542882055 0.5099049128 0.7736013639
0.6970513633 0.4833201268 0.8080964276
0.0844166138 0.7377575277 0.2567305024
0.1041930881 0.733637084 0.1991197811
0.1580928979 0.2278526149 0.4774592601
0.1325301205 0.1909667195 0.4361048333
0.8678265694 0.3824484945 0.7548868007
0.8523303741 0.4391838352 0.7711034455
0.1339568802 0.1145800317 0.6961658935
0.179692454 0.1534865293 0.6855001784
0.0465678503 0.8467115689 0.9578129337
5.5485098288e-04 0.8792393027 0.9812061377
0.835565948 0.4351030111 0.3506998136
0.8036620165 0.4608557845 0.3959398914
0.0032102093 0.1332805071 0.8464374926
0.0020608751 0.1889064976 0.8213790096
0.8274413443 0.7007131537 0.9967090916
0.8142041852 0.76022187 0.9989294635
0.8078630311 0.3733359746 0.0747393045
0.843373494 0.418066561 0.0962689822
0.8200697527 0.0372028526 1.189484953e-04
0.869411858 0.0013470681 0.0017445779
0.7559051997 0.3429477021 0.5897069902
0.7244372226 0.3951664025 0.5920859601
0.4524413443 0.0730586371 0.252884501
0.5006341154 0.1025752773 0.2758812101
0.3952916931 0.1239302694 0.8550414337
0.4304058339 0.1221077655 0.8051227152
0.6834971465 0.9822107765 0.7156734467
0.7438966392 0.9774564184 0.7228103564
0.4801838935 0.5375198098 0.9027794298
0.4357165504 0.5773375594 0.9155465683
0.8319594166 0.3551505547 0.9998810515
0.8325142676 0.2946513471 0.9920701003
0.1118421053 0.5058240887 0.2250109036
0.0906388713 0.5392234548 0.1785416914
0.5313094483 0.4440966719 0.8919551168
0.5716946734 0.4660459588 0.9321200587
0.4474080533 0.081933439 0.6910907577
0.4124128091 0.0709191759 0.7398992903
0.7691423589 0.6683835182 0.8156298323
0.7573319594 0.6091521395 0.8243130724
0.7138950539 0.9305071315 0.9489710955
0.7204343691 0.8709587956 0.9375123905
0.422241598 0.8439381933 0.5826493795
0.4682149651 0.804199683 0.5882796083
0.0846147749 0.0070522979 0.6576662305
0.0760145847 3.9619651347e-05 0.7177352206
0.8224080533 0.2965134707 0.6525117957
0.7710050729 0.3016640254 0.6850243844
0.3189996829 0.447503962 0.6106815749
0.3692929613 0.4736925515 0.5880417113
0.6605897273 0.2749207607 0.4154077951
0.6114457831 0.3039619651 0.4369374727
0.566780279 0.4392630745 0.1744974426
0.5585764109 0.386251981 0.203560525
0.6630865568 0.8402535658 0.8483406685
0.6477092581 0.8992472266 0.8453669561
0.3844720989 0.0413232964 0.8308948892
0.4211715282 3.9619651347e-05 0.8567860117
0.9846227013 0.7601822504 0.3852345268
0.9946496512 0.776822504 0.3273462591
0.4593373494 0.1217511886 4.3614448277e-04
0.3990567533 0.1313391442 3.9649498434e-05
0.9552552315 0.9800713154 0.998810515
0.9992073557 0.9988510301 0.9608262955
0.1305485098 0.4718700475 0.8172158122
0.15365409 0.4733359746 0.8737163475
0.5139901712 0.0790015848 0.5324531145
0.4699191503 0.1127971474 0.5577494945
0.6742628408 0.4501584786 0.9932992348
0.7275681674 0.4564976228 0.9641965029
0.3391328472 0.518977813 0.4022838111
0.3060399493 0.5070522979 0.3523650926
0.0648383006 0.7898573693 0.8542484438
0.0191423589 0.8118858954 0.8882280639
0.5797796449 0.7258320127 0.3764719876
0.5401474318 0.7640649762 0.3501843702
0.4899334179 0.6262678288 0.4577534594
0.452560241 0.5910459588 0.4907814916
0.9166534559 0.4203248811 0.3651322311
0.9022273304 0.3626782884 0.3512945561
2.7742549144e-04 0.4187400951 0.6125847508
4.7558655675e-04 0.4343502377 0.5535466476
0.8218928345 0.9440966719 0.1030093969
0.8479708307 0.9988510301 0.0962293327
0.9086477489 0.3823296355 0.5195670275
0.8727409639 0.4316164818 0.5176638516
1.9816106531e-04 0.8308637084 0.3906665081
2.7742549144e-04 0.8739302694 0.3474089053
0.3614854153 0.9988510301 0.0686729313
0.4209733672 0.9988510301 0.0549938543
0.1722019658 0.2221870048 0.190277943
0.2065630945 0.2432646593 0.1444431228
0.5821179455 0.3051901743 0.9260933349
0.6241677235 0.3444532488 0.9057927917
0.394538681 0.8410459588 0.1646247175
0.3493183259 0.8037638669 0.1475357837
0.1693088142 0.0504754358 0.9210974981
0.2033925174 3.9619651347e-05 0.9170532493
0.3983433735 0.7805071315 0.8908449308
0.409598922 0.7270206022 0.9180048372
0.4268785669 0.0101030111 0.3098211808
0.4812539632 0.0064580032 0.3373379327
0.4111842105 0.3391045959 0.6295150866
0.3502298668 0.3424326466 0.6290789422
0.6880944832 0.7650158479 0.0078506007
0.7449270767 0.7782488114 0.0257325245
0.962230501 0.6241283677 0.8994092225
0.9982165504 0.5837559429 0.8710994806
0.8008084971 0.2863312203 0.038261766
0.8049698795 0.2385895404 4.7579398121e-04
0.0677314521 0.641362916 0.4337258634
0.0626981611 0.5833993661 0.4521232306
0.938807863 0.7986133122 0.0691883748
0.9994055168 0.8055467512 0.0716862932
0.7473446417 0.6272979398 0.366401015
0.6911857958 0.6190174326 0.3439990484
0.2216233354 0.9214342314 3.9649498434e-05
0.2688649334 0.8827654517 1.189484953e-04
0.8134511731 0.940570523 0.9255382419
0.789988903 0.9830427892 0.8885452599
0.7689838301 0.9316561014 0.6247174973
0.734186747 0.8986529319 0.5869315253
0.5888950539 0.0604199683 5.9474247651e-04
0.596544071 3.9619651347e-05 0.0048372388
0.3911699429 0.637163233 0.5207961619
0.3432149651 0.6003961965 0.5292811546
0.3336636018 3.9619651347e-05 0.9992466595
0.2850745086 3.9619651347e-05 0.9622536775
0.0676521877 0.3961568938 0.999603505
0.0912729867 0.4524167987 0.9997224535
0.8434923906 0.3287242472 0.4748820427
0.8004914394 0.2974643423 0.4449070219
0.5313094483 0.7985736926 0.5212719559
0.5121670894 0.8195324881 0.4672296895
0.8910906785 0.3139064976 3.9649498434e-05
0.8719483196 0.3717511886 0.0035288054
0.2217025999 0.8099445325 0.1546726934
0.2134590996 0.8543581616 0.113675112
0.9420973367 3.9619651347e-05 0.5539431426
0.9294150285 0.0596671949 0.556203164
0.9389267597 0.1744453249 0.53043099
0.9518864933 0.1916798732 0.4732960628
0.3756341154 0.2024564184 0.8579754966
0.3471781864 0.2093502377 0.8044090242
0.1314996829 0.5919175911 0.3782958646
0.1202441344 0.5347860539 0.3965742833
0.5543357641 0.5150950872 0.075334047
0.5395529486 0.4590332805 0.0943261568
0.8086953075 0.3417987322 0.3060148289
0.8307704502 0.2871236133 0.3217556798
0.102687064 0.7047939778 0.3830141549
0.1260304375 0.7321711569 0.3337298283
0.6687539632 0.4762678288 0.9147932279
0.6879755866 0.4189381933 0.9067047302
0.4084099556 0.4491283677 0.8013560128
0.4559686113 0.4648969889 0.7665041037
0.6653852251 0.9112123613 0.745767416
0.6346306278 0.8739698891 0.708457238
0.2964093215 0.4091917591 0.8947305817
0.3073081801 0.4602614897 0.8631299314
0.5946020926 0.9979793978 0.2797272115
0.5824350032 0.9423930269 0.2576820903
0.9391249207 0.3197305864 0.1909519845
0.9861287254 0.331933439 0.2279449665
0.5923826886 0.8040412044 0.8449308116
0.5389188332 0.775792393 0.8531779073
0.9081325301 0.2975435816 0.5335236509
0.8907339886 0.2473454834 0.5035089806
0.3884749524 0.1916006339 0.4631854407
0.4154644895 0.1564580032 0.5051742595
0.9994055168 0.2427099842 0.7439831886
0.9994055168 0.2624405705 0.6862138694
0.7350586557 0.0822107765 0.2162483645
0.6869055168 0.1185816165 0.2253677491
0.125 0.9529318542 0.6136156378
0.1484226379 0.9484152139 0.557392649
0.2791296766 0.4048335975 0.0723206851
0.3060003171 0.4563391442 0.0909559494
0.9047241598 0.3199286846 0.6983069664
0.9043278377 0.2830427892 0.6496570318
0.1538522511 0.0094690967 0.5482732643
0.190670577 0.0311014263 0.5046588161
0.7247146481 0.442274168 0.6958486975
0.7315313887 0.3853011094 0.6750723603
0.9528376665 3.9619651347e-05 0.8370009119
0.8946179455 3.9619651347e-05 0.8553189802
0.7970038047 0.9238906498 0.6984655644
0.7552314521 0.9001584786 0.7361325879
0.9994055168 0.1564580032 0.9344593791
0.961873811 0.1400554675 0.9796994568
0.166851617 0.5108161648 0.0864359066
0.1997067216 0.4596275753 0.0816779668
0.9994055168 0.0264659271 0.4755560842
0.9503012048 0.0021790808 0.4486340748
0.4122939125 0.1696909667 0.6915269022
0.4078154724 0.186251981 0.7501288609
0.1546448954 0.0419572108 0.7202727885
0.1834575143 0.0019017433 0.7561952341
0.0017438174 0.6212757528 0.9219301376
0.009115409 0.5619255151 0.9099163396
0.4287016487 0.4693343899 0.2190634788
0.4336160431 0.5116481775 0.1753697316
0.2845196576 0.1219889065 0.4026406566
0.3354866836 0.1448098257 0.4273422941
0.638395688 0.423296355 0.8009595179
0.6283291059 0.4618858954 0.8471511835
0.8293436906 0.7087163233 0.847745926
0.8267675967 0.7416006339 0.7963998255
0.9976616994 0.9744453249 0.5456563974
0.9994055168 0.975792393 0.4846358194
0.4174857324 0.3087955626 0.3187819674
0.3605738744 0.2923930269 0.3335315808
0.0077282815 0.9990095087 0.8499662979
0.0 0.9486529319 0.8163038738
0.9859305644 0.3766244057 0.5375678998
0.9705136335 0.3436212361 0.4886007692
0.1403376665 0.4501584786 1.189484953e-04
0.0804930247 0.4381933439 3.9649498434e-05
0.9994055168 0.9395007924 0.329883827
0.9994055168 0.9987321712 0.3152928115
0.1618975904 0.4158082409 0.9996431545
0.1477092581 0.4400158479 0.9454422902
0.8211794547 0.1164421553 2.378969906e-04
0.8571258719 0.1657290016 0.0
0.3600982879 0.3169572108 0.5318187225
0.3371908687 0.2668383518 0.505610404
0.0828313253 0.2023375594 0.0335434757
0.1292406468 0.2346275753 0.0105071171
0.465955929 0.7622820919 0.3213195353
0.4321892834 0.7140253566 0.3053804369
0.6198874445 0.4923534073 0.4195709924
0.5821575777 0.4624009509 0.4570397684
0.6082355739 0.9086767036 0.5744419333
0.5677314521 0.9238906498 0.5314222275
0.6250396322 0.7406101426 0.6737639269
0.5990805327 0.7957210777 0.6768169383
0.9623097654 0.9824484945 0.6234883629
0.9994055168 0.9988510301 0.6690852861
0.7541613824 0.9648969889 0.2006661116
0.8048509829 0.9988510301 0.1986439872
0.5244927077 0.2478209192 0.6913683042
0.4918357641 0.2007527734 0.7123428889
0.9856531389 0.5648969889 0.9571388922
0.94717026 0.5436608558 0.9994845565
0.4832752061 0.9252773376 0.5497402958
0.5107403297 0.8723058637 0.5626263828
0.035906785 0.2774564184 0.7831172436
0.0016645529 0.2833201268 0.8333135086
0.4332593532 0.2539223455 0.03873756
0.3900206088 0.2343898574 3.568454859e-04
0.4383719087 0.2943740095 0.2435668689
0.4860890932 0.3297543582 0.2576820903
0.8746433101 3.9619651347e-05 0.08933032
0.8553027901 1.5847860539e-04 0.1472582372
0.6718056436 0.6181458003 0.4271836961
0.6710526316 0.6614896989 0.4701637524
0.9187935954 0.5469492868 0.9185202807
0.8596227013 0.5538827258 0.9318028627
0.0625 3.5657686212e-04 0.3619999207
0.0795814838 0.0536053883 0.3375361802
0.9986128725 0.7919175911 0.619682011
0.9988110336 0.7434627575 0.5825700805
0.2399334179 0.722385103 0.5850283494
0.2987476221 0.7138272583 0.5711113754
0.5987238427 0.9439381933 0.7180920661
0.6105342422 0.9989302694 0.7418024662
0.8928344959 0.9271394612 0.8697910471
0.8790424857 0.8834389857 0.8294675072
2.7742549144e-04 0.0814580032 0.7122239404
2.7742549144e-04 0.1424722662 0.7108362079
0.9377774255 0.6525752773 0.7569485746
0.8983037413 0.6965530903 0.7418421157
0.7498811034 0.5246434231 0.2584354308
0.755944832 0.5845087163 0.2687443004
0.5952758402 0.8389064976 0.3590658578
0.6520291693 0.8298732171 0.3797232465
0.7733433735 0.3504358162 0.3764323381
0.7221385542 0.3317353407 0.40394909
0.4583069119 0.7556259905 0.4746441458
0.4723367153 0.7468304279 0.5334047024
0.5108988586 0.6987717908 0.2725110027
0.5059844642 0.6946117274 0.3332143848
0.6448161065 3.9619651347e-05 0.9995638555
0.6627298668 0.0 0.9411997938
0.1596781864 0.3459191759 0.5983505809
0.1073636652 0.3624009509 0.6251536418
0.4414235891 0.8132329635 3.9649498434e-05
0.3851062143 0.7896988906 4.7579398121e-04
0.8793991756 0.6694928685 0.1990008326
0.8203868104 0.6667987322 0.2144244875
0.5108592264 0.8350237718 0.3830934539
0.4755865568 0.789540412 0.4033543476
0.9994055168 0.0019017433 0.1849252607
0.9994055168 0.0605784469 0.2016176995
0.7019657578 0.5983359746 0.7394234963
0.6878566899 0.5826862124 0.7967170215
0.0655913126 0.2917194929 0.9010745014
0.1107324033 0.2531695721 0.9152690218
0.7023224477 0.424088748 0.189167757
0.7355738744 0.4743264659 0.1988818841
0.9994055168 0.3591125198 0.6257483843
0.9457435003 0.3400950872 0.6036636137
0.404208941 0.5239302694 0.9648705444
0.3499128091 0.5192551506 0.9923872963
0.2836477489 0.240570523 0.3086713453
0.3175729233 0.2731378764 0.2697355378
0.6573795181 0.3530903328 0.3635066016
0.6230183893 0.4028922345 0.3713572023
0.1306277743 0.0801901743 0.5210737084
0.1468373494 0.1389857369 0.5233733793
0.9325063412 0.1953645008 0.6808215376
0.8795973367 0.1978605388 0.6504896713
0.5714965124 0.9018621236 0.1855596527
0.6287650602 0.8908478605 0.1675984299
2.7742549144e-04 0.6266244057 0.1692637088
0.0025760938 0.6875198098 0.1718012767
0.7868975904 0.9421156894 3.9649498434e-05
0.7644657578 0.9988510301 5.9474247651e-04
0.3052076728 0.1943343899 0.5054914555
0.3059606848 0.2195721078 0.5610404028
3.9632213063e-05 0.7982567353 0.999841402
1.9816106531e-04 0.7477020602 0.9656238849
0.9994055168 0.2573296355 3.9649498434e-05
0.9994055168 0.2993264659 0.0443281392
0.2219800254 0.3911648177 0.3598191983
0.2521401395 0.441362916 0.3769081321
0.882252695 0.9132329635 0.3985171088
0.8774571972 0.8627971474 0.3644581896
0.1563490805 0.1484152139 3.9649498434e-05
0.2173826886 0.1474247227 3.9649498434e-05
0.2983512999 0.6068938193 0.7953689386
0.2564600507 0.6335578447 0.8308155902
0.2895925808 0.8787242472 0.087506443
0.3062381103 0.9349445325 0.0705761072
0.5274651237 0.7868462758 0.999524206
0.4808972733 0.7743264659 0.9620950795
0.9440789474 0.3187400951 0.1028904484
0.9227568167 0.369770206 0.0770389755
0.143785669 0.4717511886 0.5335633004
0.0951569436 0.4406101426 0.5533880496
0.3219324667 0.9042789223 0.4876095317
0.2954977806 0.8522583201 0.4697276079
2.7742549144e-04 0.6453645008 0.4861028508
7.9264426126e-04 0.7021790808 0.5082669204
0.9994055168 0.0539619651 0.2889655446
0.9590202917 0.0816561014 0.3254034336
0.1307466709 0.15 0.8073430871
0.1700618263 0.1075277338 0.7879544824
0.1812381103 0.8037242472 0.7075452996
0.1395846544 0.8049920761 0.6629396138
0.3226062143 0.3871236133 0.7295904207
0.3362000634 0.3648177496 0.7847825225
0.7853519341 0.4716719493 0.7375996194
0.7498811034 0.5205229794 0.746560406
0.1927314521 0.5243264659 0.0078109512
0.2184527584 0.5790808241 3.9649498434e-05
0.6182625238 0.4994849445 0.1727528647
0.6239299302 0.5109746434 0.1130803695
0.0359464172 0.7747226624 0.1881368701
0.0066582118 0.7534865293 0.2373418976
0.5915900444 0.4058240887 3.9649498434e-05
0.5914711477 0.351703645 0.0283097419
0.6421607483 0.013748019 0.8658657468
0.5851696259 0.0097068146 0.8444153681
0.7922875713 0.0012678288 0.9005590579
0.7314124921 0.0017828843 0.8962769121
0.4330611921 0.6022583201 0.1740216486
0.3796766011 0.5726228209 0.1741405971
0.0714568802 0.0708795563 0.7703104556
0.0630152188 0.0721077655 0.8307759407
0.580730818 0.3947305864 0.9986519171
0.6203630311 0.4074088748 0.9539669323
0.8020370958 0.7662044374 0.5163950676
0.7541613824 0.7696909667 0.5541017406
0.63950539 0.5250396197 0.5821735855
0.6630072923 0.5811014263 0.5878038143
0.7590757768 0.7246038035 0.3009000436
0.8150760938 0.7358557845 0.3224297213
0.6018547876 0.650118859 0.4080329884
0.6300332911 0.6677892235 0.3568454859
0.4861683576 0.7135895404 0.7464414575
0.4508164236 0.6658874802 0.7605963285
0.1416455295 0.3402535658 0.7536973157
0.1565868738 0.3785657686 0.7085761865
0.9994055168 0.4552694136 0.2638674121
0.9984147115 0.3972266244 0.2827009238
0.3738506658 0.4354992076 0.4702827009
0.3730976538 0.3807448494 0.4433606915
0.5878646164 0.9228209192 0.0461916657
0.6465202917 0.9156497623 0.0614963721
0.476379201 0.0765847861 0.9040482138
0.4296528218 0.1043977813 0.9317632132
0.7108037413 0.0536053883 0.6053288926
0.6834575143 8.7163232964e-04 0.5914515681
0.5057863031 0.9516640254 0.8724475635
0.5198161065 0.8946513471 0.8558344237
0.053384591 0.9765451664 0.6412116887
3.5668991756e-04 0.9839540412 0.670512668
0.1422400127 0.9084389857 0.366876809
0.0975348763 0.9432250396 0.3441179969
0.2053344959 0.1709587956 0.240870703
0.2100507292 0.2259508716 0.2669204235
0.6419625872 0.1071711569 0.087665041
0.6863110336 0.072503962 0.06403394
0.2385066582 0.7685419968 0.6558820031
0.2611366519 0.8099841521 0.6172237421
0.6222653773 0.6471077655 0.6040601086
0.5640060241 0.6291600634 0.606716625
0.7965678503 0.3662044374 0.1559414773
0.7843611287 0.4080031696 0.1987232862
0.0938490805 0.4759904913 0.1183934023
0.0781547242 0.5295958796 0.0938503628
5.5485098288e-04 0.3368066561 0.7269339043
2.7742549144e-04 0.3528129952 0.785853059
0.024928662 0.8192155309 0.6430355656
0.0692771084 0.8367670365 0.6810990841
0.6331246037 0.7828050713 0.7472344475
0.6536937223 0.7428288431 0.7885492249
2.7742549144e-04 0.6347464342 0.291304865
0.0289315155 0.6729793978 0.2533206455
0.5090361446 0.3299524564 0.0926608778
0.5355104629 0.3821711569 0.0754529955
0.5739537096 0.5410459588 0.4620356052
0.6034797083 0.5715530903 0.4181436105
6.34115409e-04 0.5837559429 0.6889100353
0.0410589727 0.5381933439 0.6922405932
0.6332831325 0.1946117274 0.2795686135
0.6926918199 0.1818938193 0.2737401372
0.0178741281 0.4889857369 0.9396931129
7.1337983513e-04 0.4842313788 0.9980968241
0.3673509829 0.2591521395 0.5918877126
0.414988903 0.2360538827 0.5615161968
0.9978598605 0.2451267829 0.2812735419
0.9974635384 0.2091521395 0.2319495658
0.7208703234 0.476703645 0.4010546767
0.6904327838 0.5280507132 0.4137425162
0.4980183893 0.8866085578 3.9649498434e-05
0.4514901712 0.925911252 0.0036477539
0.262285986 0.1588351823 0.1815550533
0.2782181357 0.214540412 0.1623250466
0.4331404566 0.9610142631 0.4417350621
0.4767358909 0.9988510301 0.4219896118
0.4636572606 0.8982171157 0.3721105428
0.4224793912 0.8645800317 0.3421751715
0.9009590996 0.2756339144 0.7816502121
0.931357007 0.2230190174 0.7871614924
0.8217739379 0.5782884311 0.1796518774
0.8019974635 0.520562599 0.1791760834
0.0166058973 0.0717511886 0.5146901392
0.0012285986 0.1305071315 0.5087030649
0.5165662651 0.5815768621 0.0962689822
0.4882292327 0.5312599049 0.1160144324
2.7742549144e-04 0.5952060222 0.5724594584
2.7742549144e-04 0.6421949287 0.6113952658
0.8747622067 0.1553090333 0.9603901511
0.8778138871 0.2044770206 0.9963918956
0.1210764109 0.9958399366 0.5000594742
0.0808100824 0.9694928685 0.4625113992
0.7666851617 0.3705229794 3.9649498434e-05
0.7305405834 0.4195324881 0.0040442488
2.7742549144e-04 0.4639064976 0.3951072519
0.0581800888 0.4826465927 0.3998255422
0.3485653139 0.700792393 0.3873755997
0.3174936588 0.7522979398 0.3769874311
0.2089410273 0.2419175911 0.9446493002
0.1962587191 0.2656497623 0.999444907
0.2157577679 0.0846275753 0.1410729154
0.1798509829 0.112836767 0.1815947028
2.3779327838e-04 0.8057052298 0.811149439
2.7742549144e-04 0.7561806656 0.7754648904
0.4306039949 0.3816561014 0.5153641806
0.424104312 0.4328843106 0.5478767694
0.9623493976 0.3177099842 0.7542127592
0.9977805961 0.3383122029 0.7089726815
0.2647431833 3.9619651347e-05 0.861742199
0.2836873811 0.0502773376 0.8907259823
0.5695149017 0.6011093502 0.2329011538
0.5446258719 0.5586767036 0.2690218469
0.7247146481 0.9103803487 0.3255620316
0.7853915663 0.9059429477 0.3209230403
0.0722098922 0.4320126783 0.2398794655
0.1312618897 0.4166798732 0.2381348876
0.4736445783 0.3194532488 0.0033702074
0.5325776791 0.3038034865 1.189484953e-04
2.7742549144e-04 0.563866878 0.4969271639
2.7742549144e-04 0.5309825674 0.4455017644
0.0752615726 0.6180269414 0.619682011
0.126109702 0.594889065 0.595099322
0.4815710209 0.2338351823 0.316918441
0.5275443881 0.2643423138 0.2908687205
0.2738585923 0.9191759113 0.289956782
0.3249841471 0.8859350238 0.2922961025
0.9103123018 0.4093502377 0.8161849253
0.9194673431 0.350118859 0.8276039808
0.8585129994 0.7771394612 0.6466833195
0.8907339886 0.7560618067 0.5993021688
0.8837190869 0.7373217116 0.0077713017
0.9442374762 0.7368858954 3.9649498434e-05
0.2919308814 0.9630348653 0.6566749931
0.3197923272 0.9832012678 0.6062408311
0.8012048193 0.5853011094 0.6680147496
0.7671607483 0.6318541997 0.6878791483
0.1427155992 3.9619651347e-05 0.3220332263
0.1572209892 0.0407290016 0.3651718806
0.4931832594 1.5847860539e-04 0.5433567265
0.5204105897 0.0079239303 0.4892748107
0.8771401395 0.7068938193 0.2775861385
0.9195862397 0.6631141046 0.2750485706
0.7457593532 0.3530507132 0.7824828516
0.7109622701 0.4028129952 0.7765354268
0.3882371592 0.9675911252 0.3319059514
0.3914473684 0.928526149 0.2851195432
0.2621670894 0.8907686212 0.6136949368
0.2084654407 0.9171156894 0.6016018397
0.7043833228 0.914540412 3.9649498434e-05
0.7257450856 0.8574088748 3.9649498434e-05
0.8585922638 0.8881933439 0.7417231672
0.8197923272 0.9172345483 0.7788350977
0.3996908687 0.4954833597 0.1027318504
0.4337349398 0.4575673534 0.0691487253
0.9991280913 0.9210380349 0.4245271797
0.9454264426 0.9491679873 0.431465842
0.7226141408 0.9119651347 0.8102375005
0.7210684845 0.9144215531 0.8712580786
0.398620799 0.7571315372 0.3627929107
0.3983037413 0.8065768621 0.3985567583
0.9994055168 3.9619651347e-05 0.999603505
0.9974239062 0.0610142631 0.9994052575
0.999445149 0.219770206 0.4164386821
0.9988110336 0.2023771791 0.3579160224
0.1683972733 0.4495245642 0.7418024662
0.2176997464 0.4854199683 0.7402957853
0.9653218136 0.3311014263 0.3151738631
0.9923906151 0.2924326466 0.353911423
0.9619927077 0.479318542 0.3371396852
0.9994055168 0.4798335975 0.3853931248
0.0306753329 0.9247622821 0.7472344475
0.0793040583 0.9606180666 0.7387098053
0.7029169309 0.9309825674 0.1398041315
0.7552710843 0.8997622821 0.1430950398
0.7402108434 0.8424722662 0.0806867293
0.6918595434 0.8469096672 0.1176797114
0.5362238427 0.3011489699 0.5017644027
0.5168436906 0.3528922345 0.4759129297
0.9957593532 0.0023771791 0.7053645771
0.996274572 3.9619651347e-05 0.7663851552
0.2108433735 0.51818542 0.6547718171
0.2132213063 0.5757527734 0.6748741128
0.3985811668 0.6151743265 0.7954878871
0.3980263158 0.614540412 0.8565481147
0.2085050729 0.1738510301 0.8080964276
0.2226934052 0.1744849445 0.7487411284
0.2777029169 0.7539619651 0.151381785
0.2865409004 0.7624801902 0.0915903414
0.3539949271 0.3609350238 0.9812457872
0.4113031072 0.34659271 0.9966694421
0.4657181357 0.2916402536 0.5366956108
0.4759828789 0.3267432647 0.5855834424
0.4859701966 0.2140253566 0.1450378653
0.5033687381 0.2724643423 0.1469410412
0.3728202283 0.0581220285 0.4273819436
0.3230421687 0.0637876387 0.4622735022
0.8538363982 0.0038827258 0.5457356964
0.8587111604 0.032725832 0.5993021688
0.6484622701 0.6196513471 0.1412315134
0.6041534559 0.5890649762 0.1125649261
0.0672954978 0.4727812995 0.7580191111
0.0296845276 0.4320522979 0.7835930375
0.8308893469 3.9619651347e-05 0.4156853416
0.8873652505 3.9619651347e-05 0.392490385
0.1715282181 0.3158874802 0.9433805162
0.1976062143 0.3457606973 0.9897704294
0.3224476855 0.9988510301 0.1457119067
0.276593215 0.9587163233 0.1493993101
0.1524254914 0.2414421553 0.6594901075
0.1316582118 0.270681458 0.6101264819
0.5554058339 0.0726228209 0.9138416399
0.6144974635 0.0879160063 0.912176361
0.1533370323 0.397503962 0.8323619206
0.1611049461 0.3698098257 0.8862059395
0.7557466709 0.9971077655 0.0988065501
0.7047003805 0.9801505547 0.0699813647
0.9994055168 0.8341125198 0.442845248
0.9429692454 0.8440570523 0.4219103128
0.7407656944 0.1483359746 0.3458625748
0.7618103995 0.1141838352 0.2998295072
0.0609147115 0.4962361331 0.860314817
1.9816106531e-04 0.5021394612 0.8586495381
0.7162333545 0.0602614897 0.3784544626
0.7327599873 0.0996830428 0.4219896118
0.5538205453 0.3929080824 0.835732128
0.5082435003 0.407844691 0.798025455
0.8393706405 0.0819730586 0.164743666
0.8985415346 0.0695721078 0.1730700607
0.4852568167 0.9226228209 0.1984060902
0.4684527584 0.9176703645 0.2568891004
2.7742549144e-04 0.9988510301 0.2455493438
3.5668991756e-04 0.9586767036 0.2915031125
0.8844324667 0.4436608558 0.6514016098
0.9193880786 0.3938193344 0.6556441061
0.897312936 0.4610142631 0.2896395861
0.8879201015 0.4945721078 0.2394829705
0.0805326569 0.1377971474 0.3523650926
0.0631341154 0.1962757528 0.3518496491
0.8146797717 3.9619651347e-05 0.7247928314
0.8520133164 0.0303090333 0.6871258079
2.7742549144e-04 0.2587955626 0.1922604179
0.0335684845 0.3047543582 0.1698188018
0.6007450856 0.6457210777 0.5033900321
0.5630152188 0.6745641838 0.5417310971
0.5774413443 0.4793581616 0.6886721383
0.5578630311 0.4254754358 0.6678165021
0.3140060241 0.2316957211 0.9987312161
0.3447606214 0.2843898574 0.999603505
0.2853915663 0.1612916006 0.2700527338
0.26934052 0.1632725832 0.328932239
0.909598922 0.7652139461 0.3269101146
0.8908925174 0.8003565769 0.2806391499
2.7742549144e-04 0.6074484945 0.4095793188
2.7742549144e-04 0.6669175911 0.3958605924
0.3997701332 0.1407290016 0.6016018397
0.3584337349 0.1786846276 0.6255501368
0.2848367153 0.255229794 0.924269458
0.3010066582 0.2267828843 0.87272511
0.0374920736 0.9343106181 0.8926688077
2.7742549144e-04 0.8903328051 0.872487213
2.7742549144e-04 0.0440966719 0.0481344911
0.0415345593 3.9619651347e-05 0.0570159787
0.2219007609 0.3408082409 0.7982237025
0.2669625872 0.3378763867 0.7571071726
0.505588142 0.0747622821 0.9960746997
0.4718214965 0.1254754358 0.999603505
0.1491360178 0.1151743265 0.4009357282
0.2028376665 0.1324881141 0.3776218231
0.7174223209 0.6591125198 0.0018238769
0.7469879518 0.6190570523 0.0371119305
0.0250871909 0.7334786054 0.5769398517
0.0729629042 0.71818542 0.6115935133
0.0627377933 0.0774564184 0.2547480274
0.0153376665 0.0469096672 0.2314341224
0.6369292961 0.7961568938 0.0739859641
0.6005469245 0.8444532488 0.0823123587
0.3987793278 0.7342313788 0.999603505
0.3796766011 0.6768621236 0.9915943063
0.4971861129 0.537836767 0.6305459736
0.5576252378 0.5460776545 0.6278498077
0.6272590361 0.3133518225 0.6337179335
0.6811192137 0.3419968304 0.6318940565
0.5212824984 0.4366481775 0.5964077554
0.4690472416 0.45340729 0.6231711669
0.3179296132 0.1390253566 3.9649498434e-05
0.3068722257 0.1990095087 3.568454859e-04
0.6207593532 3.9619651347e-05 0.2873795646
0.6710922638 1.5847860539e-04 0.3219539273
0.2154803424 0.6387083994 0.5369731573
0.2640298034 0.6019809826 0.5329685579
0.1977647432 0.8533280507 0.8424328932
0.2379914394 0.8391442155 0.7987391459
0.0757371592 0.2320126783 0.8438999247
0.0716946734 0.1721870048 0.8553586297
0.8048509829 0.9941759113 0.5849490504
0.8656864299 0.9988906498 0.5860195869
0.84151078 0.9951267829 0.7101621664
0.8810637286 0.9988510301 0.6638119028
0.5145846544 0.6439381933 0.8822013402
0.4862872543 0.6349841521 0.9355299155
0.0768864933 0.7665213946 0.5223028429
0.1213934686 0.8048335975 0.505769002
0.2599476855 0.1601822504 0.9182030847
0.2904644895 0.1467115689 0.8670948812
0.4089648066 0.9218700475 0.5771380992
0.3526077996 0.9315372425 0.55572737
0.7480183893 0.5624009509 0.1339756552
0.7727885225 0.5523771791 0.0790610999
0.8968373494 0.6227416799 0.9441735062
0.842818643 0.6494849445 0.9346576266
2.7742549144e-04 3.9619651347e-05 0.9164981563
2.7742549144e-04 0.0501980983 0.8817255462
0.2338696893 0.2855388273 0.2129178066
0.2649809765 0.3377575277 0.2186273344
0.6709733672 0.9983755943 0.1959081718
0.6699825618 0.964540412 0.2466991793
0.9367073557 0.9160855784 0.2863883272
0.8834020292 0.8863708399 0.2875778121
0.3482482562 0.5581616482 0.6673407081
0.2935954344 0.5695721078 0.6919233972
0.1885700698 0.4713946117 0.2039173704
0.162571338 0.4395800317 0.1587565917
0.0808100824 0.3318541997 0.556996154
0.0907974001 0.3692155309 0.5098132509
0.0079264426 0.2186212361 0.6724158439
2.7742549144e-04 0.2791600634 0.6725347924
0.0529090044 0.7316561014 0.721422624
0.1016962587 0.7682646593 0.722136315
0.998692137 0.9947305864 0.7770508703
0.9994055168 0.9957606973 0.8381110979
0.789988903 0.0808240887 0.7565917291
0.7662492074 0.1278922345 0.7873597399
0.5545339252 3.9619651347e-05 0.7328813291
0.515060241 0.0370047544 0.7046112367
0.2034717819 0.7427496038 0.3623567662
0.1878963221 0.8014263074 0.3564886404
0.40365409 0.842155309 0.9404068039
0.3907736208 0.8330824089 0.9994052575
0.0532656944 0.4131141046 0.32805995
0.0071734306 0.3759904913 0.3131120891
0.2612555485 0.9988906498 0.3675905
0.3158687381 0.9987321712 0.3403116451
0.0028931516 0.0988906498 0.4035525951
2.7742549144e-04 0.1598256735 0.4024424091
0.1543278377 0.9494057052 0.923793664
0.1893230818 0.9988510301 0.9310098727
2.7742549144e-04 0.9926307448 0.1237064351
2.7742549144e-04 0.9408478605 0.0913920939
0.822725111 0.1811014263 0.4843186234
0.8569277108 0.1717908082 0.5340390944
0.8711953075 0.28977813 0.2186669839
0.8134115409 0.2885499208 0.2382934856
0.0710209258 0.638748019 0.3359898497
0.1056198478 0.6240491284 0.2878950081
0.7939917565 0.5863312203 0.7469965505
0.8302552315 0.6345087163 0.7374806709
0.0483512999 0.2261885895 0.2468181278
0.0975745086 0.210459588 0.214305539
0.8636651871 0.2451267829 0.5888743507
0.8217343056 0.2422345483 0.544585861
0.0769657578 0.9075277338 0.4118393402
0.0785114141 0.8615689382 0.3717140478
0.0581404566 0.0297939778 0.999603505
2.7742549144e-04 0.0104199683 0.999048412
0.4857324033 0.9988510301 9.9123746085e-04
0.5331325301 0.9604199683 3.9649498434e-05
0.9439204185 2.3771790808e-04 0.6397050077
0.9994055168 3.9619651347e-05 0.6142500297
0.7655358275 0.0744453249 0.885928393
0.8026712112 0.0583597464 0.8402521708
0.2383877616 0.4498415214 0.999603505
0.2734226379 0.4997622821 0.999603505
0.7202758402 0.2377971474 0.999603505
0.7807545973 0.2346671949 0.9920304508
0.4373018389 0.1686212361 0.3253637841
0.4968690552 0.1576862124 0.3327385909
0.4701173114 0.9107369255 0.6879584473
0.4737238427 0.8838351823 0.633281789
0.36049461 0.9046354992 0.3711986043
0.3763871275 0.9012282092 0.43003846
0.4663522511 0.9449683043 0.7867253479
0.4599318326 0.9944928685 0.821815154
0.2396956246 0.7623217116 0.5144125927
0.289434052 0.7862916006 0.5404226637
0.6337190869 0.2737321712 0.2888069466
0.670577045 0.2675515055 0.3370603862
0.8722653773 0.8427892235 0.201340153
0.9249365885 0.8653724247 0.2223543872
0.0188649334 0.2501584786 0.0057888268
0.0182704502 0.2793581616 0.0593949487
0.3388157895 0.2118858954 0.2175964474
0.3914473684 0.2001584786 0.1889695095
0.3943008878 0.3274167987 0.063399548
0.4234701966 0.3803090333 0.0547559573
0.067889981 0.1422345483 0.557709845
0.0861604312 0.1899366086 0.5243249673
0.3764267597 0.5845087163 0.3478054003
0.3209416614 0.5980190174 0.3693350779
0.0603994927 0.7813391442 0.4201657349
0.0145846544 0.7412044374 0.4234566433
0.6875792644 0.5122028526 0.6982276674
0.6521876982 0.4781299525 0.6620673248
0.2269736842 0.0967908082 0.733832917
0.2826173114 0.1212361331 0.7391459498
0.8660431198 0.6790808241 0.3835295984
0.9266011414 0.6714342314 0.3829745054
0.5391169943 0.5976624406 0.6939851711
0.5162492074 0.6532091918 0.7048491337
0.1641566265 0.0405309033 0.999603505
0.2097733037 3.9619651347e-05 0.9990880615
0.2847574509 0.2444928685 0.3906268586
0.3396876982 0.2434231379 0.417152373
0.470236208 9.9049128368e-04 0.4210776734
0.4221227013 7.9239302694e-05 0.4586257484
0.7481769182 0.6729001585 0.4933190595
0.73065948 0.6301901743 0.5332461044
0.0785510463 0.6212361331 0.2050672059
0.1232165504 0.6519017433 0.1769557115
0.3698081801 0.2158478605 0.2973315888
0.4195069753 0.2129160063 0.2620435351
0.0560399493 0.6009508716 0.8295468062
0.0017438174 0.5778129952 0.8139645533
0.225071338 0.418858954 0.9278379129
0.2312935954 0.4622028526 0.8853336505
0.0611128725 0.8564183835 0.811387336
0.0882213063 0.9097860539 0.7995321359
0.0141487001 0.6621236133 0.7623012569
2.7742549144e-04 0.6566561014 0.8214979581
0.3211794547 0.6221473851 0.1539986519
0.311746988 0.6824484945 0.1538400539
0.2637523779 0.2652931854 0.4758336307
0.2209099556 0.2578050713 0.518655089
0.857878884 0.1938985737 0.7592482455
0.8196337984 0.183518225 0.8057174577
0.9837904249 0.753526149 0.8370009119
0.9362714014 0.7917194929 0.8393402323
0.0912333545 0.3182250396 0.6889893343
0.0822368421 0.2579635499 0.6924388406
0.2287175016 0.941481775 0.5288846596
0.2207117945 0.9000792393 0.4847547679
0.6673272036 0.7246038035 0.999603505
0.64917565 0.6664025357 0.9977003291
0.0865963855 0.5658082409 0.8936996947
0.1240488269 0.5432250396 0.8510764839
0.3817771084 0.6994453249 0.0925419293
0.3546290425 0.7410459588 0.0570952777
0.9993262524 0.8164421553 0.2416240435
0.9686905517 0.7649762282 0.253360295
0.9979787571 0.1346275753 0.5678997661
0.9956404566 0.0926307448 0.5236905753
0.7003012048 0.8244453249 0.7410887752
0.7233671528 0.8338748019 0.79683597
0.4514109068 0.8882725832 0.467348638
0.4328630311 0.8301505547 0.4662384521
0.1911065314 0.0078843106 0.4288489751
0.1418833228 0.0410855784 0.4429641965
0.3937460368 0.8889461173 0.6563577971
0.333148383 0.8889461173 0.6489036914
0.5649571972 0.8638272583 0.79842195
0.5555247305 0.8814976228 0.7407319297
0.7975190235 0.9988510301 0.7771698188
0.7405279011 0.9988906498 0.7990959914
0.896956246 0.5054675119 0.0394909004
0.9431277743 0.4993264659 3.9649498434e-05
0.3594641725 0.5666006339 0.0938107133
0.3905754597 0.6180269414 0.1041195829
0.6269816107 0.1202456418 0.8324808691
0.644895371 0.0674722662 0.8076602831
0.1017755231 0.3101822504 0.3867412077
0.0982482562 0.3591521395 0.4230601483
0.5153772987 0.3414421553 0.999444907
0.4732482562 0.2972662441 0.999603505
0.8133719087 0.0646196513 0.3716347488
0.8688173748 0.0770602219 0.3939177669
0.7435795815 6.735340729e-04 0.0237500496
0.6828630311 9.5087163233e-04 0.0300146703
0.0491439442 0.2429477021 0.1227151977
0.0991994293 0.2083201268 0.1183141033
0.1844879518 0.5919175911 0.2706078268
0.1840519975 0.5540808241 0.2227112327
0.2528931516 0.4965530903 0.8172158122
0.2673985415 0.537163233 0.7740375084
0.5550887762 0.9971077655 0.4099361643
0.591708941 0.967155309 0.4485151263
0.5557625238 0.3087163233 0.2195789223
0.5409400761 0.249881141 0.2129574561
0.4224001268 0.250911252 0.6816938266
0.4642517438 0.2919968304 0.6648427897
0.8969166138 0.8928288431 0.4737322073
0.9061509195 0.8370839937 0.4967685659
0.9394419784 0.1440174326 0.7645216288
0.9935795815 0.1580824089 0.7401371873
0.8917247939 0.8178288431 0.7791522937
0.871829423 0.8126782884 0.721660521
0.5454581484 0.5715134707 0.8730819555
0.5824350032 0.5232567353 0.8783156893
0.3497542803 0.4901347068 0.2884501011
0.3868103995 0.5370839937 0.2763966536
2.7742549144e-04 0.9190174326 0.0109829111
0.0155358275 0.8609746434 3.9649498434e-05
0.429692454 0.4854992076 0.4444312279
0.4663126189 0.5093502377 0.4870147893
0.2997384274 0.6963153724 0.3189405654
0.3400047559 0.7389857369 0.3021291781
0.7748890298 0.7383518225 0.1496372071
0.7165900444 0.7337163233 0.1670829864
0.3063966392 0.5286053883 3.9649498434e-05
0.3489220038 0.5005942948 0.0337020737
0.5881024096 0.9699683043 0.8294278577
0.5965837032 0.9989698891 0.8824392371
0.852488903 0.4171156894 0.9386225764
0.897511097 0.3875594295 0.9673288133
2.7742549144e-04 0.2480586371 0.5092581579
2.7742549144e-04 0.2004358162 0.4710756909
0.5672162334 3.9619651347e-05 0.3715158003
0.5548113507 0.0388272583 0.416993775
0.978043754 0.4248415214 0.9981761231
0.9856135067 0.3643026941 0.9973038341
0.6562301839 0.5358557845 0.8523452678
0.6874207356 0.5644611727 0.8963165616
0.7646639188 0.2534469097 0.6076285635
0.7958544705 0.2063391442 0.6307045716
0.4472891566 0.7952852615 0.2204908608
0.4877932784 0.8354992076 0.1989611831
0.7570545339 0.3366877971 0.9817612307
0.762840837 0.3948098257 0.999365608
0.9317533291 0.1395007924 0.3873359502
0.9043674699 0.1385895404 0.3327782404
0.5370957514 0.4691362916 0.5234923278
0.4923906151 0.4307448494 0.5076325284
0.3707593532 0.0738906498 0.6724951429
0.3322368421 0.1211965135 0.6734070814
0.3522114775 0.4415213946 0.391776694
0.3445624604 0.3940174326 0.354228619
0.1972891566 0.1766244057 0.999603505
0.2581642359 0.1736529319 0.9965108441
0.1460050729 0.3061014263 0.5011300107
0.1145370958 0.2643819334 0.5326910115
0.5063807863 0.5263074485 0.8210221641
0.4685320228 0.4847464342 0.8448118631
0.9994055168 0.8614896989 0.9858847786
0.9994055168 0.9200079239 0.9686372467
0.9994055168 0.8621236133 0.3127155941
0.9466550412 0.8395800317 0.3335315808
0.3713538364 0.7206418384 0.5400658182
0.4074984147 0.7433438986 0.5837595654
0.5689204185 0.5377575277 0.5470837794
0.520093532 0.5591125198 0.5173466556
0.6002298668 0.0027733756 0.4730185163
0.6416851617 0.0048732171 0.5177828
0.6304692454 0.1473454834 0.3449902859
0.6365726062 0.1113708399 0.3939177669
0.7276474318 0.4987321712 0.0041235478
0.7678741281 0.5444532488 3.1719598747e-04
0.2528535193 0.4099049128 0.6508465168
0.1946337984 0.4280110935 0.6479917529
0.2667247939 0.5305863708 0.2085960113
0.2643864933 0.5845879556 0.2369454026
0.5026949905 3.9619651347e-05 0.7954482376
0.4945703868 0.0583597464 0.8115062844
0.1881737476 0.7517432647 0.1973752032
0.1959812936 0.7100237718 0.1534832084
0.5556039949 0.1790015848 0.1306847468
0.5123256183 0.1508320127 0.0981325086
0.3404407102 0.6212361331 0.7297490187
0.3582355739 0.6749603803 0.7525871298
0.1387127457 0.6299920761 0.8573411046
0.1946337984 0.6384310618 0.8802188652
0.6418833228 0.7305863708 0.5895483922
0.6500871909 0.6957606973 0.5401054677
0.3883164236 0.7981378764 0.6377225328
0.3345355105 0.780229794 0.6150826692
0.2937935954 3.9619651347e-05 0.074778954
0.2752457197 0.0566164818 0.0881011855
0.9359939759 0.5995641838 5.1544347964e-04
0.9120957514 0.6557052298 3.9649498434e-05
0.9633402029 0.4336767036 0.4497839102
0.9950063412 0.4534469097 0.4980769993
0.0630944832 0.7396196513 0.0790610999
0.0738348129 0.6974643423 0.1218429087
0.4823636652 0.2585578447 0.9270052734
0.5088776157 0.2459191759 0.8734784505
0.0608354471 0.792155309 0.3208040918
0.1177869372 0.8141442155 0.3217953293
0.5848525682 0.2358954041 8.3263946711e-04
0.6435478757 0.232725832 0.0171682328
0.4105897273 0.37840729 0.2384124341
0.3659242232 0.3569730586 0.2740969827
0.6913443247 0.3191759113 0.4759129297
0.6441027267 0.3054278922 0.5120732723
0.224516487 0.2095879556 0.6510447643
0.2254676601 0.2452852615 0.6015225407
0.2593532023 0.6324088748 0.7259426668
0.2232482562 0.6032091918 0.7655525158
0.9299698795 0.0882725832 0.4769834662
0.8930326569 0.1364500792 0.4707981444
0.9211715282 0.0618462758 0.0149478609
0.9243421053 0.0707606973 0.0752943975
0.758362397 0.1963946117 0.5316601245
0.7078313253 0.1670364501 0.5491455533
0.5488665187 0.9178684628 0.6454938345
0.5542168675 0.858637084 0.659133262
0.281428345 0.3710776545 0.5094564054
0.3155913126 0.3762678288 0.5598112684
0.3737714014 0.9976624406 0.8354545815
0.318642993 0.9988906498 0.8093652115
0.5496195308 0.615570523 0.3357123032
0.5089172479 0.6227020602 0.380635185
0.8527266963 0.3258320127 0.8879901669
0.880389981 0.27159271 0.8921533643
0.6308655675 0.2526941363 0.5697632925
0.683972733 0.2743660856 0.5906585782
0.441225428 0.0899762282 0.4515681377
0.450895688 0.1459587956 0.429324769
0.1367311351 0.9832012678 0.4080329884
0.1780279011 0.9790412044 0.3632687047
0.116994293 0.2609746434 0.7743150549
0.1423985415 0.2135499208 0.7455295191
0.7536461636 0.7452852615 0.8268109908
0.704621116 0.7727812995 0.8505213909
0.9986525048 0.4084786054 0.0716069942
0.9994055168 0.4611727417 0.0407993339
0.5066582118 0.9481378764 0.4750406407
0.5335684845 0.8970285261 0.4553744895
3.9632213063e-05 0.8719889065 0.6966416875
0.032181357 0.9012678288 0.6537805797
0.1761651871 0.0952060222 0.631933706
0.1294388079 0.1087559429 0.5950596725
0.2225745086 0.7430269414 0.7401768368
0.254280279 0.6991283677 0.7683676301
0.9994055168 0.6025356577 0.3653701281
0.9987317692 0.56477813 0.4133063717
0.143230818 0.9988510301 0.1619682011
0.2006182625 0.9988510301 0.1411522144
0.5925808497 0.1198494453 0.2342492367
0.5598446417 0.1193343899 0.1827048888
0.6615012682 0.1722266244 0.9944490702
0.6095434369 0.1404120444 0.9975020816
0.5910748256 0.3229793978 0.8370405614
0.5379280279 0.3207210777 0.8071051901
0.94233513 0.7865689382 0.5474406249
0.9984147115 0.8082012678 0.5368542088
0.8240726062 3.9619651347e-05 0.228777606
0.8037412809 0.0551901743 0.2451528488
0.1852409639 0.1050316957 0.0614567226
0.1849635384 0.0706022187 0.0110622101
0.4612793278 0.1796354992 0.9018278419
0.5159717819 0.1550713154 0.9132468974
0.1675649968 0.3040808241 0.2710836208
0.1266645529 0.2817353407 0.3104952222
0.0919863665 0.5198494453 0.9580904802
0.0603202283 0.5515451664 0.999524206
0.9761810399 0.0695324881 0.4083898339
0.996472733 0.1195721078 0.4368581737
0.7980342422 0.0844690967 0.6280877047
0.8155516804 0.1317749604 0.5937115895
0.889703551 0.948177496 0.5299948456
0.9225586557 0.9890649762 0.4987510408
0.8923985415 0.1064976228 0.2536378415
0.8417485732 0.1104199683 0.2874588636
0.916296766 0.6192947702 0.5166329646
0.8581563094 0.6086767036 0.5014472067
0.3518151554 0.1449683043 0.9277586139
0.3506658212 0.2057448494 0.9333888426
0.0500951173 0.9988510301 0.5651639507
7.1337983513e-04 0.9629952456 0.5669085286
0.7361683576 0.6601822504 0.999603505
0.7296686747 0.7023771791 0.9559890567
0.2386651871 0.4121236133 0.7622219579
0.2525760938 0.4161648177 0.8215376075
0.5491439442 0.5443343899 0.1655763055
0.4986525048 0.5627971474 0.1945204393
0.7106055802 0.0631537242 0.9419927838
0.7194831959 0.0812202853 0.9996431545
0.2193642993 0.9682646593 0.9996431545
0.1966550412 0.9146988906 0.9811664882
0.2123097654 0.7349445325 0.9167757028
0.2543595434 0.7650554675 0.9491296935
0.7251109702 0.4981378764 0.5345941874
0.6970513633 0.4685419968 0.5800325126
0.0076886493 0.2521394612 0.3609293842
0.0294467343 0.2730586371 0.3078783553
0.9140773621 0.7170364501 0.9189564252
0.8834812936 0.7459984152 0.963165616
0.0827124287 0.2817353407 0.4600531303
0.0598050095 0.2394611727 0.4224654058
0.8727013316 0.5144611727 0.9993259585
0.9106293595 0.4666798732 0.999603505
0.1405754597 0.944889065 0.6909321597
0.198279962 0.9287242472 0.6793545062
0.6163998098 0.8402139461 0.6135363388
0.5635700698 0.8202060222 0.5904206812
0.4617152822 0.5080824089 0.5661948376
0.4213696893 0.5498019017 0.5849490504
0.2764346861 0.6477020602 0.9180841362
0.3371512365 0.6500792393 0.9237540145
0.0074904883 0.9988510301 0.4190158994
0.0042010146 0.9569730586 0.3747274097
0.510978123 0.1262282092 0.7428730027
0.5497384274 0.1359746434 0.696760636
0.2201569436 0.9428288431 0.2199357678
0.1593214965 0.9467115689 0.2227905317
0.1698636652 0.6520206022 0.9990880615
0.1504438808 0.6976624406 0.9635621109
0.7724318326 0.7688985737 0.9266880774
0.7997384274 0.7146196513 0.9210578486
0.7240409004 0.4022187005 0.4861821498
0.7635145847 0.3969096672 0.4399111851
0.5342422321 0.438748019 0.3093057373
0.5379280279 0.3821711569 0.2867848222
0.9001268231 0.1949683043 0.8965941081
0.8952916931 0.1652139461 0.8435430792
0.571060558 0.6656893819 0.8310138377
0.5271876982 0.7059429477 0.8176519567
0.9275126823 0.5011885895 0.4970461124
0.8719879518 0.5247226624 0.4874509337
0.3838776157 0.0802694136 0.9971055866
0.3940234623 0.140451664 0.9972245351
0.6541693088 0.2486925515 0.2164069625
0.7138554217 0.2609746434 0.2125213116
0.0025364616 0.4292789223 0.8897347449
5.9448319594e-04 0.3690174326 0.8803774632
0.8646163602 0.92159271 0.0305697633
0.8976696259 0.8778129952 0.0038063518
0.2393785669 0.9988906498 0.8101582015
0.2624841471 0.9906101426 0.8660243448
0.4234701966 0.1727416799 0.063082352
0.4088855422 0.1566561014 0.1201776298
0.815472416 0.6227812995 0.4256373657
0.7689441978 0.5833993661 0.4287696761
0.4802235257 0.4490491284 0.1612941596
0.484186747 0.3885895404 0.1686293168
0.6978440076 0.4404912837 0.3122001507
0.7249524413 0.4103803487 0.3578367234
0.3908925174 0.6996434231 3.9649498434e-05
0.4519261256 0.699207607 3.9649498434e-05
0.9288601776 0.5132329635 0.4108877523
0.8915662651 0.4671949287 0.4253994687
0.6246036779 0.7932250396 0.2003489156
0.5732006975 0.8253961965 0.2074065263
0.7090202917 0.7670364501 0.0955156417
0.7341074826 0.713866878 0.0790610999
0.4050412175 0.9988114105 0.1713254827
0.4598525682 0.9988510301 0.1444827723
0.6149730501 0.5040412044 0.2633123191
0.6162809131 0.4497226624 0.2355180207
3.9632213063e-04 0.9636687797 0.999524206
0.001307863 0.9944928685 0.9468300226
0.621472733 0.6572503962 0.2719162603
0.6328868104 0.6640253566 0.2123230641
0.4059923906 0.5782488114 0.4210776734
0.3825301205 0.6304278922 0.4422505055
0.6125554851 0.1555071315 0.0321557432
0.6671686747 0.15340729 0.0050354863
0.8175729233 0.701703645 0.0562626383
0.800214014 0.7180269414 3.9649498434e-05
0.6441027267 0.3471473851 0.9996431545
0.6850031706 0.3563391442 0.9552357163
0.8691344325 0.0845879556 0.9251020975
0.8141249207 0.104199683 0.9428254233
0.7529327838 0.9988510301 0.9582094287
0.7702916931 0.9575277338 0.999603505
0.7010938491 0.0797543582 0.7530629238
0.6838934686 0.0994057052 0.6978708219
0.9994055168 0.666362916 0.6008484993
0.9719403932 0.667274168 0.5462907894
0.9495481928 0.8461568938 0.7197176956
0.9994055168 0.8245245642 0.6919630467
0.3683417882 0.9988510301 0.4072796479
0.3195941661 0.9678684628 0.4269457991
0.7491280913 0.1845087163 0.8612267555
0.8035034876 0.1651347068 0.8811308037
0.3800332911 0.127614897 0.2890051941
0.343373494 0.1280903328 0.3378137267
0.8511414077 0.9934627575 3.9649498434e-05
0.9121353836 0.9925515055 0.0021014234
0.1858354471 0.1108557845 0.2887276476
0.1563887127 0.0600633914 0.2721145078
0.7748890298 0.8014263074 0.7274493478
0.7993421053 0.8416402536 0.7663058562
0.4585050729 0.7070919176 0.2053447524
0.4689679772 0.6505150555 0.2256452956
0.9992073557 0.2789619651 0.1508663415
0.9992866202 0.2209587956 0.1320328298
0.8092501585 0.8937400951 0.5065223425
0.8050887762 0.8952852615 0.4067245549
0.7335526316 0.8486133122 0.4589825939
0.8259353202 0.8096275753 0.4545022005
0.2413998098 0.7976228209 0.8780381428
0.1797320862 0.784548336 0.8005630229
0.2253883957 0.7056259905 0.8419174497
0.2784955612 0.7719096672 0.7883906269
0.1306277743 0.5795562599 0.0467864082
0.1602330374 0.5770602219 0.1421831014
0.0688807863 0.6109746434 0.1191467428
0.1499682942 0.6651743265 0.0953570437
0.2803582752 0.2554675119 0.0944451053
0.3237159163 0.3448494453 0.1043574799
0.246274572 0.333518225 0.0418302208
0.3352885225 0.2928684628 0.0193093057
0.9188728599 0.4536450079 0.0983307561
0.8530041218 0.4502773376 0.1733872567
0.8402425491 0.5156101426 0.0985686531
0.9147114775 0.5288431062 0.164585068
0.1208386176 0.0519413629 0.1683517704
0.1215519975 0.1317749604 0.1084017287
0.0418119848 0.0712757528 0.1099480592
0.1279327838 0.03977813 0.0690297768
0.3482878884 0.9218304279 0.886245589
0.3387761573 0.8389461173 0.8313706832
0.3456721623 0.9280507132 0.7862892034
0.2626030438 0.9038827258 0.8372388089
0.2505944832 0.062044374 0.5762658102
0.2569752695 0.1380348653 0.6407755442
0.2204740013 0.1534865293 0.5487887078
0.3182466709 0.134548336 0.5614368978
0.6294388079 0.6992472266 3.9649498434e-05
0.5765694356 0.648296355 0.0677609928
0.6764822448 0.6504358162 0.0737480671
0.6317374762 0.5990095087 3.9649498434e-05
0.6286065314 0.1697305864 0.5500574918
0.6905516804 0.2415213946 0.5187740375
0.5931357007 0.2462757528 0.4961341739
0.6514346861 0.1770998415 0.4525990246
0.0330928979 0.1255942948 0.9433408667
0.5383639822 0.7100237718 0.4541057056
0.4448319594 0.7538827258 0.1180762063
0.7868579581 0.841481775 0.8672931287
0.2598684211 0.0418383518 0.6871258079
0.0215202917 0.4179080824 0.0872288966
0.940472416 0.5330824089 0.5812219975
0.9632609385 0.6407290016 0.1218429087
0.1621353836 0.1415610143 0.9041275128
0.6606293595 0.1807448494 0.7900955553
0.5632926443 0.739540412 0.2043535149
0.3349714648 0.4766244057 0.1950755323
0.7815472416 0.4541600634 0.2813528409
0.8239140774 0.4625990491 0.0234328536
0.7121512365 0.7698098257 0.4725030728
0.2319673431 0.5376782884 0.341739027
0.4599714648 0.5269017433 0.0137187265
0.1420814838 0.8199683043 0.9860433766
0.3597019658 0.6266640254 0.2639863606
0.2182149651 0.5232171157 0.56916855
0.339093215 0.0412440571 0.2304428849
0.4547796449 0.680229794 0.5760675627
0.4169308814 0.0135499208 0.1719202252
0.981769182 0.4494453249 0.8467150391
0.4676204819 0.3240491284 0.3892787756
0.1844086874 0.0169572108 0.6222988779
0.483077045 0.8365689382 0.0767217795
0.486604312 0.0017432647 0.2583561318
3.170577045e-04 0.5053882726 0.0142738194
0.4236683576 0.9982171157 0.5470837794
0.992192454 0.6314183835 0.999682804
0.0040424857 0.711251981 0.6500931763
0.7138950539 0.8351030111 0.6314975616
0.2262206722 0.3530110935 0.139764482
0.2027187698 0.3178288431 0.6870068594
0.1295577045 0.7824088748 0.899448872
0.555802156 0.1633122029 0.3854724238
0.9797479391 0.6787242472 0.3242932477
0.0958703234 0.6642234548 0.5582252885
0.1590837032 0.8552694136 0.6048530986
0.5160114141 0.4626782884 0.2307204314
0.1954660748 0.9988906498 0.2702509813
0.5489061509 0.837163233 0.9023432854
0.9609622701 0.0048732171 0.3577574244
0.8776553583 0.7615293185 0.4185401055
0.3298192771 0.8471870048 0.9119781135
0.2975190235 0.0116877971 0.4052575235
0.8885145847 0.996473851 0.8167796677
0.7830928979 0.3074881141 0.5215891519
0.5118896639 0.1926703645 0.0238293486
0.9245402663 0.9960380349 0.2801237064
0.6753725428 0.8220285261 0.5406605606
0.9943722257 0.8944532488 0.0795765434
0.3332276474 0.4755150555 0.7672177947
5.1521876982e-04 0.3473058637 0.4246461282
0.050214014 0.6556656101 0.0442884898
0.863467026 0.9719889065 0.4487530233
0.203868104 0.0043581616 0.1199000833
0.2996987952 0.7339540412 0.8548431862
0.276038364 0.7016640254 0.9923476468
0.9287412809 0.9614896989 0.0751357995
0.6643547876 0.3385103011 3.9649498434e-05
0.6540504122 3.9619651347e-04 0.4004599342
0.4447130628 0.9961172742 0.2840886563
0.6524254914 0.9983755943 0.3576384759
0.7602647432 0.3471077655 0.2433686214
0.9994055168 0.2685419968 0.5208358114
0.9809369055 0.4903724247 0.9306926767
0.1532974001 0.5346275753 0.7067919591
2.7742549144e-04 0.0427496038 0.3371793347
0.9684527584 0.4072503962 0.7554815432
0.7464331008 0.9986925515 0.4843582729
0.0869530755 0.6583597464 0.9369572975
0.7117945466 0.6708399366 0.215098529
0.2140139505 0.656933439 0.6275722612
0.9983354471 0.6653328051 0.038658261
0.1790979708 0.755110935 0.0778319654
0.3668357641 0.034429477 0.9346972761
0.2543991756 0.8739302694 0.6907735617
0.1999048827 0.5416402536 0.4573173149
0.5071734306 0.5270602219 0.4214345189
0.6167564997 0.0777733756 0.734070814
0.9741201649 0.1423930269 0.0013877324
0.7532102093 0.5469889065 0.3385670671
0.7678344959 0.6866877971 0.4163990326
0.6881341154 0.7979397781 0.2498711391
0.6620957514 0.4943343899 0.4866975933
0.3541930881 0.5461568938 0.9075373697
0.6671290425 0.9330031696 0.4142976091
0.2184527584 0.7133122029 0.4344395543
0.999246988 0.3675118859 0.4004599342
0.3829660748 0.747385103 0.4504183022
0.9608433735 0.2198098257 0.999603505
0.100071338 0.7998019017 0.1488442171
0.0860019023 0.4630348653 0.4759129297
0.8954898542 0.6838748019 0.0811228738
0.4770133164 0.2156101426 0.5165933151
0.7956959417 0.5892234548 0.962610523
0.4263237159 0.6858557845 0.3836485468
0.2697764743 0.7843502377 0.278101582
0.8595434369 0.5632329635 0.3949883034
0.0859622701 0.6601030111 0.7140874668
0.3017596703 0.9956418384 0.2271519765
0.5233037413 0.8532884311 0.2767138496
0.2422320862 0.6217908082 0.3790888545
0.4564441978 0.3226624406 0.8187621427
0.8063966392 0.0937797147 0.0877046905
0.9946892834 0.5099049128 0.1960667698
0.4430485098 0.0840332805 0.3439197494
0.0711794547 0.5721870048 0.7572261211
0.9202599873 0.932725832 0.7194401491
0.6086715282 0.2279714739 0.6996550494
0.2338300571 0.9343502377 0.9139605884
0.999445149 0.0308240887 0.8932239007
0.6407339886 0.178526149 0.1821101463
0.4847812302 0.8821711569 1.0
0.9814124921 0.6526545166 0.6768169383
0.5829502219 3.9619651347e-05 0.6334800365
0.1443801522 0.8565372425 0.7537369652
0.3539949271 0.6593502377 0.5872090718
0.7968452758 0.7110538827 0.5927203521
0.7522986684 0.1623217116 0.6814162801
0.1592818643 0.5252773376 0.999603505
0.1043119848 0.8923137876 0.9009555529
0.8438490805 0.506022187 0.6787597637
0.7649809765 0.0148969889 0.1011458705
0.0773224477 0.4307844691 0.6915269022
0.7571337984 0.2629952456 0.7821260061
0.0975745086 0.7687797147 7.5334047024e-04
0.6436271401 0.2205229794 0.0986083026
0.0215599239 0.9133122029 0.4696086595
0.8882371592 0.0506339144 0.9995638555
0.8818167406 0.1894611727 0.0715276952
0.5091946734 0.9270998415 0.0828674517
0.2999365885 0.9972662441 0.5034296816
0.4443167406 0.0244849445 0.9964711946
0.1584495878 0.3433438986 0.0084849927
0.2010938491 0.9361727417 0.0927401768
0.5834654407 0.2034469097 0.8735577495
0.5404644895 0.1312599049 0.4564846755
0.4518864933 0.584548336 0.3023670751
0.3556198478 0.5980190174 0.998810515
0.6506420419 0.9337955626 0.659053963
0.7117549144 0.1785657686 0.0697831172
0.1179850983 0.7200871632 0.4729392173
0.2794863665 0.0888272583 0.9987708655
0.6745798985 0.557725832 0.2232663257
0.8789235891 0.3718304279 0.2475714682
0.9757847178 0.2800316957 0.8243130724
0.4996036779 0.5738906498 0.9912374608
0.4506578947 0.925 0.9228024265
0.4091233354 0.222385103 0.3763926886
0.0328551046 0.3346671949 0.621030094
0.8063173748 0.8652535658 0.999603505
0.6799698795 0.6855388273 0.6424804726
0.8401236525 0.6385895404 0.3141826256
0.871472733 0.7104992076 0.506482693
0.2569752695 0.156022187 0.0999563856
0.0319831959 0.8157290016 0.1094326157
0.3052076728 0.6056259905 0.036755085
0.4281071655 0.2970681458 0.1369890171
0.5625 0.2245641838 0.7668609492
0.6058972733 0.5793977813 0.9867570675
0.8217739379 0.9101822504 0.2169224059
0.5690789474 0.9362123613 0.9222473336
0.2767517438 0.3437797147 0.986083026
0.2257847178 0.0462361331 0.3113278617
0.2648620799 0.3206418384 0.8714166766
0.6563490805 0.0705229794 0.2805202014
0.6188173748 0.4407290016 0.6006106023
0.8340202917 0.4673534073 0.8550414337
0.2822209892 0.0062202853 0.1575671068
0.696060558 0.3248019017 0.8714563261
0.192889981 0.8321315372 0.0231156576
0.2510700698 0.0904912837 0.5020419492
0.3797954978 0.3666006339 0.8511557829
0.1100982879 0.5479397781 0.5332857539
0.160153773 0.1918779715 0.5981126839
0.9059131262 0.6261093502 0.6826454145
0.6229391249 0.8766640254 0.2801633559
0.1762444515 0.2601822504 0.847587328
0.0017834496 0.8841917591 0.1571309623
0.481214331 0.4014659271 0.7052059791
0.1125554851 0.3701664025 0.1355616351
0.4831166772 0.4187400951 0.4233376948
0.9992866202 0.0957606973 0.7887474723
0.2704502219 0.4259904913 0.1792950319
0.5572289157 0.1941362916 0.9707783197
0.8690948003 0.5610935024 0.7486618294
0.3272431833 0.8411251981 0.7169818802
0.3398858592 0.0926703645 0.7901748543
0.800967026 0.0677099842 0.4581896039
0.2962507926 0.0220285261 0.5251972563
0.675214014 0.534548336 0.0574124737
0.6579740013 0.3895800317 0.7149994053
0.9730104629 0.5524167987 0.7129376313
0.4285827521 0.214540412 0.974862218
0.0176363348 0.1467115689 0.1112564926
0.8430960685 0.3041204437 0.113278617
0.0856452124 0.0273375594 0.9225645296
0.7412809131 0.2698494453 0.138654296
0.1021322131 0.8758716323 2.7754648904e-04
0.6016566265 0.7421949287 0.8936600452
0.0326965758 0.7125990491 0.9024225844
0.090401078 0.0981378764 3.9649498434e-05
0.5190234623 0.1778922345 0.2593473693
0.6131103361 0.042155309 0.2129178066
0.1600348763 0.3089540412 0.1792553824
0.8499920736 0.2671949287 0.7208278815
0.0057863031 0.5210776545 0.5999365608
0.9725348763 0.7333993661 0.4932397605
0.6116835764 0.3729793978 0.4771420642
0.5718928345 0.0312599049 0.999603505
0.387642676 0.0763470681 0.5494230998
0.2886017755 0.4914025357 0.7036596487
0.6470751427 0.0696513471 0.4723841243
0.6714489537 0.5834389857 0.5089806114
0.378170577 0.3924722662 0.1486063201
0.0753804692 0.8986925515 0.2430117759
0.5464093215 0.6862916006 0.9411601443
0.7722733037 0.1403328051 0.9996431545
0.0073715916 0.4667987322 0.7064747631
0.3454343691 0.0982171157 0.1162919789
0.4571972099 0.0999603803 0.1583600967
0.6727568167 0.9988114105 0.9633242139
0.7278059607 0.1022583201 3.9649498434e-05
0.4956404566 0.8223454834 0.7886285238
0.1267438174 0.0250792393 0.8271678363
0.8147590361 0.2970285261 0.8246302684
0.8638237159 0.1009508716 0.80948416
2.7742549144e-04 0.2116877971 0.9858847786
0.0387206722 0.5587163233 0.2438840649
0.9994055168 0.8474247227 0.0032909084
0.4932625238 0.4263074485 0.024899885
0.4881103361 0.2721077655 0.7638475873
0.1566661382 0.6820126783 0.0026961659
0.7348604946 5.1505546751e-04 0.4908211411
0.6808417882 0.7285657686 0.3497085762
0.0679692454 0.9753169572 0.2045517624
0.9858116677 0.7502773376 0.924507355
0.7659717819 0.5360142631 0.8842631141
0.0901632847 0.7446117274 0.9950438127
0.5951569436 0.4729001585 0.3467745133
0.9594166138 0.4771394612 0.6813369811
0.6758877616 0.212836767 0.8996471195
0.2828154724 0.975118859 0.0021410729
0.1922954978 0.794889065 0.2650172475
0.0027346227 0.6367274168 0.9997224535
0.4085684845 0.8375198098 0.7697553626
0.3429375396 0.9375594295 0.9932199358
0.7650998732 0.4948098257 0.6355418104
0.3587904249 0.5141442155 0.5192498315
0.9081325301 0.2646988906 0.3319456009
0.9217263792 0.2317749604 0.2377780421
0.5144261256 0.0693740095 0.632250902
0.9243024731 0.4380744849 0.912414258
0.8998097654 0.9677099842 0.1873438801
0.5222336715 0.2312599049 0.4086673804
0.0914711477 0.3243660856 0.9758534555
0.3340202917 0.765451664 0.936838349
0.4006816741 0.9988510301 0.9283930058
0.1733116677 0.8686608558 0.1805241664
0.1603123018 0.8450475436 0.416676579
0.30766487 0.543858954 0.5720233139
0.0612714014 0.1076069731 0.6645255938
0.539434052 0.7476228209 3.9649498434e-05
0.1464806595 0.637163233 0.4416557631
0.0137127457 0.2169175911 0.9001229134
0.2051363348 0.2417591125 0.0651441259
0.7321655041 0.0118462758 0.7975893105
0.1650681674 0.925118859 0.7875579874
0.3519736842 0.2256339144 0.0714880457
0.5877060875 0.7956418384 0.4656833591
0.6677235257 0.9985340729 0.8308155902
0.9992073557 0.9011489699 0.2373815471
0.9257292327 0.7766640254 0.1857579002
0.5871512365 0.3150950872 0.7021133183
0.7369213697 0.816362916 0.9944490702
0.0368975904 0.2580824089 0.5806669046
0.7417961319 0.2369255151 0.317632132
0.8361604312 0.1894215531 0.2856746362
0.7731452124 0.9755942948 0.2851988422
0.1434289791 0.3863312203 0.3505412157
0.3230818009 0.7421949287 0.7298679672
0.5305168041 0.9883122029 0.5587010824
0.7251506024 0.3411251981 0.0806867293
0.0489061509 3.9619651347e-05 0.5790412751
0.9717818643 0.2432646593 0.6143689782
0.9875951173 0.6437400951 0.4375718647
0.5223922004 0.7862916006 0.6532651362
0.2543991756 0.0877179081 0.2156139725
0.3055643627 0.8475435816 0.3697712224
0.8587507926 0.4995245642 0.6011260458
0.7930802156 0.4923534073 0.9970659371
0.3399651237 0.3032091918 0.1998731216
0.2791693088 0.5327654517 0.1167677729
0.5693563729 0.0123613312 0.1539193529
0.7381103361 0.7297543582 0.6732881329
0.7568960051 0.3795562599 0.8876729709
0.8622780596 0.6590332805 0.5754331708
0.3520133164 0.9003961965 0.0069783117
0.1586081167 0.4629952456 0.379762896
0.9380152188 0.2689381933 0.4067245549
0.4820069753 0.1950079239 0.8024661988
0.9994055168 0.7743264659 0.7533008207
0.5764901712 0.3915213946 0.759763689
0.4657577679 0.5127179081 0.3327782404
0.8287888396 0.8064976228 0.5791998731
8.3227647432e-04 0.4475435816 0.2795686135
0.5072130628 0.0022187005 0.1057055628
0.5517596703 0.1494057052 0.6186114746
0.6217897907 0.8127179081 0.9968280401
0.2860256817 0.426703645 0.2951508663
0.9994055168 0.1015847861 0.0681178383
0.2268151554 0.6360142631 0.0574521232
0.2991439442 0.454318542 0.4492684668
8.3227647432e-04 0.4831220285 0.1498751041
0.7744530755 0.0241679873 0.9973831331
0.4680960685 0.9950475436 0.9699060307
0.5791058973 0.4854992076 0.7677332382
0.9988506658 0.1017432647 0.6487054439
0.132252695 0.4795562599 0.6116331628
0.3002932784 0.6917591125 0.6727726894
0.2423906151 0.3265847861 0.596130209
0.9639346861 0.1263074485 0.1620871496
0.2244768548 0.856141046 0.5530708537
0.6217501585 0.6370839937 0.7100828675
0.9633798351 0.8882329635 0.5166329646
0.7745719721 0.4688985737 0.4711153404
0.4031388713 0.034429477 0.0702985607
0.1797320862 0.236133122 0.3477261013
0.5524334179 0.9969889065 0.1747353396
0.4191106531 0.9885895404 0.6486657944
0.6455294864 0.3516244057 0.2588319258
0.7224159797 0.2081616482 0.4355893898
0.6181832594 0.0749603803 0.56837556
0.0637285986 0.1730586371 0.7675746402
0.2052155992 0.3934627575 0.2750089211
0.8539949271 0.9261885895 0.6153602157
0.7262603044 0.4507131537 0.1158161849
0.8432942295 0.5516640254 0.3084730978
0.0016249207 0.1326465927 0.0291027319
0.3845909956 0.7194532488 0.8422346457
0.6940789474 0.7971870048 0.925221046
0.5840995561 0.2770206022 0.0686332818
0.3988982245 0.2668383518 0.8979025415
0.8631896005 0.3894611727 0.4148923516
0.251307863 0.2528129952 0.7783593038
0.5065393152 0.5269017433 0.708536537
0.0127219404 0.001822504 0.78577376
0.414988903 0.4109746434 0.6626620673
0.7000237793 0.1246830428 0.8781174418
0.3018389347 0.9978209192 0.962214028
0.6179058339 0.5778129952 0.3208040918
0.726934052 0.2523771791 0.0024186194
0.3068722257 0.0161251981 0.7742754054
0.1156864299 0.9989302694 0.9757741565
0.9764188332 0.3013074485 0.9297410888
0.3788839569 0.9602614897 0.7219380675
0.7676363348 0.1522187005 0.189484953
0.4296528218 0.6115689382 0.683398755
0.3654090044 0.8152535658 0.2678323619
0.0040821179 3.9619651347e-05 0.6508068673
0.7414790742 0.0959587956 0.5394314262
0.2532498415 0.4303486529 0.556203164
0.1206800888 0.7317749604 0.8039728797
0.767477806 0.6400554675 0.1472978867
0.5527504756 0.7244453249 0.0795368939
0.9813332276 0.5748415214 0.4995043813
0.4742786937 0.592155309 0.7907695968
0.3129755866 0.8566164818 0.1962650172
0.934527584 0.2483755943 0.0504738115
0.6293595434 0.8648969889 0.492407121
0.012642676 0.3494057052 0.5205582649
0.0888554217 0.3394215531 0.2514967686
0.237912175 0.6368462758 0.1712065342
0.3996116043 0.4248019017 0.9920701003
0.0195783133 0.5417194929 0.3598588478
0.204621116 0.6569730586 0.3117640062
0.468373494 0.6399762282 0.0728361286
0.924857324 0.6708399366 0.8473890805
0.4960367787 0.9978605388 0.6309821181
0.9213696893 0.7307448494 0.670829864
0.6831404566 0.5655309033 0.97549661
0.8595830691 0.5906893819 0.86007692
0.4210129994 0.4434231379 0.2985607232
0.5057466709 0.6363708399 0.152491971
0.760423272 0.8163232964 0.1572102613
0.2435795815 0.6087559429 0.9797391063
0.0775206088 0.1101822504 0.4704412989
0.274928662 0.0213946117 3.9649498434e-05
0.2731848446 0.6979793978 0.0238293486
0.1666138237 0.7336767036 0.6414495857
0.4802235257 0.336133122 0.8976646445
0.6513157895 0.2876782884 0.7762182308
0.1873811034 0.8726624406 0.3124380477
0.1717660114 0.7704833597 0.5574322985
0.3997701332 0.2969889065 0.4661591531
6.34115409e-04 0.3833201268 0.1995955751
0.8327124287 0.7741283677 0.1047936244
0.6444197844 0.6659270998 0.8612267555
0.0880627774 0.9987717908 0.8659053963
0.5739140774 0.0609350238 0.3212402363
0.9978994927 0.9988510301 0.1449982158
0.604906468 0.7635895404 0.2749692716
0.7904644895 0.2318541997 0.1878593236
0.7337111604 0.6288034865 0.8974267476
0.4189124921 0.8931458003 0.101819912
0.5766883323 0.3387083994 0.3746084612
0.2844800254 0.5645800317 0.443083145
0.4126902346 0.7030903328 0.695095357
0.7816661382 0.4255150555 0.8042504262
0.4192295498 0.0272979398 0.6305063241
0.6718849081 0.1309825674 0.6113159669
0.1303503488 0.998296355 0.7862099044
0.7243975904 0.7945324881 0.355338805
2.7742549144e-04 0.1272583201 0.2115697236
0.3396084337 0.0043581616 0.3319456009
0.4066661382 0.4528129952 0.8843027636
0.0064996829 0.8065372425 0.47983823
0.2230500951 0.1775752773 0.4732960628
0.818444832 0.8298732171 0.0238689981
0.4652425491 0.4355388273 0.9348558741
0.2324429296 0.0598652932 0.8209825146
0.1958227647 0.5727416799 0.8348994885
0.8617232086 0.8224643423 0.9031759248
0.6453709575 0.9778922345 0.5399468697
0.2996987952 0.6690570523 0.505689703
0.1824270767 2.7733755943e-04 0.2206494588
0.718571655 0.9242868463 0.4772213631
0.4810558022 0.0572503962 0.0410768804
0.5116518706 0.9670760697 0.3505412157
0.3317216233 0.2830824089 0.7534594187
0.1821496512 0.3987717908 0.4712739384
0.7245957514 0.5772187005 0.6493001864
0.792604629 0.2547543582 0.8884659609
0.5907974001 0.6014263074 0.7838309345
0.8188807863 0.3866085578 0.6861345704
0.3034242232 0.8047939778 3.9649498434e-05
0.1231769182 0.5034469097 0.3112882122
0.1842897907 0.3050713154 0.4317037389
0.9510938491 0.1063391442 0.8728440585
0.7440948003 0.0038034865 0.2091511042
0.9877536462 0.8343502377 0.9122953095
0.7184131262 0.993858954 0.6141310812
0.8440868738 0.2470681458 0.3952658499
0.5315868738 0.9938985737 0.7367669799
0.0295656309 2.7733755943e-04 0.1602236232
0.725071338 0.0322107765 0.6895444273
0.079977806 0.8900158479 0.1204551762
0.308219721 0.3322900158 0.4405852266
0.6341946734 0.3319730586 0.1688672138
0.8993341788 0.1143423138 0.6137345863
0.3479708307 0.4002377179 0.0015859799
0.929137603 0.4128763867 0.1963443162
0.6256737476 0.4233755943 0.087506443
0.36532974 0.9287242472 0.1998731216
0.8551442613 0.5864104596 0.0021014234
0.2264188332 0.4408874802 0.0056698783
0.9821258719 0.6637083994 0.2241782641
0.594126506 0.912836767 0.3908647556
0.0689204185 0.8532091918 0.557709845
0.8574825618 0.8545562599 0.1165298759
0.2136968928 0.999088748 0.4614012133
0.2847970831 0.6971077655 0.2336941438
0.7394974635 0.8772979398 0.2212442013
0.1119213697 0.1381537242 0.279528964
0.1192929613 0.113866878 0.9953213592
0.612912175 0.8378763867 0.0018238769
0.5624207356 0.3650950872 0.5720233139
0.2768706405 0.568066561 0.9203838071
0.6259908053 0.2469492868 0.9994052575
0.8949746354 0.975118859 0.3506601641
0.7729074192 3.9619651347e-05 0.3248879902
0.2319277108 0.9179080824 0.3783355141
0.3595434369 0.8530903328 0.5350303319
0.9334971465 0.0015055468 0.2342095872
0.9237476221 0.5825277338 0.3186630189
0.4692850349 0.608518225 0.608144007
0.250753012 0.9734944532 0.7245945839
0.8005310717 0.5843502377 0.5501764403
0.0791455295 0.421473851 0.9101542365
0.4472098922 0.7728209192 0.7101621664
0.5703471782 0.7082012678 0.6159946077
0.3747622067 0.5395800317 0.7955275366
0.0030913126 0.0238510301 0.444193331
0.0782736208 0.3242868463 0.0336624242
0.981214331 0.5484944532 0.050354863
0.9994055168 0.0316561014 0.02529638
0.915543754 0.8893423138 0.9724832481
0.2494055168 0.8556656101 0.9855279331
2.7742549144e-04 0.1595087163 0.3016137346
0.8759511731 0.1943343899 0.1710479362
0.82700539 0.1706022187 0.3814281749
0.0766487001 0.3320919176 0.8235993815
0.9126506024 0.5777733756 0.2368264541
0.6219086874 0.0014659271 0.0806867293
0.1160034876 0.89318542 0.5026763411
0.6227409639 0.9036846276 0.9706990207
0.9650047559 0.4360142631 0.6064390785
0.3591471148 0.7379952456 0.2080012688
0.6853994927 0.2765055468 0.6763807938
0.7828551046 0.9987717908 0.3690178819
0.8772194039 0.5980190174 0.0917489394
0.2574508561 0.3132329635 0.3470124103
0.9204977806 0.0382725832 0.7458863645
0.0864378567 0.9058240887 0.9924269458
0.999445149 0.9363312203 0.7186868086
0.5863585923 0.9704041204 0.9932199358
0.3006499683 0.2829635499 0.6805043416
0.910906785 0.0 0.9429047223
0.4116994293 0.520800317 0.696602038
0.3163443247 0.2061014263 0.696522739
0.2151236525 0.993858954 0.6276119107
0.3667961319 0.0292393027 3.9649498434e-05
0.0012285986 0.3567749604 0.9783910234
0.131142993 0.2190966719 0.98735181
0.6388712746 0.6991679873 0.1335791602
0.8416296766 0.7635499208 0.2242575631
0.5642834496 0.7092313788 0.7337139685
0.8147986684 0.7100633914 0.7183696126
0.8057228916 0.826703645 0.2982038777
0.8446417248 0.1118462758 0.6977518734
0.3776949905 0.1183835182 0.1939256968
0.838538364 0.3741283677 0.5728559534
0.8968769816 0.8463153724 0.6510051148
0.4400364616 0.8984152139 0.8488957615
0.531428345 0.2648969889 0.6132587923
0.4714251744 0.1733755943 0.6121089568
0.6827837666 0.4837955626 0.7721343325
0.103043754 0.7577654517 0.2293326989
0.1551204819 0.2221870048 0.4392767931
0.8659638554 0.4185816165 0.7413266722
0.1549223209 0.1423534073 0.7130169303
0.0181119214 0.8709191759 0.9477419611
0.8050095117 0.429199683 0.3737361722
2.7742549144e-04 0.1513470681 0.8123389239
0.7976775523 0.7252377179 0.999603505
0.8427790108 0.3798732171 0.0900043614
0.8308100824 3.9619651347e-05 3.9649498434e-05
0.7509115409 0.3764263074 0.5709924269
0.4899334179 0.0800316957 0.2463423338
0.4321496512 0.120681458 0.8437809762
0.7165900444 0.9812202853 0.6956900995
0.4537888396 0.5602614897 0.8858887435
0.8558972733 0.3254358162 0.9935767813
0.0840995561 0.5064580032 0.1980492447
0.5693167406 0.4476624406 0.8981404385
0.4493103995 0.0753565769 0.7291939257
0.7417168675 0.6416402536 0.81027715
0.7198795181 0.8965530903 0.9665358233
0.4479629042 0.8239302694 0.5618333928
0.0782736208 0.0270998415 0.6901788192
0.7909400761 0.3186212361 0.6565163951
0.3411144578 0.4488114105 0.5789223266
0.6226220672 0.2704437401 0.4212362714
0.5635304375 0.4012678288 0.1682328219
0.6572606214 0.8690174326 0.823163237
0.3984622701 0.0055863708 0.8259783514
0.9994055168 0.7888272583 0.3638237976
0.4261651871 0.1082012678 0.0150668094
0.9892596703 0.9985340729 0.9982157726
0.163879201 0.4759508716 0.8364854685
0.4856531389 0.077496038 0.5587803814
0.7119134432 0.4566561014 0.999603505
0.3037809131 0.5080427892 0.3910233536
0.0510859226 0.7901743265 0.8904484358
0.5736762841 0.7633914422 0.3694540264
0.4593373494 0.6279318542 0.48142421
0.9217660114 0.3932646593 0.3379723247
0.023620799 0.4217511886 0.581896039
0.8351299937 0.9742868463 0.1232306411
0.9046052632 0.4164421553 0.5018040522
0.0025364616 0.8356180666 0.3523254431
0.3965202917 0.9977416799 0.0850085246
0.1926125555 0.2104992076 0.1595495817
0.6189759036 0.3071315372 0.9145553309
0.3652108434 0.8381141046 0.1395662345
0.2050174382 0.037163233 0.9277586139
0.4122146481 0.7652139461 0.923555767
0.4435637286 1.9809825674e-04 0.3433250069
0.3806277743 0.3359746434 0.6060029341
0.7251506024 0.7571315372 3.9649498434e-05
0.9994055168 0.6157290016 0.8928670552
0.804137603 0.2772583201 7.9298996868e-04
0.0728836398 0.6185816165 0.4645335237
0.9719800254 0.7795562599 0.063478847
0.7282022828 0.6219889065 0.3331747353
0.24516487 0.9020602219 0.0238689981
0.7967263792 0.9450475436 0.8909242298
0.7361287254 0.9112916006 0.6234883629
0.6162809131 0.0331220285 0.0014670314
0.3816582118 0.5999207607 0.5250386583
0.295022194 0.0020602219 0.999603505
0.0610732403 0.4320522979 0.9866777685
0.8183655675 0.3317749604 0.4456207129
0.5027346227 0.8187797147 0.5047381151
0.8650126823 0.3364104596 0.0176836763
0.2411620165 0.8347068146 0.1321914278
0.9363506658 0.0309033281 0.531303279
0.9616360178 0.1657686212 0.5003370207
0.3734939759 0.2260301109 0.8273660838
0.1402980342 0.566481775 0.406090163
0.5574667089 0.4778129952 0.0655802704
0.8414711477 0.3238510301 0.316046152
0.110296449 0.7397385103 0.368224892
0.6925332911 0.4548335975 0.8930653027
0.4315948003 0.4356973059 0.7734031165
0.6433893469 0.8793977813 0.745767416
0.3182863031 0.423296355 0.8660639943
0.5889346861 0.9613708399 0.2907894215
0.9506975269 0.316362916 0.2277070695
0.5623018389 0.7894215531 0.8255025574
0.9191899176 0.2612916006 0.5256730502
0.3944594166 0.1887083994 0.5013282582
0.9986128725 0.2300713154 0.7073867016
0.7073161065 0.1014263074 0.1973355537
0.1286857958 0.9724643423 0.5803893581
0.3072685479 0.4296354992 0.0629634035
0.9239854153 0.2905309033 0.6821299711
0.1903138871 0.0206418384 0.5419293446
0.7139346861 0.4187797147 0.6670631617
0.9166138237 5.5467511886e-04 0.823480433
0.7641883323 0.9033676704 0.6986241624
0.9994055168 0.1427496038 0.9706197217
0.1661778694 0.4755150555 0.0706554062
0.9889029803 3.9619651347e-05 0.4493081163
0.4178027901 0.1565372425 0.7274889973
0.1630865568 0.0347860539 0.7573450696
1.9816106531e-04 0.5863708399 0.9385432774
0.4352013316 0.5070919176 0.2137504461
0.3016804058 0.1554278922 0.4117600412
0.6265852885 0.4244057052 0.8377939019
0.8476934052 0.7368462758 0.8285555688
0.9993658846 0.9988510301 0.5157210261
0.3940630945 0.3037242472 0.3491931327
0.0250475587 0.9773771791 0.8229649895
0.9994055168 0.3646988906 0.5033107331
0.1103757134 0.4442551506 0.0238689981
0.9980580216 0.9748019017 0.3456643273
0.1537729867 0.406141046 0.9630466675
0.8583148383 0.1270998415 0.0018635264
0.3270846544 0.2973058637 0.5271797312
0.0976934052 0.2148177496 3.9649498434e-05
0.4494292961 0.7454041204 0.290670473
0.6026474318 0.4580824089 0.4244875302
0.57217026 0.9218304279 0.569802942
0.6106135067 0.7688193344 0.6515602078
0.9989299302 0.9924722662 0.6309424686
0.7685875079 0.9972662441 0.1852028072
0.5210843373 0.2093898574 0.6885531898
0.9845038047 0.5435023772 0.9893739344
0.4950856056 0.892274168 0.5334047024
2.7742549144e-04 0.2709587956 0.796677372
0.4106689918 0.2657290016 0.0096348281
0.4733275206 0.3050316957 0.2307997304
0.8874445149 0.0022979398 0.125768209
0.693444832 0.6463549921 0.442448753
0.8836794547 0.533518225 0.9093612466
0.0720117311 0.0366085578 0.3714761508
0.9994055168 0.7532884311 0.619999207
0.2756816741 0.7283676704 0.5985488284
0.6027266963 0.9624009509 0.7518734388
0.866994293 0.9177892235 0.8425518417
0.0035668992 0.1125198098 0.735101701
0.9327441344 0.6818541997 0.7322072876
0.7520212429 0.5587163233 0.2401966615
0.6311033608 0.8303090333 0.3471710083
0.7531309448 0.3185419968 0.3849173308
0.4461001902 0.7635895404 0.5104476428
0.529208941 0.6851426307 0.3037548075
0.6475507292 0.0229001585 0.9684786487
0.1440234623 0.3737321712 0.620237104
0.4142755231 0.7994849445 0.0239482971
0.8443246671 0.6620839937 0.1844098172
0.4766566265 0.8179873217 0.3771460291
0.9833941027 0.0360538827 0.176360969
0.6725982879 0.5979793978 0.7646405773
0.1039949271 0.2899762282 0.9055152452
0.7171845276 0.4458399366 0.2175171484
0.9739220038 0.330110935 0.6282463027
0.3874841471 0.5247622821 0.999762103
0.2906626506 0.2453645008 0.2709250228
0.6504438808 0.3817353407 0.3885650847
0.1611842105 0.1036053883 0.5173070061
0.8947368421 0.2022583201 0.6858173744
0.5924223209 0.892155309 0.1544744459
7.9264426126e-04 0.6580824089 0.1467427937
0.775483513 0.9701664025 0.024106895
0.2828154724 0.2008320127 0.5363387653
0.0128804692 0.7617670365 0.999365608
0.9887444515 0.2937400951 0.0075334047
0.2556674065 0.4029318542 0.3748463582
0.901791376 0.8916402536 0.3729828318
0.1871829423 0.1692155309 0.0105864161
0.2936350666 0.6360142631 0.8204274216
0.3202679138 0.9022187005 0.0857618651
0.4924698795 0.7702852615 0.998810515
0.9282656944 0.3320919176 0.0701796122
0.1301521877 0.4357765452 0.5376471988
0.3032656944 0.8882329635 0.4577534594
0.0062222575 0.6821315372 0.4756353832
0.997027584 0.0767432647 0.3201696999
0.1429137603 0.1140253566 0.8147575433
0.1695466075 0.8248019017 0.6772927322
0.3525681674 0.3772979398 0.7520320368
0.7790900444 0.5007131537 0.7624202054
0.2233275206 0.5454437401 0.0184766663
0.6447764743 0.5045562599 0.1450378653
4.3595434369e-04 0.7688193344 0.20237104
0.5722495244 0.372385103 0.0018238769
0.6063728599 0.0030903328 0.8760953174
0.760225111 0.0039619651 0.9220490861
0.4064679772 0.5873613312 0.1978509972
0.0560399493 0.0923534073 0.7985408985
0.5849714648 0.3931061807 0.9601919036
0.7702916931 0.7871236133 0.5235319773
0.6730738744 0.5437797147 0.5864557313
0.7857878884 0.7107765452 0.3252844852
0.6154882689 0.6365689382 0.3744498632
0.4608433735 0.7011489699 0.7729273225
0.1369689283 0.3767828843 0.7418817652
0.975269499 0.4258320127 0.2707664248
0.3961636018 0.4110142631 0.4502597042
0.6229391249 0.9171156894 0.0308473098
0.4468928345 0.0699683043 0.9281947583
0.6785827521 0.0332805071 0.6119503588
0.5203709575 0.931141046 0.8430672852
0.018785669 0.9935023772 0.6378414813
0.1293595434 0.9238510301 0.3337694778
0.2001030438 0.1893819334 0.2745331272
0.6534162968 0.090570523 0.0546370088
0.241994293 0.8066957211 0.6506879188
0.5996750159 0.6185816165 0.6172237421
0.7829740013 0.4020998415 0.1604615202
0.0822368421 0.492155309 0.0852067721
0.0209654407 0.3563391442 0.7533404702
0.0537809131 0.8053090333 0.6647634907
0.6252774255 0.7683438986 0.7822846041
8.3227647432e-04 0.6464342314 0.254391182
0.5282974001 0.360459588 0.1066175013
0.579621116 0.5767432647 0.4481979303
0.0221147749 0.5603803487 0.6668252647
0.6673272036 0.1989698891 0.2974505373
0.0011889664 0.5089540412 0.9683597002
0.4059923906 0.2596275753 0.5908568257
0.9994847812 0.2462757528 0.2426152809
0.7208703234 0.5070126783 0.4250822727
0.46651078 0.894770206 0.0209745847
0.2631578947 0.1958795563 0.1926965624
0.4452282815 0.9797939778 0.4101344118
0.4523620799 0.8883914422 0.3364259942
0.9165741915 0.2471077655 0.760715277
0.8323161065 0.5423534073 0.189247056
2.7742549144e-04 0.0966719493 0.4899885016
0.4845434369 0.5697305864 0.114468102
0.0019023462 0.6338351823 0.5736489433
0.8889901712 0.1675118859 0.9942508227
0.0893310082 0.9736925515 0.5000198247
0.7487714014 0.39318542 0.025772174
0.0328154724 0.4576862124 0.4150509496
0.318088142 0.7211172742 0.3998651917
0.22582435 0.2542393027 0.9772015384
0.1976458465 0.11818542 0.1476150827
0.0012285986 0.7670760697 0.8126164704
0.4303662016 0.3949286846 0.5517227707
0.9994055168 0.3219492868 0.7440228381
0.2954185162 0.0150554675 0.8798620197
0.5416534559 0.5959984152 0.2592680703
0.7572923272 0.9155309033 0.3457436263
0.1004676601 0.4221077655 0.2153760755
0.4982958148 0.2912440571 0.0130050355
0.0041217502 0.5276545166 0.4838428294
0.0883402029 0.5877179081 0.5995400658
0.4929454661 0.2488114105 0.2831370683
0.2995006341 0.9043581616 0.3148566671
0.8926363348 0.3778922345 0.8300622497
0.8608909321 0.7471870048 0.6222988779
0.9137206722 0.7606180666 4.7579398121e-04
0.2948636652 0.9940570523 0.633757583
0.797796449 0.6237321712 0.6656754292
0.1437460368 0.0047939778 0.3604535903
0.4855342422 0.0059033281 0.505848301
0.9015139505 0.6866481775 0.2998295072
0.7287175016 0.3753565769 0.7558780381
0.3695703868 0.9568938193 0.2997502082
0.246274572 0.9248019017 0.6043773046
0.6928107166 0.8776545166 0.0011498355
0.8509036145 0.9230586371 0.7565917291
0.4326252378 0.4751980983 0.1035644899
0.966708941 0.9300713154 0.4054161215
0.7371987952 0.9313391442 0.8404107688
0.3844324667 0.7930269414 0.3650529321
0.975269499 0.0297543582 0.9940922247
0.9933814204 0.1889857369 0.3937988184
0.1851220672 0.479199683 0.760160184
0.9994055168 0.3145007924 0.3228658657
0.9992073557 0.4834786054 0.3468538123
0.0608354471 0.9301505547 0.7236033464
0.7351775523 0.923296355 0.1198604338
0.7027980342 0.8522979398 0.0809642758
0.545378884 0.3268621236 0.4743269498
0.9994055168 0.0247226624 0.7367669799
0.2163918833 0.5545166403 0.6426787201
0.3746036779 0.6128763867 0.8257801039
0.2382688649 0.1694532488 0.783791285
0.2597495244 0.7513866878 0.1172039174
0.3874841471 0.3486925515 0.9662186273
0.4489537096 0.3182646593 0.5592561754
0.4928662016 0.2445324881 0.1223187027
0.3556198478 0.0432250396 0.4587050474
0.8455532657 0.0373613312 0.5632211253
0.6163601776 0.5991283677 0.1478926292
0.0670973367 0.4414421553 0.7807382737
0.8681039949 0.0023375594 0.4259942112
0.2050570704 0.3316164818 0.9545220253
0.2869372226 0.9917194929 0.1321121288
0.1565868738 0.2742868463 0.6395067602
0.5792247939 0.1028922345 0.9176876413
0.1797717185 0.3788827258 0.8535347528
0.7171845276 0.9988510301 0.1014630665
0.9633402029 0.8202060222 0.4445105269
0.7690630945 0.1236133122 0.3366638912
0.0302790108 0.4901743265 0.8374767059
0.7351379201 0.0623613312 0.4121565362
0.515258402 0.3922345483 0.8327187661
0.8734543437 0.0821315372 0.1464255977
0.4990884591 0.925118859 0.2344871337
0.0038839569 0.9610935024 0.253043099
0.8925570704 0.410459588 0.633281789
0.9079343691 0.4940966719 0.2725903017
0.0771639188 0.1688193344 0.3752032037
0.8455928979 0.023296355 0.7246342334
0.0032894737 0.297385103 0.1926965624
0.5638474952 0.64659271 0.5150073352
0.5737159163 0.4422345483 0.6989017089
0.3088538364 0.2700079239 0.999603505
0.2684686113 0.1402931854 0.2978073827
0.8842343056 0.7930269414 0.3180682764
0.0030516804 0.6318938193 0.379683597
0.3796766011 0.1728605388 0.593751239
0.2700538998 0.2362916006 0.8939375917
2.3779327838e-04 0.9239302694 0.8916379208
0.0135542169 0.0112123613 0.0327504857
0.2604629042 0.3416798732 0.7950913921
0.4972257451 0.1072107765 0.9768050434
0.1648700063 0.1327654517 0.3702470164
0.7402901078 0.6279714739 3.9649498434e-05
0.0530279011 0.7488114105 0.5989056738
0.0491835764 0.062836767 0.2216010467
0.6138633481 0.812836767 0.1001942825
0.4118183259 0.6980982567 0.9952420602
0.5293674699 0.5229397781 0.6150033702
0.6460843373 0.3417591125 0.6154395147
0.4843849081 0.4258320127 0.6008088498
0.3325538998 0.1726624406 0.012330994
0.6325301205 0.0027733756 0.3241346497
0.249445149 0.6311014263 0.5538638436
0.2055722892 0.8593106181 0.8050037667
0.0964648066 0.2019017433 0.8565084652
0.8356848446 0.9967511886 0.5617144443
0.8462666455 0.9848256735 0.6731295349
0.4793912492 0.6410855784 0.897942191
0.0855263158 0.7938985737 0.4963720709
0.272312936 0.130229794 0.8970302526
0.3717897907 0.9139064976 0.5843543079
0.7797241598 0.5696513471 0.1130010705
0.8632688649 0.6307844691 0.961658935
0.0029327838 0.0385499208 0.9185599302
0.2394181991 0.3152931854 0.2370643511
0.6601934052 0.9637083994 0.2092700527
0.8988585923 0.9215134707 0.2923754015
0.3179692454 0.5820522979 0.6646048927
0.1710922638 0.4757131537 0.1696602038
0.1023303741 0.362044374 0.5460528924
5.5485098288e-04 0.2483755943 0.695967646
0.0733195942 0.7547939778 0.7447365291
0.9755469245 0.9988510301 0.8077792316
0.772312936 0.1148177496 0.7514372943
0.5284955612 7.5277337559e-04 0.7042543912
0.1944356373 0.7741283677 0.3830934539
0.4162175016 0.8505150555 0.9760517029
0.0241360178 0.3928684628 0.3435232544
0.28348922 0.9778922345 0.3438800999
8.3227647432e-04 0.1288827258 0.3792474525
0.1597178186 0.9851822504 0.910193886
0.0218373494 0.9614500792 0.1160144324
0.825895688 0.1582012678 0.5153245311
0.8357641091 0.3027733756 0.2101026922
0.0933338618 0.6543977813 0.3084730978
0.8005707039 0.6224247227 0.7591689465
0.0862000634 0.2334389857 0.2432893224
0.8386572606 0.2669968304 0.5690496015
0.0667406468 0.8704833597 0.4075175449
0.0360256817 3.9619651347e-05 0.988541295
0.5240171211 0.9974643423 0.0065025177
0.9719007609 0.0238906498 0.6273343642
0.7826173114 0.0883518225 0.8541294953
0.2723922004 0.4632329635 0.9869949645
0.7521797717 0.2596275753 0.999603505
0.4636968928 0.1605388273 0.3524443916
0.4705532657 0.8759508716 0.6710281115
0.3893864933 0.912955626 0.3955433964
0.4455453393 0.9773771791 0.7902541533
0.2700538998 0.7851030111 0.5069188375
0.6582514268 0.2935419968 0.3112089132
0.9042882055 0.861251981 0.189881448
2.7742549144e-04 0.2513074485 0.0396891479
0.3530833862 0.1997622821 0.1837357757
0.4236287254 0.3486925515 0.076999326
0.0628963221 0.1803882726 0.5537448951
0.3566106531 0.6125198098 0.3656873241
0.0363031072 0.7606973059 0.3980809643
0.6510779962 0.508518225 0.6859363229
0.2616915029 0.0904912837 0.7496927164
0.894538681 0.6597464342 0.4011736252
0.5432783767 0.6283676704 0.7171404782
0.1715282181 0.0029714739 0.9940922247
0.3212983513 0.2333201268 0.3846397843
0.4317929613 0.0055071315 0.4215534673
0.7611366519 0.6419175911 0.5124697673
0.1170735574 0.6229793978 0.2018555965
0.3975507292 0.2378763867 0.2817889854
0.0334099556 0.5700475436 0.834859839
0.2216233354 0.4570126783 0.9224455811
0.0577441344 0.8944136292 0.8177312557
0.015813253 0.6812202853 0.7959240316
0.3141249207 0.6518621236 0.1302486024
0.2358116677 0.2842709984 0.4946671425
0.8218532023 0.1820522979 0.7670988462
0.9528772987 0.7650158479 0.8168193172
0.0706642359 0.291481775 0.707902145
0.2463934686 0.9256339144 0.4983545458
0.635779962 0.702614897 0.9955592562
0.123890298 0.5580031696 0.886879981
0.3591471148 0.7307448494 0.0941279093
0.9667882055 0.8033280507 0.2579992863
0.9994055168 0.0964342314 0.5619919908
0.7020846544 0.8087955626 0.7764561278
0.4425332911 0.859548336 0.443003846
0.1540900444 0.0045562599 0.4395543396
0.3608909321 0.9002377179 0.6734070814
0.5707831325 0.8934627575 0.7742357559
0.7775443881 0.9974247227 0.81027715
0.907181357 0.5132725832 0.0029737124
0.3954105897 0.5808240887 0.0948019508
0.6194514902 0.0822900158 0.8327584156
0.078868104 0.3401347068 0.3954640974
0.5114537096 0.3030110935 0.9974624321
0.8414315155 0.0912044374 0.3705245629
0.7107641091 8.7163232964e-04 0.0032116094
0.0682863031 0.2145800317 0.1407160699
0.1863110336 0.554437401 0.2613694937
0.2768706405 0.5260301109 0.8098410055
0.5695149017 0.9987321712 0.4458189604
0.5707435003 0.2743660856 0.2099440942
0.4323081801 0.2879952456 0.6863328179
0.8780913126 0.8609350238 0.4849133658
0.9613585923 0.137836767 0.7332381745
0.8887920101 0.7925118859 0.7500099124
0.5588934686 0.5460380349 0.8989334285
0.3713538364 0.517155309 0.3057372824
0.0016249207 0.8841521395 0.0277149994
0.4384908053 0.4829239303 0.4820189525
0.3368341788 0.7010301109 0.3089488918
0.7527742549 0.7301901743 0.1803259189
0.329977806 0.4979397781 7.9298996868e-05
0.5704660748 0.9937004754 0.8543673923
0.8724239062 0.3839540412 0.9381071329
0.0048747622 0.2096671949 0.5083858689
0.5529090044 0.0013866878 0.4074382459
0.9890615092 0.3958399366 0.975100115
0.6519499049 0.5612123613 0.8812497522
0.760779962 0.2226228209 0.6306649221
0.4579502219 0.8323296355 0.2233852742
0.7615726062 0.3724643423 0.9678046073
0.9276712112 0.1601822504 0.354863011
0.5302393786 0.4318938193 0.5154831291
0.3523700063 0.0986925515 0.6492208874
0.3297003805 0.4286450079 0.3630308077
0.2266566265 0.1514263074 0.9995638555
0.1470751427 0.2852614897 0.5337218984
0.5049143944 0.4894215531 0.8325205186
0.9945307546 0.8973058637 0.999603505
0.9759828789 0.8627575277 0.3434836049
0.3817374762 0.7539223455 0.5568772055
0.5527504756 0.5706022187 0.5345941874
0.6038363982 3.9619651347e-05 0.5114785298
0.657181357 0.1299524564 0.366956108
0.7298668358 0.5371236133 3.9649498434e-05
0.2307783767 0.4416798732 0.6500535268
0.288126189 0.5618066561 0.2166052099
0.4935795815 0.0347068146 0.7808968717
0.188253012 0.7135499208 0.1912295309
0.5428820545 0.1742868463 0.0944451053
0.3536778694 0.656022187 0.7191626026
0.1725586557 0.6470285261 0.8496491019
0.6255152188 0.7212361331 0.55572737
0.354351617 0.8118462758 0.6253122398
0.306357007 0.0365689382 0.0768803775
0.9236683576 0.6276941363 0.0240672455
0.9994055168 0.4409667195 0.4617184093
0.0554454661 0.7309825674 0.1159747829
0.51450539 0.2652535658 0.9065064827
0.0888157895 0.8055071315 0.2976487847
0.6178662016 0.256022187 3.9649498434e-05
0.3747225745 0.3639461173 0.2370643511
0.6777108434 0.3246434231 0.5117164268
0.2356531389 0.2101030111 0.6139724832
0.2232482562 0.6320919176 0.7398199913
0.9018310082 0.1076465927 0.4951429364
0.9241835764 0.08977813 0.0415923239
0.7408449588 0.1817353407 0.5628642798
0.5717739379 0.8927496038 0.6639705008
0.3129359543 0.388748019 0.5232544308
0.3373493976 0.9856576862 0.8405297173
0.5406230184 0.6026545166 0.3710796558
0.8873652505 0.3095879556 0.8938582927
0.660906785 0.2433835182 0.5923238571
0.423549461 0.118858954 0.4328932239
0.1697447685 0.9988906498 0.3954244479
0.1349080533 0.2273375594 0.7808968717
0.7167485732 0.738866878 0.836445819
0.9986128725 0.4468304279 0.0767217795
0.515060241 0.9285657686 0.442765949
7.5301204819e-04 0.9047543582 0.6760635978
0.1677235257 0.1129952456 0.5985884779
0.2182149651 0.7094690967 0.7588914
0.9928265694 0.5656893819 0.3750842552
0.163879201 0.9970681458 0.1292573649
0.5563966392 0.1160063391 0.2211252528
0.6347891566 0.155229794 0.9722057016
0.553939442 0.3129952456 0.8414813053
0.9645291693 0.8177496038 0.5529122557
0.8362396956 0.0346671949 0.2409103525
0.2020450222 0.0740095087 0.0455969232
0.4863268865 0.1729793978 0.9305340787
0.1455294864 0.2730190174 0.277863685
0.0875475587 0.5555467512 0.9723246501
0.9994055168 0.100118859 0.4035525951
0.7854311985 0.1181061807 0.6137742358
0.9193088142 0.9728209192 0.5337218984
0.8551838935 0.1168779715 0.2517346656
0.8888712746 0.6299128368 0.4914951826
0.3388157895 0.1732567353 0.9507553229
0.0225507292 0.9837163233 0.5425637366
0.7481769182 0.6693740095 0.9639586059
0.2231293595 0.4200475436 0.796756671
0.520648383 0.5315372425 0.1884144166
0.6956246037 0.0858557845 0.9695095357
0.2268547876 0.9303090333 0.9996431545
0.2210684845 0.7457210777 0.9528963959
0.7240409004 0.4639461173 0.5526743587
0.0349159797 0.2752773376 0.3461401213
0.8907339886 0.7472662441 0.925141747
0.0770450222 0.2436212361 0.456841521
0.8915266328 0.4902931854 0.9756948575
0.1727171845 0.9320522979 0.708219341
0.6018944198 0.8159270998 0.5871297728
0.4462983513 0.542155309 0.556361762
0.3090123653 0.6480586371 0.8972285001
5.1521876982e-04 0.9949286846 0.3811506284
0.5149017121 0.1211965135 0.7046905357
0.1886493342 0.9445324881 0.1976131002
0.1620561192 0.6898969889 0.9996431545
0.7757213063 0.738748019 0.9027001308
0.7262603044 0.4039223455 0.4475635383
0.556911858 0.4158478605 0.2879346576
0.8894261256 0.1998415214 0.8597200745
0.5453392517 0.6748019017 0.8035763848
0.9089251744 0.5348652932 0.4929225645
0.3656467977 0.1143026941 0.999603505
0.6810795815 0.2618462758 0.1919432219
0.0013474952 0.4028129952 0.8615439515
0.8879201015 0.9150950872 3.568454859e-04
0.2347019658 0.9778922345 0.8422742952
0.4251743817 0.1430269414 0.087823639
0.7933180089 0.6036450079 0.4509733952
0.4837507926 0.4160459588 0.1413901114
0.7040662651 0.4048335975 0.3257206296
0.4214093215 0.6994057052 0.0238293486
0.9004438808 0.4912836767 0.3964553348
0.5990409004 0.8146196513 0.1807224139
0.7004597337 0.7329635499 0.0792989969
0.4427710843 0.9953248811 0.1790174854
0.5923826886 0.4786846276 0.2447563538
0.0070545339 0.9988510301 0.9848538916
0.6329264426 0.6833993661 0.2458268903
0.3777346227 0.5920760697 0.4435985885
0.6302314521 0.1431458003 3.9649498434e-05
0.7949032974 0.6906893819 0.0268823599
0.6812381103 0.3563787639 0.9937750287
0.8362396956 0.0996434231 0.911383371
0.7535668992 0.9922345483 0.9963125966
0.6943167406 0.1120839937 0.7329209785
0.9733275206 0.647385103 0.5794377701
0.9681357007 0.8464342314 0.6857777249
0.3557387445 0.9774167987 0.4368978232
0.7674381737 0.1725435816 0.8931446017
0.3444039315 0.1178288431 0.3005035486
0.880944832 0.9988510301 0.024106895
0.1751743817 0.090570523 0.2575234923
0.7917723526 0.8039223455 0.7621823084
0.4404327838 0.6741283677 0.214464137
0.9994055168 0.2572900158 0.1188295468
0.7935161699 0.8617274168 0.456682923
0.2313332276 0.7649366086 0.8271678363
0.1274571972 0.6082805071 0.1008286745
0.2964489537 0.3066561014 0.0649062289
0.8817374762 0.487163233 0.1337774077
0.1030833862 0.0736529319 0.1138733595
0.3237555485 0.898177496 0.8352959835
0.2616518706 0.1220681458 0.5817770905
0.6285668992 0.6491679873 0.0353277031
0.6409321497 0.2085974643 0.5043019706
