# Supplementary material for: Differentiating interfacial water structures via alkali metal cation promotor for H2O2 electrosynthesis in acid
Source: Nat Commun. 2026 Apr 8;17:4973. doi: 10.1038/s41467-026-71584-9 (PMC13237355; doi:10.1038/s41467-026-71584-9)
Supplement: Supplementary file 3 — Supplementary Data 1 [file 41467_2026_71584_MOESM3_ESM.zip › Supplementary data 1/H-O.vasp]

h                                    
1.0
       12.1239995956         0.0000000000         0.0000000000
        0.0000000000        12.6000003815         0.0000000000
        0.0000000000         0.0000000000        35.0000000000
    C    N    O   Co    H
   57    2   68   30  128
Direct
     0.038369998         0.036200002         0.045710001
     0.138950005         0.094690003         0.055860002
     0.139740005         0.212430000         0.048900001
     0.041290000         0.262679994         0.032949999
     0.244190007         0.037640002         0.052409999
     0.343459994         0.095389999         0.049070001
     0.343820006         0.209370002         0.046640001
     0.244310006         0.265619993         0.042180002
     0.443650007         0.040180001         0.043790001
     0.543850005         0.096879996         0.037640002
     0.545430005         0.209380001         0.036139999
     0.446049988         0.266479999         0.043620002
     0.642170012         0.039150000         0.032290000
     0.742600024         0.093649998         0.028109999
     0.742999971         0.203109995         0.022430001
     0.643859982         0.261680007         0.024350001
     0.842970014         0.037659999         0.031879999
     0.942080021         0.093340002         0.036899999
     0.943260014         0.205080003         0.030750001
     0.844649971         0.258170009         0.020970000
     0.043570001         0.369599998         0.022360001
     0.144370005         0.426270008         0.023429999
     0.142900005         0.536360025         0.021600001
     0.041630000         0.592999995         0.019640001
     0.244550005         0.371589988         0.030510001
     0.345079988         0.429380000         0.028860001
     0.343840003         0.539020002         0.018810000
     0.242950007         0.594179988         0.022800000
     0.442389995         0.380989999         0.043469999
     0.441810012         0.598399997         0.011250000
     0.742229998         0.422520012         0.009230000
     0.738340020         0.537180007         0.003420000
     0.635200024         0.596849978         0.003810000
     0.845009983         0.368530005         0.013090000
     0.945540011         0.425000012         0.013020000
     0.943639994         0.537000000         0.011390000
     0.841790020         0.592930019         0.008370000
     0.039680000         0.701409996         0.028250000
     0.139229998         0.752830029         0.042660002
     0.139390007         0.867839992         0.051780000
     0.037730001         0.926169991         0.044259999
     0.242589995         0.702769995         0.031830002
     0.341309994         0.760909975         0.032189999
     0.341760010         0.872349977         0.041350000
     0.243560001         0.927330017         0.049050000
     0.439590007         0.708739996         0.019600000
     0.540679991         0.763400018         0.021490000
     0.542270005         0.871439993         0.032970000
     0.442220002         0.928240001         0.040210001
     0.639970005         0.707599998         0.013000000
     0.741550028         0.761810005         0.017829999
     0.741819978         0.871840000         0.025610000
     0.642759979         0.927699983         0.030710001
     0.842469990         0.704620004         0.016349999
     0.941730022         0.758289993         0.026720000
     0.941439986         0.869629979         0.034329999
     0.842480004         0.926129997         0.030610001
     0.535510004         0.545310020         0.000830000
     0.646770000         0.368979990         0.019190000
     0.133320004         0.788919985         0.083030000
     0.126870006         0.168239996         0.087920003
     0.370977014         0.615684986         0.293208003
     0.516273022         0.377550989         0.532612979
     0.201848000         0.430182010         0.498165011
     0.352928996         0.155386999         0.512880981
     0.806523025         0.554017007         0.330320001
     0.169227004         0.056648999         0.489416003
     0.539498985         0.335002005         0.330428004
     0.423932999         0.806330979         0.321779013
     0.744157016         0.038299002         0.307644993
     0.708406985         0.094440997         0.501581013
     0.763414025         0.339994013         0.331009001
     0.370058000         0.897714972         0.255829990
     0.440860987         0.072980002         0.375133008
     0.379424006         0.325832009         0.470403999
     0.219641998         0.316738993         0.333927989
     0.653231978         0.802061975         0.401243001
     0.536181986         0.497608989         0.280207008
     0.131468996         0.522028029         0.428858012
     0.099937998         0.729354024         0.255340010
     0.630041003         0.190746993         0.396396011
     0.649147987         0.690078974         0.266532987
     0.313387007         0.124966003         0.317680001
     0.327782989         0.566309988         0.396400988
     0.892347991         0.263857991         0.384947002
     0.102179997         0.325280994         0.398341000
     0.244340003         0.877444029         0.456840992
     0.309002995         0.883140981         0.383181989
     0.086593002         0.251323014         0.472483993
     0.754189014         0.248475999         0.264297992
     0.086292997         0.424982995         0.278634995
     0.438203007         0.732005000         0.417613000
     0.950640023         0.657917023         0.417991012
     0.383289009         0.531638026         0.563754022
     0.163359001         0.559782028         0.226721004
     0.875779986         0.044362999         0.374424994
     0.465995014         0.227982000         0.267677009
     0.916818023         0.733143985         0.303117990
     0.189367995         0.628364027         0.341823012
     0.742676020         0.594365001         0.402301013
     0.640359998         0.398003995         0.422517985
     0.691451013         0.313953012         0.492424995
     0.156303003         0.829312027         0.343162000
     0.962180972         0.828009009         0.369556993
     0.719853997         0.006362000         0.429699004
     0.584043026         0.939387977         0.342705995
     0.430314988         0.385064006         0.396171987
     0.897988975         0.353365988         0.460604995
     0.988388002         0.000695000         0.163790002
     0.603055000         0.967840016         0.175996006
     0.306986004         0.367453992         0.245850995
     0.962324977         0.624162972         0.494352996
     0.136932999         0.515480995         0.156122997
     0.236045003         0.320609987         0.177576005
     0.798784018         0.916773975         0.189606994
     0.784861028         0.861018002         0.264185995
     0.179529995         0.131579995         0.162515000
     0.069222003         0.800244987         0.184723005
     0.522764981         0.013026000         0.526699007
     0.083127998         0.937951028         0.543772995
     0.330038995         0.738615990         0.545624971
     0.139991999         0.749786973         0.507389009
     0.440928996         0.856853008         0.494518995
     0.289613992         0.932726979         0.581215978
     0.939812005         0.350064009         0.235147998
     0.467249006         0.720022023         0.238672003
     0.018476000         0.497664005         0.340900987
     0.635258019         0.655211985         0.160255998
     0.687792003         0.607457995         0.220875993
     0.484434992         0.279439002         0.105516002
     0.687864006         0.253082991         0.122752003
     0.421562999         0.459701985         0.095025003
     0.566528022         0.466452986         0.048303999
     0.615909994         0.417418987         0.111966997
     0.763202012         0.424317002         0.070395000
     0.820553005         0.388963014         0.133417994
     0.359173000         0.636319995         0.082681000
     0.561016977         0.598146021         0.098513000
     0.728995025         0.620352983         0.055420998
     0.760740995         0.558046997         0.117146000
     0.969792008         0.522033989         0.145035997
     0.519777000         0.792380989         0.089359000
     0.697634995         0.742967010         0.106703997
     0.883054018         0.692749023         0.114887998
     0.371470988         0.362109989         0.150299996
     0.557775021         0.329338998         0.168024004
     0.739643991         0.288735002         0.183082998
     0.301663011         0.552887022         0.138494998
     0.493191004         0.505903006         0.154804006
     0.548889995         0.464771003         0.220146000
     0.690900028         0.469460994         0.175616995
     0.875932992         0.437786013         0.195236996
     0.443370998         0.689126015         0.139620006
     0.477178007         0.631552994         0.201539993
     0.830304980         0.612612009         0.175068006
     0.574684024         0.831809998         0.148750007
     0.785785019         0.787854016         0.162844002
     0.393947989         0.675715983         0.310701996
     0.387636989         0.654699028         0.268106997
     0.487897009         0.312866002         0.544396996
     0.589811981         0.357410997         0.521086991
     0.223337993         0.463274002         0.522270024
     0.271117002         0.396706015         0.487825006
     0.414620996         0.104330003         0.515744984
     0.285856992         0.113599002         0.504953980
     0.775694013         0.571561992         0.356366992
     0.790830016         0.476958007         0.327051997
     0.128580004         0.017636999         0.510662019
     0.126341000         0.121220998         0.482400000
     0.494668990         0.346100986         0.354025990
     0.536018014         0.401638001         0.315095007
     0.379222006         0.830893993         0.344112009
     0.395943999         0.845854998         0.298727006
     0.730356991         0.100919001         0.291523010
     0.672329009         0.008537000         0.318035007
     0.638764024         0.059627000         0.512290001
     0.767901003         0.077335998         0.519152999
     0.812574983         0.311888009         0.352380008
     0.684193015         0.337900013         0.338405997
     0.407739997         0.834520996         0.243402004
     0.413107008         0.959388971         0.248602003
     0.485736996         0.131063998         0.385598987
     0.394964010         0.101718001         0.353271991
     0.435779005         0.358217001         0.487266004
     0.368259013         0.253933996         0.483276010
     0.285629988         0.355740994         0.341190010
     0.174470007         0.315871000         0.358208001
     0.678026021         0.858873010         0.418675989
     0.635147989         0.843178988         0.377790987
     0.464428008         0.542415977         0.287077993
     0.595221996         0.550975978         0.284285009
     0.144352004         0.502660990         0.455895990
     0.206594005         0.543361008         0.419559985
     0.033714999         0.726725996         0.272312999
     0.081765004         0.772983015         0.232144997
     0.645449996         0.264194012         0.405535012
     0.671065986         0.184637994         0.372655988
     0.694817007         0.756322980         0.268947005
     0.565505981         0.713814020         0.256693006
     0.270924002         0.190816000         0.323527992
     0.357814997         0.143106997         0.295266986
     0.376527995         0.628453016         0.404911995
     0.282761008         0.592280984         0.374182999
     0.970875025         0.289891005         0.385652989
     0.895960987         0.184823006         0.382450014
     0.113305002         0.285885990         0.422773987
     0.106271997         0.401742011         0.406598002
     0.258863002         0.877987981         0.428727001
     0.212534994         0.947894990         0.463730007
     0.336208999         0.956359029         0.382770002
     0.235003993         0.867636979         0.363945991
     0.009865000         0.281268001         0.470975012
     0.126845002         0.304917991         0.487670988
     0.761143982         0.282999009         0.290648997
     0.700290978         0.293558002         0.250735015
     0.142976999         0.377180994         0.289539993
     0.050799999         0.458397001         0.303811997
     0.395444006         0.791411996         0.406250000
     0.516569972         0.752241015         0.414382011
     0.018833000         0.614286005         0.416642994
     0.960062027         0.724381983         0.402640015
     0.392208010         0.525469005         0.591338992
     0.442995012         0.487529993         0.552586973
     0.134820998         0.502148986         0.244732007
     0.132847995         0.635734022         0.238354996
     0.831793010         0.041843999         0.350533992
     0.823742986         0.027540000         0.395684004
     0.500642002         0.257503003         0.291388988
     0.523917973         0.220717996         0.248248994
     0.873013020         0.668403029         0.308818996
     0.927998006         0.769731998         0.328727990
     0.074519001         0.555756986         0.343995005
     0.232280999         0.614968002         0.318356991
     0.820466995         0.609844983         0.410461992
     0.706402004         0.665112019         0.402805001
     0.679574013         0.465755999         0.417394996
     0.562536001         0.407397002         0.413661003
     0.664974988         0.339083999         0.466917008
     0.692201018         0.234916002         0.492828995
     0.159286007         0.855180025         0.317027003
     0.175224006         0.710268021         0.341805995
     0.043157998         0.836184978         0.359957993
     0.934293985         0.900802016         0.373712987
     0.673684001         0.064320996         0.419335008
     0.729282975         0.028883999         0.456743002
     0.531961024         0.989628017         0.356225997
     0.532468021         0.886453986         0.330626994
     0.404801995         0.349902987         0.420139015
     0.390123993         0.456557989         0.395586014
     0.830003977         0.341284990         0.475652009
     0.881245017         0.326779991         0.434659004
     0.052772000         0.873075008         0.175889999
     0.975793004         0.005101000         0.136292994
     0.592535973         0.036155999         0.163117006
     0.688687027         0.958468020         0.183008000
     0.338528991         0.437218994         0.239738002
     0.370086998         0.319970012         0.252665997
     0.946816027         0.645489991         0.467447996
     0.960729003         0.546877980         0.493564993
     0.145352006         0.545665979         0.197469994
     0.152504995         0.439013988         0.160720006
     0.256278008         0.331092000         0.205666006
     0.208031997         0.243093997         0.173613995
     0.914793015         0.978277028         0.174856007
     0.802021027         0.899231970         0.217662007
     0.772768021         0.926099002         0.279908001
     0.842875004         0.818014026         0.278035998
     0.111010000         0.096167997         0.170993000
     0.170454994         0.139599994         0.134613007
     0.010136000         0.756480992         0.173657998
     0.943207979         0.529255986         0.339726001
     0.523772001         0.994593024         0.553692997
     0.488126993         0.943760991         0.512133002
     0.090042002         0.867042005         0.531436980
     0.145609006         0.938530028         0.562075973
     0.354865015         0.665848017         0.552184999
     0.257180989         0.730920017         0.532069027
     0.080343999         0.697205007         0.501640022
     0.167768002         0.782549977         0.483307004
     0.410917997         0.804956019         0.513520002
     0.375988990         0.869508028         0.477461994
     0.320870996         0.982554972         0.562837005
     0.309890002         0.861108005         0.571457028
     0.999360979         0.376273990         0.254355997
     0.882712007         0.306883991         0.248347998
