# Supplementary material for: Differentiating interfacial water structures via alkali metal cation promotor for H2O2 electrosynthesis in acid
Source: Nat Commun. 2026 Apr 8;17:4973. doi: 10.1038/s41467-026-71584-9 (PMC13237355; doi:10.1038/s41467-026-71584-9)
Supplement: Supplementary file 3 — Supplementary Data 1 [file 41467_2026_71584_MOESM3_ESM.zip › Supplementary data 1/H-OH.vasp]

h                         
1.0
       12.1239995956         0.0000000000         0.0000000000
        0.0000000000        12.6000003815         0.0000000000
        0.0000000000         0.0000000000        35.0000000000
    C    N    O   Co    H
   57    2   68   30  128
Direct
     0.020461001         0.995754004         0.078349002
     0.123093002         0.050574999         0.089355998
     0.123342998         0.169388995         0.089064002
     0.021581000         0.224225000         0.078855999
     0.226989999         0.996508002         0.079792999
     0.325635999         0.054662999         0.076959997
     0.326229990         0.167354003         0.081189997
     0.227063000         0.225126997         0.082736999
     0.424203008         0.000872000         0.066983998
     0.524670005         0.056798998         0.063598998
     0.526189029         0.168182001         0.067635000
     0.428256989         0.223220006         0.078938998
     0.623979986         0.000260000         0.057455000
     0.724452019         0.053895000         0.061466999
     0.724960029         0.165335000         0.062321000
     0.625485003         0.223921001         0.057978999
     0.824945986         0.998654008         0.063955002
     0.922766984         0.053652000         0.073579997
     0.923489988         0.166775003         0.074616998
     0.824935019         0.221496001         0.066500999
     0.023177000         0.332984000         0.070335999
     0.125103995         0.388687998         0.069055997
     0.125028998         0.497209996         0.061531000
     0.024354000         0.553269982         0.055624999
     0.226383999         0.334136009         0.074937999
     0.328419000         0.390928000         0.071598999
     0.328447014         0.498425007         0.057838000
     0.226003006         0.553035021         0.057735998
     0.428225011         0.337381989         0.081753001
     0.425130993         0.554970980         0.045639001
     0.721688986         0.382779002         0.049121998
     0.721855998         0.496224999         0.040908001
     0.619659007         0.555315018         0.038252000
     0.822911024         0.333039999         0.060609002
     0.924598992         0.388105989         0.060702998
     0.924723029         0.497269005         0.052152999
     0.824518979         0.552838027         0.044220999
     0.023086000         0.663725972         0.056194000
     0.123185001         0.716665983         0.067639001
     0.123448998         0.829549015         0.075893000
     0.020783000         0.887740016         0.070896998
     0.225167006         0.664493024         0.057512000
     0.322028995         0.723388016         0.053072002
     0.322441012         0.835375011         0.060286999
     0.226178005         0.888855994         0.071633004
     0.421288997         0.668004990         0.044334002
     0.522352993         0.724785984         0.043009002
     0.522982001         0.835326016         0.050770000
     0.422706991         0.890851021         0.058993001
     0.623768985         0.668518007         0.038929999
     0.725768983         0.724173009         0.041786999
     0.725598991         0.835148990         0.047674999
     0.624660015         0.890370011         0.051080000
     0.826306999         0.666298985         0.044197001
     0.925848007         0.721158028         0.052104998
     0.925282001         0.832786024         0.059128001
     0.825554013         0.888692021         0.056327000
     0.521149993         0.502231002         0.042180002
     0.624948025         0.326314986         0.045136001
     0.122065000         0.754137993         0.109321997
     0.119681999         0.107341997         0.126310006
     0.207478002         0.535713017         0.268090993
     0.612022996         0.416014999         0.534910023
     0.174343005         0.399197012         0.532934010
     0.368218005         0.143087998         0.526925981
     0.839555025         0.579926014         0.351188987
     0.204216003         0.076402999         0.476635009
     0.610152006         0.401250005         0.357710004
     0.521643996         0.590945005         0.360293001
     0.869403005         0.062463000         0.316271007
     0.729721010         0.052790001         0.493836999
     0.824303985         0.366246015         0.341331005
     0.274466991         0.284325987         0.416965008
     0.505782008         0.039211001         0.403329998
     0.392722994         0.346574008         0.527482986
     0.135780007         0.396667987         0.380082011
     0.684069991         0.762911022         0.418718994
     0.769993007         0.622627020         0.275700986
     0.152456999         0.577479005         0.490101993
     0.930537999         0.869004011         0.286101013
     0.703020990         0.107657000         0.372951001
     0.546554983         0.608393013         0.507965982
     0.353340000         0.153841004         0.373587996
     0.316657990         0.579357982         0.435526997
     0.868040979         0.239484996         0.398104012
     0.980476975         0.384966999         0.433313996
     0.262459010         0.911790013         0.434855998
     0.433156997         0.844428003         0.384492993
     0.080126002         0.258982003         0.483022004
     0.832643986         0.282189012         0.277204007
     0.803278983         0.482715994         0.569507003
     0.479072005         0.703445971         0.437294990
     0.950374007         0.576923013         0.459437013
     0.624682009         0.202952996         0.275983989
     0.892012000         0.649528980         0.528307021
     0.964833021         0.039237000         0.389046997
     0.477883011         0.272913009         0.324883997
     0.988034010         0.730916977         0.340512991
     0.162424996         0.592320025         0.343113989
     0.759536028         0.566069007         0.422946006
     0.631650984         0.393025011         0.431472987
     0.711247027         0.268393993         0.489136010
     0.273597986         0.782943010         0.334764004
     0.106816001         0.871855974         0.380364001
     0.782868981         0.959047973         0.427590996
     0.620913982         0.775650978         0.343553007
     0.418125987         0.398108989         0.454481006
     0.900364995         0.200854003         0.524327993
     0.147146001         0.570339024         0.198317006
     0.683470011         0.735831976         0.540651023
     0.996662021         0.343349993         0.576115012
     0.645991981         0.076823004         0.219040006
     0.178074002         0.280221999         0.180809006
     0.324548990         0.018986000         0.179169998
     0.025136000         0.748633981         0.227162004
     0.041126002         0.424672991         0.161763996
     0.522678971         0.972893000         0.166795999
     0.769801974         0.881832004         0.236122996
     0.583302975         0.925589025         0.526072025
     0.047168002         0.950740993         0.507453024
     0.293489009         0.790400028         0.560028017
     0.091812000         0.748528004         0.531700015
     0.399825990         0.842953980         0.492255986
     0.417452991         0.985571027         0.578508019
     0.128134996         0.866832972         0.173685998
     0.324111015         0.706277013         0.260704011
     0.321289003         0.803740978         0.196391001
     0.596834004         0.639973998         0.197632000
     0.622874975         0.591885984         0.261747986
     0.462527990         0.257777989         0.138754994
     0.670414984         0.224278003         0.120521002
     0.397076011         0.438026994         0.127381995
     0.559334993         0.412099987         0.086370997
     0.582126975         0.391638994         0.153818995
     0.750405014         0.397412002         0.112906002
     0.749643981         0.333431989         0.177258000
     0.348984003         0.618142009         0.112779997
     0.538985014         0.568605006         0.135189995
     0.693127990         0.578417003         0.092056997
     0.726575017         0.525071025         0.160136998
     0.896264017         0.456077993         0.179979995
     0.530629992         0.740742981         0.109843001
     0.690735996         0.703445971         0.143707007
     0.860921025         0.653840005         0.167602003
     0.325186998         0.345014006         0.178224996
     0.490049005         0.320205986         0.206997007
     0.616177022         0.201100007         0.181795999
     0.282900006         0.551024020         0.167548999
     0.447937012         0.499348998         0.191782996
     0.486598998         0.454086006         0.254839987
     0.640000999         0.448489010         0.217425004
     0.812888980         0.385062993         0.235689998
     0.422540992         0.690940976         0.169655994
     0.445463002         0.628539026         0.240977004
     0.798509002         0.570949972         0.223511994
     0.562574029         0.819056988         0.167611003
     0.745145977         0.756124020         0.204374999
     0.506447971         0.608484030         0.387091994
     0.253311008         0.605709016         0.266481012
     0.677685022         0.439170986         0.550208986
     0.642152011         0.357190996         0.518996000
     0.065458998         0.367771000         0.562717021
     0.254875004         0.384247005         0.535771012
     0.380227000         0.088855997         0.547249973
     0.310970008         0.115071997         0.509355009
     0.802613020         0.578123987         0.377180994
     0.859041989         0.504211009         0.347256005
     0.148108006         0.030493001         0.489693999
     0.165285006         0.145091996         0.472716987
     0.616225004         0.388559014         0.386619002
     0.581391990         0.477346987         0.356575012
     0.448063999         0.785520971         0.404437006
     0.314000994         0.774928987         0.223813996
     0.890330970         0.124271996         0.300978005
     0.898254991         0.998206019         0.303104997
     0.673286974         0.006562000         0.507349014
     0.789279997         0.069416001         0.511780977
     0.848949015         0.314630002         0.362174988
     0.743310988         0.380219012         0.346195012
     0.322237015         0.744639993         0.285414010
     0.333384007         0.326077014         0.431551993
     0.574908018         0.061884001         0.390792996
     0.412339985         0.107208997         0.386675000
     0.464069009         0.369186014         0.538543999
     0.388013005         0.265347987         0.529111028
     0.143953994         0.468679994         0.369219989
     0.223480999         0.335197002         0.401742011
     0.715287030         0.832451999         0.426851004
     0.606853008         0.751510978         0.428972989
     0.263722986         0.479957014         0.265919000
     0.795305014         0.605799019         0.302098989
     0.168837994         0.467709988         0.518333018
     0.209810004         0.582081020         0.469695002
     0.939649999         0.816408992         0.307832986
     0.823427975         0.877556026         0.258415014
     0.748354971         0.163984001         0.385125995
     0.744786978         0.086048998         0.350133985
     0.569757998         0.533026993         0.512014985
     0.630102992         0.683818996         0.527191997
     0.311877012         0.222761005         0.397358000
     0.395384997         0.195299000         0.354315996
     0.384214014         0.635176003         0.435452998
     0.286152005         0.577431977         0.409776002
     0.902100980         0.296543002         0.415028006
     0.920517981         0.178939000         0.397560000
     0.021028999         0.342505008         0.453417003
     0.966324985         0.459814996         0.443762004
     0.324748993         0.914170027         0.416743010
     0.245952994         0.985381007         0.444629014
     0.489096999         0.965825021         0.394529015
     0.375817001         0.818166018         0.366270989
     0.015029000         0.231376007         0.497727007
     0.120972000         0.305878013         0.501302004
     0.834560990         0.319898993         0.304724991
     0.760362983         0.243434995         0.278212994
     0.072645999         0.398265988         0.398889989
     0.864193022         0.432909012         0.574182987
     0.532594979         0.623181999         0.480612993
     0.453491002         0.749271989         0.458694994
     0.077532999         0.570797980         0.477209002
     0.971186996         0.634720027         0.442382991
     0.570414007         0.215517998         0.297636002
     0.606733978         0.263687015         0.258506000
     0.838196993         0.540825009         0.554408014
     0.821635008         0.689765990         0.528217971
     0.932631016         0.044835001         0.363110989
     0.907001972         0.004312000         0.405189991
     0.527252972         0.327865988         0.339336991
     0.430741996         0.313237995         0.307379991
     0.930015981         0.679538012         0.349482000
     0.018522000         0.775650978         0.361660004
     0.094030000         0.636703014         0.341105014
     0.172328994         0.562123001         0.317158997
     0.829670012         0.564729989         0.439132988
     0.731941998         0.641062021         0.425191998
     0.672646999         0.462455988         0.432797015
     0.555058002         0.401975989         0.442009002
     0.692458987         0.304403007         0.464693993
     0.693660021         0.191754997         0.486750990
     0.213419005         0.829819977         0.344197005
     0.244700998         0.710359991         0.340135008
     0.157582998         0.876855016         0.402893007
     0.060998999         0.937663019         0.382440001
     0.740117013         0.004495000         0.409956008
     0.770177007         0.991903007         0.453478009
     0.562231004         0.655955970         0.350793004
     0.661368012         0.773400009         0.368407011
     0.407855988         0.380145997         0.482661992
     0.381083995         0.468349010         0.449391007
     0.839136004         0.240344003         0.511676013
     0.923514009         0.244815007         0.546383023
     0.907051027         0.624737024         0.501157999
     0.073661000         0.688242018         0.220461994
     0.679714024         0.717247009         0.567628980
     0.743112028         0.954384983         0.231612995
     0.163396999         0.546011984         0.225720003
     0.019494001         0.324804008         0.601885974
     0.627752006         0.110775001         0.244775996
     0.585946977         0.028757000         0.210752994
     0.166502997         0.213309005         0.166995004
     0.116609998         0.332978010         0.172708005
     0.266539007         0.031950999         0.160243005
     0.307938010         0.948140979         0.190156996
     0.949604988         0.720071971         0.222103000
     0.985725999         0.843841016         0.267493010
     0.097066998         0.515443027         0.185188994
     0.048287999         0.433950990         0.134140998
     0.438926011         0.995436013         0.168295994
     0.559785008         0.025219999         0.150033996
     0.076961003         0.835783005         0.192890003
     0.553685009         0.814466000         0.351525992
     0.621438026         0.857146025         0.532007992
     0.519060016         0.905537009         0.509679973
     0.064638004         0.876402020         0.515483975
     0.009301000         0.983825982         0.528846025
     0.323801994         0.723981023         0.569576979
     0.213629007         0.775708020         0.554772019
     0.016254000         0.719532013         0.536818981
     0.123167999         0.692811012         0.514263988
     0.358884990         0.818807006         0.515281022
     0.343811989         0.871976018         0.474229008
     0.484266013         0.964374006         0.564132988
     0.367653996         0.924468994         0.575957000
     0.112728000         0.827252984         0.149951994
     0.243544996         0.813749015         0.185874999
