# Supplementary material for: Differentiating interfacial water structures via alkali metal cation promotor for H2O2 electrosynthesis in acid
Source: Nat Commun. 2026 Apr 8;17:4973. doi: 10.1038/s41467-026-71584-9 (PMC13237355; doi:10.1038/s41467-026-71584-9)
Supplement: Supplementary file 3 — Supplementary Data 1 [file 41467_2026_71584_MOESM3_ESM.zip › Supplementary data 1/H-OOH.vasp]

li                                    
1.0
       12.1239995956         0.0000000000         0.0000000000
        0.0000000000        12.6000003815         0.0000000000
        0.0000000000         0.0000000000        35.0000000000
    C    N    O   Co    H
   57    2   68   30  128
Direct
     0.036970001         0.029400000         0.045380000
     0.138160005         0.086319998         0.056150001
     0.138699993         0.205620006         0.051959999
     0.039290000         0.257270008         0.037579998
     0.243249997         0.030700000         0.050310001
     0.342310011         0.089070000         0.048149999
     0.342610002         0.203250006         0.048850000
     0.243019998         0.259950012         0.045540001
     0.441830009         0.034639999         0.040539999
     0.542240024         0.091480002         0.036509998
     0.544080019         0.203840002         0.038929999
     0.444720000         0.260540009         0.046870001
     0.640240014         0.034030002         0.029589999
     0.741010010         0.088600002         0.028689999
     0.741479993         0.199049994         0.026590001
     0.642700016         0.257660002         0.028929999
     0.841329992         0.032170001         0.031259999
     0.940100014         0.087150000         0.038350001
     0.941200018         0.199709997         0.034990001
     0.842729986         0.253639996         0.026260000
     0.041579999         0.364109993         0.026890000
     0.142539993         0.420450002         0.026459999
     0.141360000         0.529919982         0.021490000
     0.040380001         0.586860001         0.018540001
     0.242730007         0.366400003         0.033909999
     0.343650013         0.424039990         0.031250000
     0.343389988         0.532060027         0.018010000
     0.241579995         0.587220013         0.020040000
     0.441000015         0.375290006         0.045979999
     0.440450013         0.590699971         0.007900000
     0.740880013         0.417699993         0.014430000
     0.736999989         0.530319989         0.005390000
     0.634320021         0.589359999         0.002540000
     0.843029976         0.363660008         0.018890001
     0.943419993         0.419220001         0.017519999
     0.941550016         0.530409992         0.013060000
     0.840290010         0.586449981         0.008590000
     0.038520001         0.696500003         0.024189999
     0.138630003         0.748359978         0.037140001
     0.139019996         0.861689985         0.046950001
     0.036550000         0.920029998         0.041170001
     0.240799993         0.698180020         0.025260000
     0.338789999         0.756850004         0.023510000
     0.339450002         0.867760003         0.033599999
     0.242369995         0.921620011         0.043749999
     0.437350005         0.703209996         0.012060000
     0.537940025         0.759010017         0.013310000
     0.539640009         0.867659986         0.024170000
     0.440149993         0.923680007         0.033160001
     0.638599992         0.702139974         0.008050000
     0.740100026         0.756799996         0.013240000
     0.740480006         0.867640018         0.020220000
     0.640779972         0.923340023         0.024410000
     0.841099977         0.699230015         0.013330000
     0.940670013         0.753440022         0.022539999
     0.940310001         0.864669979         0.030350000
     0.840969980         0.921109974         0.027090000
     0.535329998         0.536409974         0.000340000
     0.645770013         0.364960015         0.024750000
     0.136700004         0.781459987         0.078299999
     0.126989007         0.154381007         0.090466999
     0.597308993         0.743816018         0.263556987
     0.853060007         0.603937984         0.276284009
     0.632538021         0.166089997         0.230205998
     0.603838027         0.557789981         0.628395021
     0.285640001         0.636386991         0.276710987
     0.434785008         0.648383975         0.662941992
     0.916707993         0.397875994         0.244819999
     0.392351002         0.776557982         0.235100999
     0.334380001         0.861730993         0.213694006
     0.951327980         0.754022002         0.237057000
     0.773845017         0.858398020         0.223983005
     0.091485001         0.426652014         0.197349995
     0.467662990         0.052494999         0.204900995
     0.193749994         0.274726003         0.153868005
     0.513643026         0.403142005         0.524910986
     0.149581000         0.433878005         0.502563000
     0.332394004         0.108318999         0.512820005
     0.844889998         0.472218007         0.385962009
     0.337002009         0.983774006         0.448765993
     0.528201997         0.324005008         0.319153994
     0.473390013         0.678538978         0.320452005
     0.784103990         0.048144002         0.279462010
     0.628642976         0.084241003         0.443843991
     0.738241971         0.319860011         0.343832999
     0.336627007         0.115569003         0.387257010
     0.328094006         0.314424008         0.494253010
     0.069413997         0.237115994         0.339846998
     0.643809974         0.733128011         0.400081992
     0.155156001         0.609327018         0.458813995
     0.533863008         0.110427998         0.310579985
     0.200899005         0.057011999         0.324701995
     0.284310997         0.543101013         0.398613989
     0.785376012         0.161515996         0.391198993
     0.966711998         0.285093009         0.401933998
     0.469801992         0.806801975         0.445614010
     0.405878991         0.826407015         0.368757993
     0.995945990         0.298505008         0.472813010
     0.889792979         0.242445007         0.293058991
     0.508639991         0.574151993         0.385946989
     0.958635986         0.700613976         0.445217997
     0.450058997         0.162042007         0.621589005
     0.790215015         0.968725979         0.355599999
     0.349413991         0.122923002         0.265363008
     0.945080996         0.629299998         0.345501006
     0.167506993         0.649268985         0.342359006
     0.768206000         0.597562015         0.447944999
     0.559584975         0.380872995         0.404787987
     0.632164001         0.289160997         0.472907007
     0.173866004         0.862469971         0.362044007
     0.950636983         0.822471976         0.379871011
     0.567309022         0.980259001         0.375252992
     0.624863982         0.584294021         0.551124990
     0.338508993         0.328512996         0.413756013
     0.811959028         0.412059009         0.489298999
     0.939608991         0.743611991         0.520995975
     0.335411996         0.582095027         0.599453986
     0.852979004         0.560962975         0.548259974
     0.879441023         0.954352021         0.525745988
     0.458256006         0.399037987         0.600108981
     0.666248977         0.946811020         0.502256989
     0.152311996         0.962571025         0.495164990
     0.378280014         0.783406973         0.554123998
     0.159796000         0.742488980         0.521752000
     0.631564021         0.720649004         0.491490006
     0.124003001         0.561766028         0.566027999
     0.477090001         0.989004016         0.553496003
     0.592032015         0.660040975         0.162768006
     0.616883993         0.619122028         0.226109996
     0.443122000         0.272608012         0.109012000
     0.618170023         0.237476006         0.138462007
     0.394071996         0.464785010         0.091536000
     0.558974981         0.465368986         0.051228002
     0.575348973         0.413158000         0.116494998
     0.740842998         0.425031990         0.077031001
     0.752368987         0.366335005         0.141488001
     0.334915996         0.646441996         0.079929002
     0.533083022         0.601924002         0.098549999
     0.701849997         0.614988029         0.057936002
     0.714793026         0.553557992         0.122469999
     0.888112009         0.497671992         0.140257001
     0.509911001         0.787905991         0.081826001
     0.677929997         0.738421023         0.109898999
     0.850059986         0.686978996         0.129335999
     0.317678005         0.377095014         0.145411998
     0.491856992         0.342025995         0.172582000
     0.661177993         0.283309013         0.199042007
     0.278263003         0.565644026         0.133819997
     0.448439986         0.520070016         0.155107006
     0.482241005         0.486104012         0.218951002
     0.636986017         0.470234990         0.181806996
     0.820815027         0.426025003         0.198651999
     0.414636999         0.707365990         0.135722995
     0.430485994         0.661476016         0.202079996
     0.779610991         0.601920009         0.182469994
     0.551325977         0.836869001         0.142879993
     0.733973026         0.782122016         0.173837006
     0.564554989         0.718842983         0.288901001
     0.873076975         0.531673014         0.268319994
     0.882481992         0.613202989         0.302949011
     0.538008988         0.091367997         0.214274004
     0.696590006         0.128166005         0.240655005
     0.546759009         0.596338987         0.644411981
     0.674033999         0.563090026         0.641655028
     0.308578014         0.700725973         0.261180997
     0.297780007         0.577301025         0.258944988
     0.530457020         0.777580023         0.251563996
     0.407265007         0.612047970         0.685512006
     0.383157015         0.628427029         0.641597986
     0.994165003         0.402067989         0.235869005
     0.907154977         0.333328992         0.262425989
     0.393193007         0.916067004         0.211397007
     0.919270992         0.690961003         0.251617014
     0.973353982         0.725661993         0.212200001
     0.847941995         0.819303989         0.230223000
     0.719350994         0.828125000         0.242051005
     0.031241000         0.464603990         0.183016002
     0.157692000         0.471671999         0.194446996
     0.381951988         0.092605002         0.241176993
     0.448338985         0.090456001         0.181375995
     0.131775007         0.312635988         0.166258007
     0.167900994         0.229681998         0.132422000
     0.485170007         0.391122013         0.573315978
     0.563636005         0.354288012         0.510864019
     0.141135007         0.466823012         0.528222978
     0.218413994         0.388855010         0.502743006
     0.385872006         0.072463997         0.530616999
     0.347263992         0.071740001         0.488141000
     0.801388979         0.505253017         0.406666994
     0.794116020         0.429307014         0.369819999
     0.331196010         0.029239999         0.425426006
     0.619683027         0.355583012         0.388552994
     0.489697993         0.340009987         0.343003005
     0.446754992         0.739202976         0.337224007
     0.407873005         0.656068981         0.305465013
     0.836311996         0.108852997         0.281190991
     0.645729005         0.029762000         0.464134991
     0.698073983         0.102871001         0.430642992
     0.744579017         0.254411012         0.360648990
     0.662154973         0.322685003         0.332161993
     0.321217000         0.189641997         0.394740999
     0.286953002         0.097474001         0.365841001
     0.440225989         0.382950991         0.514099002
     0.329991996         0.237669006         0.503107011
     0.122832000         0.293715000         0.335815012
     0.035195999         0.253648013         0.366382003
     0.603056014         0.779594004         0.417932004
     0.699204028         0.695393026         0.415639013
     0.152239993         0.541019022         0.473834991
     0.208027005         0.594376981         0.437709987
     0.523959994         0.244831994         0.316543996
     0.593266010         0.104507998         0.291649997
     0.146409005         0.114683002         0.328444004
     0.242080003         0.073531002         0.301124007
     0.362576008         0.566376984         0.396811992
     0.244416997         0.577821016         0.377018988
     0.857380986         0.195671007         0.398151994
     0.800652981         0.092701003         0.377997011
     0.989549994         0.288273007         0.431212008
     0.931003988         0.354858994         0.397496015
     0.434848011         0.787060976         0.421207994
     0.430528015         0.874302030         0.451664001
     0.456869990         0.888332009         0.371484995
     0.328487009         0.851781011         0.369116008
     0.927044988         0.337882012         0.479561001
     0.958177984         0.239527002         0.309289992
     0.831609011         0.272920996         0.310434997
     0.498463988         0.593151987         0.358464003
     0.559345007         0.634198010         0.394434988
     0.958737016         0.752756000         0.423913985
     0.466004014         0.115363002         0.599968016
     0.711319983         0.956341028         0.362782001
     0.464504987         0.104824997         0.295293003
     0.350385010         0.199389994         0.260993004
     0.909707010         0.575029016         0.362374991
     0.935819983         0.700667024         0.357760012
     0.086712003         0.632678986         0.342135996
     0.196722001         0.638722003         0.316181988
     0.841558993         0.635267973         0.448383987
     0.717730999         0.636931002         0.466024011
     0.547526002         0.458768010         0.397731006
     0.419010013         0.338573992         0.410219997
     0.602217972         0.326104999         0.450176001
     0.626430988         0.211928993         0.466672003
     0.176936001         0.919412017         0.342615992
     0.172533005         0.791647971         0.349429995
     0.894291997         0.875814021         0.372180015
     0.609256983         0.585492015         0.579071999
     0.582852006         0.523033023         0.540691018
     0.331954986         0.313113987         0.465939999
     0.306284994         0.398804992         0.407310992
     0.749235988         0.361759990         0.485691011
     0.794620991         0.474512994         0.473084986
     0.904717982         0.677022994         0.531468987
     0.937048972         0.735876977         0.492700011
     0.256886005         0.569836020         0.593657970
     0.372850001         0.511184990         0.597796023
     0.772207975         0.571744025         0.552119017
     0.852932990         0.499559999         0.530647993
     0.900012016         0.878275990         0.527477026
     0.451501012         0.234759003         0.611684978
     0.520343006         0.431811005         0.613913000
     0.744355977         0.956260026         0.511170030
     0.658187985         0.869345009         0.498409986
     0.162650004         0.892916977         0.507474005
     0.382317990         0.721035004         0.570900023
     0.303384006         0.779542029         0.543594003
     0.076816000         0.749086976         0.523382008
     0.172281995         0.702970028         0.497447997
     0.617035985         0.682012975         0.515915990
     0.559400022         0.736775994         0.479458004
     0.444463015         0.917527020         0.557183027
     0.137737006         0.629606009         0.552028000
     0.046140999         0.562985003         0.573347986
     0.261191994         0.967364013         0.457863003
     0.809491992         0.998591006         0.259719014
     0.055491999         0.343228996         0.484104991
     0.032596000         0.664397001         0.446570009
     0.025343001         0.851863027         0.374684006
     0.788769007         0.986631989         0.328027993
     0.546899974         0.034414999         0.356031001
     0.571878016         0.017449999         0.400379986
     0.943471014         0.988990009         0.514326990
     0.196170002         0.013544000         0.510280013
     0.545221984         0.977261007         0.538619995
