# Supplementary material for: Differentiating interfacial water structures via alkali metal cation promotor for H2O2 electrosynthesis in acid
Source: Nat Commun. 2026 Apr 8;17:4973. doi: 10.1038/s41467-026-71584-9 (PMC13237355; doi:10.1038/s41467-026-71584-9)
Supplement: Supplementary file 3 — Supplementary Data 1 [file 41467_2026_71584_MOESM3_ESM.zip › Supplementary data 1/K-Ead.vasp]

CONTCAR\(2)\(2)\(2)                     
   1.00000000000000     
    12.1239995956000008    0.0000000000000000    0.0000000000000000
     0.0000000000000000   12.6000003814999992    0.0000000000000000
     0.0000000000000000    0.0000000000000000   40.0000000000000000
   C    N    O    Co   K 
    57     2     2    30     1
Direct
  0.0380475043217608  0.0319637238808485  0.0402274349538704
  0.1388545605606709  0.0897573988997645  0.0494589897113393
  0.1396355212288223  0.2080063417450588  0.0443178098738628
  0.0407815984743388  0.2587931628328973  0.0307575223079405
  0.2443071705120262  0.0334492082601240  0.0459063227839217
  0.3436002572953453  0.0912807741819271  0.0430747962653259
  0.3440779695289052  0.2052553230957916  0.0418646533341197
  0.2445642467854664  0.2614499958747238  0.0387511493476397
  0.4435134911564884  0.0364221023124193  0.0375423585147218
  0.5437807541890082  0.0930401315349525  0.0324522158631978
  0.5457675161557175  0.2055100300428762  0.0323443522533050
  0.4464141855589147  0.2622819688956659  0.0392126386956607
  0.6418272098898601  0.0354992509287917  0.0270317728471537
  0.7424957732661852  0.0899938505240171  0.0244568684524622
  0.7430210736490819  0.1997640085301673  0.0204859079959062
  0.6439899769510348  0.2583145016221705  0.0219828914389417
  0.8427866908293061  0.0338309312962899  0.0275657967303778
  0.9417062830628907  0.0892939491512542  0.0327925129993668
  0.9428344219475220  0.2013493886787056  0.0283137816626409
  0.8444422472718275  0.2546713348665924  0.0197816870914303
  0.0432452072757287  0.3658346492037925  0.0217933239559943
  0.1441720875615811  0.4223550864961028  0.0228982726128913
  0.1426492979825268  0.5321789620426265  0.0208362293450939
  0.0413959377865580  0.5888354810960617  0.0182350109293624
  0.2447019232583998  0.3679371479373442  0.0290206675537693
  0.3453978779808619  0.4253421098180865  0.0272688423450626
  0.3442385693101527  0.5349334025861027  0.0181285594217702
  0.2429736956003374  0.5897719099978084  0.0214731309861978
  0.4436249565397478  0.3766009415592117  0.0391157611581614
  0.4413995885167550  0.5938365861912313  0.0099942050113740
  0.7419332420724354  0.4185141357265549  0.0087625100628622
  0.7381111830097077  0.5329485341623017  0.0029196494636578
  0.6347833147997168  0.5926614235183374  0.0024863444353276
  0.8447669474486174  0.3648949807541619  0.0130159610546646
  0.9454172623041670  0.4212065795895968  0.0132637793497301
  0.9435308726635737  0.5329291509345617  0.0108908427532376
  0.8418055646114306  0.5888630423427363  0.0069899128460637
  0.0392568443321364  0.6975571931426265  0.0251267774928971
  0.1388591816133443  0.7491963828528343  0.0376820672740788
  0.1391370273035887  0.8641626963706841  0.0451273534739793
  0.0373821063819402  0.9221474852512050  0.0383889036839312
  0.2424378629694922  0.6990463777198895  0.0282507660013885
  0.3408352743468737  0.7573909278151387  0.0270833644687644
  0.3413748034382297  0.8688434153255002  0.0349746113295403
  0.2434950154212470  0.9233996737414177  0.0424739771126646
  0.4386848693188891  0.7051696657379698  0.0156636482513562
  0.5395720708428948  0.7604583856109104  0.0158926823744158
  0.5414518680024101  0.8684280687946749  0.0257894407809086
  0.4418988327830466  0.9247089131609999  0.0334171896315029
  0.6393999176489460  0.7043782464930063  0.0090591392426428
  0.7412605008958694  0.7583890468631037  0.0135309729486544
  0.7416671619623422  0.8685930787935859  0.0203509138111920
  0.6422930819054067  0.9243403851862828  0.0244078340466202
  0.8424130076773424  0.7008997950880932  0.0131994029810480
  0.9414810309586539  0.7544865498844914  0.0228795910849406
  0.9412060291115369  0.8659841042773593  0.0292761957188470
  0.8422815784235664  0.9224472991874505  0.0256256551594451
  0.5351362087554431  0.5405262476211624  0.0013102384101260
  0.6462421293837275  0.3649295623843655  0.0169564182462688
  0.1328065520371710  0.7861840870464156  0.0728545742954984
  0.1270193757973728  0.1610969730611523  0.0779688584301417
  0.6421279701775693  0.6534498447623606  0.1441304422764268
  0.6866172314793078  0.5798988568640090  0.1947826457730576
  0.4493132657636790  0.2757542470436406  0.0943408152815653
  0.6416622617691045  0.2225978592297281  0.1127027026104993
  0.4156241139636693  0.4631956028971404  0.0835376598106900
  0.5667088169518466  0.4642519212652796  0.0441738633581802
  0.6005277203026874  0.4026082253263500  0.0994040720826156
  0.7579180632928356  0.4163717578414710  0.0612859698017398
  0.7839539303742641  0.3466714054107833  0.1146414985369151
  0.3648086418611959  0.6480281087404368  0.0740057650352480
  0.5584269701678499  0.5972368958282634  0.0872648414123628
  0.7287490076927655  0.6161437884419741  0.0484477174134762
  0.7394521386260887  0.5417918207520880  0.1027464589212066
  0.9172638638893913  0.4783053722675992  0.1086029981877266
  0.5279760385066127  0.7876233225800865  0.0774782371684613
  0.7014498976540670  0.7324196748723389  0.0940195020043047
  0.8803367947693020  0.6681823039442126  0.0985126198003708
  0.3541423184414073  0.3782892657474429  0.1325971117177672
  0.5304424170440596  0.3222670476406629  0.1482504498076289
  0.7123366946591995  0.2726819914779238  0.1632135484488529
  0.3152513196017734  0.5675200186233138  0.1226812708535659
  0.4892381435838347  0.5107374273617207  0.1381210922115373
  0.5429671648582644  0.4551054747374494  0.1919947089118063
  0.6850523210150762  0.4514613121263186  0.1543958504287592
  0.8727093262555209  0.4096634550585773  0.1614608114956954
  0.4541087095617826  0.6980929490851447  0.1251313905758741
  0.5022529088820591  0.6318142305288609  0.1816188922133947
  0.8344946913055213  0.5879809101510158  0.1508284586415598
  0.5918619887635443  0.8269595413961939  0.1304053730121586
  0.7952167036078471  0.7671832729948097  0.1421948238469518
  0.5500501575089611  0.6018560434807692  0.2697133907003377
 
  0.00000000E+00  0.00000000E+00  0.00000000E+00
  0.00000000E+00  0.00000000E+00  0.00000000E+00
  0.00000000E+00  0.00000000E+00  0.00000000E+00
  0.00000000E+00  0.00000000E+00  0.00000000E+00
  0.00000000E+00  0.00000000E+00  0.00000000E+00
  0.00000000E+00  0.00000000E+00  0.00000000E+00
  0.00000000E+00  0.00000000E+00  0.00000000E+00
  0.00000000E+00  0.00000000E+00  0.00000000E+00
  0.00000000E+00  0.00000000E+00  0.00000000E+00
  0.00000000E+00  0.00000000E+00  0.00000000E+00
  0.00000000E+00  0.00000000E+00  0.00000000E+00
  0.00000000E+00  0.00000000E+00  0.00000000E+00
  0.00000000E+00  0.00000000E+00  0.00000000E+00
  0.00000000E+00  0.00000000E+00  0.00000000E+00
  0.00000000E+00  0.00000000E+00  0.00000000E+00
  0.00000000E+00  0.00000000E+00  0.00000000E+00
  0.00000000E+00  0.00000000E+00  0.00000000E+00
  0.00000000E+00  0.00000000E+00  0.00000000E+00
  0.00000000E+00  0.00000000E+00  0.00000000E+00
  0.00000000E+00  0.00000000E+00  0.00000000E+00
  0.00000000E+00  0.00000000E+00  0.00000000E+00
  0.00000000E+00  0.00000000E+00  0.00000000E+00
  0.00000000E+00  0.00000000E+00  0.00000000E+00
  0.00000000E+00  0.00000000E+00  0.00000000E+00
  0.00000000E+00  0.00000000E+00  0.00000000E+00
  0.00000000E+00  0.00000000E+00  0.00000000E+00
  0.00000000E+00  0.00000000E+00  0.00000000E+00
  0.00000000E+00  0.00000000E+00  0.00000000E+00
  0.00000000E+00  0.00000000E+00  0.00000000E+00
  0.00000000E+00  0.00000000E+00  0.00000000E+00
  0.00000000E+00  0.00000000E+00  0.00000000E+00
  0.00000000E+00  0.00000000E+00  0.00000000E+00
  0.00000000E+00  0.00000000E+00  0.00000000E+00
  0.00000000E+00  0.00000000E+00  0.00000000E+00
  0.00000000E+00  0.00000000E+00  0.00000000E+00
  0.00000000E+00  0.00000000E+00  0.00000000E+00
  0.00000000E+00  0.00000000E+00  0.00000000E+00
  0.00000000E+00  0.00000000E+00  0.00000000E+00
  0.00000000E+00  0.00000000E+00  0.00000000E+00
  0.00000000E+00  0.00000000E+00  0.00000000E+00
  0.00000000E+00  0.00000000E+00  0.00000000E+00
  0.00000000E+00  0.00000000E+00  0.00000000E+00
  0.00000000E+00  0.00000000E+00  0.00000000E+00
  0.00000000E+00  0.00000000E+00  0.00000000E+00
  0.00000000E+00  0.00000000E+00  0.00000000E+00
  0.00000000E+00  0.00000000E+00  0.00000000E+00
  0.00000000E+00  0.00000000E+00  0.00000000E+00
  0.00000000E+00  0.00000000E+00  0.00000000E+00
  0.00000000E+00  0.00000000E+00  0.00000000E+00
  0.00000000E+00  0.00000000E+00  0.00000000E+00
  0.00000000E+00  0.00000000E+00  0.00000000E+00
  0.00000000E+00  0.00000000E+00  0.00000000E+00
  0.00000000E+00  0.00000000E+00  0.00000000E+00
  0.00000000E+00  0.00000000E+00  0.00000000E+00
  0.00000000E+00  0.00000000E+00  0.00000000E+00
  0.00000000E+00  0.00000000E+00  0.00000000E+00
  0.00000000E+00  0.00000000E+00  0.00000000E+00
  0.00000000E+00  0.00000000E+00  0.00000000E+00
  0.00000000E+00  0.00000000E+00  0.00000000E+00
  0.00000000E+00  0.00000000E+00  0.00000000E+00
  0.00000000E+00  0.00000000E+00  0.00000000E+00
  0.00000000E+00  0.00000000E+00  0.00000000E+00
  0.00000000E+00  0.00000000E+00  0.00000000E+00
  0.00000000E+00  0.00000000E+00  0.00000000E+00
  0.00000000E+00  0.00000000E+00  0.00000000E+00
  0.00000000E+00  0.00000000E+00  0.00000000E+00
  0.00000000E+00  0.00000000E+00  0.00000000E+00
  0.00000000E+00  0.00000000E+00  0.00000000E+00
  0.00000000E+00  0.00000000E+00  0.00000000E+00
  0.00000000E+00  0.00000000E+00  0.00000000E+00
  0.00000000E+00  0.00000000E+00  0.00000000E+00
  0.00000000E+00  0.00000000E+00  0.00000000E+00
  0.00000000E+00  0.00000000E+00  0.00000000E+00
  0.00000000E+00  0.00000000E+00  0.00000000E+00
  0.00000000E+00  0.00000000E+00  0.00000000E+00
  0.00000000E+00  0.00000000E+00  0.00000000E+00
  0.00000000E+00  0.00000000E+00  0.00000000E+00
  0.00000000E+00  0.00000000E+00  0.00000000E+00
  0.00000000E+00  0.00000000E+00  0.00000000E+00
  0.00000000E+00  0.00000000E+00  0.00000000E+00
  0.00000000E+00  0.00000000E+00  0.00000000E+00
  0.00000000E+00  0.00000000E+00  0.00000000E+00
  0.00000000E+00  0.00000000E+00  0.00000000E+00
  0.00000000E+00  0.00000000E+00  0.00000000E+00
  0.00000000E+00  0.00000000E+00  0.00000000E+00
  0.00000000E+00  0.00000000E+00  0.00000000E+00
  0.00000000E+00  0.00000000E+00  0.00000000E+00
  0.00000000E+00  0.00000000E+00  0.00000000E+00
  0.00000000E+00  0.00000000E+00  0.00000000E+00
  0.00000000E+00  0.00000000E+00  0.00000000E+00
  0.00000000E+00  0.00000000E+00  0.00000000E+00
  0.00000000E+00  0.00000000E+00  0.00000000E+00
