# Supplementary material for: Differentiating interfacial water structures via alkali metal cation promotor for H2O2 electrosynthesis in acid
Source: Nat Commun. 2026 Apr 8;17:4973. doi: 10.1038/s41467-026-71584-9 (PMC13237355; doi:10.1038/s41467-026-71584-9)
Supplement: Supplementary file 3 — Supplementary Data 1 [file 41467_2026_71584_MOESM3_ESM.zip › Supplementary data 1/K-H2O.vasp]

k                                     
1.0
       12.1239995956         0.0000000000         0.0000000000
        0.0000000000        12.6000003815         0.0000000000
        0.0000000000         0.0000000000        35.0000000000
    C    N    O   Co    H    K
   57    2   68   30  128    1
Direct
     0.038369998         0.036200002         0.045710001
     0.138950005         0.094690003         0.055860002
     0.139740005         0.212430000         0.048900001
     0.041290000         0.262679994         0.032949999
     0.244190007         0.037640002         0.052409999
     0.343459994         0.095389999         0.049070001
     0.343820006         0.209370002         0.046640001
     0.244310006         0.265619993         0.042180002
     0.443650007         0.040180001         0.043790001
     0.543850005         0.096879996         0.037629999
     0.545430005         0.209380001         0.036139999
     0.446049988         0.266479999         0.043620002
     0.642170012         0.039150000         0.032290000
     0.742600024         0.093649998         0.028109999
     0.742999971         0.203109995         0.022430001
     0.643859982         0.261680007         0.024350001
     0.842970014         0.037659999         0.031870000
     0.942080021         0.093340002         0.036899999
     0.943260014         0.205080003         0.030740000
     0.844649971         0.258170009         0.020970000
     0.043570001         0.369599998         0.022369999
     0.144370005         0.426270008         0.023429999
     0.142900005         0.536360025         0.021600001
     0.041630000         0.592999995         0.019630000
     0.244550005         0.371589988         0.030500000
     0.345079988         0.429380000         0.028860001
     0.343840003         0.539020002         0.018810000
     0.242950007         0.594179988         0.022800000
     0.442389995         0.380989999         0.043469999
     0.441810012         0.598399997         0.011260000
     0.742229998         0.422520012         0.009230000
     0.738340020         0.537180007         0.003420000
     0.635200024         0.596849978         0.003810000
     0.845009983         0.368530005         0.013090000
     0.945540011         0.425000012         0.013020000
     0.943639994         0.537000000         0.011390000
     0.841790020         0.592930019         0.008370000
     0.039680000         0.701409996         0.028250000
     0.139229998         0.752830029         0.042660002
     0.139390007         0.867839992         0.051780000
     0.037730001         0.926169991         0.044259999
     0.242589995         0.702769995         0.031830002
     0.341309994         0.760909975         0.032189999
     0.341760010         0.872349977         0.041350000
     0.243560001         0.927330017         0.049050000
     0.439590007         0.708739996         0.019600000
     0.540679991         0.763400018         0.021490000
     0.542270005         0.871439993         0.032970000
     0.442220002         0.928240001         0.040210001
     0.639970005         0.707599998         0.013010000
     0.741550028         0.761810005         0.017829999
     0.741819978         0.871840000         0.025610000
     0.642759979         0.927699983         0.030710001
     0.842469990         0.704620004         0.016340001
     0.941730022         0.758289993         0.026720000
     0.941439986         0.869629979         0.034329999
     0.842480004         0.926129997         0.030610001
     0.535510004         0.545310020         0.000830000
     0.646770000         0.368979990         0.019190000
     0.133320004         0.788919985         0.083030000
     0.126870006         0.168239996         0.087920003
     0.193764001         0.458068013         0.256866992
     0.470789999         0.419182003         0.482924998
     0.145858005         0.429410011         0.494731009
     0.324562013         0.090984002         0.487156004
     0.733964026         0.517998993         0.335195005
     0.318037003         0.943470001         0.428153992
     0.538241982         0.308573991         0.321516007
     0.467691004         0.763118982         0.253176004
     0.691619992         0.036446001         0.277386010
     0.671730995         0.110687003         0.434011012
     0.762228012         0.305693001         0.324887007
     0.274699003         0.523208976         0.547891974
     0.349094003         0.964424014         0.349574000
     0.303608000         0.298417985         0.467312008
     0.123172000         0.240400001         0.331557006
     0.637522995         0.773324013         0.355230004
     0.317663014         0.307893991         0.291065991
     0.095317997         0.588805020         0.446774989
     0.971368015         0.652369022         0.241900995
     0.519879997         0.094873004         0.323065996
     0.682395995         0.826731026         0.254597992
     0.186352000         0.038754001         0.306138992
     0.213032007         0.530197978         0.385372013
     0.835676014         0.186079994         0.383673996
     0.021111000         0.299111992         0.398932993
     0.409904987         0.758521020         0.453657001
     0.367132992         0.775425971         0.317864001
     0.967386007         0.312023014         0.482959986
     0.702111006         0.304120004         0.534511030
     0.950425029         0.282631010         0.280180007
     0.388224006         0.658151984         0.388972998
     0.910696983         0.681034029         0.420017004
     0.388240010         0.232139006         0.569514990
     0.982554972         0.429764003         0.228029996
     0.830039024         0.991106987         0.344743013
     0.370036006         0.117504999         0.263078988
     0.899632990         0.629328012         0.311295003
     0.106827997         0.559405982         0.318414986
     0.708055019         0.603335977         0.402321994
     0.494199991         0.421950012         0.384314001
     0.632668018         0.327205986         0.437958002
     0.149519995         0.767201006         0.314420998
     0.948979020         0.804162025         0.352499992
     0.632354021         0.977760971         0.379063010
     0.750581980         0.604426980         0.547702014
     0.308620989         0.337213993         0.393658996
     0.786958992         0.438428998         0.479867011
     0.891057014         0.766879976         0.492552996
     0.541984022         0.912931979         0.198663995
     0.042803999         0.251922011         0.188776001
     0.547739029         0.104516998         0.219558999
     0.556463003         0.625891984         0.579002976
     0.228229001         0.248533994         0.150965005
     0.735870004         0.630517006         0.508678973
     0.888813019         0.977141023         0.510477006
     0.519625008         0.406244010         0.559311986
     0.139185995         0.780139983         0.235539004
     0.674171984         0.006149000         0.497925013
     0.125883996         0.973356009         0.465586007
     0.471049011         0.825793028         0.555823982
     0.109488003         0.768980980         0.490525007
     0.604754984         0.798295021         0.493239999
     0.480358988         0.044183001         0.540306985
     0.305804014         0.718402028         0.519733012
     0.596140981         0.456887990         0.638828993
     0.288987011         0.625424981         0.222616002
     0.614055991         0.651273012         0.166913003
     0.668600976         0.580417991         0.224436000
     0.467568010         0.264122993         0.105778001
     0.654636979         0.227790996         0.132633001
     0.415542006         0.450251013         0.095285997
     0.565137982         0.467808992         0.050214000
     0.598919988         0.402301997         0.113879003
     0.756138027         0.422551990         0.071726002
     0.786144972         0.363418013         0.134717003
     0.347386003         0.632808030         0.084434003
     0.543118000         0.592884004         0.101465002
     0.726845980         0.621878982         0.056623999
     0.726948977         0.548893988         0.118098997
     0.909304023         0.501119018         0.129024997
     0.500252008         0.780924022         0.090157002
     0.674493015         0.733101010         0.109348997
     0.859350026         0.681671023         0.114426002
     0.348746002         0.351974994         0.148319006
     0.530400991         0.321608990         0.170157000
     0.716405988         0.288958997         0.190268993
     0.295069009         0.538307011         0.135747001
     0.471644014         0.503877997         0.159905002
     0.528720021         0.450668007         0.220795006
     0.668605030         0.459417999         0.176651001
     0.863249004         0.433328003         0.191632003
     0.425370008         0.682425976         0.143589005
     0.479983985         0.628683984         0.214493006
     0.807959974         0.602900028         0.174467996
     0.553479016         0.822636008         0.151574999
     0.763473988         0.776336014         0.163901001
     0.229148000         0.517543018         0.242253006
     0.126663998         0.436852008         0.242369995
     0.485177994         0.424068004         0.511066020
     0.535690010         0.382613003         0.471886009
     0.218732998         0.486167997         0.531632006
     0.202870995         0.379070014         0.484367013
     0.382741004         0.071530998         0.506347001
     0.341791004         0.048351999         0.464188010
     0.729326010         0.540431023         0.363249004
     0.749037027         0.440090001         0.333945990
     0.238454998         0.950416028         0.435764015
     0.324211001         0.954998016         0.400269002
     0.529999971         0.348704994         0.345948011
     0.566985011         0.427706987         0.614885986
     0.420607001         0.770861030         0.277787000
     0.240856007         0.690065980         0.225195006
     0.657656014         0.072053000         0.255005002
     0.693823993         0.960296988         0.270235002
     0.676594019         0.071877003         0.459877998
     0.745899975         0.131854996         0.425222009
     0.784183979         0.262064993         0.347867996
     0.619646013         0.309110999         0.316852003
     0.296131015         0.611006975         0.194468006
     0.250488013         0.515842021         0.574232996
     0.408820987         0.015056000         0.343739003
     0.281944990         0.992615998         0.335483015
     0.372063011         0.340640992         0.475405008
     0.313219011         0.222850993         0.475652993
     0.193959996         0.273456007         0.324151993
     0.071129002         0.280521005         0.377314001
     0.625329971         0.843985975         0.367590010
     0.704627991         0.783796012         0.340357006
     0.283915013         0.367220998         0.276241004
     0.392149001         0.327636003         0.299852014
     0.110914998         0.529739022         0.465611994
     0.140736997         0.570342004         0.423934996
     0.934862018         0.648819983         0.268159002
     0.909990013         0.662078977         0.223239005
     0.526300013         0.174241006         0.326240987
     0.584680974         0.072203003         0.307164997
     0.724004984         0.775524020         0.238583997
     0.609535992         0.791579008         0.258994013
     0.157194003         0.106123999         0.317074001
     0.236948997         0.062043000         0.285674989
     0.278274000         0.579930007         0.386157006
     0.173535004         0.541085005         0.360778987
     0.904613018         0.225328997         0.390592992
     0.857110023         0.118890002         0.371057004
     0.986082971         0.288675994         0.457103014
     0.018103000         0.376358986         0.399614990
     0.369010001         0.734816015         0.477396995
     0.376614004         0.828221023         0.446078002
     0.373591989         0.849168003         0.329391003
     0.283937007         0.768123984         0.316130012
     0.902808011         0.360740006         0.480316013
     0.075824000         0.385861009         0.494724989
     0.951116979         0.220651001         0.263476014
     0.757577002         0.279228002         0.552447021
     0.067178003         0.263511986         0.312552005
     0.823965013         0.296413004         0.306504011
     0.374651015         0.717001975         0.371219993
     0.396432996         0.692116022         0.415493995
     0.976303995         0.639720023         0.429401010
     0.934937000         0.726418972         0.398633003
     0.320834011         0.233594000         0.554461002
     0.425792009         0.165134996         0.562258005
     0.959119022         0.345021993         0.261849999
     0.985526025         0.506902993         0.233979002
     0.809338987         0.015018000         0.319040000
     0.756523013         0.984143972         0.358287990
     0.417623997         0.101554997         0.285571992
     0.345806986         0.192332000         0.268640012
     0.833693027         0.584601998         0.320284009
     0.905905008         0.694809973         0.327405006
     0.024908001         0.569123983         0.316563010
     0.133916005         0.518489003         0.295810997
     0.782669008         0.622816980         0.412326992
     0.678551972         0.671518028         0.392894000
     0.503323972         0.479463995         0.402747005
     0.416076005         0.386685014         0.389885992
     0.589340985         0.346439004         0.415114999
     0.638149023         0.248502001         0.438607991
     0.140394002         0.789803982         0.287483990
     0.135199994         0.688413024         0.314404994
     0.024403000         0.810506999         0.341789991
     0.912096977         0.874448001         0.349646986
     0.584487021         0.021527000         0.362520993
     0.642799020         0.023556000         0.403151006
     0.453729004         0.824027002         0.236224994
     0.673847973         0.616652012         0.559455991
     0.302298009         0.315012991         0.421591014
     0.262387991         0.402256012         0.391218990
     0.740779996         0.354265988         0.517017007
     0.731142998         0.414747000         0.461154014
     0.836097002         0.712252975         0.502413988
     0.892211974         0.751852989         0.464753002
     0.539444029         0.994377971         0.202428997
     0.603676021         0.888732016         0.215252995
     0.981285989         0.250420988         0.170440003
     0.033500001         0.322261989         0.201327994
     0.475066006         0.119520001         0.233023003
     0.562201023         0.163326994         0.200753003
     0.514496982         0.564023972         0.569831014
     0.598851025         0.532581985         0.633074999
     0.157729000         0.253338993         0.166740000
     0.205667004         0.215413004         0.126369998
     0.648923993         0.732159019         0.498845011
     0.769164979         0.512799978         0.488480985
     0.949662983         0.006882000         0.495635986
     0.889566004         0.899540007         0.504682004
     0.467631012         0.346069992         0.564176977
     0.591493011         0.370620996         0.553201020
     0.069016002         0.735409021         0.235407993
     0.126619995         0.841028988         0.219016001
     0.754998982         0.004484000         0.505014002
     0.654070973         0.929977000         0.493927985
     0.120862000         0.899648011         0.476076007
     0.173317000         0.013853000         0.483144999
     0.515900016         0.692579985         0.573445976
     0.401129991         0.796221972         0.545237005
     0.030311000         0.764567018         0.498787999
     0.115410000         0.708755016         0.472104996
     0.524035990         0.817043006         0.534156978
     0.543511987         0.778647006         0.475771993
     0.555086970         0.044188999         0.528675973
     0.470979005         0.970876992         0.550615013
     0.228657007         0.742438972         0.514652014
     0.297591001         0.645084977         0.530839026
     0.520449996         0.591305971         0.329627007
