# Supplementary material for: Differentiating interfacial water structures via alkali metal cation promotor for H2O2 electrosynthesis in acid
Source: Nat Commun. 2026 Apr 8;17:4973. doi: 10.1038/s41467-026-71584-9 (PMC13237355; doi:10.1038/s41467-026-71584-9)
Supplement: Supplementary file 3 — Supplementary Data 1 [file 41467_2026_71584_MOESM3_ESM.zip › Supplementary data 1/K-H2O2.vasp]

k                               
1.0
       12.1239995956         0.0000000000         0.0000000000
        0.0000000000        12.6000003815         0.0000000000
        0.0000000000         0.0000000000        35.0000000000
    C    N    O   Co    H    K
   57    2   68   30  128    1
Direct
     0.038369998         0.036200002         0.045710001
     0.138950005         0.094690003         0.055860002
     0.139740005         0.212430000         0.048900001
     0.041290000         0.262679994         0.032949999
     0.244190007         0.037640002         0.052409999
     0.343459994         0.095389999         0.049070001
     0.343820006         0.209370002         0.046640001
     0.244310006         0.265619993         0.042180002
     0.443650007         0.040180001         0.043790001
     0.543850005         0.096879996         0.037629999
     0.545430005         0.209380001         0.036139999
     0.446049988         0.266479999         0.043620002
     0.642170012         0.039150000         0.032290000
     0.742600024         0.093649998         0.028109999
     0.742999971         0.203109995         0.022430001
     0.643859982         0.261680007         0.024350001
     0.842970014         0.037659999         0.031870000
     0.942080021         0.093340002         0.036899999
     0.943260014         0.205080003         0.030740000
     0.844649971         0.258170009         0.020970000
     0.043570001         0.369599998         0.022369999
     0.144370005         0.426270008         0.023429999
     0.142900005         0.536360025         0.021600001
     0.041630000         0.592999995         0.019630000
     0.244550005         0.371589988         0.030500000
     0.345079988         0.429380000         0.028860001
     0.343840003         0.539020002         0.018810000
     0.242950007         0.594179988         0.022800000
     0.442389995         0.380989999         0.043469999
     0.441810012         0.598399997         0.011260000
     0.742229998         0.422520012         0.009230000
     0.738340020         0.537180007         0.003420000
     0.635200024         0.596849978         0.003810000
     0.845009983         0.368530005         0.013090000
     0.945540011         0.425000012         0.013020000
     0.943639994         0.537000000         0.011390000
     0.841790020         0.592930019         0.008370000
     0.039680000         0.701409996         0.028250000
     0.139229998         0.752830029         0.042660002
     0.139390007         0.867839992         0.051780000
     0.037730001         0.926169991         0.044259999
     0.242589995         0.702769995         0.031830002
     0.341309994         0.760909975         0.032189999
     0.341760010         0.872349977         0.041350000
     0.243560001         0.927330017         0.049050000
     0.439590007         0.708739996         0.019600000
     0.540679991         0.763400018         0.021490000
     0.542270005         0.871439993         0.032970000
     0.442220002         0.928240001         0.040210001
     0.639970005         0.707599998         0.013010000
     0.741550028         0.761810005         0.017829999
     0.741819978         0.871840000         0.025610000
     0.642759979         0.927699983         0.030710001
     0.842469990         0.704620004         0.016340001
     0.941730022         0.758289993         0.026720000
     0.941439986         0.869629979         0.034329999
     0.842480004         0.926129997         0.030610001
     0.535510004         0.545310020         0.000830000
     0.646770000         0.368979990         0.019190000
     0.133320004         0.788919985         0.083030000
     0.126870006         0.168239996         0.087920003
     0.216932997         0.481438994         0.261642992
     0.454474986         0.414490998         0.499062985
     0.135245994         0.424317986         0.503579021
     0.318650991         0.082819998         0.503827989
     0.841953993         0.461876988         0.375586987
     0.318978995         0.945275009         0.441756010
     0.535943985         0.338501990         0.324820995
     0.396522999         0.717041016         0.307549000
     0.716696024         0.041583002         0.299181014
     0.647864997         0.130281001         0.449602991
     0.744858027         0.293556005         0.345153004
     0.268635005         0.676701009         0.237617001
     0.317725986         0.044472001         0.370240986
     0.293132991         0.290163010         0.481651008
     0.065420002         0.271367013         0.332401007
     0.658367991         0.766965985         0.395749003
     0.400723010         0.370950013         0.250795007
     0.133273005         0.600084007         0.460969001
     0.932224989         0.617304027         0.261501014
     0.520760000         0.124622002         0.325049013
     0.709520996         0.867691994         0.254456013
     0.187064007         0.095035002         0.312272996
     0.220849007         0.536149979         0.393346995
     0.804184020         0.143772006         0.391481012
     0.974382997         0.291103989         0.399583012
     0.462462008         0.776629984         0.432920009
     0.298723996         0.841570973         0.350879014
     0.957068980         0.327060014         0.471901000
     0.761662006         0.175756007         0.227950007
     0.878033996         0.254056007         0.288417995
     0.426070988         0.624852002         0.383372009
     0.954006016         0.705224991         0.442308009
     0.462738007         0.220101997         0.593379021
     0.941210985         0.410077006         0.242541999
     0.777882993         0.941154003         0.375328988
     0.375537992         0.149663001         0.267491996
     0.895663023         0.628121018         0.334055990
     0.117365003         0.586270988         0.325268000
     0.774926007         0.605898976         0.425155997
     0.471385986         0.409217000         0.387713999
     0.606298983         0.338836014         0.448036999
     0.100736998         0.805469990         0.318264991
     0.930076003         0.801877975         0.372817993
     0.570141017         0.010088000         0.393440008
     0.599207997         0.720043004         0.288543999
     0.291209996         0.329145014         0.407375991
     0.768935978         0.456068993         0.481427997
     0.908357024         0.742703974         0.518070996
     0.569297016         0.917688012         0.197531000
     0.132706001         0.420044988         0.191660002
     0.541215003         0.109621003         0.218516007
     0.404195011         0.606728971         0.586690009
     0.227768004         0.261301011         0.152554005
     0.725780010         0.630967975         0.530741990
     0.875056982         0.954412997         0.525960982
     0.528398991         0.415470004         0.572727025
     0.070073001         0.768858016         0.237160996
     0.660933018         0.975992024         0.506884992
     0.139432997         0.940357983         0.489385992
     0.413722008         0.795679986         0.554300010
     0.131607994         0.735813975         0.523528993
     0.570379019         0.774707019         0.499651015
     0.484097987         0.021413000         0.552749991
     0.189646006         0.557385027         0.563485980
     0.212314993         0.356388003         0.598905027
     0.222984001         0.247451007         0.598315001
     0.632667005         0.653429985         0.164463997
     0.681456029         0.581741989         0.222042993
     0.470259011         0.272558004         0.106100000
     0.663734972         0.236176997         0.127758995
     0.418803990         0.460747987         0.095137998
     0.565625012         0.467914999         0.049771000
     0.605114996         0.410593987         0.113669001
     0.754863977         0.421348006         0.070515998
     0.797685027         0.368068993         0.133615002
     0.360307992         0.643401980         0.084211998
     0.556325018         0.597245991         0.100584000
     0.729503989         0.620177984         0.056311999
     0.745467007         0.549363017         0.118060000
     0.927818000         0.502681971         0.134882003
     0.518144011         0.788519979         0.090522997
     0.691070020         0.736308992         0.108254999
     0.875804007         0.683182001         0.114770003
     0.355334014         0.361793995         0.147855997
     0.539140999         0.324833006         0.168116003
     0.722863972         0.279049009         0.187257007
     0.308872014         0.556456983         0.138146996
     0.482740015         0.507355988         0.158746004
     0.535402000         0.457403004         0.221470997
     0.678442001         0.457525015         0.176271006
     0.864835024         0.434096992         0.193093002
     0.443089008         0.691088021         0.143482000
     0.494585991         0.630733013         0.207793996
     0.825191021         0.608335972         0.175970003
     0.574392974         0.827248991         0.152711004
     0.780592978         0.779763997         0.162755996
     0.238350004         0.554446995         0.252236009
     0.171500996         0.453267992         0.240158007
     0.482786000         0.417335004         0.525779009
     0.515834987         0.386808991         0.483209014
     0.154880002         0.458184004         0.528355002
     0.194744006         0.370956987         0.497599989
     0.379294991         0.064269997         0.522096992
     0.336410999         0.042270999         0.480266988
     0.809293985         0.502730012         0.397549987
     0.793842018         0.401547015         0.367083013
     0.244403005         0.932175994         0.452969015
     0.308964014         0.985134006         0.417690992
     0.500460029         0.371861011         0.349599004
     0.497429997         0.361530006         0.301764995
     0.358931005         0.778180003         0.323394001
     0.351464003         0.705372989         0.284541994
     0.787355006         0.078263000         0.300781012
     0.725410998         0.979789019         0.281538010
     0.657784998         0.030161999         0.486268997
     0.718739986         0.138319001         0.435701013
     0.755318999         0.229727000         0.363214999
     0.666719019         0.304241002         0.337550998
     0.299768001         0.672062993         0.211462006
     0.196914002         0.717024982         0.235314995
     0.388392001         0.076844998         0.363833994
     0.264064014         0.069879003         0.350080997
     0.359614015         0.333880991         0.490898997
     0.302610010         0.215693995         0.491052985
     0.109886996         0.334699988         0.328263998
     0.042617001         0.274403989         0.360552996
     0.588617027         0.789677024         0.408493012
     0.702185988         0.832562029         0.389434993
     0.331927001         0.416352004         0.255847007
     0.393770009         0.347972989         0.223509997
     0.132121995         0.531107008         0.475811988
     0.170465007         0.582601011         0.436398000
     0.906126022         0.628099978         0.288906008
     0.867210984         0.622425973         0.243789002
     0.529033005         0.203648001         0.326750010
     0.591084003         0.096752003         0.314184010
     0.770138025         0.827407002         0.242947996
     0.665005028         0.812196016         0.269688994
     0.144797996         0.160047993         0.318758994
     0.241210997         0.115216002         0.292524010
     0.294108987         0.571339011         0.390920997
     0.180562004         0.554099023         0.369542003
     0.877656996         0.175482005         0.396459013
     0.807304978         0.063607998         0.385704011
     0.980464995         0.300817996         0.428844988
     0.933502018         0.355978012         0.392248988
     0.409352988         0.837140024         0.434772998
     0.317344993         0.916692972         0.357701004
     0.222495005         0.842812002         0.340494990
     0.891023993         0.372480005         0.476011008
     0.017646000         0.361330986         0.486595988
     0.806416988         0.198678002         0.250470012
     0.692891002         0.141596004         0.236800000
     0.950452983         0.250104010         0.302132010
     0.823285997         0.273097008         0.309484988
     0.405966014         0.659362972         0.359084994
     0.434899002         0.683273971         0.403584987
     0.023272000         0.662545979         0.447472006
     0.963474989         0.750595987         0.419303000
     0.382441998         0.223377004         0.596476972
     0.477710992         0.151929006         0.580464005
     0.910839021         0.355783999         0.261029989
     0.943129003         0.482050002         0.254720986
     0.759932995         0.950949013         0.348302007
     0.645980000         0.981104016         0.388256013
     0.425323009         0.133185998         0.289734989
     0.376071006         0.227886006         0.265855014
     0.877373993         0.564064980         0.350060999
     0.902665973         0.695218027         0.350753993
     0.035307001         0.587944984         0.327271014
     0.139212996         0.543004990         0.302904993
     0.848528981         0.640632987         0.432170987
     0.726365983         0.668546021         0.419290006
     0.455471992         0.486378014         0.388796985
     0.395974994         0.371652991         0.396885008
     0.563659012         0.360664010         0.425278991
     0.613252997         0.259277999         0.448262990
     0.090504996         0.824896991         0.291366011
     0.112671003         0.727337003         0.318331987
     0.990414023         0.826705992         0.356233001
     0.869542003         0.862423003         0.374103010
     0.554691970         0.053991999         0.370844990
     0.604516029         0.087756000         0.430314988
     0.517270029         0.729839981         0.296249002
     0.592360973         0.671940029         0.265657991
     0.289696008         0.308573008         0.435541004
     0.246501997         0.394479990         0.404859990
     0.708936989         0.409621000         0.471574008
     0.769702017         0.514463007         0.462332994
     0.841687024         0.697839022         0.525138021
     0.914279997         0.737419009         0.489868999
     0.550773978         0.995344996         0.202484995
     0.621478975         0.896185994         0.218364000
     0.057000000         0.444142997         0.183728993
     0.184483007         0.462383986         0.175386995
     0.472820997         0.123268999         0.234157994
     0.542487025         0.162812993         0.197402999
     0.330514014         0.580127001         0.579158008
     0.454048008         0.545506001         0.583500028
     0.168023005         0.301708013         0.165545002
     0.197864994         0.225830004         0.129403993
     0.666671991         0.674602985         0.518956006
     0.729869008         0.564104974         0.516026020
     0.935787976         0.983802021         0.511047006
     0.887046993         0.875864983         0.524991989
     0.508372009         0.341553003         0.581450999
     0.607688010         0.422948003         0.575964987
     0.017307000         0.710896015         0.245024994
     0.043540999         0.793853998         0.212429002
     0.740949988         0.972774029         0.514648020
     0.607921004         0.845402002         0.500181973
     0.140120000         0.873185992         0.504155993
     0.186620995         0.990854025         0.503464997
     0.416781992         0.724243999         0.568067014
     0.339049995         0.798546016         0.543968022
     0.048948999         0.735588014         0.525813997
     0.145445004         0.694980025         0.499655008
     0.511529028         0.780035019         0.519782007
     0.498611003         0.770196974         0.458903998
     0.554082990         0.009099000         0.538114011
     0.462177008         0.950397015         0.561742008
     0.161899000         0.627296984         0.554081976
     0.148539007         0.537474990         0.586305022
     0.161135003         0.222244993         0.582391977
     0.645464003         0.598235011         0.350751996
