# Supplementary material for: Differentiating interfacial water structures via alkali metal cation promotor for H2O2 electrosynthesis in acid
Source: Nat Commun. 2026 Apr 8;17:4973. doi: 10.1038/s41467-026-71584-9 (PMC13237355; doi:10.1038/s41467-026-71584-9)
Supplement: Supplementary file 3 — Supplementary Data 1 [file 41467_2026_71584_MOESM3_ESM.zip › Supplementary data 1/K-MD-final.vasp]

POSCAR file written by OVITO Basic 3.8.5
1
31.733 0.0 0.0
0.0 31.733 0.0
0.0 0.0 31.733
H O S K 
2140 1112 13 6 
Direct
0.1875019696 0.7462263259 0.3891847603
0.1793086062 0.7225916239 0.3434910031
0.1465351527 0.7197554596 0.3794157502
0.1033624303 0.7972772823 0.5161818927
0.0636561308 0.7651340875 0.5300475845
0.0935934201 0.7843569785 0.5650269436
0.5688084959 0.4528408912 0.8937068667
0.5250055148 0.4695427473 0.8735385876
0.5209088331 0.4462231746 0.91671131
0.6844609712 0.0507358271 0.5694387546
0.6381369552 0.034979359 0.5918129392
0.6778432547 0.0069328459 0.596855009
0.3778401034 0.2019979201 0.7963318942
0.3334068635 0.2086156367 0.8234330193
0.3557810481 0.2448555132 0.7893990483
0.4607191252 0.4118740743 0.1938045568
0.4528408912 0.3879242429 0.1493713169
0.4121892037 0.393281442 0.180884253
0.5763716005 0.1339299783 0.9958087795
0.5376106892 0.1156524753 0.9687076545
0.5388712066 0.1036775596 1.0194434815
0.3926511833 0.7638735701 0.2268931396
0.3917057952 0.7468565846 0.1780480887
0.3501087196 0.7559953361 0.2051492138
0.3239529827 0.5839347052 0.4755302051
0.339079192 0.5372955598 0.4934925787
0.2949610815 0.543598147 0.4714335235
0.1421233416 0.8902404437 0.6305738506
0.1553587748 0.9176566981 0.6715406674
0.1890776164 0.9091482053 0.6324646267
0.2933854347 0.8505341443 0.0964295843
0.3289950525 0.8246935367 0.0664922951
0.3230075946 0.8124034916 0.1140768285
0.4326726121 0.5499007343 0.2196451643
0.3891847603 0.5432830177 0.2480068068
0.3954873476 0.5237449973 0.2007374027
0.743705291 0.0582989317 0.809252198
0.747171714 0.042857593 0.8565216021
0.7667097343 0.0857151861 0.8410802634
0.0324583241 0.5543125453 0.3797308795
0.0841395393 0.5590394857 0.3882393723
0.0551476381 0.5309929726 0.4166010147
0.3671257051 0.1717455015 0.2246872341
0.36964674 0.1626067501 0.1726908896
0.3412850975 0.1355056251 0.2035735669
0.2417042196 0.1928591687 0.2467462894
0.2265780103 0.2023130495 0.2949610815
0.2558850408 0.2363470205 0.2706961208
0.8606182838 0.6649229509 0.5675479784
0.8306809945 0.6636624334 0.527841679
0.8120883623 0.6898181704 0.5653420729
0.8426559103 0.4462231746 0.2458009013
0.8234330193 0.4452777865 0.1994768853
0.8656603536 0.4162858854 0.2142879652
0.2703809914 0.8139791384 0.2842466833
0.2659691803 0.7878234015 0.2426496077
0.2420193489 0.8306809945 0.2435949957
0.9797371821 0.9561024801 0.9992752025
0.9318375193 0.978791794 1.0008508493
0.9734345949 1.0071534365 1.0052626603
0.5533671572 0.758516371 0.2366621498
0.5101944348 0.7805754262 0.254309394
0.8637695774 0.204518955 0.1474805408
0.9066271705 0.2155484827 0.1213248038
0.4017899348 0.0677528125 0.665868339
0.4197523083 0.0245800901 0.6447546718
0.0482147922 0.2149182239 0.1257366149
0.0507358271 0.265654051 0.1355056251
0.4648158069 0.2615573693 0.5180726688
0.4704881354 0.235086503 0.5621907793
0.2130274478 0.9308921312 0.8959127722
0.2341411149 0.9671320077 0.8656603536
0.2609271106 0.5171272807 0.6520026471
0.3050452211 0.4919169319 0.6438092837
0.7906595658 0.6267922982 0.0378155233
0.8237481486 0.6189140642 0.0765764346
0.1493713169 0.8366684524 0.1821447704
0.1944348155 0.816185044 0.1682790786
0.9699681719 0.8584123783 0.6756373491
0.9475939873 0.9041061356 0.6828853244
0.5451737938 0.4575678316 0.4487442095
0.5647118142 0.4500047269 0.4956984842
0.7288942111 0.9642958434 0.6249015221
0.6838307125 0.9617748086 0.6497967416
0.569753884 0.238552926 0.6869820061
0.6148173825 0.2300444332 0.6636624334
0.8659754829 0.3835124319 0.7162890366
0.9160810513 0.3945419595 0.7188100715
0.6932845933 0.0103992689 0.4597737371
0.6457000599 0.0293070305 0.4550467967
0.7622979233 0.0601897079 0.6567295875
0.8026344815 0.0718494942 0.6271074276
0.0910723852 0.751583525 0.7938108594
0.0863454448 0.7011628273 0.8020042227
0.011344657 0.9724892068 0.4566224435
0.0564081555 0.9976995557 0.4553619261
0.831941512 0.2038886963 0.2098761542
0.7947562474 0.238552926 0.2013676614
0.6220653578 0.0431727224 0.7062048971
0.6583052343 0.0756310465 0.7225916239
-0.0088236221 0.9122994989 0.7355119276
0.0239498314 0.9469637286 0.7162890366
0.7884536602 0.7944411181 0.7084108026
0.7834115905 0.7941259887 0.6570447169
0.7635584407 0.5020010714 0.8584123783
0.8114581036 0.4852992153 0.8499038855
0.1654429143 0.7074654146 -0.0072479753
0.1692244666 0.6586203637 0.007878234
0.2659691803 0.227208269 0.4774209813
0.2568304289 0.1941196861 0.4389751993
0.5158667633 0.9104087228 1.0118803769
0.4975892604 0.8707024233 0.9844641225
0.9056817824 0.4014748054 0.3097721615
0.9450729524 0.3835124319 0.2823559071
0.7556802067 0.612611477 0.8959127722
0.7043141209 0.6107207008 0.8978035484
0.7531591718 0.6163930293 0.6141871238
0.7594617591 0.647590836 0.654523682
0.6639775628 0.8098824567 0.7033687329
0.7103015788 0.7881385309 0.6961207576
0.3872939842 0.0015756468 0.5536822866
0.3488482022 0.0356096177 0.5568335802
0.1559890335 0.3828821731 0.1421233416
0.1771027007 0.4027353229 0.099580878
0.974379983 0.8930766079 0.2070399899
0.9756405004 0.897488419 0.1559890335
0.3324614754 0.8905555731 0.9614596792
0.319856301 0.866920871 0.9173415687
0.4887656383 0.5382409479 0.4556770554
0.5309929726 0.5265811616 0.4827781804
0.0683830713 0.0737402704 0.7878234015
0.0876059622 0.0352944884 0.8155547852
0.439605458 0.3261588882 0.4531560205
0.4481139508 0.3724829042 0.4323574827
0.3995840292 0.2186997763 0.9160810513
0.4134497211 0.249897583 0.8779503986
0.8908707024 0.9145054045 0.1780480887
0.8587275076 0.9479091167 0.1559890335
0.1518923518 0.9538965745 0.1474805408
0.1789934768 0.9879305455 0.1200642864
0.8650300949 0.1043078184 0.708725932
0.9110389815 0.1093498881 0.7311001166
0.8798411748 0.5703841427 0.9579932562
0.8495887562 0.5609302619 0.9983298144
0.0784672108 0.4172312734 0.5738505657
0.0431727224 0.4270002836 0.6100904421
0.3110326789 0.7374027038 0.3305706993
0.3110326789 0.7181798128 0.2829861658
0.982258217 0.7254277881 0.8678662591
0.9576781269 0.7704912867 0.8678662591
0.3491633315 0.6078845366 0.628367945
0.3296253112 0.5621907793 0.6419185075
0.2489521949 0.0686982006 0.623956134
0.2861374594 0.0598745785 0.6583052343
0.7591466297 0.7812056849 0.9457032112
0.7679702518 0.8067311631 0.90190023
0.6280528157 0.5729051776 0.269120474
0.5867708694 0.5851952226 0.297166987
0.9186020862 0.3472725554 0.3479028141
0.8858286327 0.3642895409 0.3835124319
0.2823559071 0.0630258721 0.8845681152
0.2467462894 0.0267859957 0.8770050106
0.8458072039 0.6560993288 0.7919200832
0.8836227271 0.6428638956 0.824063278
0.878265528 0.0116597863 0.8499038855
0.9047363943 -0.0047269404 0.8089370687
0.3910755365 0.6280528157 0.2086156367
0.4329877415 0.6463303186 0.2322503388
0.6809945483 0.4868748621 0.5792077648
0.7254277881 0.4626099014 0.5883465162
0.2070399899 0.6211199697 0.4528408912
0.2486370655 0.6163930293 0.4229036019
0.0378155233 0.0822487631 0.7043141209
0.0233195727 0.0759461759 0.6554690701
0.7399237387 0.4323574827 0.1893927457
0.7679702518 0.4550467967 0.1525226105
0.5659723316 -0.0135505625 0.9308921312
0.5877162575 0.0028361642 0.974379983
-0.0160715974 0.0894967384 0.1906532632
0.0299372893 0.1109255349 0.1985314972
0.581098541 0.67028015 0.7745879684
0.6211199697 0.6683893738 0.7424447736
0.7033687329 0.7695458986 0.3743736804
0.6913938172 0.7229067532 0.3557810481
0.0605048372 0.6075694072 0.0277313837
0.0816185044 0.6453849305 0.0
0.646645448 0.1711152428 0.8672360004
0.681624807 0.1862414521 0.8322566414
-0.0091387515 0.9882456748 0.5829893171
0.0406516875 0.9762707591 0.5877162575
0.4916018025 0.8246935367 0.6173384174
0.5417073709 0.8325717707 0.6258469102
0.9482242461 0.2461160306 0.196640721
0.9885608042 0.2382377966 0.1657580437
0.2250023635 0.5429678883 0.4452777865
0.2300444332 0.5558881921 0.4947530961
0.7648189582 0.2227964579 0.3850880787
0.7793149088 0.1793086062 0.3623987647
0.6898181704 0.9031607475 0.7197554596
0.7285790817 0.8949673841 0.6866668768
0.4263700249 0.4871899915 0.5779472473
0.4115589449 0.4383449406 0.5716446601
0.0642863896 0.9290013551 0.6513723884
0.0337188416 0.9699681719 0.6564144581
0.219330035 0.0356096177 0.4591434784
0.1985314972 0.0746856585 0.4856143447
0.4843538272 0.0636561308 0.4493744682
0.4953833549 0.1128163111 0.4600888665
0.8792109161 0.7755333564 0.4247943781
0.897488419 0.8183909495 0.4033655816
0.9687076545 0.6041029843 0.3387640626
0.9696530426 0.6554690701 0.3375035452
0.0737402704 0.0400214288 0.3144991019
0.0980052311 0.0063025872 0.3450666499
0.8908707024 0.1522074812 0.2149182239
0.9160810513 0.193174298 0.1969558504
0.4326726121 0.4131345917 0.0838244099
0.4830933098 0.4062017458 0.0907572559
0.9409762708 0.7399237387 0.0551476381
0.9450729524 0.7465414553 0.004411811
0.5196483156 0.296221599 0.5599848738
0.5458040526 0.3406548388 0.5606151325
0.3438061324 0.2303595626 0.1370812719
0.3542054013 0.2117669303 0.0901269971
0.003466423 0.6129266064 0.0731100117
0.0444332398 0.6340402735 0.0957993256
0.9318375193 0.2921249173 0.9850943812
0.9718589481 0.3226924653 0.9750102417
0.6387672139 0.1222701919 0.1944348155
0.6340402735 0.1206945451 0.2454857719
0.1682790786 0.5990609145 0.932467778
0.2183846469 0.5959096209 0.921123121
0.0838244099 0.0683830713 0.4270002836
0.0334037122 0.0582989317 0.42384899
0.9728043362 0.1793086062 0.6226956166
0.9608294205 0.2026281789 0.666813727
0.4222733432 0.0375003939 0.9012699713
0.3844578199 0.0148110799 0.874799105
0.5555730627 0.6129266064 0.7342514102
0.5114549523 0.5940188447 0.7156587779
0.5114549523 0.9469637286 0.900954842
0.5136608578 0.9362493304 0.9510604103
0.5070431412 0.7726971922 0.0091387515
0.4900261557 0.7241672707 0.0091387515
0.9548419626 0.0658620364 0.8467525919
1.0033718842 0.0822487631 0.8448618158
0.9501150222 0.836353323 -0.0122900451
0.9236441559 0.8202817256 0.0289919012
0.2209056818 0.9939180033 0.6825701951
0.1865565815 0.9816279583 0.7188100715
0.3579869536 0.392336054 0.257775817
0.404626099 0.3857183374 0.2782592254
0.3397094507 0.1443292472 0.4200674377
0.3352976397 0.1919137806 0.43866007
0.7815208143 0.0790974695 0.7118772256
0.8064160338 0.1178583809 0.7348816689
0.3945419595 0.6208048404 0.5171272807
0.4446475278 0.6085147953 0.5202785744
0.8760596225 0.0504206977 0.4761604639
0.9226987678 0.0721646236 0.4730091703
0.9022153594 0.0894967384 0.97091356
0.9520057984 0.0857151861 0.9592537737
0.8533703085 0.4169161441 0.4263700249
0.8735385876 0.4383449406 0.3841426906
0.8599880251 0.8369835818 0.2360318911
0.9022153594 0.8451769451 0.2073551193
0.2379226673 0.7928654713 0.8174455614
0.1997920146 0.8202817256 0.7960167649
0.6980115337 0.9220685091 0.5476948287
0.67028015 0.8836227271 0.5678631078
0.5688084959 0.9075725585 0.3428607443
0.5823590584 0.8580972489 0.339079192
0.9731194655 0.1717455015 0.146850282
0.9951785208 0.1348753663 0.1184886396
0.0460088866 0.2476916774 0.0513660858
0.0649166483 0.2407588315 0.0040966817
0.0998960073 0.673746573 0.1178583809
0.0759461759 0.6999023099 0.080357987
0.8833075978 0.4414962342 0.8530551792
0.8996943245 0.3948570888 0.8675511297
0.7093561907 0.7805754262 0.2653389216
0.7244824 0.7982226704 0.3110326789
0.6592506224 0.8464374626 0.1351904957
0.6387672139 0.8079916806 0.1077742413
0.2678599565 0.2722717676 0.8224876312
0.2584060757 0.2410739609 0.7824662024
0.8335171588 0.9204928623 0.6825701951
0.8338322882 0.9532663158 0.7222764945
0.5763716005 0.289288753 0.0488450509
0.627422557 0.2955913402 0.0491601803
0.8275297009 0.1578798097 0.4884505089
0.8117732329 0.2023130495 0.4679671005
0.2552547821 0.1679639492 0.9371947184
0.2977972458 0.1471654114 0.9570478681
0.6573598462 0.7500078782 0.9154507926
0.6434941544 0.777739262 0.9564176094
0.4547316673 0.0472694041 0.2959064696
0.4575678316 0.003466423 0.3226924653
0.3318312167 0.7446506791 0.42384899
0.342545615 0.7556802067 0.3746888098
0.1131314405 0.462294772 0.8744839757
0.1131314405 0.4200674377 0.9041061356
0.921123121 0.8902404437 0.2773138373
0.9230138972 0.9416065295 0.2823559071
0.596855009 0.0668074244 0.5023162008
0.5962247503 0.0154413387 0.5064128825
0.0494753096 0.835407935 0.0910723852
0.0482147922 0.881731951 0.1137616992
0.1068288532 0.7370875744 0.6375066965
0.076891564 0.7172344247 0.6740617023
0.1402325655 0.2240569754 0.3674408345
0.1915986512 0.2183846469 0.3690164813
0.8631393187 0.0809882457 0.1868717108
0.8281599597 0.1061985945 0.1585100684
0.3144991019 0.9976995557 0.458828349
0.350423849 0.9942331327 0.4956984842
0.1027321716 0.3557810481 0.4925471906
0.1229004506 0.3375035452 0.5363501717
0.3964327356 0.9397157533 0.7213311064
0.4219582138 0.9069422998 0.6907635584
0.2697507327 0.3267891469 0.6838307125
0.3009485394 0.3472725554 0.6482210948
0.0986354899 0.8313112533 0.8209119844
0.0913875146 0.8694419059 0.7871931428
0.7333060221 0.5130305991 0.9220685091
0.7005325686 0.5130305991 0.8823622097
0.0942236788 0.6349856616 0.8202817256
0.1282576498 0.6611413985 0.8486433681
0.7808905556 0.4875051209 0.4500047269
0.797907541 0.4563073142 0.4875051209
0.8499038855 0.4128194624 0.6444395424
0.8905555731 0.3844578199 0.6308889799
0.782151073 0.3022090568 0.2372924085
0.7424447736 0.2858223301 0.265654051
0.4884505089 0.4115589449 0.804840387
0.43866007 0.4247943781 0.8064160338
0.2527337472 0.5902372924 0.1919137806
0.2804651309 0.5943339741 0.235086503
0.6791037721 0.3378186746 0.8061009044
0.6809945483 0.3485330728 0.8562064728
0.804840387 0.8124034916 0.8291053477
0.8495887562 0.8224876312 0.8054706457
0.0444332398 0.2354016324 0.6630321747
0.0422273343 0.2867677181 0.6633473041
0.6759524785 0.6305738506 0.1638672675
0.7128226137 0.6636624334 0.1493713169
0.720070589 0.585510352 0.5539974159
0.712192355 0.6365613084 0.5568335802
0.4304667066 -0.0160715974 0.0356096177
0.4818327924 -0.0160715974 0.0397062994
0.966501749 0.2357167617 0.7301547285
0.9488545048 0.212397189 0.7723820628
0.9724892068 0.250842971 0.4153404973
1.0074685658 0.2451706425 0.3778401034
0.9075725585 0.0289919012 0.9236441559
0.859042637 0.019222891 0.9104087228
0.0608199666 0.5914978099 0.8987489364
0.080357987 0.5461191819 0.913244887
0.5366653011 0.9091482053 0.8606182838
0.5823590584 0.9189172155 0.882677339
0.484984086 0.0441181105 0.0343491003
0.5347745249 0.0441181105 0.0466391454
0.2013676614 0.4812025336 -0.0129203038
0.2004222733 0.5117700816 0.0283616425
0.5744808244 0.6529480352 0.9349888129
0.588976775 0.6069391485 0.91671131
0.1024170422 0.142438471 0.5965398796
0.0677528125 0.1206945451 0.6277376863
0.0081933634 0.4162858854 0.854630826
0.0519963445 0.4147102386 0.881731951
0.3655500583 0.9346736835 0.769861028
0.3510541077 0.9819430876 0.755049948
0.3078813853 0.3737434217 0.5817287997
0.2810953897 0.3299404406 0.582043929
0.0091387515 0.2142879652 0.30063341
-0.0261557369 0.2489521949 0.3148142312
0.6942299814 0.6942299814 0.2924400466
0.7232218826 0.6630321747 0.3214319478
0.7912898245 0.6523177764 0.9579932562
0.8218573725 0.6195443229 0.9832036051
0.5817287997 0.6879273942 0.6954904988
0.5476948287 0.7263731762 0.6951753695
0.7036838622 0.0059874579 0.1979012385
0.7408691268 0.0028361642 0.1622916207
0.3891847603 0.0567232849 0.5038918476
0.4206976964 0.0800428576 0.4704881354
0.5073582706 0.6299435918 0.8656603536
0.4887656383 0.593388586 0.8347776762
0.963035326 0.8996943245 0.5360350424
0.9608294205 0.9283710963 0.4931774493
0.4484290801 0.897488419 0.3542054013
0.4225884726 0.8571518608 0.335612769
0.7266883055 0.7582012416 0.758516371
0.7673399931 0.727948823 0.7670248637
0.6289982038 0.9573629975 0.5401317241
0.5814136703 0.939400624 0.5325686194
0.9576781269 0.9119843696 0.3403397095
0.9412914001 0.9110389815 0.3891847603
0.9135600164 0.1206945451 0.8729083289
0.8996943245 0.0721646236 0.8839378565
0.4068320045 0.1279425204 0.0415970756
0.3671257051 0.1607159739 0.0412819462
0.4087227807 0.0633410015 0.200107144
0.4134497211 0.0122900451 0.1947499449
0.316389878 -0.0242649608 0.6740617023
0.3463271673 0.0167018561 0.6646078215
0.1084045 0.8628241893 0.3255286295
0.0828790218 0.8851983739 0.3639744115
0.443071881 0.6520026471 0.0037815523
0.4689124886 0.6337251442 0.0444332398
0.9330980367 0.2751079318 0.2637632748
0.9340434248 0.31544449 0.23162008
0.2558850408 1.0002205906 0.5536822866
0.2454857719 0.9611445498 0.5218542212
0.227208269 0.3129234551 0.0548325087
0.2177543882 0.3633441528 0.0510509564
0.7761636152 0.4916018025 0.2776289667
0.7563104654 0.5224844799 0.2413890902
0.3983235118 0.8804714335 0.4320423534
0.4459080453 0.9003245832 0.4307818359
0.3223773359 0.3138688432 0.7247975294
0.3157596193 0.2977972458 0.7733274509
0.5483250874 0.3334068635 0.6677591151
0.5451737938 0.30063341 0.628367945
0.3308858286 0.8785806574 0.420382567
0.3286799231 0.928055967 0.4345633883
0.269120474 0.4437021397 0.6122963477
0.2303595626 0.4774209813 0.6151325119
0.6267922982 0.4235338606 0.9179718274
0.6538934233 0.4569375729 0.8892950556
0.1525226105 0.9022153594 0.9230138972
0.1465351527 0.9321526487 0.881731951
0.0523114739 0.9995903318 0.9349888129
0.0557778968 1.020703999 0.9816279583
0.477105852 0.0018907762 0.9290013551
0.4383449406 0.0107143983 0.9614596792
0.2161787414 0.5458040526 0.5754262125
0.2019979201 0.5486402168 0.6245863927
0.8246935367 0.2139728358 0.5971701383
0.8023193521 0.2546245234 0.6192291936
0.1619764913 0.9624050673 0.4569375729
0.1355056251 0.928055967 0.4292061891
0.1960104623 0.8105127155 0.5914978099
0.2268931396 0.8517946617 0.5924431979
0.5177575395 0.7033687329 0.8937068667
0.4717486528 0.6986417925 0.8710175527
0.1229004506 0.673746573 0.6854063593
0.1490561876 0.6954904988 0.7241672707
0.1172281221 0.5341442662 0.5076733999
0.1418082123 0.5328837488 0.5527368985
0.1563041629 0.265654051 0.2234267167
0.1099801469 0.2445403838 0.2168090001
0.5212239624 0.8001134466 0.6901332997
0.5527368985 0.7878234015 0.7288942111
0.4881353796 0.7531591718 0.7430750323
0.5060977531 0.7169192954 0.7749030977
0.6145022532 0.8448618158 0.6044181136
0.5829893171 0.8776352693 0.5801531529
0.6447546718 0.8902404437 0.4140799798
0.6488513535 0.9318375193 0.4443323984
0.0516812151 0.23162008 0.2048340844
0.0516812151 0.2070399899 0.2502127123
0.3491633315 0.3126083257 0.6031575962
0.3857183374 0.2804651309 0.5858254814
0.8004285759 0.7944411181 0.1348753663
0.8480131094 0.7903444364 0.153783128
0.7749030977 0.5168121514 0.6148173825
0.7645038288 0.5309929726 0.5666025904
0.7225916239 0.0633410015 -3.151293606e-04
0.7292093404 0.0170169855 0.0211136672
0.5492704755 0.8927614786 0.4581980903
0.543598147 0.9431821763 0.4670217124
0.3885545016 0.5379258185 0.5369804305
0.3605079885 0.5064128825 0.5659723316
0.042857593 0.0696435887 0.5376106892
0.0731100117 0.0526266032 0.4994800366
0.419437179 0.6289982038 0.3261588882
0.4200674377 0.5955944915 0.3649197996
0.5996911732 0.5965398796 0.766394605
0.6400277314 0.5713295308 0.7862477547
0.4799420162 0.3258437589 0.3444363911
0.4944379668 0.3321463461 0.393281442
0.9847792519 0.5886616456 0.508618788
0.939400624 0.5681782372 0.4963287429
0.0397062994 0.7588315003 0.3028393155
0.0592443198 0.7156587779 0.2826710365
0.8483282387 0.2401285728 0.7036838622
0.86250906 0.2684902152 0.7440204204
0.0122900451 0.7878234015 0.3693316106
0.0337188416 0.7613525352 0.4077773926
0.3378186746 0.0923329027 0.1109255349
0.3069359972 0.1295181672 0.092648032
0.7213311064 0.1165978634 0.1137616992
0.7203857183 0.1036775596 0.0639712602
0.3721677749 0.4689124886 0.8278448303
0.3894998897 0.4834084392 0.7815208143
0.8168153027 0.2933854347 0.2959064696
0.8580972489 0.3217470772 0.3078813853
0.3482179435 0.4433870104 0.1875019696
0.3876091135 0.4547316673 0.1563041629
0.5577789683 0.8495887562 0.9113541109
0.5688084959 0.8070462925 0.9378249772
0.2492673242 0.6226956166 0.686036618
0.2086156367 0.5955944915 0.7021082154
0.0986354899 0.0475845335 0.6715406674
0.1484259288 0.0589291904 0.6787886427
0.061135096 0.4868748621 0.0954841963
0.0904421265 0.457882961 0.0646015189
0.6535782939 0.554942804 0.8634544481
0.6185989349 0.535719913 0.8955976428
0.2016827908 0.1408628242 0.450950115
0.2423344783 0.1317240727 0.4206976964
0.8064160338 0.0075631047 0.4541014086
0.8445466864 0.0116597863 0.4197523083
0.1320392021 0.1077742413 0.0031512936
0.1071439826 0.0935934201 0.0456937573
0.3939117008 0.731415246 0.9567327388
0.3929663127 0.7827813317 0.9526360571
0.8489584975 0.9570478681 0.3718526455
0.812718621 0.9204928623 0.3724829042
0.3501087196 0.0775218227 0.8823622097
0.3400245801 0.0986354899 0.928055967
0.4178615322 0.5467494406 0.9441275644
0.3768947153 0.5212239624 0.9617748086
0.2325654681 0.3847729493 0.4043109697
0.1997920146 0.4087227807 0.4358239057
0.2596665931 0.6813096776 0.7941259887
0.2495824536 0.6315192386 0.801373964
0.3605079885 0.1071439826 0.7351967983
0.3157596193 0.1263668736 0.7522137838
0.3847729493 0.2584060757 0.5152365046
0.3778401034 0.2095610248 0.5297324552
0.3403397095 0.335612769 0.9497998929
0.3226924653 0.3135537138 0.9926574859
0.4796268868 0.1175432515 0.0573535436
0.4739545583 0.1682790786 0.0627107428
0.874799105 0.7225916239 0.7292093404
0.8877194088 0.7014779567 0.774272839
0.2924400466 0.9488545048 0.3570415656
0.2716415088 0.9047363943 0.3727980336
0.8574669902 1.0115652475 0.6185989349
0.8867740207 0.9806825702 0.589922163
0.4184917909 0.2341411149 0.1667034318
0.4610342546 0.2539942646 0.145904894
0.8908707024 0.4440172691 0.1036775596
0.8495887562 0.4251095075 0.0790974695
0.6176535468 0.0699587181 0.6516875177
0.5770018593 0.049790439 0.6271074276
0.628367945 0.588976775 0.5593546151
0.620489711 0.5379258185 0.5577789683
0.5048372357 0.188762487 0.2391831847
0.4846689566 0.1906532632 0.2864525888
0.9157659219 0.7496927489 0.5136608578
0.9148205338 0.6992720512 0.5029464595
0.9267954495 0.816185044 0.5076733999
0.940346012 0.7903444364 0.4651309362
0.750638137 0.3709072574 0.7244824
0.712192355 0.4021050641 0.7099864494
0.8423407809 0.6958056282 0.1720606309
0.8937068667 0.6986417925 0.1745816658
0.8776352693 0.0986354899 0.6034727256
0.8729083289 0.0844546686 0.6526329058
0.747171714 0.3532600132 0.2845618126
0.7481171021 0.3939117008 0.316389878
0.5984306558 0.3497935903 0.2817256484
0.6409731195 0.342545615 0.2536791353
0.6898181704 0.134560237 0.3876091135
0.7103015788 0.1093498881 0.3475876847
0.1679639492 0.6245863927 0.3595626004
0.1934894274 0.6141871238 0.3157596193
0.9806825702 0.2476916774 0.0608199666
0.967447137 0.296221599 0.0504206977
0.67028015 0.2394983141 0.4969590017
0.7002174393 0.2713263795 0.5240601267
0.4134497211 0.9283710963 0.2461160306
0.4345633883 0.9702833013 0.2665994391
0.9809976996 0.1260517442 0.5187029276
1.0103047301 0.1632370088 0.4985346485
0.7440204204 0.1320392021 0.8984338071
0.7950713768 0.1339299783 0.8921312199
0.4629250307 0.816185044 0.1947499449
0.4865597328 0.7711215454 0.2019979201
0.7405539974 0.9025304888 0.6088299247
0.770806416 0.8754293638 0.6400277314
0.5713295308 0.8870891501 0.7080956733
0.5700690133 0.8725931995 0.6586203637
0.5098793055 0.4266851543 0.5874011282
0.5372955598 0.3951722182 0.6176535468
0.235086503 0.4295213185 0.686036618
0.2089307661 0.385403208 0.6869820061
0.2300444332 0.2946459522 0.6025273375
0.2032584376 0.2990577632 0.5590394857
0.9195474742 0.9816279583 0.1131314405
0.8959127722 0.9687076545 0.0693284593
0.6605111398 0.3132385844 0.3718526455
0.6343554029 0.3393943214 0.3362430278
0.8874042795 0.2048340844 0.4613493839
0.9346736835 0.1903381338 0.4755302051
0.2918097879 0.4282608011 0.5388712066
0.3264740176 0.4443323984 0.5729051776
0.8114581036 0.2937005641 0.3655500583
0.7972772823 0.3264740176 0.4027353229
0.9617748086 0.8543156966 0.6063088898
0.947278858 0.9034758768 0.6100904421
0.9419216588 0.1285727791 0.0778369521
0.9598840324 0.1011565248 0.0381306526
0.8382440992 0.8842529859 0.1002111367
0.8814168216 0.9110389815 0.0939085495
0.7500078782 0.7084108026 0.6479059654
0.7433901617 0.7046292503 0.6989569218
0.0223741846 0.5114549523 0.7396086093
0.0434878518 0.5558881921 0.7547348186
0.2246872341 0.5316232313 0.1944348155
0.1856111934 0.5139759871 0.2231115873
0.2190149056 0.6573598462 0.6261620395
0.1830901585 0.6258469102 0.6075694072
0.7597768884 0.8905555731 0.142438471
0.7931806006 0.91671131 0.1137616992
0.1846658053 0.9192323449 0.5467494406
0.1676488198 0.8707024233 0.5495856049
0.7676551224 0.9047363943 0.5517915104
0.7632433114 0.9557873507 0.54706457
0.1834052879 -0.0154413387 0.8322566414
0.193174298 0.0340339709 0.8429710396
0.173006019 0.6822550657 0.1068288532
0.2086156367 0.7093561907 0.1317240727
0.6056786311 0.30063341 0.4087227807
0.5716446601 0.308511644 0.446538304
0.3513692371 0.6400277314 0.3529448839
0.3274194057 0.6832004538 0.3378186746
1.0238552926 0.0015756468 0.3453817792
0.9876154161 -0.0277313837 0.3664954464
0.185296064 0.4903412851 0.4307818359
0.1673336905 0.4585132197 0.4673368418
0.3097721615 0.3986386412 0.4295213185
0.2782592254 0.4333028708 0.4506349857
0.49286232 0.5114549523 0.8234330193
0.4503198563 0.4906564145 0.8436012983
0.8256389248 0.119749157 0.0866605742
0.7881385309 0.0879210916 0.1011565248
0.4292061891 0.1783632181 0.134560237
0.4131345917 0.1361358838 0.1099801469
0.027101125 0.8168153027 0.7862477547
-0.0100841395 0.8064160338 0.7525289131
0.265654051 0.9520057984 0.7928654713
0.2341411149 0.9466485992 0.7525289131
0.9192323449 0.5139759871 0.9986449437
0.9469637286 0.4777361107 0.9750102417
0.6819399363 0.5038918476 0.4566224435
0.7162890366 0.5227996092 0.4232187313
0.0910723852 0.9419216588 0.1534679986
0.0885513503 0.9510604103 0.1027321716
0.9267954495 0.8193363376 0.1525226105
0.8892950556 0.8436012983 0.1273122617
0.3189109129 0.8836227271 0.1786783475
0.366180317 0.8725931995 0.1963255917
0.7320455047 0.8183909495 0.0519963445
0.7304698579 0.8357230643 0.100526266
0.304099833 0.6182838055 0.5565184508
0.3100872908 0.5700690133 0.5735354363
0.9104087228 0.6970661457 0.1147070873
0.958623515 0.7150285192 0.1147070873
0.9809976996 0.262187628 0.6639775628
0.9321526487 0.2766835786 0.6715406674
0.7761636152 0.9431821763 0.7960167649
0.7443355497 0.9368795891 0.7559953361
0.1566192922 0.0854000567 0.3907604071
0.1355056251 0.12321558 0.4184917909
0.1559890335 1.0191283522 0.3674408345
0.1490561876 0.9734345949 0.3904452778
0.1402325655 0.8105127155 0.0450634986
0.138972048 0.8584123783 0.0264708663
0.7686005105 0.0822487631 0.4380298112
0.7374027038 0.1178583809 0.458828349
0.7701761573 0.6075694072 0.242964737
0.7361421864 0.6226956166 0.2073551193
0.4575678316 0.477105852 0.4175464028
0.4531560205 0.524375256 0.3980083824
0.6844609712 0.7389783506 0.4414962342
0.689503041 0.7667097343 0.4843538272
0.103992689 0.5653420729 0.2921249173
0.0579838024 0.5448586645 0.281410519
0.0538871207 0.3822519144 0.0686982006
0.0340339709 0.3564113068 0.1087196294
0.242964737 0.2470614187 0.8681813885
0.2757381905 0.2738474144 0.897488419
0.9343585542 0.4711183941 0.1600857152
0.9800523115 0.4856143447 0.1418082123
0.577632118 0.5155516339 0.1058834652
0.6113509596 0.5177575395 0.0671225538
0.3677559638 0.9646109728 0.4213279551
0.3835124319 0.9548419626 0.3734282923
0.2602968519 0.5987457851 0.9778464059
0.289288753 0.6063088898 0.9356190716
0.3627138941 0.9299467431 0.0838244099
0.4039958403 0.9028456181 0.0693284593
0.4342482589 0.3330917342 0.7361421864
0.4462231746 0.3560961775 0.7808905556
0.6182838055 0.3526297545 0.9217533798
0.627422557 0.3608231179 0.9718589481
0.7925503419 0.3239529827 0.9765858885
0.8199665963 0.3261588882 0.9330980367
0.2357167617 0.6583052343 0.0252103488
0.2300444332 0.6088299247 0.0387609114
0.855576214 0.9315223899 0.628367945
0.8445466864 0.8855135033 0.6078845366
0.4884505089 0.9044212649 0.2051492138
0.4868748621 0.8653452242 0.238552926
0.2448555132 0.5798380235 0.7509532663
0.273532285 0.5615605206 0.7897141777
0.7399237387 0.3444363911 0.1131314405
0.7566255948 0.392336054 0.1206945451
0.4225884726 0.0315129361 0.7824662024
0.42384899 0.0529417326 0.8294204771
0.4503198563 0.770806416 0.0910723852
0.4733242996 0.7941259887 0.1307786847
0.0548325087 0.5565184508 0.6428638956
0.0277313837 0.5656572023 0.6854063593
0.5146062459 0.1222701919 0.8054706457
0.4692276179 0.0983203605 0.804840387
0.9371947184 1.0043172722 0.457882961
0.940346012 0.9642958434 0.4257397662
0.7257429175 0.9999054612 0.3636592821
0.766394605 0.9693379132 0.3715375162
0.1559890335 0.9775312766 0.2054643431
0.1172281221 1.005892919 0.2246872341
0.8719629408 0.947278858 -9.4538808181e-04
0.8596728957 0.993602874 0.0176472442
0.134560237 0.4043109697 0.782151073
0.1102952762 0.4336180002 0.8168153027
0.4232187313 0.6762676079 0.6917089465
0.3986386412 0.631834368 0.7005325686
0.2101912835 0.6806794189 0.3148142312
0.2401285728 0.7216462358 0.3059906091
0.0775218227 0.4856143447 0.6129266064
0.0787823402 0.5265811616 0.582043929
0.5625059087 0.4288910598 0.7912898245
0.5335140075 0.4695427473 0.7793149088
0.7938108594 0.3857183374 0.4629250307
0.8379289698 0.3601928592 0.4556770554
9.4538808181e-04 0.5316232313 0.4682822299
0.0510509564 0.5360350424 0.4793117575
0.9910818391 0.3485330728 0.5725900482
0.9756405004 0.3964327356 0.5842498346
0.6170232881 0.0898118678 0.3037847036
0.6494816122 0.0778369521 0.3416002269
0.3781552327 0.7197554596 0.2713263795
0.3803611382 0.6699650206 0.2580909463
0.3245832414 0.8839378565 0.8101975861
0.3264740176 0.8751142344 0.7594617591
0.7128226137 0.4014748054 0.4739545583
0.7377178332 0.4112438156 0.5180726688
0.0072479753 0.8262691835 0.30063341
0.0444332398 0.8420256515 0.3327766048
0.3327766048 0.1269971323 0.316389878
0.3501087196 0.0841395393 0.339079192
0.2807802603 0.0910723852 0.4897110264
0.3302555699 0.0901269971 0.504206977
0.4232187313 0.2007374027 0.2593514638
0.388869631 0.1717455015 0.2845618126
0.1377115306 0.4210128258 0.5291021965
0.1326694608 0.4720637822 0.5291021965
0.770806416 0.1897078751 0.643179025
0.7500078782 0.1443292472 0.654523682
0.3516843664 0.4184917909 0.6349856616
0.3293101818 0.4367692938 0.6775281253
0.7723820628 0.7017930861 0.1559890335
0.7947562474 0.7418145149 0.1796237355
0.5331988781 0.7884536602 0.5388712066
0.5807834116 0.8083068099 0.5363501717
0.7329908928 0.3400245801 0.5105095642
0.7641886995 0.3069359972 0.5347745249
0.0954841963 0.7938108594 0.4326726121
0.1210096745 0.7490624902 0.4307818359
0.6305738506 0.4140799798 0.0315129361
0.6371915671 0.3633441528 0.0371852646
0.6018970788 0.8029496108 0.36964674
0.646645448 0.8281599597 0.3655500583
0.184350676 0.269120474 0.9491696341
0.1875019696 0.219330035 0.9617748086
0.7125074843 0.9321526487 0.8231178899
0.6850912299 0.8889799263 0.8196514669
0.5038918476 0.7005325686 0.2331957268
0.4745848171 0.6709104087 0.2634481455
0.4487442095 0.7547348186 0.8568367315
0.4084076513 0.7443355497 0.8867740207
0.593388586 0.1241609681 0.6935997227
0.5672328491 0.1638672675 0.6734314436
0.0296221599 0.7099864494 0.1351904957
-0.0047269404 0.7125074843 0.173006019
0.0075631047 0.3403397095 0.1540982573
0.0425424637 0.3214319478 0.1871868402
0.574165695 0.1367661425 0.8379289698
0.589922163 0.0992657486 0.8067311631
0.3069359972 0.0838244099 0.9939180033
0.3381338039 0.1229004506 1.0071534365
0.8193363376 0.924589544 0.2300444332
0.8042101283 0.8833075978 0.2565152995
0.5026313302 0.2725868969 0.966501749
0.5146062459 0.3182806542 0.9869851574
0.3976932531 0.6775281253 0.1648126556
0.4424416223 0.6891879116 0.1875019696
0.4251095075 0.0917026439 0.5892919043
0.4695427473 0.1090347588 0.5703841427
0.8672360004 0.419437179 0.9444426937
0.8757444931 0.4629250307 0.9702833013
0.4881353796 0.0047269404 0.4115589449
0.4411811048 -0.0085084927 0.3954873476
0.2653389216 0.7613525352 0.5874011282
0.24643116 0.7140831311 0.5940188447
0.9214382504 1.0219645164 0.5395014654
0.9434973056 0.9756405004 0.5344593956
0.5152365046 0.6018970788 1.0074685658
0.5124003403 0.5533671572 0.9910818391
0.3141839725 0.6230107459 0.7232218826
0.3460120379 0.5877162575 0.7033687329
0.2186997763 0.7254277881 1.0033718842
0.2555699114 0.758516371 1.0175527054
0.1745816658 0.0163867268 0.6419185075
0.2130274478 0.0176472442 0.6078845366
0.5918129392 0.238552926 0.0053571991
0.5656572023 0.2089307661 -0.0280465131
0.1600857152 0.2262628809 0.7468565846
0.1525226105 0.2741625437 0.7295244698
0.5987457851 0.6828853244 0.0860303154
0.6494816122 0.6913938172 0.0838244099
0.1881322283 0.1339299783 0.9346736835
0.1919137806 0.1726908896 0.900954842
0.8839378565 0.2580909463 0.3116629376
0.9063120411 0.2117669303 0.3110326789
0.1320392021 0.3170201368 0.1323543315
0.0954841963 0.3434910031 0.1569344216
0.1525226105 0.1534679986 0.7604071471
0.1591403271 0.1263668736 0.7169192954
0.4036807109 0.273532285 0.4537862793
0.4405508461 0.2382377966 0.4600888665
0.8631393187 0.8464374626 0.5385560773
0.9085179466 0.8650300949 0.5536822866
0.2763684492 0.0173321148 0.180884253
0.24643116 0.0214287965 0.2221661992
0.817130432 0.5281568084 0.0526266032
0.8558913434 0.4944379668 0.0519963445
0.4251095075 0.1815145117 0.5974852677
0.4566224435 0.2142879652 0.6217502285
0.7232218826 0.188762487 0.1128163111
0.7099864494 0.193174298 0.0633410015
0.9163961806 0.3047300917 0.4118740743
0.921123121 0.2643935335 0.4437021397
0.2719566382 0.6954904988 0.5124003403
0.2609271106 0.6746919611 0.4663914537
0.54706457 0.7134528724 0.1055683358
0.5130305991 0.7084108026 0.0674376832
0.8524249204 0.1414930829 0.9362493304
0.8268994422 0.1859263228 0.9296316138
0.8833075978 0.8770050106 0.998014685
0.8584123783 0.8886647969 0.9545268333
0.2634481455 0.7761636152 0.1011565248
0.2186997763 0.7720669335 0.0756310465
0.115337346 0.1115557937 0.939400624
0.0794125989 0.1125011817 0.9762707591
0.647590836 0.8272145716 0.5568335802
0.693914852 0.8180758201 0.5766867299
0.8933917373 0.8864588914 0.4846689566
0.8779503986 0.8921312199 0.4358239057
0.2810953897 0.4585132197 0.1626067501
0.3126083257 0.4944379668 0.1818296411
0.4865597328 0.1871868402 0.4550467967
0.4399205874 0.1657580437 0.4553619261
0.0031512936 0.7796300381 0.0327734535
0.0519963445 0.7890839189 0.0460088866
0.4818327924 0.7670248637 0.4175464028
0.4739545583 0.7755333564 0.3674408345
0.3557810481 0.4102984275 0.0775218227
0.374058551 0.4585132197 0.0775218227
1.0137711531 0.820596855 0.9507452809
0.9784766647 0.7994831878 0.9195474742
0.165127785 0.2360318911 0.874799105
0.1509469637 0.2858223301 0.8722780701
0.4112438156 0.4109286862 0.8981186777
0.4414962342 0.3794157502 0.8707024233
0.0491601803 0.7342514102 0.7408691268
0.0378155233 0.7736425803 0.7096713201
0.2461160306 0.6904484291 0.2013676614
0.2196451643 0.681624807 0.2445403838
0.4594586078 0.5911826805 0.8943371254
0.4295213185 0.6094601834 0.9318375193
0.4147102386 0.6935997227 0.5527368985
0.3753190685 0.7118772256 0.5253206441
0.0532568619 0.3519994958 0.4421264929
0.0844546686 0.3891847603 0.4254246368
0.3894998897 0.3794157502 0.3510541077
0.3428607443 0.3910755365 0.3690164813
0.4758453345 0.8275297009 0.3009485394
0.5215390918 0.8505341443 0.3015787981
0.3009485394 0.4868748621 0.9173415687
0.2807802603 0.4689124886 0.8732234582
0.8770050106 0.5754262125 0.2593514638
0.8470677213 0.5429678883 0.2858223301
0.3605079885 0.3063057385 0.8842529859
0.3831973025 0.3510541077 0.8949673841
0.2331957268 0.7607222765 0.5218542212
0.1818296411 0.7641886995 0.5196483156
0.7427599029 0.9000094539 0.4685973592
0.732360634 0.9497998929 0.4613493839
0.8741688463 0.5480099581 0.4314120947
0.8681813885 0.5309929726 0.3831973025
0.3387640626 0.2322503388 0.0107143983
0.3901301484 0.2357167617 0.011344657
0.161661362 0.1484259288 0.2886584943
0.2060946018 0.1229004506 0.2933854347
0.1849809347 0.3453817792 0.8202817256
0.1953802036 0.3384489333 0.7701761573
0.380991397 0.8543156966 0.2647086629
0.4191220496 0.8694419059 0.2338259856
0.2142879652 0.0885513503 0.3479028141
0.2268931396 0.0513660858 0.3813065263
0.2536791353 0.894021996 0.1279425204
0.2240569754 0.8744839757 0.0904421265
0.8023193521 0.8221725018 0.0513660858
0.8524249204 0.8303658652 0.0589291904
0.1150222166 0.8615636719 0.2240569754
0.1102952762 0.9129297577 0.2262628809
0.3501087196 0.4865597328 0.3683862225
0.3453817792 0.4610342546 0.4128194624
0.5823590584 0.7518986544 0.5010556834
0.6214350991 0.7418145149 0.4689124886
0.1399174361 0.7815208143 0.9888759336
0.1351904957 0.7575709829 0.9434973056
0.79349573 0.4900261557 0.7749030977
0.7610374059 0.4953833549 0.7355119276
0.3655500583 1.0055777897 0.0179623736
0.3721677749 0.9548419626 0.0223741846
0.8514795323 0.7080956733 0.3778401034
0.8577821196 0.6630321747 0.353890272
0.1726908896 0.8684965178 0.7566255948
0.207985378 0.8870891501 0.7893990483
0.17741783 0.1077742413 0.824063278
0.142438471 0.0765764346 0.8029496108
0.6595657517 0.4553619261 0.6406579901
0.6122963477 0.4752150758 0.6453849305
0.8180758201 0.8086219393 0.3526297545
0.8004285759 0.8016890934 0.3047300917
0.4950682255 0.4802571456 0.1764724419
0.512085211 0.4541014086 0.2177543882
0.7459111965 0.5656572023 0.6526329058
0.7351967983 0.5284719377 0.6863517474
0.8366684524 0.9523209277 0.8306809945
0.8451769451 0.9069422998 0.8076765512
0.6208048404 0.516497022 0.7452809378
0.6334100148 0.4758453345 0.7162890366
0.1471654114 0.686036618 0.457882961
0.150316705 0.7153436486 0.5001102953
0.400214288 0.4506349857 0.4219582138
0.4036807109 0.4200674377 0.4632401601
0.2555699114 0.3567264362 0.2451706425
0.2905492705 0.3797308795 0.2747928024
0.1648126556 0.43866007 0.3482179435
0.1411779535 0.4437021397 0.3935965714
0.1597705858 0.1909683925 0.4270002836
0.1301484259 0.185296064 0.4685973592
0.8691267765 0.0204834084 0.3327766048
0.9044212649 0.0088236221 0.3683862225
0.1408628242 0.1402325655 0.1856111934
0.1692244666 0.1058834652 0.1597705858
0.5338291369 0.9520057984 0.0863454448
0.4941228374 0.9195474742 0.0857151861
0.6932845933 0.7046292503 0.7380329625
0.654523682 0.7270034349 0.7125074843
0.0135505625 0.0258406076 0.8792109161
0.0422273343 -0.0129203038 0.8612485425
0.7039989916 0.86250906 0.3570415656
0.7241672707 0.8350928056 0.3954873476
0.4065168752 0.2851920713 0.296221599
0.3797308795 0.3236378533 0.2751079318
0.1348753663 0.2366621498 0.0973749724
0.142438471 0.2555699114 0.1446443765
0.5946491035 0.6639775628 0.5770018593
0.5880313869 0.620489711 0.6034727256
0.0775218227 0.1229004506 0.8653452242
0.0375003939 0.115337346 0.8968581603
0.1553587748 0.7909746951 0.8120883623
0.1288879085 0.7673399931 0.8492736268
0.7622979233 0.2016827908 0.9422367882
0.7796300381 0.235086503 0.9772161472
0.0501055683 0.935934201 0.2234267167
0.057668673 0.9832036051 0.2038886963
0.1269971323 0.8527400498 0.9680773958
0.1358207544 0.831941512 0.9217533798
0.8246935367 0.7430750323 0.6854063593
0.8562064728 0.7159739073 0.6551539407
0.9598840324 0.5117700816 0.7717518041
0.9151356632 0.5026313302 0.7478019727
0.0825638925 0.1033624303 0.3081965147
0.1260517442 0.0901269971 0.2845618126
0.2779440961 0.4254246368 0.7238521413
0.3208016891 0.4121892037 0.7490624902
0.8527400498 0.3835124319 0.5725900482
0.8502190149 0.3608231179 0.5265811616
0.1733211483 0.1761573126 0.6249015221
0.1827750291 0.1607159739 0.5766867299
0.1102952762 0.458828349 0.3236378533
0.0633410015 0.4638704188 0.3034695743
0.2060946018 0.6085147953 0.543598147
0.1742665364 0.5867708694 0.5095641761
0.3542054013 0.6646078215 0.582043929
0.3220622065 0.6740617023 0.6208048404
0.8272145716 0.042857593 0.7345665396
0.8423407809 0.0081933634 0.7695458986
0.7216462358 0.0365550058 0.7301547285
0.7247975294 0.0122900451 0.6847761006
0.5146062459 0.1547285161 0.1670185611
0.4960136136 0.2004222733 0.1815145117
0.2511581004 0.9274257083 0.5905524218
0.2599817225 0.9170264394 0.6400277314
0.8404500047 0.1140768285 0.4033655816
0.8571518608 0.1588251977 0.4225884726
0.6611413985 0.2492673242 0.6009516907
0.6488513535 0.2845618126 0.6365613084
0.1474805408 0.6293133331 0.1663883024
0.1556739041 0.6006365613 0.1244760974
0.2792046135 0.1657580437 0.8382440992
0.3179655248 0.1481107995 0.866920871
0.4975892604 0.9078876879 0.5045221063
0.4474836921 0.9059969117 0.4919169319
0.3018939275 0.088236221 0.7944411181
0.2558850408 0.103992689 0.8114581036
0.6718557968 0.1550436454 0.2955913402
0.6293133331 0.1692244666 0.3211168185
0.5161818927 0.2095610248 0.8209119844
0.566287461 0.2180695175 0.8275297009
0.855576214 0.2921249173 0.5369804305
0.8209119844 0.2710112501 0.5054674944
0.647590836 0.8429710396 0.500740554
0.6003214319 0.8621939306 0.4944379668
0.076891564 0.9475939873 0.5262660322
0.0280465131 0.9312072606 0.5246903854
0.4339331295 0.4096681688 0.6633473041
0.4361390351 0.4468534333 0.6986417925
0.1547285161 0.8309961239 0.4635552894
0.1169129928 0.8637695774 0.4761604639
0.7317303753 -0.0056723285 0.9041061356
0.6989569218 0.0340339709 0.9050515237
0.5461191819 0.0195380204 0.4471685627
0.5101944348 0.0132354331 0.4834084392
0.9129297577 0.732360634 0.2388680553
0.9343585542 0.6888727823 0.2218510699
0.4068320045 0.7080956733 0.8038949989
0.3913906659 0.7090410614 0.7547348186
0.0721646236 0.4991649072 0.9759556298
0.0403365582 0.4862446034 0.9375098478
0.041912205 0.9460183405 0.79349573
0.0535719913 0.9315223899 0.8413953928
0.1254214855 6.3025872121e-04 0.0589291904
0.1569344216 0.0103992689 0.0195380204
0.7222764945 -0.0047269404 0.0844546686
0.7285790817 0.0412819462 0.1065137239
0.1865565815 0.5558881921 0.0831941512
0.2366621498 0.5521066398 0.0715343649
0.4610342546 0.0570384143 0.1553587748
0.4966438723 0.0879210916 0.1351904957
0.3280496644 0.7572558535 0.6538934233
0.3655500583 0.7276336936 0.6731163142
0.1008413954 0.2180695175 0.7112469669
0.0910723852 0.1745816658 0.6857214887
0.2710112501 0.412504333 0.9122994989
0.2974821164 0.3715375162 0.8962279016
0.928055967 0.5940188447 0.8678662591
0.924589544 0.5984306558 0.9189172155
0.3831973025 0.3226924653 0.007878234
0.4039958403 0.3122931964 0.0538871207
0.0705889768 0.7544196893 0.2199602937
0.092648032 0.7868780134 0.1868717108
0.1273122617 0.5883465162 0.0094538808
0.1739514071 0.5814136703 0.0299372893
0.6409731195 0.6009516907 0.4922320613
0.6636624334 0.6116660889 0.4474836921
0.3765795859 0.9400308827 0.8502190149
0.3592474711 0.9794220528 0.8221725018
0.3264740176 0.6687045032 0.8927614786
0.3564113068 0.6343554029 0.8684965178
0.4355087764 0.1985314972 0.4017899348
0.3920209246 0.2073551193 0.3759493272
0.4414962342 0.4191220496 0.3170201368
0.4629250307 0.3835124319 0.3472725554
0.6901332997 0.335612769 0.0063025872
0.665868339 0.2902341411 0.0053571991
0.9482242461 0.628367945 0.8023193521
0.9620899379 0.6472757067 0.8480131094
0.5360350424 0.9510604103 0.3110326789
0.5158667633 0.9926574859 0.2889736237
0.582043929 0.7679702518 0.0800428576
0.5757413418 0.7881385309 0.126682003
0.3126083257 0.6312041093 0.2987426339
0.2974821164 0.6532631645 0.2549396527
0.1106104056 1.0140862824 0.6135568651
0.0935934201 1.0175527054 0.5650269436
0.1613462326 0.5152365046 0.7229067532
0.1670185611 0.4692276179 0.700847698
0.0986354899 0.196640721 0.9501150222
0.1008413954 0.2341411149 0.9151356632
0.7966470236 0.0390760407 0.0154413387
0.8300507358 0.0567232849 0.0501055683
0.9573629975 0.4537862793 0.7137680018
0.9844641225 0.4102984275 0.7181798128
0.3705921281 0.1500015756 0.9122994989
0.3709072574 0.166073173 0.9611445498
0.3668105757 0.0605048372 0.4235338606
0.3605079885 0.0207985378 0.3913906659
0.0573535436 0.539186336 0.1550436454
0.0346642297 0.562821038 0.115337346
0.5495856049 0.4591434784 0.0724797529
0.505152365 0.4613493839 0.046324016
0.6299435918 0.4455929159 0.7884536602
0.6387672139 0.3976932531 0.8042101283
0.2521034885 0.550530993 0.3724829042
0.2168090001 0.5130305991 0.3762644566
0.427315413 0.5937037154 0.804840387
0.4490593389 0.5716446601 0.7638735701
0.6731163142 0.4824630511 0.1055683358
0.7159739073 0.458828349 0.1213248038
0.2533640059 0.796962153 0.8911858318
0.2921249173 0.7686005105 0.8725931995
0.2076702486 0.5760564712 0.8139791384
0.1796237355 0.5867708694 0.8558913434
0.9504301516 0.1121860524 0.2454857719
0.9135600164 0.0879210916 0.2722717676
0.3573566949 0.705259509 0.0204834084
0.3945419595 0.7282639524 0.0478996628
0.6904484291 0.589922163 0.2372924085
0.6633473041 0.5735354363 0.1969558504
0.7875082721 0.5675479784 0.4373995525
0.8199665963 0.5596697444 0.4764755932
0.5631361674 0.0482147922 0.3274194057
0.5262660322 0.0274162544 0.3564113068
0.5577789683 0.8458072039 0.3954873476
0.5209088331 0.8335171588 0.4295213185
0.4931774493 0.7607222765 0.6198594523
0.5187029276 0.716604166 0.6280528157
0.7389783506 0.7068351558 0.9163961806
0.6961207576 0.6923392052 0.8921312199
0.9989600731 0.161661362 0.9570478681
1.0178678347 0.1162827341 0.9728043362
0.3762644566 0.0945388082 0.2580909463
0.4260548955 0.1033624303 0.2476916774
0.835407935 0.6891879116 0.269120474
0.7982226704 0.6942299814 0.2338259856
0.2952762109 0.5341442662 0.9605142911
0.3148142312 0.497274131 0.9910818391
0.8382440992 0.4950682255 0.4679671005
0.8807865629 0.5076733999 0.4944379668
0.693914852 0.5952793622 0.8120883623
0.6608262692 0.6261620395 0.8369835818
0.8785806574 0.1578798097 0.3519994958
0.8962279016 0.1487410582 0.3047300917
0.0274162544 0.2836164245 0.5905524218
0.0718494942 0.3075662559 0.5801531529
0.1254214855 0.3598777298 0.319856301
0.0825638925 0.3460120379 0.3447515205
0.6554690701 0.2338259856 0.8952825135
0.6242712634 0.2710112501 0.9122994989
0.6305738506 0.1969558504 0.0800428576
0.5993760439 0.2372924085 0.0872908329
0.2404437021 0.1871868402 0.5417073709
0.2372924085 0.1433838591 0.5152365046
0.8218573725 0.3182806542 0.6003214319
0.7875082721 0.3173352661 0.6384520846
0.3623987647 0.2732171556 0.3831973025
0.3705921281 0.3226924653 0.3951722182
0.2388680553 0.4846689566 0.4969590017
0.2186997763 0.4452777865 0.5231147386
0.119749157 0.30063341 0.4405508461
0.1525226105 0.2650237923 0.4235338606
0.5861406107 0.9986449437 0.1222701919
0.5744808244 0.9510604103 0.1377115306
0.6882425236 0.1654429143 0.924589544
0.7068351558 0.1396023067 0.9646109728
0.3488482022 0.6280528157 0.0359247471
0.3009485394 0.6453849305 0.0283616425
0.1834052879 0.0772066933 0.8943371254
0.1626067501 0.0513660858 0.9337282955
0.6759524785 0.9501150222 0.335612769
0.6646078215 0.9082028173 0.3075662559
0.8886647969 0.7430750323 0.5703841427
0.8543156966 0.7755333564 0.5908675511
0.9759556298 0.9731194655 0.7720669335
0.9715438187 1.0140862824 0.8026344815
0.5227996092 0.5921280686 0.4994800366
0.5492704755 0.6195443229 0.5341442662
0.4525257618 0.3787854914 0.9564176094
0.4373995525 0.3674408345 1.0043172722
0.481517663 0.6100904421 0.2086156367
0.484984086 0.5732203069 0.1726908896
0.6337251442 0.7947562474 0.2571455583
0.6312041093 0.7912898245 0.308511644
0.8480131094 0.1837204172 0.8640847068
0.828475089 0.2290990452 0.8499038855
0.1525226105 0.158194939 0.1071439826
0.1474805408 0.1717455015 0.057668673
0.647590836 0.7207008477 0.9750102417
0.651057259 0.6759524785 1.0005357199
0.3863485961 0.0387609114 0.1178583809
0.3636592821 -0.0059874579 0.1058834652
0.477105852 0.9570478681 0.6371915671
0.439605458 0.9705984307 0.6696498913
0.2763684492 0.0718494942 0.1260517442
0.2615573693 0.0255254782 0.1090347588
0.2344562443 0.8350928056 0.9510604103
0.2413890902 0.7849872373 0.9605142911
0.4166010147 0.2571455583 0.9652412315
0.4427567516 0.2766835786 1.004947531
0.1099801469 0.2943308228 0.0252103488
0.1500015756 0.2984275045 -0.0069328459
0.8811016922 0.2908643998 0.905366653
0.8647149655 0.2703809914 0.9497998929
0.0696435887 0.1462200233 0.1531528693
0.0775218227 0.1714303722 0.1972709797
0.5376106892 0.6898181704 0.8335171588
0.577632118 0.7188100715 0.8190212082
0.4433870104 0.5962247503 0.6970661457
0.4355087764 0.5461191819 0.6876122648
0.127627391 0.5227996092 0.1080893707
0.1626067501 0.5350896543 0.1436989884
0.5136608578 0.6567295875 0.1288879085
0.539186336 0.6308889799 0.1654429143
0.5325686194 0.5057826238 0.3935965714
0.5691236252 0.5407619828 0.4027353229
0.6986417925 0.8915009611 0.9384552359
0.662401916 0.8662906123 0.9122994989
-0.011344657 0.8820470803 0.4109286862
-0.0081933634 0.8309961239 0.4150253679
0.8010588347 0.1884473576 0.7210159771
0.7884536602 0.1934894274 0.770806416
0.8962279016 0.3226924653 0.0299372893
0.9075725585 0.3620836353 0.061135096
0.7446506791 0.5335140075 1.009359342
0.7478019727 0.5675479784 0.97091356
0.5706992721 0.7207008477 0.3466422967
0.5306778433 0.7109318375 0.3157596193
0.450950115 0.5511612517 0.5757413418
0.4685973592 0.5347745249 0.5303627139
0.1509469637 0.3384489333 0.6970661457
0.1900230044 0.3091419028 0.6806794189
0.1811993823 0.7389783506 0.8795260454
0.1947499449 0.7815208143 0.9050515237
0.7692307692 0.7588315003 0.5829893171
0.7345665396 0.7222764945 0.5930734567
0.8694419059 0.8836227271 0.8959127722
0.8445466864 0.8423407809 0.8779503986
0.3135537138 0.0031512936 0.3003182807
0.2861374594 0.042857593 0.3182806542
0.2861374594 0.8565216021 0.8697570353
0.2833012952 0.9078876879 0.8697570353
0.512085211 0.1436989884 0.6910786878
0.47805124 0.180884253 0.6809945483
0.2064097312 0.8133488797 0.473639429
0.2095610248 0.8615636719 0.4919169319
0.207985378 0.8517946617 0.0204834084
0.2536791353 0.8335171588 0.034979359
0.0334037122 0.7039989916 0.870387294
0.0308826773 0.6863517474 0.8221725018
0.2952762109 0.5020010714 0.3334068635
0.3352976397 0.5161818927 0.304099833
0.727948823 0.3639744115 0.6529480352
0.6932845933 0.3378186746 0.6252166514
0.3406548388 0.828475089 0.3116629376
0.3204865597 0.8757444931 0.3104024202
0.3753190685 0.1588251977 0.4834084392
0.3989537705 0.1244760974 0.5136608578
0.4433870104 0.8788957867 0.8032647402
0.3945419595 0.8946522548 0.8004285759
0.4843538272 0.766394605 0.5568335802
0.4619796426 0.8098824567 0.5404468534
0.9888759336 0.4364541644 0.0318280654
1.0030567548 0.4786814988 0.0066177166
0.8577821196 0.5974852677 0.3724829042
0.8417105222 0.5978003971 0.3236378533
0.6822550657 0.7317303753 0.046324016
0.7090410614 0.7626130527 0.0778369521
0.6321494974 0.4938077081 0.1786783475
0.6576749756 0.4515803737 0.1938045568
0.7528440425 0.9163961806 0.2338259856
0.7188100715 0.9444426937 0.2076702486
0.7575709829 0.5625059087 0.5079885293
0.7169192954 0.5316232313 0.500740554
-0.0167018561 0.323322724 0.4616645133
0.007878234 0.3239529827 0.5070431412
0.6097753128 0.8218573725 0.8792109161
0.6416033782 0.8410802634 0.8439164277
0.3141839725 0.3340371222 0.4796268868
0.3507389784 0.3126083257 0.4503198563
0.7544196893 0.2432798664 0.8328869001
0.7229067532 0.2448555132 0.7922352126
0.3482179435 0.9267954495 0.508618788
0.3220622065 0.9343585542 0.5521066398
0.8785806574 0.1963255917 0.8004285759
0.8829924684 0.19222891 0.7493776195
0.6970661457 0.4172312734 0.0201682791
0.7266883055 0.3910755365 0.0532568619
0.809252198 0.2990577632 0.84769798
0.7991680585 0.2706961208 0.889610185
0.7739577096 0.8202817256 0.2521034885
0.8026344815 0.8168153027 0.2095610248
0.9406611414 0.1490561876 0.9283710963
0.9668168783 0.1789934768 0.8955976428
0.8593577664 0.8429710396 0.346957426
0.8656603536 0.8874042795 0.3721677749
0.0214287965 0.2587212051 0.7616676646
0.0412819462 0.3047300917 0.7496927489
0.9378249772 0.608199666 0.2067248606
0.9661866196 0.623956134 0.2467462894
0.3658651877 0.2391831847 0.3239529827
0.3226924653 0.2149182239 0.3375035452
0.0652317776 0.3044149623 0.874799105
0.0337188416 0.3444363911 0.881731951
0.6803642895 0.2924400466 0.1355056251
0.7147133898 0.257775817 0.1191188983
0.2990577632 0.7512683957 0.7726971922
0.3280496644 0.7096713201 0.7812056849
0.2161787414 0.0794125989 0.7005325686
0.1947499449 0.0623956134 0.7440204204
0.3822519144 0.6453849305 0.9334131661
0.3781552327 0.6409731195 0.9847792519
0.6072542779 0.5076733999 0.3642895409
0.6261620395 0.5227996092 0.3189109129
0.153783128 0.9554722213 0.2776289667
0.1673336905 0.9520057984 0.3274194057
0.374058551 0.8707024233 0.5666025904
0.3434910031 0.8391894873 0.593388586
0.2338259856 0.8962279016 0.2363470205
0.1871868402 0.8795260454 0.2227964579
0.5152365046 0.2319352094 0.0825638925
0.5291021965 0.2120820597 0.0371852646
0.2325654681 0.3545205307 0.9475939873
0.230674692 0.3302555699 0.9929726153
0.0063025872 0.4323574827 0.4229036019
0.0334037122 0.4667065831 0.4500047269
0.265654051 0.0639712602 0.5593546151
0.2149182239 0.0598745785 0.5653420729
0.8987489364 0.4862446034 0.270065862
0.9343585542 0.4670217124 0.2382377966
0.5587243563 0.8792109161 0.1569344216
0.581098541 0.8423407809 0.1288879085
0.5984306558 0.0743705291 0.1522074812
0.5502158636 0.0573535436 0.146850282
0.2120820597 0.3709072574 0.1745816658
0.2439101251 0.3305706993 0.1761573126
0.0315129361 0.2139728358 0.9450729524
-0.0144959506 0.2366621498 0.9422367882
0.0693284593 0.7128226137 0.4553619261
0.027101125 0.7137680018 0.4846689566
0.1399174361 0.4890807677 0.2861374594
0.1878170989 0.4714335235 0.2937005641
0.7613525352 0.7355119276 1.0062080484
0.7109318375 0.7301547285 0.9970692969
0.0567232849 0.1449595059 0.0797277282
0.0954841963 0.1748967951 0.0948539375
0.5341442662 0.8606182838 0.8350928056
0.5398165947 0.859042637 0.7840418492
0.6520026471 0.3649197996 0.1783632181
0.692969464 0.3542054013 0.207985378
0.9538965745 0.1247912268 0.4481139508
0.9097784641 0.1156524753 0.4232187313
0.404626099 0.4846689566 0.639712602
0.3901301484 0.5331988781 0.6488513535
0.0359247471 0.1490561876 0.2943308228
0.0081933634 0.1471654114 0.2511581004
0.6813096776 0.6277376863 0.6135568651
0.6746919611 0.6633473041 0.6501118709
0.5596697444 0.5959096209 0.3494784609
0.5467494406 0.6400277314 0.3258437589
0.2287839158 0.9135600164 0.4758453345
0.2539942646 0.935934201 0.4367692938
1.004947531 0.5429678883 0.569753884
0.9731194655 0.5294173258 0.6078845366
0.9460183405 0.2785743548 0.8918160905
0.9939180033 0.2955913402 0.9003245832
0.0838244099 0.9176566981 0.0258406076
0.0857151861 0.9305770019 -0.0239498314
0.9753253711 0.7203857183 0.3787854914
0.9293164844 0.7002174393 0.3674408345
0.7824662024 0.8776352693 0.8892950556
0.7329908928 0.886143762 0.8776352693
0.2199602937 0.1474805408 0.1919137806
0.2606119812 0.1314089434 0.219330035
0.297166987 0.0220590552 0.8038949989
0.2955913402 0.0211136672 0.7525289131
0.5417073709 0.3274194057 0.2631330161
0.5344593956 0.342545615 0.3116629376
0.4118740743 0.3579869536 0.1058834652
0.3614533766 0.3519994958 0.1131314405
0.9759556298 0.9627201966 0.6277376863
0.9327829074 0.9728043362 0.6535782939
0.9075725585 0.2943308228 0.5943339741
0.9283710963 0.3321463461 0.566287461
0.7143982605 0.2083005074 0.5577789683
0.7462263259 0.1988466265 0.5971701383
0.4685973592 0.8486433681 0.7194403303
0.4988497778 0.8779503986 0.6901332997
0.5530520279 0.3000031513 0.1979012385
0.5338291369 0.2615573693 0.2262628809
0.9220685091 0.7563104654 0.6453849305
0.9507452809 0.7216462358 0.6705952794
0.7307849872 0.1780480887 0.4304667066
0.6847761006 0.1862414521 0.4522106325
0.5962247503 0.3053603504 0.86250906
0.5609302619 0.3179655248 0.897488419
0.7619827939 0.9564176094 0.9671320077
0.7556802067 0.9283710963 0.924589544
0.4433870104 0.2527337472 0.6879273942
0.489395897 0.2669145684 0.6699650206
0.2552547821 0.462294772 0.812718621
0.3031544449 0.4433870104 0.8133488797
0.1484259288 0.2584060757 0.5464343113
0.1566192922 0.2829861658 0.5020010714
0.8751142344 0.2032584376 0.6542085526
0.8949673841 0.1701698547 0.6885576529
0.932467778 0.3765795859 0.9315223899
0.8902404437 0.3475876847 0.9261651908
-0.0151262093 0.5139759871 0.2363470205
0.0122900451 0.4827781804 0.2665994391
0.60126682 0.9441275644 0.3951722182
0.5870859988 0.9759556298 0.3573566949
0.1150222166 0.5524217691 0.7947562474
0.0822487631 0.566287461 0.8322566414
0.4638704188 0.817130432 0.0456937573
0.4408659755 0.8231178899 0.0
0.9954936501 0.8265843129 0.1597705858
0.9891910629 0.7761636152 0.1522074812
0.6075694072 0.0494753096 0.0359247471
0.5883465162 0.0091387515 0.0614502253
0.9520057984 0.5054674944 0.539186336
0.947278858 0.4626099014 0.5111398229
0.7897141777 0.9926574859 0.1096650175
0.8372987111 0.9759556298 0.0992657486
0.5801531529 0.7572558535 0.4247943781
0.5395014654 0.7594617591 0.393281442
0.1225853213 0.8253237954 0.2839315539
0.081303375 0.7994831878 0.2669145684
0.4021050641 0.2098761542 0.7021082154
0.4184917909 0.1619764913 0.7115620962
0.6371915671 0.3586172124 0.6601960105
0.635300791 0.3573566949 0.6088299247
0.7903444364 0.2716415088 0.0362398765
0.7686005105 0.2275233984 0.0510509564
0.7361421864 0.7641886995 0.8533703085
0.7333060221 0.8032647402 0.8199665963
0.419437179 0.7597768884 0.6841458419
0.443071881 0.7380329625 0.7241672707
0.5902372924 0.9661866196 0.2744776731
0.6277376863 0.9330980367 0.2634481455
0.0872908329 0.0488450509 0.1049380771
0.1282576498 0.0636561308 0.1323543315
0.681624807 0.7465414553 0.2083005074
0.692969464 0.7541045599 0.1585100684
0.6141871238 0.1036775596 0.5536822866
0.5647118142 0.1143919579 0.5625059087
0.6365613084 0.2019979201 0.4348785176
0.6252166514 0.250842971 0.446538304
0.9992752025 0.3926511833 0.9252198027
0.9873002868 0.4055714871 0.9737497243
0.7197554596 0.2275233984 0.2265780103
0.6772129959 0.2476916774 0.2473765481
0.8587275076 0.4641855482 0.9041061356
0.881731951 0.5076733999 0.8880345382
0.0207985378 0.5562033215 0.9422367882
0.0337188416 0.5984306558 0.9690227839
0.6664985977 0.9999054612 0.3872939842
0.6450698012 1.0203888696 0.3453817792
0.1367661425 0.0709041061 0.5656572023
0.1597705858 0.1112406643 0.5877162575
0.5262660322 0.1222701919 0.6167081587
0.4988497778 0.1610311033 0.5965398796
0.1235307094 0.2086156367 0.6041029843
0.0876059622 0.242964737 0.6176535468
0.774272839 0.1137616992 0.5124003403
0.7730123216 0.1528377399 0.5458040526
0.1723757602 1.0017962374 0.5127154697
0.1285727791 0.982258217 0.5319383607
0.554942804 0.3869788548 0.3939117008
0.5996911732 0.3690164813 0.3759493272
0.9542117039 0.4449626572 0.7859326253
0.9475939873 0.4049412284 0.8177606908
0.951690669 0.731415246 0.9296316138
0.9428670469 0.6904484291 0.9598840324
0.8621939306 0.304099833 0.6532631645
0.8905555731 0.3378186746 0.6800491602
0.1622916207 0.9242744146 0.057668673
0.1373964012 0.9041061356 0.0980052311
0.9873002868 0.4616645133 0.6018970788
0.9721740775 0.4345633883 0.6428638956
0.1613462326 0.7496927489 0.0951690669
0.1477956701 0.7944411181 0.1169129928
0.3122931964 0.092648032 0.2590363344
0.2861374594 0.0630258721 0.2262628809
0.0702738474 0.8757444931 0.8653452242
0.0816185044 0.8785806574 0.9154507926
0.5861406107 0.8347776762 0.2038886963
0.623956134 0.8038949989 0.1881322283
0.0869757035 0.2376075379 0.4449626572
0.0425424637 0.2152333533 0.4320423534
0.0797277282 0.0560930262 0.1915986512
0.0825638925 0.0560930262 0.242964737
0.0516812151 0.9063120411 0.2911795292
0.0047269404 0.9141902751 0.2722717676
0.1496864463 0.7333060221 0.581098541
0.1739514071 0.6879273942 0.5770018593
0.8612485425 0.1755270539 0.0784672108
0.8209119844 0.1871868402 0.0485299215
0.9302618725 0.9242744146 0.90190023
0.8952825135 0.9617748086 0.8962279016
0.90190023 0.099580878 0.5398165947
0.854630826 0.119749157 0.5423376296
0.8287902184 0.1793086062 0.3000031513
0.7871931428 0.2038886963 0.2826710365
0.119749157 3.151293606e-04 0.959568903
0.1626067501 -0.0198531497 0.939400624
0.4597737371 0.250842971 0.8117732329
0.4345633883 0.2955913402 0.8079916806
0.6951753695 0.6460151892 0.5038918476
0.6935997227 0.697381275 0.5026313302
0.7982226704 0.388869631 0.693914852
0.8098824567 0.4364541644 0.7096713201
0.7903444364 0.8379289698 0.4364541644
0.7632433114 0.7953865062 0.4468534333
0.2294141745 0.4670217124 0.9208079917
0.1783632181 0.470173006 0.9151356632
0.8653452242 0.6384520846 0.1430687297
0.8776352693 0.5886616456 0.145904894
0.4670217124 -0.0075631047 0.5306778433
0.47805124 0.0415970756 0.5423376296
0.2858223301 0.3630290234 0.0869757035
0.3028393155 0.4014748054 0.1169129928
0.2357167617 0.4626099014 0.3416002269
0.2319352094 0.4121892037 0.3321463461
0.1528377399 0.3797308795 0.6381369552
0.1080893707 0.4030504522 0.6479059654
0.8379289698 0.8350928056 0.7263731762
0.7997983172 0.8634544481 0.7465414553
0.6746919611 0.5451737938 0.3501087196
0.7137680018 0.5643966848 0.3226924653
0.8483282387 0.7222764945 0.443071881
0.8045252576 0.7455960672 0.4298364479
0.022689314 0.9463334699 0.0507358271
0.041912205 0.9939180033 0.0545173794
0.0012605174 0.7364573157 0.5659723316
-0.0100841395 0.7726971922 0.5309929726
0.9718589481 0.3844578199 0.0787823402
0.9409762708 0.3882393723 0.119749157
0.4481139508 0.5161818927 -3.151293606e-04
0.4783663694 0.5354047837 0.0365550058
0.3983235118 0.7197554596 0.43866007
0.4030504522 0.727948823 0.3879242429
0.6148173825 0.7720669335 0.7941259887
0.6488513535 0.77868465 0.8325717707
0.1654429143 0.5183877982 0.8596728957
0.1821447704 0.4723789115 0.8436012983
0.0976901018 0.5892919043 0.1969558504
0.0551476381 0.5656572023 0.2139728358
0.7865628841 0.265654051 0.4370844232
0.762928182 0.2678599565 0.4827781804
0.6198594523 0.6003214319 0.6513723884
0.5757413418 0.585510352 0.6740617023
0.3412850975 0.9299467431 0.138972048
0.2968518577 0.9542117039 0.1307786847
0.1824598998 0.3576718243 0.8905555731
0.2064097312 0.3151293606 0.8735385876
0.3135537138 0.8076765512 -0.0075631047
0.3488482022 0.7789997794 0.0160715974
0.8514795323 0.5539974159 0.7329908928
0.8464374626 0.5026313302 0.7345665396
0.0261557369 0.1254214855 0.762928182
-0.0160715974 0.096114455 0.766394605
0.7783695207 0.9116692402 0.3047300917
0.7421296442 0.9000094539 0.3393943214
1.0071534365 0.894021996 0.0513660858
0.9636655847 0.8905555731 0.0239498314
0.8322566414 0.6337251442 0.4613493839
0.8725931995 0.6646078215 0.4704881354
0.0031512936 0.0516812151 0.3693316106
-0.0167018561 0.0872908329 0.4005294173
0.3214319478 0.7383480919 0.4890807677
0.3441212618 0.7840418492 0.4960136136
0.2177543882 0.9904515804 0.0535719913
0.2602968519 0.9614596792 0.0519963445
0.8338322882 0.6986417925 0.0220590552
0.824063278 0.7478019727 0.0346642297
0.7493776195 0.1244760974 0.2287839158
0.7604071471 0.173006019 0.2168090001
0.4411811048 0.9441275644 0.5511612517
0.4370844232 0.9683925251 0.5962247503
0.6305738506 0.0485299215 0.9453880818
0.6661834683 0.0854000567 0.9507452809
0.631834368 0.3942268301 0.7326757634
0.6324646267 0.4143951092 0.6854063593
0.7103015788 0.2955913402 0.9047363943
0.7449658085 0.3334068635 0.9104087228
0.1443292472 0.385403208 0.0337188416
0.1818296411 0.4197523083 0.0277313837
0.5634512968 0.6182838055 0.4137648505
0.6088299247 0.6145022532 0.3898150191
0.8527400498 0.7043141209 0.8492736268
0.8461223332 0.7553650774 0.8499038855
0.5079885293 0.0967447137 0.8955976428
0.5073582706 0.0595594492 0.9312072606
0.7071502852 0.8224876312 0.1805691236
0.7021082154 0.8735385876 0.1834052879
0.7771090032 0.0513660858 0.385403208
0.7704912867 0.0976901018 0.3639744115
-0.0075631047 0.5590394857 0.0151262093
0.0081933634 0.535719913 0.0579838024
0.9646109728 0.3939117008 0.5180726688
0.966501749 0.3964327356 0.4667065831
0.8038949989 0.5461191819 0.6901332997
0.7947562474 0.5949642328 0.6772129959
0.8297356065 0.6195443229 0.7266883055
0.8341474175 0.6699650206 0.7191252009
0.4638704188 0.5105095642 0.1269971323
0.5076733999 0.4919169319 0.1077742413
0.8694419059 0.766394605 0.2877131062
0.881731951 0.7216462358 0.3097721615
0.327734535 0.9926574859 0.2344562443
0.374058551 0.9784766647 0.2521034885
0.2625027574 0.9696530426 0.2647086629
0.2224813286 0.9406611414 0.2792046135
0.5782623767 0.7156587779 0.6223804872
0.5795228941 0.7430750323 0.5785775061
0.5483250874 0.1947499449 0.8899253143
0.5231147386 0.1846658053 0.9337282955
0.0412819462 0.6104055715 0.5363501717
0.0075631047 0.6148173825 0.5751110831
0.9538965745 0.1742665364 0.0239498314
0.9797371821 0.212397189 0.0012605174
0.9847792519 0.5918129392 0.7500078782
0.9746951123 0.6393974727 0.7326757634
0.665868339 0.654523682 0.3491633315
0.6756373491 0.608199666 0.3690164813
0.4503198563 0.1021019128 0.705259509
0.4285759304 0.076891564 0.7443355497
0.8653452242 0.8558913434 0.6728011849
0.86250906 0.8136640091 0.6438092837
0.4342482589 0.8300507358 0.6750070904
0.3983235118 0.8193363376 0.6393974727
0.8990640658 0.6018970788 0.5902372924
0.9286862257 0.6438092837 0.5918129392
0.3248983708 0.4563073142 0.2741625437
0.3047300917 0.4433870104 0.2284687864
0.8183909495 0.7093561907 0.9085179466
0.8054706457 0.7125074843 0.9579932562
0.3721677749 0.5684933665 0.0668074244
0.3926511833 0.5650269436 0.0198531497
0.7544196893 0.5464343113 0.3721677749
0.785617496 0.5054674944 0.3756341978
0.7575709829 0.6182838055 0.7720669335
0.7745879684 0.5864557401 0.8086219393
0.5111398229 1.0118803769 0.7739577096
0.5517915104 0.9888759336 0.7957016355
0.5521066398 0.1323543315 0.5016859421
0.5527368985 0.1711152428 0.4676519711
0.6148173825 0.5779472473 0.1436989884
0.6277376863 0.6176535468 0.1134465698
1.009359342 0.9082028173 0.897488419
0.9740648536 0.8760596225 0.91671131
0.9611445498 0.4090379101 0.3623987647
0.9441275644 0.4399205874 0.3998991586
0.5004254246 0.0838244099 0.2625027574
0.4767907226 0.1200642864 0.2902341411
0.2688053446 0.2631330161 0.662401916
0.2221661992 0.2470614187 0.646645448
0.4931774493 0.4963287429 0.6425487663
0.4884505089 0.4982195191 0.5911826805
0.1102952762 0.651057259 0.3970629944
0.0775218227 0.681624807 0.3715375162
0.270065862 0.2628178867 0.3998991586
0.2940156934 0.2606119812 0.3545205307
0.0167018561 0.196640721 0.7733274509
0.0233195727 0.1667034318 0.8149245265
0.1919137806 0.658935493 0.8915009611
0.200107144 0.6759524785 0.8436012983
0.7285790817 0.4115589449 0.4058866165
0.7071502852 0.4506349857 0.431727224
0.4191220496 0.8451769451 0.9384552359
0.374058551 0.8417105222 0.963035326
0.9283710963 0.9920272272 0.2262628809
0.8880345382 0.963035326 0.2133425771
0.6460151892 0.940346012 0.8858286327
0.6141871238 0.9784766647 0.8993791952
0.1629218794 0.5990609145 0.2388680553
0.1496864463 0.6457000599 0.2221661992
0.2404437021 0.7055746384 0.6740617023
0.2905492705 0.6999023099 0.6636624334
0.0668074244 0.8344625469 0.731415246
0.103992689 0.8369835818 0.6958056282
0.6844609712 0.8187060788 0.9873002868
0.6504270003 0.8502190149 0.9655563609
0.812718621 0.9078876879 0.0050420698
0.8001134466 0.9327829074 0.0482147922
0.6182838055 0.9293164844 0.0816185044
0.6460151892 0.8867740207 0.0743705291
0.5350896543 0.1399174361 0.4021050641
0.5451737938 0.1017867835 0.3687013519
0.5476948287 0.4055714871 0.265654051
0.5127154697 0.4408659755 0.2798348722
0.5593546151 0.3998991586 0.5499007343
0.6088299247 0.3945419595 0.5363501717
0.7862477547 0.3885545016 0.4027353229
0.7862477547 0.419437179 0.3614533766
0.7295244698 0.8332020294 0.5038918476
0.6999023099 0.870387294 0.4840386979
0.6523177764 0.5587243563 0.0201682791
0.6664985977 0.5530520279 0.0693284593
0.4597737371 0.935934201 0.8502190149
0.5010556834 0.959568903 0.8300507358
0.4613493839 0.3201714304 0.569753884
0.4764755932 0.3668105757 0.5845649639
1.0024264961 0.6179686761 0.6381369552
1.0147165411 0.6677591151 0.6422336369
0.7017930861 0.2785743548 0.7345665396
0.7298395992 0.3053603504 0.7686005105
0.1200642864 0.889610185 0.7235370119
0.1257366149 0.9397157533 0.7333060221
0.3791006208 0.91671131 0.3217470772
0.3450666499 0.9485393754 0.2996880219
0.5574638389 0.5038918476 0.6053635017
0.5930734567 0.5395014654 0.6154476413
0.7547348186 0.7307849872 0.4916018025
0.7865628841 0.7676551224 0.5076733999
0.2133425771 0.3601928592 0.5870859988
0.2139728358 0.4068320045 0.6088299247
0.539186336 0.5637664261 0.8981186777
0.5571487095 0.5596697444 0.9463334699
0.9412914001 0.0998960073 0.1518923518
0.9330980367 0.0491601803 0.1490561876
0.6157627706 0.3116629376 0.7090410614
0.6520026471 0.3025241862 0.7443355497
0.5555730627 0.3746888098 0.4862446034
0.5136608578 0.3611382473 0.4597737371
0.6069391485 0.8309961239 0.0223741846
0.5565184508 0.8376138405 0.0289919012
0.9948633914 0.0022059055 0.1298332966
0.9781615353 0.0252103488 0.0869757035
0.3412850975 0.9082028173 0.6768978666
0.2981123751 0.8952825135 0.7017930861
0.8332020294 0.380991397 0.8391894873
0.790029307 0.3658651877 0.8628241893
0.2533640059 0.9475939873 0.1960104623
0.219330035 0.9444426937 0.1575646803
0.8580972489 0.2442252545 0.0315129361
0.9059969117 0.2360318911 0.0144959506
0.8007437053 0.5782623767 0.1383417893
0.7723820628 0.5669177197 0.1799388649
-3.151293606e-04 0.4581980903 0.3327766048
-0.0056723285 0.4310969653 0.289288753
0.1802539943 0.2678599565 0.0731100117
0.1919137806 0.2637632748 0.0233195727
0.1140768285 0.4333028708 -0.007878234
0.1323543315 0.4752150758 0.015756468
0.9012699713 0.292755176 0.8332020294
0.8921312199 0.2470614187 0.8549459553
0.7292093404 0.5530520279 0.7559953361
0.6954904988 0.5146062459 0.7518986544
0.588976775 0.5253206441 0.2568304289
0.569753884 0.47805124 0.250842971
0.0513660858 0.3598777298 0.7112469669
0.0797277282 0.3453817792 0.6709104087
0.3340371222 0.7367724451 0.9176566981
0.2867677181 0.7348816689 0.9378249772
0.5524217691 0.2297293039 0.4985346485
0.5492704755 0.2420193489 0.4487442095
0.9406611414 0.6362461791 0.458828349
0.9390854946 0.6797340308 0.4314120947
0.7591466297 0.6576749756 0.0957993256
0.7304698579 0.7005325686 0.0980052311
0.8540005672 0.1307786847 1.0084139539
0.8404500047 0.0844546686 0.9898213217
0.4345633883 0.8593577664 0.5930734567
0.4695427473 0.878265528 0.5603000032
0.5410771122 0.3639744115 0.0447483692
0.4922320613 0.3529448839 0.0334037122
0.1673336905 0.8710175527 0.2984275045
0.1780480887 0.8517946617 0.3450666499
0.500740554 0.0214287965 0.6349856616
0.5209088331 0.034979359 0.5896070337
0.6343554029 0.6832004538 0.2454857719
0.6734314436 0.6740617023 0.2136577065
0.7002174393 0.4134497211 0.2640784042
0.7039989916 0.462294772 0.2476916774
0.4266851543 0.1430687297 0.8221725018
0.3920209246 0.1247912268 0.7890839189
0.8905555731 0.5486402168 0.0699587181
0.928055967 0.539186336 0.1036775596
-0.0103992689 0.0838244099 0.5870859988
0.0286767718 0.1147070873 0.5738505657
0.4739545583 0.4755302051 0.346957426
0.4761604639 0.4953833549 0.2996880219
0.0605048372 0.2413890902 0.3428607443
0.0970598431 0.2744776731 0.3283647937
0.2855072007 0.7043141209 0.127627391
0.3050452211 0.6803642895 0.0869757035
0.9469637286 0.0702738474 0.6655532096
0.9636655847 0.1169129928 0.651057259
0.3422304856 0.6491664828 0.1399174361
0.3759493272 0.6104055715 0.1399174361
0.8026344815 0.3000031513 0.1632370088
0.7531591718 0.2867677181 0.1569344216
0.508618788 0.396747865 0.6822550657
0.5568335802 0.4140799798 0.6879273942
0.4225884726 0.7118772256 0.1156524753
0.4490593389 0.6967510163 0.0743705291
0.5089339174 1.0147165411 0.1827750291
0.4793117575 0.9828884757 0.2101912835
0.2650237923 0.004411811 0.9913969685
0.2647086629 0.0390760407 0.9535814452
0.4471685627 0.8943371254 0.1282576498
0.4522106325 0.8521097911 0.0992657486
0.6567295875 0.9069422998 0.6302587212
0.6428638956 0.9003245832 0.6794189015
0.9006397126 0.3208016891 0.7500078782
0.9362493304 0.2861374594 0.7626130527
0.2798348722 0.3059906091 0.270065862
0.3242681121 0.2810953897 0.2773138373
0.8757444931 0.3419153563 0.1619764913
0.8640847068 0.3280496644 0.1137616992
0.3787854914 0.4251095075 1.0036870135
0.3501087196 0.3913906659 0.9775312766
0.6119812183 0.2064097312 0.36964674
0.5955944915 0.1594554565 0.3825670438
0.6041029843 0.2757381905 0.3378186746
0.6220653578 0.2394983141 0.3059906091
0.6226956166 0.2527337472 0.5341442662
0.5773169886 0.2716415088 0.5499007343
0.446538304 0.6286830744 0.5833044465
0.4055714871 0.6116660889 0.6094601834
0.505152365 0.8987489364 0.4084076513
0.5020010714 0.9494847635 0.4014748054
0.2741625437 0.2631330161 0.0293070305
0.3126083257 0.2801500016 0.0589291904
0.2675448272 0.1786783475 0.023634702
0.2533640059 0.1377115306 0.0513660858
0.1717455015 0.3050452211 0.2851920713
0.1997920146 0.3261588882 0.2476916774
0.1997920146 0.8637695774 0.4172312734
0.1953802036 0.9041061356 0.385403208
0.5984306558 0.2476916774 0.2445403838
0.6242712634 0.204518955 0.2552547821
0.5757413418 0.7348816689 0.9252198027
0.5417073709 0.7203857183 0.9611445498
0.3015787981 0.2729020263 0.166073173
0.2782592254 0.2684902152 0.2117669303
0.974379983 0.5770018593 0.4260548955
0.9428670469 0.5596697444 0.3891847603
0.023634702 0.4036807109 0.2199602937
0.0438029811 0.3601928592 0.2379226673
0.9208079917 0.2136577065 0.5990609145
0.8933917373 0.17741783 0.5744808244
0.9214382504 0.766394605 0.7563104654
0.9286862257 0.8133488797 0.7364573157
0.2035735669 0.6999023099 0.7764787445
0.1972709797 0.7503230076 0.769861028
0.7263731762 0.9353039423 0.0334037122
0.6844609712 0.9501150222 0.0592443198
0.173006019 0.4128194624 0.9397157533
0.1657580437 0.3636592821 0.9529511865
0.2867677181 0.6217502285 0.3658651877
0.2360318911 0.6135568651 0.3652349289
0.1890776164 0.062080484 0.0885513503
0.2064097312 0.0516812151 0.1358207544
0.6457000599 0.235086503 -0.0255254782
0.6639775628 0.2073551193 0.0138656919
0.2536791353 0.8454920745 0.7304698579
0.2609271106 0.8933917373 0.7484322314
0.4427567516 0.697381275 0.3088267734
0.4745848171 0.6664985977 0.3349825103
0.3579869536 0.554942804 0.8908707024
0.3992688999 0.5439132764 0.86250906
0.4443323984 0.5785775061 0.0794125989
0.4938077081 0.5732203069 0.0935934201
0.9475939873 0.6573598462 0.0664922951
0.9334131661 0.6085147953 0.0589291904
0.6217502285 0.678158384 0.8710175527
0.6450698012 0.708725932 0.836353323
0.6677591151 0.4767907226 0.0280465131
0.6554690701 0.4742696877 -0.0217439259
0.6195443229 0.3920209246 0.1052532064
0.6267922982 0.4225884726 0.1462200233
0.4745848171 0.1799388649 0.7919200832
0.4547316673 0.2111366716 0.7559953361
0.0683830713 0.9305770019 0.4241641194
0.0680679419 0.8792109161 0.4282608011
0.0381306526 0.8224876312 0.2060946018
0.0330885829 0.8732234582 0.2133425771
0.3715375162 0.4793117575 0.8937068667
0.3611382473 0.4411811048 0.9264803202
0.1799388649 0.7604071471 0.6567295875
0.1947499449 0.7339362808 0.6986417925
0.4997951659 0.3075662559 0.0942236788
0.524375256 0.304099833 0.1396023067
0.4944379668 0.4748999464 0.9746951123
0.4837235685 0.4247943781 0.9699681719
0.589922163 0.3438061324 0.145904894
0.5801531529 0.2984275045 0.1229004506
0.6387672139 0.1043078184 0.8870891501
0.5949642328 0.126682003 0.9022153594
-0.0063025872 0.3028393155 0.2398134434
0.0406516875 0.2817256484 0.2426496077
0.2454857719 0.3334068635 0.5089339174
0.2486370655 0.353890272 0.4616645133
0.5858254814 0.5328837488 0.1903381338
0.5495856049 0.5495856049 0.1578798097
0.6677591151 0.4188069202 0.5637664261
0.6778432547 0.3750039391 0.5385560773
0.1386569187 0.5930734567 0.6242712634
0.1544133867 0.5845649639 0.6724860555
0.6041029843 0.2729020263 0.7830964611
0.6249015221 0.2445403838 0.820596855
0.5155516339 0.7799451675 0.8820470803
0.5073582706 0.8020042227 0.836353323
0.2779440961 0.8278448303 0.5458040526
0.31544449 0.8530551792 0.5212239624
0.9006397126 0.3406548388 0.4641855482
0.8987489364 0.3860334667 0.4887656383
0.3025241862 0.2394983141 0.539186336
0.2584060757 0.2643935335 0.5480099581
0.331200958 0.5284719377 0.7830964611
0.3387640626 0.5423376296 0.831941512
0.8061009044 0.5038918476 0.1559890335
0.8404500047 0.4695427473 0.1392871774
0.9249046734 0.8770050106 0.7531591718
0.8788957867 0.8990640658 0.747171714
0.3671257051 0.6384520846 0.4361390351
0.3230075946 0.6620867866 0.4484290801
0.790029307 0.0488450509 0.9428670469
0.7875082721 -6.3025872121e-04 0.9296316138
0.1893927457 0.0917026439 0.0340339709
0.2331957268 0.0686982006 0.0204834084
0.5870859988 0.9362493304 0.2092458954
0.5420225002 0.9494847635 0.1884473576
0.9189172155 0.1030473009 0.8067311631
0.9226987678 0.146850282 0.7799451675
0.2914946586 0.0368701352 0.4096681688
0.2665994391 -0.007878234 0.4039958403
0.470173006 0.2511581004 0.3044149623
0.4493744682 0.2533640059 0.3510541077
0.1052532064 1.0080988246 0.7531591718
0.1147070873 1.0033718842 0.7027384741
0.7588315003 0.0523114739 0.2218510699
0.7982226704 0.0857151861 0.2215359405
0.0340339709 0.1109255349 0.3516843664
0.0683830713 0.1436989884 0.3712223868
0.1925440393 0.5495856049 0.2864525888
0.2246872341 0.5782623767 0.2584060757
0.3460120379 0.1522074812 0.6022122081
0.3803611382 0.1547285161 0.5640815555
0.9315223899 0.8023193521 0.8168153027
0.9330980367 0.8413953928 0.8505341443
0.3409699682 0.2439101251 0.9094633347
0.3018939275 0.2196451643 0.9327829074
0.6028424668 0.9765858885 0.743705291
0.5861406107 0.967447137 0.6958056282
0.0592443198 0.3939117008 0.7528440425
0.0103992689 0.3964327356 0.769861028
0.9545268333 0.2593514638 0.562821038
0.9876154161 0.2212208111 0.5530520279
0.1014716541 0.6189140642 0.5615605206
0.0980052311 0.6504270003 0.6022122081
0.6280528157 0.1131314405 0.0973749724
0.6154476413 0.1585100684 0.1178583809
0.531308102 0.9056817824 0.6362461791
0.5423376296 0.9453880818 0.6053635017
0.0519963445 0.2164938707 0.5095641761
0.0614502253 0.212397189 0.5599848738
0.4304667066 0.8672360004 0.8672360004
0.4597737371 0.8278448303 0.8833075978
0.049790439 0.3753190685 -0.0081933634
0.092648032 0.3526297545 0.0091387515
0.0220590552 0.6535782939 0.3138688432
0.06901333 0.6425487663 0.2955913402
0.7307849872 0.839819746 0.7556802067
0.6822550657 0.8379289698 0.7733274509
0.3434910031 0.9567327388 0.8984338071
0.3630290234 0.959568903 0.9460183405
0.1846658053 0.0321431948 0.2328805975
0.1979012385 0.080357987 0.2439101251
0.0646015189 0.9003245832 0.5829893171
0.0731100117 0.8609334132 0.6151325119
0.7370875744 0.4361390351 0.8725931995
0.7263731762 0.3860334667 0.8675511297
0.7846721079 0.6416033782 0.2955913402
0.7755333564 0.6217502285 0.3419153563
0.257775817 0.7345665396 0.4021050641
0.2347713736 0.7607222765 0.4399205874
0.7849872373 0.3428607443 0.0586140611
0.8297356065 0.3315160874 0.0359247471
0.836353323 0.057668673 0.2741625437
0.8741688463 0.0252103488 0.2618724987
0.5054674944 0.1553587748 0.3431758737
0.4572527022 0.1726908896 0.3463271673
0.7597768884 0.0097690102 0.519963445
0.7342514102 0.0334037122 0.4818327924
0.3791006208 0.2773138373 0.6627170453
0.36964674 0.2792046135 0.713137743
0.4994800366 0.6592506224 0.543598147
0.4796268868 0.6866668768 0.582043929
0.3129234551 0.5905524218 0.1591403271
0.289288753 0.6280528157 0.1326694608
0.9705984307 0.6267922982 0.947278858
0.9501150222 0.6362461791 0.993602874
0.2842466833 0.8158699146 0.4128194624
0.3066208679 0.8322566414 0.3690164813
0.3488482022 0.3532600132 0.7865628841
0.3472725554 0.3838275612 0.8278448303
0.6037878549 0.4988497778 0.4704881354
0.6330948855 0.5376106892 0.4878202502
0.3431758737 0.4767907226 0.7288942111
0.3816216557 0.5083036587 0.7150285192
0.3381338039 0.5836195758 0.2782592254
0.3797308795 0.5738505657 0.3063057385
0.0167018561 0.8454920745 0.4802571456
0.042857593 0.8697570353 0.5171272807
0.2401285728 0.1881322283 0.67028015
0.1925440393 0.1865565815 0.6898181704
0.9838338638 0.7966470236 0.6472757067
1.0260611981 0.8152396559 0.6242712634
0.2609271106 0.1679639492 0.7733274509
0.2851920713 0.1897078751 0.7336211515
0.9315223899 0.0022059055 0.7213311064
0.8845681152 0.0072479753 0.7014779567
0.3132385844 0.8423407809 0.6542085526
0.2754230612 0.8139791384 0.6337251442
0.115337346 0.2064097312 0.3144991019
0.1405476948 0.207985378 0.2697507327
0.7660794756 0.5328837488 0.0998960073
0.73929348 0.497274131 0.0746856585
0.6740617023 0.7418145149 0.6308889799
0.6554690701 0.7194403303 0.5886616456
0.7720669335 0.1414930829 0.3110326789
0.7591466297 0.0964295843 0.2896038824
0.4383449406 0.7994831878 0.7711215454
0.4783663694 0.8306809945 0.7793149088
0.6434941544 9.4538808181e-04 0.2300444332
0.6387672139 0.0466391454 0.2067248606
0.3683862225 0.3592474711 0.6494816122
0.4150253679 0.3576718243 0.6280528157
0.2990577632 0.1893927457 0.6567295875
0.327734535 0.2196451643 0.6866668768
0.7077805439 0.1314089434 0.5637664261
0.727948823 0.0957993256 0.5949642328
0.5568335802 0.0390760407 0.2530488766
0.5710144014 0.0869757035 0.2407588315
0.5010556834 0.6652380802 0.4090379101
0.4531560205 0.6819399363 0.3998991586
0.9078876879 0.5016859421 0.6324646267
0.9063120411 0.5265811616 0.6775281253
0.6078845366 0.9557873507 0.8294204771
0.6003214319 0.9312072606 0.7846721079
0.7985377998 0.4229036019 0.550530993
0.7840418492 0.4720637822 0.5555730627
0.2933854347 0.9475939873 0.9661866196
0.2634481455 0.9145054045 0.9920272272
0.0504206977 0.7676551224 0.1269971323
0.0932782907 0.7755333564 0.0998960073
0.9655563609 0.7049443797 0.7399237387
1.0084139539 0.7017930861 0.7115620962
0.4528408912 0.1720606309 0.9400308827
0.4651309362 0.2136577065 0.9677622664
0.3081965147 0.5196483156 0.092648032
0.2757381905 0.550530993 0.1175432515
0.2729020263 0.12321558 0.6264771689
0.2760533199 0.1522074812 0.5839347052
0.2186997763 0.8026344815 0.6942299814
0.1856111934 0.8401348754 0.6828853244
0.8426559103 0.4941228374 0.5785775061
0.8672360004 0.4506349857 0.5908675511
0.8086219393 0.3031544449 0.7531591718
0.7994831878 0.3422304856 0.785617496
0.3800460089 0.2810953897 0.2164938707
0.380991397 0.2993728926 0.1685942079
0.8253237954 0.9104087228 0.4607191252
0.8130337504 0.8836227271 0.5029464595
0.4304667066 0.5886616456 0.4518955031
0.4556770554 0.6085147953 0.4118740743
0.049790439 0.7188100715 0.0069328459
0.0976901018 0.7143982605 0.0248952195
0.7254277881 0.2168090001 0.6989569218
0.6923392052 0.2445403838 0.6705952794
0.7093561907 0.1512620931 0.1758421832
0.6709104087 0.1399174361 0.1436989884
0.6362461791 0.8580972489 0.254309394
0.6787886427 0.8864588914 0.2492673242
0.0352944884 0.427315413 0.1251063562
-0.0022059055 0.4134497211 0.1578798097
0.153783128 0.7125074843 0.2476916774
0.1418082123 0.7257429175 0.1994768853
0.9204928623 0.5347745249 0.1644975262
0.9044212649 0.535719913 0.2133425771
0.5514763811 0.5385560773 0.7730123216
0.5209088331 0.5237449973 0.7339362808
0.4871899915 0.5650269436 0.2599817225
0.5067280118 0.5650269436 0.3075662559
0.1972709797 0.4667065831 0.7755333564
0.2023130495 0.4175464028 0.790029307
0.4789966281 0.7960167649 0.4805722749
0.4619796426 0.8316263826 0.4471685627
0.3831973025 0.6488513535 0.8026344815
0.3592474711 0.6034727256 0.7966470236
0.1563041629 0.9163961806 0.8083068099
0.1128163111 0.9416065295 0.8199665963
0.654523682 0.0239498314 0.8429710396
0.623956134 0.0097690102 0.8038949989
0.5650269436 0.6920240759 0.4433870104
0.5401317241 0.6551539407 0.4692276179
0.97091356 0.796962153 0.2379226673
0.9368795891 0.8278448303 0.2609271106
0.4071471339 0.3835124319 0.5454889232
0.3765795859 0.3664954464 0.5076733999
0.6343554029 0.6141871238 0.959568903
0.6841458419 0.6220653578 0.9699681719
0.820596855 0.0091387515 0.5716446601
0.7783695207 0.0378155233 0.5773169886
0.2643935335 0.3305706993 0.3709072574
0.2625027574 0.3595626004 0.3283647937
0.5971701383 0.1540982573 0.7547348186
0.6116660889 0.1947499449 0.7273185643
0.6794189015 0.0567232849 0.7875082721
0.7017930861 0.1017867835 0.7771090032
0.1733211483 0.5770018593 0.7660794756
0.1563041629 0.6157627706 0.7367724451
0.5272114203 0.1594554565 0.0907572559
0.5656572023 0.1269971323 0.1024170422
0.7241672707 0.1758421832 0.7897141777
0.6813096776 0.1619764913 0.7648189582
0.2502127123 0.4708032647 0.1011565248
0.2250023635 0.4314120947 0.1222701919
0.9967541676 -3.151293606e-04 0.2521034885
0.993602874 0.034979359 0.2149182239
0.0920177733 0.6041029843 0.4843538272
0.0753159172 0.6520026471 0.4941228374
0.7566255948 0.8662906123 1.0071534365
0.7597768884 0.8272145716 0.9740648536
0.8165001733 0.6179686761 0.8429710396
0.8265843129 0.5807834116 0.8770050106
0.3100872908 0.770806416 0.1373964012
0.2480068068 0.7263731762 0.1607159739
0.2489521949 0.8026344815 0.17741783
0.296221599 0.7556802067 0.2146030946
0.3734282923 0.8051555163 0.2738474144
0.4342482589 0.809252198 0.3255286295
0.4270002836 0.7474868433 0.2747928024
0.3762644566 0.7559953361 0.3375035452
0.913244887 0.4304667066 0.1755270539
0.908833076 0.3655500583 0.2183846469
0.9671320077 0.4181766615 0.2294141745
0.9655563609 0.3718526455 0.166073173
0.2984275045 0.1786783475 0.3100872908
0.2502127123 0.1134465698 0.3170201368
0.2256326222 0.1840355466 0.3384489333
0.2804651309 0.150316705 0.3819367851
0.0831941512 0.8029496108 0.6145022532
0.1399174361 0.8382440992 0.6551539407
0.1433838591 0.8347776762 0.5760564712
0.1509469637 0.769861028 0.6154476413
0.7941259887 0.4604039958 0.3318312167
0.8473828507 0.4903412851 0.2820407777
0.8609334132 0.4216430845 0.3160747487
0.8634544481 0.4878202502 0.3589323417
0.2256326222 0.1446443765 0.8149245265
0.1509469637 0.165127785 0.8149245265
0.2060946018 0.2127123184 0.7834115905
0.2035735669 0.2064097312 0.8599880251
0.6438092837 0.8596728957 0.7950713768
0.5773169886 0.8918160905 0.762928182
0.5911826805 0.8120883623 0.7563104654
0.6381369552 0.8647149655 0.716604166
0.0784672108 0.0375003939 0.0545173794
0.0381306526 0.1027321716 0.0595594492
6.3025872121e-04 0.0356096177 0.0346642297
0.0535719913 0.0705889768 -0.0097690102
0.6715406674 0.1594554565 0.0501055683
0.6236410046 0.1515772224 -0.0148110799
0.6167081587 0.1011565248 0.0444332398
0.6850912299 0.1021019128 -0.0012605174
0.1780480887 0.5483250874 0.4188069202
0.1169129928 0.5918129392 0.3917057952
0.1572495509 0.6151325119 0.4566224435
0.1106104056 0.5536822866 0.458828349
0.8228027605 0.8073614219 0.5294173258
0.8045252576 0.8757444931 0.5577789683
0.8124034916 0.816185044 0.6072542779
0.7503230076 0.8199665963 0.5603000032
0.4153404973 0.4919169319 0.1433838591
0.361768506 0.5124003403 0.0879210916
0.4071471339 0.5691236252 0.1213248038
0.3510541077 0.5331988781 0.1632370088
0.1644975262 0.7408691268 0.366180317
0.0932782907 0.7749030977 0.5354047837
0.5369804305 0.4471685627 0.8892950556
0.6655532096 0.0264708663 0.5738505657
0.3589323417 0.2240569754 0.8108278448
0.4433870104 0.3876091135 0.1811993823
0.5439132764 0.1273122617 0.9986449437
0.3781552327 0.7682853811 0.1985314972
0.3248983708 0.5530520279 0.4698578767
0.1585100684 0.9157659219 0.639712602
0.3217470772 0.8366684524 0.0945388082
0.4102984275 0.5303627139 0.2287839158
0.7632433114 0.0548325087 0.8328869001
0.0592443198 0.539186336 0.385403208
0.3497935903 0.165127785 0.1979012385
0.230674692 0.2161787414 0.2665994391
0.8306809945 0.6655532096 0.5577789683
0.8347776762 0.4270002836 0.2218510699
0.249897583 0.8067311631 0.2625027574
0.9624050673 0.9806825702 0.9929726153
0.5224844799 0.7547348186 0.2410739609
0.8760596225 0.207985378 0.1188037689
0.3954873476 0.0447483692 0.6457000599
0.0456937573 0.2372924085 0.1481107995
0.477105852 0.262187628 0.54706457
0.2382377966 0.9384552359 0.8785806574
0.2914946586 0.5205937037 0.6460151892
0.79349573 0.623956134 0.06901333
0.165127785 0.8221725018 0.1588251977
0.9561024801 0.8770050106 0.6967510163
0.554942804 0.4717486528 0.4752150758
0.7043141209 0.9809976996 0.635300791
0.5946491035 0.219330035 0.6854063593
0.8946522548 0.3715375162 0.7213311064
0.6677591151 0.011344657 0.4411811048
0.7717518041 0.0765764346 0.631834368
0.073425141 0.7260580468 0.7878234015
0.0425424637 0.9690227839 0.4559921848
0.801373964 0.2098761542 0.2127123184
0.6289982038 0.073425141 0.7115620962
0.0031512936 0.9409762708 0.73929348
0.7808905556 0.7767938739 0.6832004538
0.7849872373 0.4956984842 0.8360381937
0.1815145117 0.6876122648 0.0107143983
0.2776289667 0.2149182239 0.4506349857
0.5183877982 0.8946522548 0.9847792519
0.935934201 0.3926511833 0.3110326789
0.7307849872 0.609145054 0.9148205338
0.7660794756 0.6192291936 0.6428638956
0.6791037721 0.7837267198 0.693914852
0.3705921281 0.0230044433 0.5379258185
0.1786783475 0.4014748054 0.131093814
0.9583083856 0.9025304888 0.1818296411
0.3296253112 0.86250906 0.9469637286
0.5048372357 0.5442284058 0.4821479217
0.0894967384 0.0504206977 0.7881385309
0.4619796426 0.3466422967 0.4440172691
0.3948570888 0.2470614187 0.9031607475
0.86250906 0.928055967 0.1802539943
0.1796237355 0.9687076545 0.1449595059
0.8952825135 0.1112406643 0.7039989916
0.8634544481 0.5836195758 0.9813128289
0.0740553997 0.4266851543 0.6037878549
0.2930703054 0.7276336936 0.3069359972
0.9740648536 0.7503230076 0.8851983739
0.3564113068 0.5788926354 0.6387672139
0.262187628 0.0787823402 0.6507421296
0.77868465 0.8010588347 0.9308921312
0.6063088898 0.56187565 0.289288753
0.8987489364 0.3387640626 0.3709072574
0.2618724987 0.0438029811 0.8987489364
0.8552610847 0.6557841994 0.8218573725
0.8757444931 3.151293606e-04 0.8209119844
0.4077773926 0.627422557 0.2354016324
0.6942299814 0.4607191252 0.5908675511
0.2366621498 0.6302587212 0.4487442095
0.0478996628 0.0806731163 0.6746919611
0.7474868433 0.431727224 0.1588251977
0.5902372924 0.0022059055 0.9431821763
0.0022059055 0.1043078184 0.211451801
0.5927583273 0.6564144581 0.7490624902
0.689503041 0.7418145149 0.380991397
0.0750007878 0.6145022532 6.3025872121e-04
0.6579901049 0.1956953329 0.851164403
0.0138656919 0.9816279583 0.6034727256
0.5168121514 0.8149245265 0.6337251442
0.9620899379 0.2256326222 0.1771027007
0.2382377966 0.5350896543 0.4726940409
0.7654492169 0.1912835219 0.3879242429
0.7210159771 0.8984338071 0.7172344247
0.4065168752 0.4648158069 0.5880313869
0.0545173794 0.9513755397 0.6709104087
0.2064097312 0.0444332398 0.4868748621
0.4726940409 0.0907572559 0.4607191252
0.90190023 0.7972772823 0.4260548955
0.97091356 0.6293133331 0.319856301
0.0705889768 0.0132354331 0.3308858286
0.8886647969 0.1827750291 0.2083005074
0.4541014086 0.3964327356 0.099580878
0.9453880818 0.7610374059 0.0321431948
0.5445435351 0.3113478083 0.5722749189
0.3327766048 0.2265780103 0.1077742413
0.0337188416 0.6085147953 0.0806731163
0.9542117039 0.3100872908 0.998014685
0.6299435918 0.1046229477 0.2186997763
0.1900230044 0.6056786311 0.9107238521
0.061135096 0.0485299215 0.4358239057
0.967447137 0.1752119245 0.6532631645
0.4014748054 0.0409668169 0.8776352693
0.542652759 0.5914978099 0.7147133898
0.5149213752 0.9592537737 0.9296316138
0.5155516339 0.7424447736 0.0066177166
0.9847792519 0.0570384143 0.8442315571
0.9299467431 0.8451769451 0.0103992689
0.2171241295 0.9844641225 0.7125074843
0.3813065263 0.3718526455 0.262187628
0.3554659188 0.169539596 0.4298364479
0.809252198 0.088236221 0.7241672707
0.4166010147 0.6000063026 0.5083036587
0.9031607475 0.0554627675 0.4916018025
0.9239592853 0.0718494942 0.9564176094
0.8795260454 0.419437179 0.4084076513
0.8892950556 0.8486433681 0.2360318911
0.2120820597 0.7912898245 0.7994831878
0.6712255381 0.9145054045 0.5625059087
0.5625059087 0.8801563042 0.3283647937
0.9683925251 0.1446443765 0.1314089434
0.0709041061 0.2524186178 0.0327734535
0.0727948823 0.6872971355 0.1090347588
0.8874042795 0.4115589449 0.8439164277
0.7342514102 0.7887687896 0.2826710365
0.6321494974 0.8325717707 0.1260517442
0.2725868969 0.2675448272 0.7916049538
0.8391894873 0.9233290266 0.713137743
0.60126682 0.2949610815 0.0671225538
0.8335171588 0.1799388649 0.4667065831
0.2817256484 0.1736362777 0.9532663158
0.635300791 0.7541045599 0.9375098478
0.458828349 0.0163867268 0.2937005641
0.3220622065 0.7414993855 0.3939117008
0.0970598431 0.4361390351 0.8823622097
0.939400624 0.9148205338 0.2845618126
0.6031575962 0.0393911701 0.4875051209
0.0415970756 0.8659754829 0.0872908329
0.092648032 0.7109318375 0.647590836
0.166073173 0.2265780103 0.3857183374
0.8344625469 0.0939085495 0.1868717108
0.3365581571 0.9794220528 0.4714335235
0.111870923 0.3633441528 0.5218542212
0.3973781237 0.9267954495 0.6923392052
0.2952762109 0.3447515205 0.6791037721
0.0879210916 0.8606182838 0.817130432
0.7244824 0.4979043898 0.8959127722
0.1102952762 0.6620867866 0.8228027605
0.7997983172 0.4629250307 0.4566224435
0.8675511297 0.4033655816 0.6201745817
0.7670248637 0.3053603504 0.2650237923
0.4597737371 0.4021050641 0.8136640091
0.2602968519 0.5763716005 0.2190149056
0.6775281253 0.3608231179 0.8275297009
0.8360381937 0.812718621 0.8322566414
0.0343491003 0.2609271106 0.6472757067
0.6976964044 0.6507421296 0.1739514071
0.7125074843 0.6094601834 0.5732203069
0.4559921848 0.0018907762 0.0375003939
0.9740648536 0.2256326222 0.7591466297
0.9995903318 0.2369772792 0.4074622633
0.8892950556 0.0154413387 0.9022153594
0.0822487631 0.5694387546 0.8921312199
0.5612453912 0.8965430309 0.8757444931
0.5098793055 0.0623956134 0.0403365582
0.1906532632 0.4843538272 0.0167018561
0.5984306558 0.6365613084 0.9226987678
0.0740553997 0.1288879085 0.5981155264
0.0230044433 0.4024201935 0.8785806574
0.3756341978 0.9636655847 0.7626130527
0.3072511266 0.3441212618 0.5924431979
0.004411811 0.2410739609 0.3167050074
0.6995871805 0.6838307125 0.3217470772
0.7953865062 0.6365613084 0.9850943812
0.5625059087 0.7049443797 0.6775281253
0.7348816689 0.0037815523 0.193174298
0.3907604071 0.073425141 0.477105852
0.5054674944 0.5990609145 0.8606182838
0.9715438187 0.9271105789 0.5227996092
0.4260548955 0.8883496675 0.3337219929
0.73929348 0.7298395992 0.7528440425
0.5984306558 0.9639807141 0.5423376296
0.966501749 0.9141902751 0.3705921281
0.9063120411 0.0923329027 0.8606182838
0.3756341978 0.1304635553 0.0438029811
0.4140799798 0.0400214288 0.1796237355
0.3170201368 0.0072479753 0.6721709262
0.0822487631 0.8788957867 0.3330917342
0.465761195 0.6579901049 0.0245800901
0.9444426937 0.2861374594 0.2363470205
0.2574606876 0.9690227839 0.5499007343
0.2401285728 0.3416002269 0.0557778968
0.755049948 0.4938077081 0.254309394
0.4282608011 0.8770050106 0.4421264929
0.3362430278 0.30063341 0.7496927489
0.5467494406 0.3031544449 0.6595657517
0.3460120379 0.9015851007 0.4355087764
0.2417042196 0.4503198563 0.6264771689
0.6249015221 0.4459080453 0.8955976428
0.1594554565 0.9302618725 0.9104087228
0.0627107428 0.9951785208 0.9642958434
0.4556770554 0.0230044433 0.9381401065
0.2155484827 0.5303627139 0.6028424668
0.7994831878 0.2240569754 0.6132417357
0.1629218794 0.9431821763 0.4320423534
0.2250023635 0.820596855 0.5974852677
0.4997951659 0.6850912299 0.8754293638
0.1364510131 0.6687045032 0.7134528724
0.115337346 0.5250055148 0.5379258185
0.1399174361 0.2445403838 0.2067248606
0.5250055148 0.7815208143 0.7153436486
0.4799420162 0.7304698579 0.7635584407
0.5877162575 0.8615636719 0.6069391485
0.6286830744 0.9110389815 0.431727224
0.0636561308 0.2313049507 0.2341411149
0.3705921281 0.2905492705 0.6113509596
0.8174455614 0.7897141777 0.1610311033
0.7837267198 0.5139759871 0.5848800933
0.7418145149 0.038445782 0.0015756468
0.5448586645 0.9148205338 0.4802571456
0.3598777298 0.5262660322 0.5417073709
0.0696435887 0.05420225 0.5306778433
0.4021050641 0.6085147953 0.3428607443
0.6145022532 0.5684933665 0.7682853811
0.5032615889 0.3352976397 0.3633441528
0.9642958434 0.5839347052 0.4852992153
0.0573535436 0.7468565846 0.2795197429
0.8395046166 0.2631330161 0.7232218826
0.0066177166 0.7704912867 0.3951722182
0.3138688432 0.111870923 0.1178583809
0.7317303753 0.096114455 0.0923329027
0.3980083824 0.4748999464 0.8108278448
0.8458072039 0.292755176 0.3078813853
0.3727980336 0.431727224 0.1720606309
0.5546276747 0.8183909495 0.9119843696
0.2398134434 0.5978003971 0.7027384741
0.1279425204 0.0422273343 0.6611413985
0.0885513503 0.4717486528 0.0929631614
0.6482210948 0.5331988781 0.8851983739
0.2313049507 0.1301484259 0.4500047269
0.8366684524 0.0154413387 0.4500047269
0.1332997195 0.1071439826 0.0346642297
0.385403208 0.7556802067 0.9384552359
0.8388743579 0.9312072606 0.3863485961
0.3368732865 0.1021019128 0.8968581603
0.4052563577 0.5322534901 0.9693379132
0.2196451643 0.3844578199 0.4329877415
0.2379226673 0.6605111398 0.8038949989
0.3359278984 0.1021019128 0.7544196893
0.3683862225 0.2391831847 0.5341442662
0.3406548388 0.3365581571 0.9813128289
0.458828349 0.1408628242 0.0598745785
0.8962279016 0.7225916239 0.7525289131
0.2738474144 0.9356190716 0.3784703621
0.8596728957 0.9828884757 0.6053635017
0.4471685627 0.2275233984 0.1559890335
0.8647149655 0.4515803737 0.0876059622
0.6078845366 0.0554627675 0.6255317808
0.6327797561 0.5625059087 0.5423376296
0.4931774493 0.2076702486 0.2615573693
0.9059969117 0.7216462358 0.523429868
0.943812435 0.7919200832 0.4963287429
0.7383480919 0.3872939842 0.7002174393
0.8694419059 0.6882425236 0.1575646803
0.8637695774 0.0784672108 0.6230107459
0.7374027038 0.3828821731 0.2886584943
0.6293133331 0.3438061324 0.2829861658
0.6844609712 0.1131314405 0.3649197996
0.1884473576 0.6359310497 0.3384489333
0.9850943812 0.2779440961 0.06901333
0.6800491602 0.2473765481 0.5259509028
0.4225884726 0.9579932562 0.2404437021
0.9841489932 0.145904894 0.4944379668
0.7686005105 0.1203794158 0.8823622097
0.4667065831 0.7868780134 0.1834052879
0.7414993855 0.8851983739 0.6349856616
0.554942804 0.8883496675 0.6813096776
0.5272114203 0.400214288 0.5880313869
0.223741846 0.4071471339 0.7046292503
0.2303595626 0.3066208679 0.5735354363
0.8962279016 0.9642958434 0.100526266
0.6340402735 0.3293101818 0.366180317
0.9179718274 0.212397189 0.4604039958
0.3037847036 0.4235338606 0.5675479784
0.7938108594 0.297166987 0.3913906659
0.9463334699 0.8776352693 0.5921280686
0.9406611414 0.1247912268 0.0466391454
0.8684965178 0.8823622097 0.0923329027
0.7421296442 0.6891879116 0.6715406674
0.0198531497 0.5429678883 0.7380329625
0.1938045568 0.5246903854 0.1944348155
0.2035735669 0.6488513535 0.6003214319
0.7837267198 0.8880345382 0.1222701919
0.1881322283 0.8902404437 0.5354047837
0.7512683957 0.9299467431 0.5612453912
0.2019979201 0.0040966817 0.8486433681
0.1859263228 0.7106167082 0.1099801469
0.589922163 0.2870828475 0.4323574827
0.323322724 0.6535782939 0.3482179435
0.9942331327 9.4538808181e-04 0.3554659188
0.1780480887 0.4604039958 0.4377146819
0.3047300917 0.4292061891 0.4339331295
0.4812025336 0.4950682255 0.84769798
0.8193363376 0.0917026439 0.0992657486
0.404626099 0.1594554565 0.1295181672
0.0201682791 0.8146093972 0.7556802067
0.2435949957 0.9337282955 0.7796300381
0.9195474742 0.49286232 0.9750102417
0.7125074843 0.5073582706 0.4503198563
0.1033624303 0.9346736835 0.1251063562
0.8959127722 0.8253237954 0.1518923518
0.3488482022 0.878265528 0.1704849841
0.7345665396 0.8101975861 0.0825638925
0.3003182807 0.5877162575 0.5492704755
0.9356190716 0.7036838622 0.0967447137
0.9561024801 0.2590363344 0.6828853244
0.7503230076 0.9538965745 0.7818359437
0.1301484259 0.0954841963 0.404626099
0.1440141178 0.990136451 0.3639744115
0.1427536004 0.8278448303 0.0189077616
0.7512683957 0.0898118678 0.4632401601
0.7490624902 0.5978003971 0.2218510699
0.4726940409 0.5001102953 0.4021050641
0.6724860555 0.7446506791 0.470173006
0.0727948823 0.569753884 0.2943308228
0.0296221599 0.3803611382 0.0888664797
0.2517883591 0.2760533199 0.8773201399
0.9491696341 0.4919169319 0.1414930829
0.5911826805 0.4991649072 0.0828790218
0.3876091135 0.9731194655 0.3986386412
0.2675448272 0.5877162575 0.9491696341
0.3772098446 0.9163961806 0.0592443198
0.4333028708 0.3305706993 0.7676551224
0.6223804872 0.3746888098 0.943812435
0.7928654713 0.334667381 0.9469637286
0.2502127123 0.6305738506 0.0277313837
0.8417105222 0.9037910062 0.6337251442
0.4758453345 0.8760596225 0.2111366716
0.2458009013 0.5744808244 0.7818359437
0.7544196893 0.3690164813 0.0998960073
0.4295213185 0.057668673 0.7985377998
0.4670217124 0.7960167649 0.0998960073
0.034979359 0.5763716005 0.6567295875
0.4834084392 0.1263668736 0.8076765512
0.9520057984 0.9772161472 0.4518955031
0.751583525 0.9954936501 0.380991397
0.1430687297 0.9891910629 0.2319352094
0.8814168216 0.9712286894 0.0173321148
0.1068288532 0.4169161441 0.7903444364
0.4241641194 0.6450698012 0.6876122648
0.2105064129 0.7112469669 0.3066208679
0.0740553997 0.5168121514 0.6116660889
0.5331988781 0.4389751993 0.7868780134
0.8117732329 0.3705921281 0.4418113636
0.0302524186 0.5237449973 0.4594586078
0.97091356 0.3715375162 0.5650269436
0.6289982038 0.0661771657 0.3208016891
0.3614533766 0.6951753695 0.2606119812
0.3416002269 0.8880345382 0.7840418492
0.7238521413 0.388869631 0.500740554
0.0248952195 0.8183909495 0.3255286295
0.3460120379 0.0989506192 0.3113478083
0.30063341 0.0901269971 0.5146062459
0.3935965714 0.1897078751 0.2590363344
0.1515772224 0.4481139508 0.5212239624
0.751583525 0.1745816658 0.6627170453
0.3352976397 0.4424416223 0.6472757067
0.7865628841 0.7115620962 0.1824598998
0.5637664261 0.7830964611 0.5445435351
0.7389783506 0.3094570321 0.5158667633
0.0954841963 0.7648189582 0.420382567
0.6192291936 0.3879242429 0.0447483692
0.6170232881 0.8265843129 0.3551507894
0.1786783475 0.2476916774 0.9718589481
0.7065200265 0.9044212649 0.8366684524
0.4878202502 0.6734314436 0.235086503
0.4266851543 0.7333060221 0.8637695774
0.5656572023 0.1336148489 0.6825701951
9.4538808181e-04 0.7194403303 0.1430687297
0.0375003939 0.3305706993 0.1572495509
0.5688084959 0.1222701919 0.8105127155
0.3274194057 0.1052532064 0.9828884757
0.8023193521 0.9148205338 0.2546245234
0.5136608578 0.3015787981 0.9601991618
0.4169161441 0.7011628273 0.1733211483
0.4481139508 0.0860303154 0.5688084959
0.8540005672 0.4459080453 0.955157092
0.4673368418 0.0072479753 0.3882393723
0.2602968519 0.7336211515 0.5735354363
0.9308921312 0.9961239089 0.554942804
0.5309929726 0.5785775061 0.9939180033
0.3431758737 0.6107207008 0.7247975294
0.2448555132 0.7405539974 0.9942331327
0.2007374027 0.0018907762 0.6321494974
0.5653420729 0.2218510699 6.3025872121e-04
0.1383417893 0.2473765481 0.7383480919
0.6271074276 0.6693347619 0.0879210916
0.1960104623 0.1641823969 0.9308921312
0.9107238521 0.2426496077 0.3059906091
0.1260517442 0.342545615 0.1496864463
0.1462200233 0.1522074812 0.7295244698
0.4282608011 0.2650237923 0.4711183941
0.8911858318 0.8571518608 0.5287870671
0.2741625437 0.011344657 0.211451801
0.8461223332 0.5227996092 0.041912205
0.4537862793 0.1944348155 0.5971701383
0.727948823 0.2048340844 0.0860303154
0.9308921312 0.2940156934 0.4377146819
0.2744776731 0.6989569218 0.4808874043
0.5287870671 0.6932845933 0.0901269971
0.8376138405 0.1600857152 0.9151356632
0.8584123783 0.8921312199 0.98572464
0.2492673242 0.7799451675 0.0731100117
0.1002111367 0.1298332966 0.9601991618
0.6642926922 0.8256389248 0.5836195758
0.8987489364 0.90190023 0.4575678316
0.2955913402 0.4685973592 0.188762487
0.4575678316 0.1884473576 0.443071881
0.0330885829 0.7780543913 0.0233195727
0.4875051209 0.7563104654 0.3882393723
0.3791006208 0.4288910598 0.0674376832
0.9838338638 0.8224876312 0.9406611414
0.1405476948 0.2562001702 0.8757444931
0.4279456717 0.3841426906 0.8987489364
0.041912205 0.7424447736 0.7112469669
0.2401285728 0.6696498913 0.2240569754
0.4333028708 0.5861406107 0.9110389815
0.3835124319 0.6932845933 0.5492704755
0.0809882457 0.3579869536 0.4288910598
0.3649197996 0.3687013519 0.3674408345
0.5001102953 0.8366684524 0.2833012952
0.2763684492 0.4717486528 0.9044212649
0.851164403 0.5729051776 0.2773138373
0.3554659188 0.3362430278 0.8927614786
0.2086156367 0.7673399931 0.5032615889
0.720070589 0.9208079917 0.462294772
0.8773201399 0.5555730627 0.4008445467
0.3655500583 0.2177543882 0.0189077616
0.17741783 0.1225853213 0.2798348722
0.185296064 0.3592474711 0.7919200832
0.3917057952 0.8776352693 0.24643116
0.2029433082 0.0658620364 0.3664954464
0.2521034885 0.8722780701 0.1052532064
0.8309961239 0.8089370687 0.0510509564
0.1292030378 0.8889799263 0.2183846469
0.3630290234 0.481517663 0.396747865
0.589922163 0.7424447736 0.4717486528
0.1396023067 0.7534743012 0.974379983
0.7903444364 0.4871899915 0.743705291
0.374058551 0.9794220528 0.0028361642
0.8716478114 0.6904484291 0.3611382473
0.1840355466 0.866920871 0.7862477547
0.169539596 0.0778369521 0.8190212082
0.6343554029 0.4575678316 0.6595657517
0.8262691835 0.8067311631 0.3223773359
0.4934925787 0.4528408912 0.19222891
0.7446506791 0.5344593956 0.6570447169
0.8231178899 0.9258500615 0.8202817256
0.6381369552 0.4900261557 0.7440204204
0.142438471 0.7150285192 0.4698578767
0.4181766615 0.4295213185 0.4370844232
0.270065862 0.3560961775 0.2729020263
0.1367661425 0.4377146819 0.3630290234
0.1525226105 0.1717455015 0.4512652444
0.8751142344 0.0031512936 0.358302083
0.1676488198 0.1358207544 0.1689093373
0.5108246935 0.9400308827 0.0686982006
0.6627170453 0.7024233448 0.7307849872
0.0321431948 0.0015756468 0.8874042795
0.7030536035 0.8350928056 0.3721677749
0.380991397 0.2924400466 0.2795197429
0.138972048 0.2631330161 0.1140768285
0.5870859988 0.6337251442 0.5747959537
0.0460088866 0.1203794158 0.866920871
0.126682003 0.7818359437 0.8215422431
0.7837267198 0.2240569754 0.9482242461
0.0535719913 0.9526360571 0.1969558504
0.1210096745 0.8549459553 0.9371947184
0.8473828507 0.7213311064 0.6850912299
0.9431821763 0.4903412851 0.7556802067
0.0954841963 0.0838244099 0.2870828475
0.3091419028 0.4295213185 0.7254277881
0.8357230643 0.3806762676 0.5464343113
0.1604008445 0.1648126556 0.5984306558
0.0932782907 0.4733242996 0.3012636687
0.1985314972 0.5817287997 0.5284719377
0.3362430278 0.6513723884 0.6041029843
0.8391894873 0.0138656919 0.7386632213
0.7374027038 0.034979359 0.7027384741
0.5171272807 0.1780480887 0.1881322283
0.2432798664 0.908833076 0.6148173825
0.8643998361 0.1348753663 0.4033655816
0.6526329058 0.2536791353 0.6312041093
0.1465351527 0.6289982038 0.1348753663
0.3053603504 0.1739514071 0.8536854379
0.4682822299 0.9129297577 0.5149213752
0.2782592254 0.0819336338 0.8142942678
0.6403428607 0.1563041629 0.2946459522
0.5407619828 0.2054643431 0.8404500047
0.8250086661 0.2873979769 0.5319383607
0.6185989349 0.8448618158 0.5130305991
0.0573535436 0.9239592853 0.5335140075
0.4477988214 0.4188069202 0.6898181704
0.1244760974 0.8335171588 0.4723789115
0.7197554596 0.0179623736 0.8874042795
0.5183877982 0.0059874579 0.4537862793
0.932467778 0.720070589 0.2174392588
0.3831973025 0.700847698 0.7840418492
0.0601897079 0.5083036587 0.9485393754
0.0564081555 0.9545268333 0.8202817256
0.1553587748 0.0018907762 0.049790439
0.7383480919 0.011344657 0.1061985945
0.207985378 0.5599848738 0.0605048372
0.4919169319 0.061135096 0.1512620931
0.3378186746 0.7276336936 0.6579901049
0.0797277282 0.2032584376 0.6932845933
0.2688053446 0.3831973025 0.900954842
0.9160810513 0.581098541 0.894021996
0.4096681688 0.323322724 0.0248952195
0.0699587181 0.7654492169 0.1906532632
0.1572495509 0.5984306558 0.0097690102
0.666813727 0.6129266064 0.4786814988
0.3646046702 0.9693379132 0.8514795323
0.3447515205 0.643179025 0.8965430309
0.4232187313 0.2057794725 0.3737434217
0.4380298112 0.3904452778 0.3296253112
0.6630321747 0.3208016891 0.0129203038
0.9381401065 0.6362461791 0.8309961239
0.5423376296 0.9797371821 0.3000031513
0.5801531529 0.7616676646 0.1106104056
0.3025241862 0.6258469102 0.2694356033
0.1046229477 0.998014685 0.5874011282
0.165127785 0.4843538272 0.7282639524
0.0825638925 0.2202754231 0.9368795891
0.8272145716 0.0400214288 0.023634702
0.963035326 0.4254246368 0.700847698
0.3866637255 0.1663883024 0.9337282955
0.3494784609 0.0488450509 0.3998991586
0.0371852646 0.535719913 0.1314089434
0.5193331863 0.4503198563 0.0724797529
0.6201745817 0.415970756 0.7865628841
0.2442252545 0.5215390918 0.3630290234
0.4541014086 0.582043929 0.7931806006
0.6999023099 0.4692276179 0.096114455
0.2706961208 0.7906595658 0.8656603536
0.1789934768 0.5738505657 0.8272145716
0.9220685091 0.115337346 0.2590363344
0.3756341978 0.7311001166 0.0230044433
0.6617716573 0.5823590584 0.227208269
0.8035798695 0.5814136703 0.4607191252
0.5448586645 0.0523114739 0.3526297545
0.5385560773 0.8571518608 0.4178615322
0.4944379668 0.7298395992 0.6129266064
0.7125074843 0.7169192954 0.9031607475
0.9920272272 0.1314089434 0.9624050673
0.3970629944 0.100526266 0.2354016324
0.8070462925 0.6791037721 0.2599817225
0.3189109129 0.5136608578 0.9642958434
0.8540005672 0.5187029276 0.481517663
0.6680742445 0.5962247503 0.8303658652
0.8788957867 0.1682790786 0.3223773359
0.0415970756 0.3050452211 0.5719597895
0.107459112 0.335612769 0.3283647937
0.6507421296 0.2549396527 0.9182869568
0.6037878549 0.2067248606 0.0935934201
0.2335108562 0.1566192922 0.543598147
0.8155547852 0.3069359972 0.6289982038
0.3765795859 0.2930703054 0.4033655816
0.2432798664 0.4550467967 0.5060977531
0.1361358838 0.2747928024 0.4484290801
0.5833044465 0.9687076545 0.1131314405
0.7140831311 0.1528377399 0.9371947184
0.3315160874 0.6535782939 0.0308826773
0.1657580437 0.0797277282 0.9204928623
0.6787886427 0.9186020862 0.3337219929
0.8744839757 0.7518986544 0.5971701383
0.9554722213 0.9926574859 0.7859326253
0.5284719377 0.6211199697 0.5105095642
0.4585132197 0.3831973025 0.9869851574
0.481517663 0.5788926354 0.2032584376
0.6479059654 0.7830964611 0.2829861658
0.851164403 0.207985378 0.8442315571
0.150316705 0.1824598998 0.0872908329
0.6630321747 0.7049443797 0.9976995557
0.374058551 0.0214287965 0.0945388082
0.4597737371 0.9809976996 0.6479059654
0.2628178867 0.0444332398 0.1342451076
0.2335108562 0.8061009044 0.9384552359
0.4377146819 0.250842971 0.9879305455
0.1304635553 0.3141839725 0.0119749157
0.8647149655 0.296221599 0.9318375193
0.0746856585 0.1427536004 0.1840355466
0.5552579334 0.6989569218 0.809252198
0.4518955031 0.5666025904 0.7046292503
0.1474805408 0.5451737938 0.1181735102
0.5139759871 0.6305738506 0.1465351527
0.56187565 0.5149213752 0.3866637255
0.6674439858 0.8867740207 0.9356190716
0.0028361642 0.8584123783 0.4260548955
0.8016890934 0.1745816658 0.7493776195
0.8845681152 0.3475876847 0.0453786279
0.7421296442 0.5372955598 0.9781615353
0.5574638389 0.6992720512 0.327734535
0.4607191252 0.5259509028 0.5596697444
0.1723757602 0.3170201368 0.7055746384
0.1704849841 0.7651340875 0.8933917373
0.7651340875 0.727948823 0.5874011282
0.84769798 0.8621939306 0.9025304888
0.2924400466 0.0122900451 0.3217470772
0.3012636687 0.8829924684 0.8621939306
0.481517663 0.1512620931 0.6907635584
0.2073551193 0.8439164277 0.465761195
0.2388680553 0.8514795323 0.0138656919
0.0182775029 0.6844609712 0.851164403
0.319856301 0.4916018025 0.3167050074
0.7238521413 0.3447515205 0.628367945
0.3148142312 0.8458072039 0.3176503955
0.3885545016 0.1540982573 0.5114549523
0.4210128258 0.8959127722 0.8174455614
0.4774209813 0.7837267198 0.5316232313
0.9932877446 0.4490593389 0.0031512936
0.8385592286 0.6116660889 0.3516843664
0.6920240759 0.7361421864 0.0759461759
0.6450698012 0.4667065831 0.1689093373
0.7244824 0.9163961806 0.2205905524
0.7345665396 0.5461191819 0.5221693505
0.0081933634 0.334667381 0.4774209813
0.639712602 0.8294204771 0.8729083289
0.3453817792 0.3327766048 0.4739545583
0.7367724451 0.2259477516 0.8133488797
0.339079192 0.9135600164 0.535719913
0.8984338071 0.1900230044 0.7767938739
0.7178646835 0.3939117008 0.0230044433
0.801373964 0.2703809914 0.8580972489
0.796962153 0.8338322882 0.2354016324
0.9434973056 0.1578798097 0.8981186777
0.8766898812 0.8580972489 0.3687013519
0.0356096177 0.2845618126 0.7733274509
0.9485393754 0.6334100148 0.2224813286
0.342545615 0.2376075379 0.3453817792
0.0365550058 0.3132385844 0.8839378565
0.7103015788 0.2880282356 0.1273122617
0.2984275045 0.7203857183 0.7771090032
0.1903381338 0.080357987 0.7184949422
0.3983235118 0.6444395424 0.9605142911
0.6330948855 0.5092490467 0.3466422967
0.169539596 0.9384552359 0.2990577632
0.373113163 0.8483282387 0.5886616456
0.2171241295 0.8710175527 0.2278385277
0.512085211 0.2070399899 0.0633410015
0.2161787414 0.3343522516 0.9652412315
0.0299372893 0.4361390351 0.4433870104
0.2426496077 0.0491601803 0.5747959537
0.9198626036 0.4931774493 0.2480068068
0.5555730627 0.8499038855 0.145904894
0.5804682822 0.0513660858 0.1405476948
0.23162008 0.3542054013 0.1928591687
9.4538808181e-04 0.2111366716 0.9523209277
0.0519963445 0.6964358869 0.4758453345
0.1701698547 0.4931774493 0.2788894841
0.7367724451 0.7462263259 0.9895061923
0.0664922951 0.1654429143 0.1017867835
0.5209088331 0.851164403 0.8079916806
0.6617716573 0.350423849 0.2048340844
0.9384552359 0.1043078184 0.4295213185
0.3998991586 0.5064128825 0.6620867866
0.0255254782 0.1657580437 0.2697507327
0.6646078215 0.6356159203 0.6390823433
0.543598147 0.6085147953 0.3255286295
0.24643116 0.9384552359 0.4673368418
0.98572464 0.5202785744 0.5804682822
0.9693379132 0.2804651309 0.9129297577
0.1021019128 0.9179718274 0.0
0.9592537737 0.6935997227 0.3756341978
0.7534743012 0.8811016922 0.9012699713
0.2442252545 0.1566192922 0.2098761542
0.3034695743 0.0047269404 0.7783695207
0.5439132764 0.3516843664 0.2829861658
0.3898150191 0.3406548388 0.1200642864
0.9497998929 0.9501150222 0.6400277314
0.9160810513 0.3031544449 0.5653420729
0.7339362808 0.1871868402 0.5703841427
0.4689124886 0.8707024233 0.6970661457
0.5524217691 0.2870828475 0.2265780103
0.9513755397 0.7490624902 0.6551539407
0.7074654146 0.1648126556 0.4474836921
0.5914978099 0.3144991019 0.8924463492
0.7531591718 0.9570478681 0.9368795891
0.4689124886 0.242964737 0.6724860555
0.2839315539 0.4648158069 0.8259540541
0.1591403271 0.2851920713 0.5331988781
0.8770050106 0.1956953329 0.6847761006
0.9015851007 0.3772098446 0.9252198027
0.0135505625 0.5079885293 0.2473765481
0.5788926354 0.9504301516 0.374058551
0.0857151861 0.5621907793 0.8010588347
0.4676519711 0.8158699146 0.0141808212
0.9753253711 0.8042101283 0.1506318344
0.5930734567 0.0217439259 0.0330885829
0.939400624 0.4931774493 0.5130305991
0.8067311631 0.9683925251 0.099580878
0.5706992721 0.7635584407 0.3951722182
0.1058834652 0.817130432 0.2584060757
0.4014748054 0.1859263228 0.7225916239
0.6368764378 0.3397094507 0.6349856616
0.7931806006 0.2404437021 0.0365550058
0.7500078782 0.7909746951 0.8436012983
0.4216430845 0.7336211515 0.7017930861
0.6160779 0.9614596792 0.2571455583
0.0973749724 0.0564081555 0.1336148489
0.6869820061 0.7682853811 0.1862414521
0.585510352 0.1058834652 0.5404468534
0.646645448 0.2278385277 0.4496895976
0.9809976996 0.3857183374 0.9501150222
0.7084108026 0.2454857719 0.2495824536
0.8662906123 0.4818327924 0.8788957867
0.0135505625 0.5864557401 0.9482242461
0.6630321747 0.9970692969 0.3560961775
0.1644975262 0.0850849274 0.5706992721
0.5161818927 0.1355056251 0.589922163
0.1030473009 0.2300444332 0.593388586
0.7916049538 0.134560237 0.5284719377
0.150316705 0.9794220528 0.5089339174
0.5807834116 0.3942268301 0.377524974
0.9687076545 0.4247943781 0.8054706457
0.939400624 0.7216462358 0.9570478681
0.8911858318 0.3160747487 0.6573598462
0.1591403271 0.8987489364 0.0759461759
0.9876154161 0.4333028708 0.6154476413
0.1436989884 0.7755333564 0.0920177733
0.3018939275 0.0901269971 0.2294141745
0.0633410015 0.8902404437 0.8924463492
0.6066240192 0.812718621 0.2130274478
0.0680679419 0.2130274478 0.4503198563
0.0753159172 0.0387609114 0.2177543882
0.034979359 0.9104087228 0.2650237923
0.1588251977 0.7106167082 0.5609302619
0.8404500047 0.1641823969 0.057668673
0.8993791952 0.9305770019 0.9003245832
0.8845681152 0.1229004506 0.5521066398
0.7975924117 0.1824598998 0.3034695743
0.1496864463 0.0063025872 0.951690669
0.4414962342 0.2713263795 0.8272145716
0.7071502852 0.6724860555 0.5161818927
0.8218573725 0.4087227807 0.700847698
0.7695458986 0.817130432 0.4251095075
0.2016827908 0.458828349 0.9334131661
0.8596728957 0.6097753128 0.131093814
0.4897110264 0.0141808212 0.5316232313
0.3110326789 0.3753190685 0.1011565248
0.2174392588 0.4399205874 0.3296253112
0.1273122617 0.3797308795 0.6567295875
0.8086219393 0.8344625469 0.7383480919
0.7024233448 0.5596697444 0.3516843664
0.8357230643 0.7449658085 0.4251095075
0.0453786279 0.9642958434 0.0636561308
0.0132354331 0.7569407242 0.5451737938
0.9422367882 0.3898150191 0.088236221
0.4748999464 0.512085211 0.015756468
0.4062017458 0.7068351558 0.4109286862
0.628367945 0.758516371 0.8190212082
0.1657580437 0.4875051209 0.8659754829
0.0806731163 0.562821038 0.1953802036
0.7843569785 0.2527337472 0.465761195
0.5924431979 0.5851952226 0.6469605773
0.3280496644 0.9564176094 0.1282576498
0.1789934768 0.331200958 0.873853717
0.3252135001 0.7991680585 0.0204834084
0.866920871 0.5262660322 0.731415246
0.0144959506 0.0964295843 0.7588315003
0.7733274509 0.9031607475 0.3343522516
0.9891910629 0.9082028173 0.0296221599
0.8423407809 0.6586203637 0.4777361107
0.007878234 0.0800428576 0.3825670438
0.3475876847 0.755049948 0.4840386979
0.2439101251 0.9819430876 0.0693284593
0.8234330193 0.7263731762 0.011344657
0.7370875744 0.1525226105 0.2212208111
0.4263700249 0.9671320077 0.5666025904
0.6560993288 0.0617653547 0.9321526487
0.6365613084 0.3879242429 0.7021082154
0.7235370119 0.3204865597 0.8908707024
0.1720606309 0.3951722182 0.0447483692
0.5851952226 0.5981155264 0.4027353229
0.8486433681 0.7295244698 0.8678662591
0.5202785744 0.0869757035 0.9230138972
0.7084108026 0.8492736268 0.1641823969
0.7871931428 0.081303375 0.3850880787
0.0012605174 0.5316232313 0.0277313837
0.9520057984 0.4074622633 0.4925471906
0.8098824567 0.5760564712 0.697381275
0.8313112533 0.647590836 0.7408691268
0.4953833549 0.5111398229 0.1292030378
0.8785806574 0.7367724451 0.2823559071
0.3434910031 0.9806825702 0.2590363344
0.250842971 0.940346012 0.265654051
0.5870859988 0.7156587779 0.5921280686
0.550530993 0.1815145117 0.9186020862
0.0173321148 0.5962247503 0.5514763811
0.9583083856 0.2054643431 0.023634702
0.9677622664 0.6179686761 0.7547348186
0.6567295875 0.6334100148 0.3705921281
0.4232187313 0.0904421265 0.7162890366
0.8697570353 0.8246935367 0.6724860555
0.412504333 0.8089370687 0.665868339
0.9003245832 0.6324646267 0.5836195758
0.319856301 0.4326726121 0.254309394
0.7972772823 0.7005325686 0.9302618725
0.3772098446 0.5839347052 0.0400214288
0.7720669335 0.5287870671 0.3917057952
0.7509532663 0.5924431979 0.7887687896
0.5202785744 0.9917120978 0.7966470236
0.542652759 0.1414930829 0.4730091703
0.6384520846 0.596855009 0.134560237
0.978791794 0.9050515237 0.9050515237
0.9696530426 0.4292061891 0.3850880787
0.4730091703 0.0983203605 0.2678599565
0.2413890902 0.2719566382 0.6491664828
0.4997951659 0.481517663 0.6154476413
0.1068288532 0.6794189015 0.3838275612
0.2694356033 0.2725868969 0.3699618693
0.0343491003 0.1739514071 0.7862477547
0.1881322283 0.6832004538 0.8719629408
0.7039989916 0.420382567 0.42384899
0.4049412284 0.8360381937 0.9649261022
0.8981186777 0.9863548987 0.2319352094
0.6198594523 0.9561024801 0.8779503986
0.1408628242 0.6157627706 0.223741846
0.262187628 0.686036618 0.662401916
0.0954841963 0.8461223332 0.7247975294
0.6535782939 0.8253237954 0.9844641225
0.7887687896 0.9198626036 0.0217439259
0.646645448 0.9182869568 0.0740553997
0.5480099581 0.1326694608 0.374058551
0.5398165947 0.4361390351 0.2643935335
0.5792077648 0.3964327356 0.5256357735
0.7704912867 0.3970629944 0.3768947153
0.7024233448 0.8391894873 0.4887656383
0.6551539407 0.5382409479 0.0441181105
0.4912866732 0.9387703652 0.8517946617
0.4515803737 0.3482179435 0.5795228941
0.9986449437 0.646645448 0.6252166514
0.7014779567 0.2930703054 0.7626130527
0.1402325655 0.9138751457 0.7232218826
0.3507389784 0.9305770019 0.3248983708
0.5861406107 0.5142911165 0.5981155264
0.770806416 0.7563104654 0.4827781804
0.1969558504 0.3806762676 0.6041029843
0.5643966848 0.5565184508 0.9157659219
0.9258500615 0.0753159172 0.1648126556
0.6214350991 0.2993728926 0.7377178332
0.5448586645 0.3595626004 0.4607191252
0.5817287997 0.8209119844 0.0381306526
0.9693379132 0.0085084927 0.111870923
0.3097721615 0.9075725585 0.6750070904
0.8124034916 0.3573566949 0.8426559103
0.2467462894 0.9337282955 0.1682790786
0.8804714335 0.254309394 0.0116597863
0.7865628841 0.5552579334 0.1544133867
0.0126051744 0.4518955031 0.3044149623
0.2038886963 0.2665994391 0.0523114739
0.1061985945 0.4600888665 0.0069328459
0.9066271705 0.2747928024 0.8584123783
0.7175495541 0.5309929726 0.7367724451
0.5829893171 0.5023162008 0.2360318911
0.0608199666 0.3352976397 0.693914852
0.3056754798 0.7235370119 0.9154507926
0.5376106892 0.2234267167 0.4714335235
0.9264803202 0.6642926922 0.4556770554
0.743705291 0.6775281253 0.1150222166
0.8552610847 0.1115557937 0.9832036051
0.4597737371 0.8524249204 0.5754262125
0.5196483156 0.3412850975 0.0438029811
0.1632370088 0.8464374626 0.3176503955
0.524375256 0.0368701352 0.6208048404
0.6639775628 0.6910786878 0.2382377966
0.6863517474 0.4361390351 0.2470614187
0.3989537705 0.1487410582 0.8083068099
0.9173415687 0.5593546151 0.0819336338
0.003466423 0.0989506192 0.5631361674
0.4730091703 0.4689124886 0.316389878
0.0913875146 0.2467462894 0.3422304856
0.3003182807 0.6784735134 0.1178583809
0.9677622664 0.0857151861 0.647590836
0.3674408345 0.6371915671 0.1544133867
0.7783695207 0.2842466833 0.1758421832
0.5382409479 0.3942268301 0.6718557968
0.4310969653 0.7194403303 0.0863454448
0.508618788 0.9885608042 0.200107144
0.2665994391 0.034979359 0.9847792519
0.4490593389 0.8833075978 0.0986354899
0.6501118709 0.9217533798 0.6573598462
0.9069422998 0.2955913402 0.7679702518
0.2946459522 0.2785743548 0.2665994391
0.8536854379 0.3286799231 0.1436989884
0.3630290234 0.4200674377 0.9769010179
0.6122963477 0.184350676 0.3920209246
0.6173384174 0.2470614187 0.3359278984
0.5911826805 0.250842971 0.5309929726
0.4314120947 0.6031575962 0.593388586
0.4862446034 0.9223836385 0.3995840292
0.3015787981 0.2792046135 0.0296221599
0.2710112501 0.1635521382 0.0513660858
0.1846658053 0.3003182807 0.2568304289
0.1979012385 0.8725931995 0.3869788548
0.6267922982 0.2354016324 0.2505278417
0.5495856049 0.7178646835 0.9308921312
0.273532285 0.2710112501 0.1805691236
0.97091356 0.5732203069 0.3948570888
0.0485299215 0.3910755365 0.2344562443
0.8924463492 0.1997920146 0.5965398796
0.9356190716 0.7941259887 0.7604071471
0.1982163678 0.7222764945 0.7553650774
0.7109318375 0.9601991618 0.0453786279
0.1515772224 0.3901301484 0.9431821763
0.2640784042 0.6006365613 0.3718526455
0.1824598998 0.0636561308 0.1191188983
0.6542085526 0.2360318911 0.0047269404
0.2751079318 0.8662906123 0.7411842561
0.458828349 0.67028015 0.3078813853
0.3721677749 0.5328837488 0.8735385876
0.4742696877 0.5823590584 0.0702738474
0.9526360571 0.6315192386 0.0491601803
0.6479059654 0.6822550657 0.8536854379
0.666813727 0.4581980903 0.0028361642
0.620489711 0.3929663127 0.1367661425
0.4758453345 0.2089307661 0.7793149088
0.0854000567 0.9044212649 0.420382567
0.0293070305 0.8495887562 0.1928591687
0.3664954464 0.4484290801 0.8962279016
0.2048340844 0.7487473608 0.6724860555
0.4985346485 0.2959064696 0.1235307094
0.5016859421 0.4481139508 0.9592537737
0.5773169886 0.3151293606 0.1496864463
0.6189140642 0.1279425204 0.881731951
0.0245800901 0.3088267734 0.2404437021
0.2628178867 0.3352976397 0.4827781804
0.5804682822 0.5467494406 0.1626067501
0.6564144581 0.3904452778 0.5558881921
0.1635521382 0.5864557401 0.6425487663
0.6018970788 0.2647086629 0.8133488797
0.4982195191 0.7789997794 0.8558913434
0.304099833 0.8246935367 0.5284719377
0.8829924684 0.3595626004 0.4821479217
0.2713263795 0.2363470205 0.5407619828
0.3223773359 0.5486402168 0.8057857751
0.817130432 0.4745848171 0.1597705858
0.8978035484 0.8848832446 0.7676551224
0.3409699682 0.6365613084 0.4534711499
0.8054706457 0.0252103488 0.9290013551
0.2183846469 0.0844546686 0.0431727224
0.5647118142 0.9277408376 0.188762487
0.9321526487 0.1169129928 0.7818359437
0.2662843097 0.0198531497 0.4188069202
0.4559921848 0.270065862 0.3252135001
0.119749157 0.9907667097 0.7311001166
0.7745879684 0.0737402704 0.2388680553
0.0560930262 0.1323543315 0.3447515205
0.2035735669 0.5785775061 0.2820407777
0.3765795859 0.1556739041 0.5952793622
0.9337282955 0.8098824567 0.8473828507
0.3122931964 0.2473765481 0.9217533798
0.6003214319 0.9885608042 0.7143982605
0.0286767718 0.3907604071 0.7449658085
0.9680773958 0.2331957268 0.5744808244
0.1102952762 0.6233258753 0.5914978099
0.6201745817 0.1279425204 0.1241609681
0.5193331863 0.9277408376 0.6173384174
0.0400214288 0.2076702486 0.5372955598
0.4389751993 0.8499038855 0.8921312199
0.0727948823 0.3768947153 0.0132354331
0.0494753096 0.665868339 0.3050452211
0.708725932 0.8212271137 0.7689156399
0.3378186746 0.9507452809 0.9286862257
0.2023130495 0.0564081555 0.2240569754
0.0683830713 0.8921312199 0.6132417357
0.7433901617 0.4074622633 0.8836227271
0.7635584407 0.6267922982 0.3135537138
0.23162008 0.7500078782 0.4106135569
0.7985377998 0.3264740176 0.0356096177
0.86250906 0.0441181105 0.2845618126
0.4793117575 0.161661362 0.3267891469
0.7367724451 0.0066177166 0.4988497778
0.380991397 0.2612422399 0.6898181704
0.4742696877 0.6630321747 0.56187565
0.2886584943 0.5971701383 0.1399174361
0.9450729524 0.6375066965 0.9624050673
0.3056754798 0.835407935 0.4005294173
0.3419153563 0.3822519144 0.796962153
0.6302587212 0.5152365046 0.465761195
0.3639744115 0.4985346485 0.7389783506
0.3589323417 0.5615605206 0.2861374594
0.0356096177 0.8413953928 0.505152365
0.2095610248 0.1928591687 0.6639775628
0.9970692969 0.8221725018 0.6343554029
0.2889736237 0.1745816658 0.7607222765
0.9154507926 0.0085084927 0.6951753695
0.3063057385 0.8149245265 0.6403428607
0.1332997195 0.1900230044 0.2946459522
0.7610374059 0.5196483156 0.0718494942
0.6813096776 0.7241672707 0.6056786311
0.7541045599 0.1159676047 0.3138688432
0.4525257618 0.8262691835 0.7619827939
0.6513723884 0.0179623736 0.2048340844
0.3920209246 0.3765795859 0.6378218259
0.2987426339 0.2083005074 0.681624807
0.7046292503 0.1021019128 0.5747959537
0.5495856049 0.0696435887 0.2562001702
0.4752150758 0.6605111398 0.3920209246
0.9239592853 0.5202785744 0.6523177764
0.6006365613 0.9592537737 0.7988529291
0.7827813317 0.446538304 0.5372955598
0.2766835786 0.9428670469 0.9926574859
0.0630258721 0.7834115905 0.1027321716
0.9800523115 0.6891879116 0.7169192954
0.4764755932 0.1909683925 0.9491696341
0.2779440961 0.5265811616 0.0973749724
0.2864525888 0.1484259288 0.6135568651
0.2130274478 0.8335171588 0.6967510163
0.8710175527 0.4808874043 0.5823590584
0.7897141777 0.3280496644 0.7591466297
0.3727980336 0.2747928024 0.1865565815
0.8029496108 0.8930766079 0.4745848171
0.4427567516 0.5823590584 0.4235338606
0.0724797529 0.6983266631 0.0148110799
0.7071502852 0.2426496077 0.6983266631
0.6999023099 0.1522074812 0.145904894
0.6507421296 0.8845681152 0.2634481455
0.0179623736 0.4364541644 0.1500015756
0.1515772224 0.7021082154 0.2180695175
0.9069422998 0.5524217691 0.1871868402
0.5297324552 0.5174424101 0.7635584407
0.4887656383 0.5489553462 0.2870828475
0.2054643431 0.4474836921 0.7991680585
0.4830933098 0.8083068099 0.4518955031
0.377524974 0.620489711 0.8158699146
0.1443292472 0.9422367882 0.8218573725
0.6444395424 0.0315129361 0.8139791384
0.5461191819 0.666813727 0.4408659755
0.9668168783 0.8187060788 0.2602968519
0.3904452778 0.3920209246 0.519963445
0.6573598462 0.6088299247 0.9803674408
0.7925503419 0.0167018561 0.5590394857
0.257775817 0.3592474711 0.3592474711
0.6217502285 0.1704849841 0.7446506791
0.7017930861 0.0709041061 0.7704912867
0.1604008445 0.5845649639 0.7383480919
0.5344593956 0.1317240727 0.1043078184
0.7033687329 0.1528377399 0.785617496
0.2527337472 0.4462231746 0.1206945451
0.9791069234 0.0107143983 0.2284687864
0.0819336338 0.6236410046 0.5070431412
0.7443355497 0.8385592286 0.9989600731
0.8042101283 0.593388586 0.8587275076
0.2757381905 0.7622979233 0.1720606309
0.4027353229 0.7783695207 0.3018939275
0.9390854946 0.3954873476 0.1988466265
0.2647086629 0.1547285161 0.3365581571
0.1295181672 0.8136640091 0.6154476413
0.8417105222 0.4660763243 0.3214319478
0.1960104623 0.1821447704 0.8187060788
0.612611477 0.8565216021 0.7575709829
0.0409668169 0.062080484 0.0362398765
0.6482210948 0.127627391 0.019222891
0.142438471 0.5773169886 0.4314120947
0.7972772823 0.8281599597 0.562821038
0.3850880787 0.5265811616 0.1285727791
0.8621939306 0.7840418492 0.9353039423
0.7626130527 0.4348785176 0.9658714902
0.6573598462 0.4219582138 0.3460120379
0.0828790218 0.4660763243 0.2010525321
0.0932782907 0.227208269 0.8020042227
0.2401285728 0.2057794725 0.119749157
