# Supplementary material for: Differentiating interfacial water structures via alkali metal cation promotor for H2O2 electrosynthesis in acid
Source: Nat Commun. 2026 Apr 8;17:4973. doi: 10.1038/s41467-026-71584-9 (PMC13237355; doi:10.1038/s41467-026-71584-9)
Supplement: Supplementary file 3 — Supplementary Data 1 [file 41467_2026_71584_MOESM3_ESM.zip › Supplementary data 1/K-MD-initial.vasp]

POSCAR file written by OVITO Basic 3.8.5
1
25.231 0.0 0.0
0.0 25.228 0.0
0.0 0.0 25.233
H O S K 
2212 1148 13 6 
Direct
0.6475763941 0.2017995878 0.8190068561
0.7004874955 0.2334311083 0.8387825467
0.642463636 0.2494054225 0.8625213015
0.5626411954 0.6852306961 0.0011889193
0.5322024494 0.63449342 0.0273847739
0.4997820142 0.6892738227 0.0159315182
0.3026832072 0.5414618678 0.2335830064
0.3195671991 0.487632789 0.2652875203
0.3415639491 0.4980973521 0.2054056196
0.7954104078 0.4444268273 0.2505052907
0.7779715429 0.3837799271 0.2648119526
0.735603028 0.4238148089 0.2367930884
0.8279497444 0.4871967655 0.0728807514
0.7644564227 0.4988108451 0.0776760591
0.7853434267 0.4401855082 0.0600800539
0.6172565495 0.9367369589 0.1060119685
0.6074670049 0.9802600285 0.1528553878
0.6138480441 0.9997225305 0.091546784
0.2374856328 0.4992072301 0.3011928823
0.2164400935 0.4645235453 0.3516426901
0.2269430463 0.5280244173 0.3581817461
0.4616543141 0.4577850008 0.0605556216
0.4561055844 0.5077691454 0.0198153212
0.5019618723 0.5082051689 0.0654698213
0.2175102057 0.8073965435 0.9449530377
0.1662240894 0.8464801015 0.9396821622
0.1931354286 0.8361740923 0.9975429002
0.326542745 0.6990645315 0.2589069869
0.3150885815 0.6408355795 0.2846669045
0.3100154572 0.6494767718 0.2207823089
0.2331655503 0.4280957666 0.568660088
0.2291229044 0.4766529253 0.6112630286
0.2794578098 0.4360631045 0.6131256688
0.7199080496 0.7180513715 0.4024095431
0.6941064563 0.6635484382 0.3789878334
0.6731401847 0.6876486444 0.435223715
0.4452459276 0.6193118757 0.5887924543
0.4761206452 0.6504677343 0.6363888559
0.4124687884 0.6396860631 0.6407085959
0.3784630019 0.114872364 0.3057504062
0.4138559708 0.0768590455 0.2671501605
0.3602314613 0.1050420168 0.2444418024
0.9505766716 0.5349611543 0.8013315896
0.932701835 0.5394799429 0.863353545
0.8884308985 0.5274694784 0.8177386755
0.4927272007 0.4580228318 0.4149328261
0.4902302723 0.4074837482 0.3745492014
0.5364036305 0.4105359125 0.4197281338
0.3670484721 0.5559695576 0.0291285222
0.3119178788 0.5667115903 0.0612293425
0.3677618802 0.589741557 0.0842943764
0.4257857398 0.8535753924 0.2176118575
0.3861519559 0.8024417314 0.2152736496
0.4247156276 0.8157999049 0.1650616256
0.4923704966 0.095885524 0.2065152776
0.4928064682 0.0312351356 0.2041374391
0.5077880385 0.0616775012 0.259224032
0.1263128691 0.500237831 0.0317441446
0.0924259839 0.5357935627 0.0738715175
0.0735999366 0.5322657365 0.0121269766
0.3588046451 0.9996432535 0.5327150953
0.4177004479 0.9996432535 0.5487655055
0.8618762633 0.1855874425 0.4195696112
0.8252942808 0.2255430474 0.447746998
6.7377432523e-04 0.7478198827 0.6657155312
0.0019816892 0.7362058031 0.7255974319
0.7159050375 0.9996432535 0.5417112511
0.679323055 0.999603615 0.5905758332
0.1410170029 0.2384255589 0.1934371656
0.1119258056 0.275289361 0.2323940871
0.0332131109 0.5096717932 0.8597471565
0.0772066109 0.4703107658 0.8442515753
0.1959494273 0.5789598858 0.755954504
0.1686021164 0.6334628191 0.7586493877
0.6654115968 0.3033137783 0.2523283002
0.6168602116 0.3288013319 0.2791582452
0.9996829297 0.6384572697 0.4057781477
0.9996036622 0.698232123 0.4179843855
0.1376877651 0.6163786269 0.4668885983
0.0930601245 0.6062311717 0.5072722229
0.2195711625 0.7102822261 0.4927674078
0.2620982125 0.7462343428 0.5178139738
0.525306171 0.4562390994 0.2107557564
0.5675161508 0.4665451086 0.2535964808
0.2185406841 0.9952830189 0.2572821305
0.1576631921 0.9996432535 0.2562121032
0.5338274345 0.8020849849 0.894265446
0.5249891007 0.858807674 0.9150319027
0.9820855297 3.5674647217e-04 0.3181547973
0.994490904 0.0432059616 0.3598462331
0.9265585985 0.6801569684 0.5148416756
0.8870833498 0.6396860631 0.5379067095
0.4338710317 0.6975979071 0.9038560615
0.4571360628 0.6717139686 0.8537232989
0.3055368396 0.0351989853 0.3932548647
0.2791407396 9.1168542889e-04 0.350215987
0.9102691134 0.9944109719 0.8195220545
0.8592207998 0.9991675916 0.8526136409
0.9987317189 0.6371095608 0.7891649824
0.9645673972 0.6033771999 0.7515158721
0.4406087749 0.2224512446 4.7556770895e-04
0.4842455709 0.2033454891 0.0386002457
0.8711902025 0.9996432535 0.2911663298
0.9202568269 0.999682892 0.254904292
0.5747294994 0.801767877 0.6037728372
0.617533986 0.8009354685 0.5602583918
0.9891007094 0.9772078643 0.2871636349
0.9912409338 0.9786348502 0.2261720762
0.3395426261 0.4563580149 0.7185828082
0.3759264397 0.5047169811 0.7105774185
0.1842178273 0.3108450928 0.2622755915
0.204431057 0.2540034882 0.2528434986
0.0299631406 0.6000475662 0.0032497127
0.0011493797 0.6440859363 0.0340823525
0.8108279497 0.9973045822 0.4947489399
0.795370774 0.9470429681 0.4637577775
0.6850303198 0.1157840495 0.7863908374
0.6514605049 0.1556603774 0.7546466928
0.3316158694 0.8384731251 0.8802758293
0.2856406801 0.7984382432 0.8772242698
0.1309896556 0.916798795 0.928625213
0.1902817962 0.9312668464 0.9289818888
0.9996829297 0.8664579039 0.1151666469
0.9590583013 0.8501268432 0.1577299568
0.6620427252 0.3903599176 0.0016248563
0.6202290833 0.4174726494 0.0368564974
0.5922872657 7.1349294435e-04 0.3803352752
0.5980341643 0.0042413192 0.3196607617
0.4500416155 0.9996432535 0.2408354139
0.4381118465 0.9996432535 0.3007173146
0.4841266696 0.2086966862 0.3072563706
0.5297847886 0.2206278738 0.3459755083
0.7652094645 0.2731488822 0.1968454009
0.7331457334 0.3216267639 0.2154321722
0.9997225635 0.2809576661 0.5022787619
0.9984146486 0.2385048359 0.5461102524
0.9210098688 0.4565958459 0.0018626402
0.8600134755 0.4579039163 7.5298220584e-04
0.0914747731 0.7039797051 0.6242618793
0.1366572867 0.6752814333 0.6536281853
0.0775236812 0.077215792 0.3145087782
0.0748682177 0.0503012526 0.259778861
0.0543775514 0.5693277311 0.6689256133
0.0485513852 0.5140320279 0.6940514406
0.7876421862 0.9996432535 0.5753972972
0.7636241132 0.9996432535 0.6315142868
0.1102215529 0.7134929443 0.8753616296
0.1371725259 0.6887188838 0.9242262117
0.7267646942 0.6687410813 0.2891055364
0.6677103563 0.660258443 0.2763444695
0.2131108557 0.673022039 0.6743550113
0.2652689152 0.7039400666 0.6815281576
0.9996829297 0.5334945299 0.0012681806
0.9993658595 0.5819327731 0.0384020925
0.2976497166 0.7186459489 0.0786271945
0.2930521977 0.7616933566 0.1216660722
0.3198446356 4.756619629e-04 0.8676336543
0.3569022235 3.5674647217e-04 0.9161415607
0.1628948516 0.9165213255 0.8561011374
0.1904006976 0.8629300777 0.866008798
0.1891324165 0.4383224988 0.4257916221
0.2145773057 0.493618202 0.4306265605
0.9147080972 0.0583478674 0.3225934292
0.9056715945 3.1710797527e-04 0.3391590378
0.5299433237 3.5674647217e-04 0.6812903737
0.4959375372 0.0348026003 0.6441168311
0.9232689945 0.1416283495 0.0259977014
0.9108239864 0.0874821627 7.5298220584e-04
0.7212555983 0.5001981925 0.1656560853
0.7697277159 0.4653559537 0.1785360441
0.7539931037 0.679800222 0.4637577775
0.7096428996 0.6840811796 0.505488844
0.7353255915 0.8758125892 0.2788412
0.7049661131 0.8389487871 0.3168469861
0.6303753319 0.4645631838 0.467800103
0.6126590306 0.512605042 0.4345499941
0.3270579842 0.5342476613 0.9069472516
0.3583686735 0.4858490566 0.9270003567
0.6803535334 0.8914697955 0.4453295288
0.6520946455 0.9347153956 0.4778662862
0.291347945 0.7396543523 0.4147743035
0.2888510166 0.6957745362 0.4571394602
0.9906860608 0.3432693832 0.3623033329
0.9975823392 0.358490566 0.3036103515
0.3767587492 0.7749722531 0.4592398843
0.4210693195 0.7345409862 0.4479847818
0.9996829297 0.2046535595 0.9995640629
0.9601284135 0.2511495164 0.9992470178
0.0629384487 0.8400190265 0.1936353188
0.0840236217 0.8176629142 0.1408869338
0.0724901906 0.5423735532 0.4651052194
0.1145812691 0.499524338 0.4542067927
0.8237881971 0.6400824481 0.1037530218
0.8790376917 0.6630331378 0.091546784
0.5205501169 0.1822974473 0.4773114572
0.488446752 0.223838592 0.4462014029
0.7748801078 0.5609640082 0.9182419847
0.8288216876 0.5891469795 0.9137240915
0.4603067655 0.6482479784 0.4274957397
0.4832943601 0.7023545267 0.4108905005
0.2966985058 0.8156017124 0.2676653589
0.3380761761 0.7769938164 0.2906115008
0.8296936309 0.5260424925 0.4335988586
0.8139986525 0.5585856984 0.3843776008
0.0468471325 0.6656889171 0.6943288551
0.0970235028 0.6879657523 0.7210795387
0.3440212437 0.9750277469 0.2240320216
0.3073599937 0.9996432535 0.2661593944
0.537037771 0.8944823212 0.2801093806
0.526772621 0.8825114952 0.3390797765
0.270262772 0.59572697 0.3806523204
0.2572628909 0.5603694308 0.428684659
0.4810352344 0.3097748533 0.8471049816
0.5176964845 0.2637149199 0.8632742837
0.8332210376 0.0819327731 0.015852257
0.8089255281 0.0885920406 0.0714540483
0.9668661567 0.5345251308 0.2267269052
0.9988109865 0.5207705724 0.1765941426
0.4509135587 0.0602108768 0.4187373677
0.4544013317 0.0600126843 0.3577854397
0.9992469581 0.61550658 0.6348036302
0.9996829297 0.5799508483 0.6844211945
0.9240616702 0.9166798795 0.7043554076
0.9281835837 0.9752259394 0.7210399081
0.6262930522 0.2146028223 0.7080014267
0.5935555467 0.2658157603 0.7140252843
0.2617811422 0.8706595846 0.8994966908
0.2687170544 0.9208022832 0.933618674
0.9995640284 0.038052957 0.933618674
0.9996829297 3.5674647217e-04 0.9816510126
0.5923268994 0.1442048518 0.1403321048
0.5969244184 0.204772475 0.1465541156
0.4519440371 0.9250039638 0.9995640629
0.4914985534 0.9348739496 0.9541473467
0.9994054932 0.7133343904 0.6765743273
0.9784788554 0.6960916442 0.7312646138
4.3597162221e-04 0.281750436 0.6533111402
3.9633783837e-04 0.237315681 0.6951214679
0.1712972137 0.8433486602 0.7399833551
0.110934961 0.8377992707 0.7328102089
0.3771154532 0.7098065641 0.6514485
0.3372835005 0.6637466307 0.647564697
0.8179620308 0.6643015697 0.5079063132
0.836629543 0.698390677 0.5549875163
0.8111053862 0.135048359 0.6932191971
0.8531568309 0.179245283 0.6917528633
0.231580199 0.486840019 0.9985336662
0.2248424557 0.5474869193 0.9984940356
0.081962665 0.8235690503 0.8567352277
0.1389560461 0.8026795624 0.8631950224
0.8452300741 0.5762248296 0.7103792652
0.8933058539 0.5562470271 0.7422026711
0.7716697713 3.5674647217e-04 0.1077953474
0.8104712457 3.5674647217e-04 0.1549161812
0.0873528596 0.4266291422 0.7540918638
0.0718164163 0.4254399873 0.6950422066
0.7874440173 0.2928888537 0.7894423969
0.7864928065 0.2337482163 0.8045416716
0.0865998177 0.7382670049 4.7556770895e-04
0.0694780231 0.6796813065 4.7556770895e-04
0.6440886211 0.186023466 0.07957833
0.6927985415 0.2029887427 0.1121943487
0.0151004716 0.9450610433 0.4339951651
0.0062621378 0.999682892 0.4597550826
0.8671871904 0.0787220549 0.9995640629
0.871467639 0.1105517679 0.947687552
0.8183980025 0.159782781 0.003764911
0.8373825849 0.1976771841 0.0476756628
0.4723554358 0.929562391 0.1060912297
0.5315683088 0.9152925321 0.101850751
0.2811620625 0.9456556207 0.6033765307
0.2935278031 0.9996432535 0.5776562438
0.3926518965 0.0014666244 0.9995640629
0.4536482898 0.0010702394 0.9976617921
0.1700685664 0.2892421119 0.0053105061
0.2151321787 0.2482162676 0.0087980026
0.1911537394 0.9515617568 0.1057741846
0.2252387935 0.9996432535 0.0898426663
0.5627997305 0.2448866339 0.9256529148
0.596250644 0.1938322499 0.9248206713
0.5628393643 0.1612494054 0.3867950699
0.5358091237 0.1200650071 0.4228193239
0.4884071182 0.5358332012 0.2665557009
0.4736237169 0.5935468527 0.2798319661
0.7556577226 0.7586015538 0.4742202671
0.7969561254 0.7490883146 0.4303095153
0.2776346558 0.3229744728 0.0101850751
0.320676945 0.3574203266 0.0364205604
0.7550632159 0.1838037102 0.0507272223
0.7173714875 0.1361185984 0.0563547735
0.2064920138 0.7316870144 0.4139024294
0.2295985098 0.7773109244 0.4472317996
0.2547263287 0.0804265102 0.9992470178
0.2023701003 0.1118201998 0.9995640629
0.7044508739 0.5860551768 0.2618000238
0.7007252982 0.5663944823 0.2041374391
0.8554555903 0.4146583162 0.2927911861
0.8716261742 0.3798953544 0.2452740459
0.9735246324 0.3267797685 0.8662862125
0.9996829297 0.3779134295 0.8868941466
0.4630414966 0.5757491676 0.9995640629
0.5151202885 0.6075788806 0.9992866484
0.3409298086 0.9035991755 0.9671461974
0.3155641869 0.955327414 0.9874370864
0.3983987951 0.2339067703 0.4135853842
0.3427925964 0.2088552402 0.4157254389
0.0091950379 0.3452513081 0.5960052312
0.0015457176 0.3096955763 0.5469821266
0.8277515754 0.8087442524 0.9353624222
0.7914073957 0.8537339464 0.9549003289
0.7025484523 0.646860631 0.6432053264
0.7320756213 0.7001744094 0.6462172552
0.8489952836 0.6620818139 0.417152142
0.8841900836 0.6313619788 0.3778781754
0.8732907931 0.7855953702 0.5025958071
0.9123300702 0.788607896 0.5494392264
0.2381594071 0.1427778659 0.0775175366
0.2425587571 0.2028301887 0.0676891372
0.0564385082 0.7451641034 0.119803432
0.0630177163 0.7799667037 0.0700669758
0.3343109667 0.6413112415 4.7556770895e-04
0.2901985653 0.6835262407 5.5482899378e-04
0.9996829297 0.9790708736 0.888400111
0.9607229202 0.9401062312 0.862124995
0.5628789981 0.2033058506 0.7620972536
0.5775038643 0.2543998732 0.7920976499
0.6067535968 0.602980815 0.9709507391
0.5941500535 0.6566117013 0.997225855
0.1066148785 0.0136356429 0.3519993659
0.0568744798 7.9276993816e-04 0.3190266714
0.5626411954 0.9389170763 0.9194705346
0.5578058737 0.9996432535 0.9160622994
0.2671317031 0.4087125416 0.9996036936
0.2856803139 0.3647534485 0.9615186462
0.2350679719 0.0661566513 0.3178773828
0.2289643692 0.0960044395 0.3707446598
0.203162776 0.2936023466 0.8871319304
0.2521501328 0.2972094498 0.9233147069
0.6791248861 3.5674647217e-04 0.2816549756
0.7056398874 0.0482400507 0.2545872469
0.5670801791 0.4276597431 0.5902191575
0.6270857279 0.4200491517 0.5818570919
0.780706274 0.5784842239 0.7592042167
0.8057944592 0.5333359759 0.7917013435
0.2866711585 0.0022990328 0.0700273451
0.3419602869 3.5674647217e-04 0.0442277969
0.7100788712 0.3819169177 0.8485713153
0.7238317942 0.3224988108 0.8513058297
0.1134715231 0.8369668622 4.3593706654e-04
0.1479529151 0.7876962106 0.010858796
0.2127937854 0.1229586174 0.4510363413
0.2602750585 0.1004835897 0.482106765
0.3580119694 0.4025685746 0.9193912733
0.4066029884 0.3663786269 0.9267229422
0.1647180056 0.5807832567 0.5323187889
0.1355079069 0.5272316474 0.5343795823
0.1423249178 0.2639527509 0.6170094717
0.0818833974 0.2670445537 0.6248959696
0.8814949863 0.6423814809 0.6796258867
0.8965161904 0.6492389409 0.7383981294
0.6138876779 0.8717694625 0.2667538541
0.6467044509 0.8926193119 0.3138350573
0.1280963894 0.2062390994 0.8203542979
0.127065911 0.249524338 0.8633931756
5.1523918989e-04 0.801212938 0.1165140887
4.7560540605e-04 0.8607103219 0.1303055523
0.450120883 0.3583716505 0.7694289224
0.4458800682 0.4139448232 0.7943962272
0.0906424636 0.3865546218 0.1117980422
0.0506519757 0.3995164103 0.1560654698
0.8491538187 0.0146662439 0.3928585582
0.8575958147 3.5674647217e-04 0.4515911703
0.9996829297 0.128032345 0.8470257203
0.9996829297 0.1805533534 0.8159552966
0.3049423328 0.3799746314 0.162366742
0.3363719234 0.4322974473 0.1615344985
0.7720264754 3.5674647217e-04 0.3817223477
0.7550235821 3.5674647217e-04 0.3231086276
0.8097578376 0.6094815285 0.8328379503
0.8563275336 0.6052005708 0.7936036143
0.3533351829 0.4732440146 0.4572583522
0.3796123816 0.4909227842 0.5094122776
0.3981609924 0.0875218012 0.7766416994
0.4557885141 0.0959251625 0.7949510562
0.854226943 0.089186618 0.4592002536
0.9080496215 0.0614793087 0.4515515397
0.2207205422 3.5674647217e-04 0.4037569849
0.2615037058 3.5674647217e-04 0.4491737011
0.6245095319 0.5223957508 0.0743470852
0.6681859617 0.5317107975 0.1159196291
0.6069517657 0.4232202315 0.7076051203
0.6356069914 0.4754241319 0.7209606468
0.9996829297 0.4824005074 0.6939721793
0.9996829297 0.5229903282 0.7395474181
0.4440172803 0.2469081972 0.9995640629
0.3831794221 0.2426668781 0.9971862244
0.0867583528 0.10944189 0.16779614
0.1132733542 0.1560964008 0.1387468791
0.8368277119 0.3085064214 0.0763682479
0.8159803416 0.2887268115 0.130226291
0.1598430502 0.0010702394 0.9206594539
0.0993618961 5.5493895671e-04 0.9124955416
0.7245848361 0.1566117013 0.2259342924
0.7247037375 0.2054463295 0.1893155788
0.0899290555 0.922546377 0.0665398486
0.0642463636 0.8700650071 0.0841358538
0.5385834886 0.7230061836 0.8962073475
0.5926836035 0.6949817663 0.8925613284
5.1523918989e-04 0.7122641509 0.8679903301
0.0441520352 0.7539242112 0.8586771292
0.0534659744 0.1804740764 0.0799746364
0.0064603068 0.1423022039 0.072365553
0.5158733304 0.1579197717 0.1566599295
0.527129325 0.2115902965 0.1834898744
0.7595814672 0.5290946567 0.2638608172
0.7116642226 0.4917551926 0.2699243055
0.1463279299 0.3290391628 0.1853921452
0.0988070231 0.3050578722 0.1555899021
0.792437874 0.2507927699 0.7141045456
0.7455511078 0.2875772951 0.7009471724
0.0648408704 0.4832329158 0.5182895415
0.0766121042 0.4552877755 0.5712757104
0.9588204986 0.7635960044 0.4707724012
0.9819666284 0.7365229111 0.5203107042
0.6122626927 0.352822261 0.4430705822
0.5891561967 0.3975344855 0.4775492411
0.7008838334 0.9140637387 0.0
0.7615235227 0.9205248137 0.0028137756
0.4080694384 0.0318693515 0.4790552055
0.3549998018 0.0016648169 0.4790155748
0.9996829297 0.026002854 0.079023501
0.9602473148 0.0041620422 0.0379265248
0.6151955927 0.1140399556 0.4230174771
0.6553842495 0.1239495798 0.3781555899
0.7298561294 0.6364357064 0.5683034122
0.6848717847 0.608411289 0.5380256014
0.4148864492 0.442801649 0.1584433084
0.4575324006 0.4825194229 0.1766337732
0.1252823907 0.9244093864 0.2450758927
0.0767310055 0.8905184715 0.2599770142
0.5008124926 0.6390122087 0.9198272104
0.5324006183 0.5870065007 0.9148337495
0.7509413024 0.1533613445 0.9871596719
0.8101541754 0.1453543682 0.9995640629
0.4836114304 0.1338592041 4.7556770895e-04
0.5098489953 0.0897811955 0.0335671541
0.3153263842 0.1663627715 0.0928545952
0.333874995 0.1185587443 0.1259858122
0.4633189331 0.1545901379 0.0974517497
0.4375569736 0.0994926272 0.0923393968
0.6684633982 0.9525130807 0.9995640629
0.6505092941 0.999445061 0.9649268815
0.1914708097 0.49314254 0.6815281576
0.2201656692 0.5466941494 0.6877105378
0.5536443264 0.8336372285 0.8169064321
0.5136538385 0.8595608055 0.7787817541
0.1100233839 0.0025765023 0.7733919867
0.1285719948 0.0361899477 0.8208298657
0.8392453728 0.2708894879 0.8559029842
0.8910070944 0.2991120977 0.8400507272
0.8722999485 0.0331774219 0.7647525066
0.8436447228 0.0533137783 0.8147267467
5.1523918989e-04 0.2141667988 0.9386517655
5.1523918989e-04 0.2353733946 0.9958387825
0.0096706433 0.55089583 0.1823802164
0.0619079704 0.5545425717 0.2137280545
0.1493004637 0.4933407325 0.8678318076
0.1728825651 0.5478436658 0.8537629295
0.5475010899 0.3930156968 8.7187413308e-04
0.5002576196 0.3902410021 0.0394324892
0.4557488803 0.2793324877 0.7710537788
0.4849986128 0.2267718408 0.7813577458
0.155483334 0.6204613921 0.0540165656
0.1597241489 0.66719518 0.093092379
0.7752764456 0.0392421119 0.4778662862
0.7322341564 0.00606469 0.4500455752
0.7367524078 0.7534089107 0.2888281219
0.6884388253 0.7605438402 0.3254468355
0.0222741865 0.9996432535 0.2365156739
0.0632951528 0.961471381 0.2123806127
0.9996829297 0.7204296813 0.959220069
0.9996829297 0.6839622642 0.9102365949
0.8266814633 0.5208102109 0.873657512
0.8159803416 0.493776756 0.9273174018
0.0716182474 0.2726732202 0.5465065589
0.1022551623 0.2224116062 0.562675861
0.5585589156 0.4855715871 0.3804541672
0.5966469819 0.5279055018 0.3584591606
0.8497483255 0.4123592833 0.7335235604
0.8878363917 0.4380053908 0.6932984584
0.7138440807 0.1599809735 0.8892719851
0.6984265388 0.1191533217 0.931954187
0.2369703936 0.9996432535 0.0017041176
0.2908327058 0.9709449818 4.7556770895e-04
0.1632119218 0.8117567782 0.257559545
0.2185010503 0.8350245759 0.2463837039
3.9633783837e-04 0.6810290154 0.9963539809
0.0499782014 0.6454336452 0.9956406293
0.3553961397 0.8548041858 0.7952681013
0.3140581031 0.8102901538 0.8011334364
0.3102136261 0.8381163786 0.9995640629
0.2625738179 0.8762486127 0.9992866484
0.8434465538 0.505985413 0.6424127135
0.7920019024 0.5273902014 0.6673403876
0.3027228409 0.5078087839 0.5186858479
0.3244817883 0.5575550975 0.4907858756
0.8649280647 0.3060884731 0.3123687235
0.9258848242 0.3063659426 0.3154995442
0.948476081 0.2699778024 0.1195260175
0.9120129999 0.2268114793 0.0965402449
0.5209464548 0.0957666085 0.6000079261
0.5759185129 0.0696448391 0.5956089248
0.9117355634 0.4648802917 0.9088891531
0.9240220364 0.4051054384 0.909562874
0.871110935 0.9333676867 0.1799627472
0.9319487932 0.9295227525 0.1827368922
0.5536839602 0.2547169811 0.4134268616
0.608180413 0.2442920564 0.3879839892
0.0756212596 0.3839781195 0.9711488923
0.101938092 0.3368083082 0.9996036936
0.0708652055 0.9657523387 0.2971109262
0.0953985177 0.9996432535 0.3415368763
0.4388252546 0.9997225305 0.9654817105
0.3831001546 0.9967100048 0.990250862
0.2094249138 0.9120421754 0.21899893
0.2570250882 0.9278579356 0.1842428566
0.1076453569 0.8405343269 0.4328458764
0.0622646744 0.8813619788 0.4339555344
0.3742618208 0.5571587125 0.5590694725
0.3559113789 0.6041303314 0.5934688701
0.1336451191 0.1696924053 0.6560060239
0.0848559312 0.1697716823 0.619308049
0.4547976695 0.81988267 4.3593706654e-04
0.4672823114 0.7601078167 0.0014663338
0.2150132773 0.6185191058 0.4840882971
0.2033609449 0.6560171238 0.4373637697
5.1523918989e-04 0.2796099572 0.8478975944
0.0376520946 0.2378706199 0.8724685927
5.1523918989e-04 0.7188045029 4.7556770895e-04
5.1523918989e-04 0.7322419534 0.0600007926
0.7948555349 0.0013873474 0.7703007966
0.7859379335 3.5674647217e-04 0.8306978956
0.2546470612 0.8685587443 0.8199579915
0.2326106773 0.9254796258 0.8193239012
0.4229321073 0.243063263 0.1274917766
0.4090999168 0.2190026954 0.0731185353
0.6148388887 0.8325273506 0.4876154242
0.5549126075 0.8441017917 0.4865850275
0.6305735009 0.9996432535 0.8750049538
0.691609528 0.9996432535 0.8763523957
0.9996829297 0.8493340733 0.2485237586
0.9774880108 0.9058982083 0.2545476162
0.9333756094 0.7702949104 0.1910989577
0.9031746661 0.7235214841 0.2161455237
0.5366017994 0.3156017124 0.7573812071
0.5632357021 0.3433090217 0.7099829588
0.6714755658 0.8439432377 0.9964332422
0.7071063374 0.8875059458 0.9727737487
0.0096310095 0.1918899635 0.6308405659
0.0158931473 0.2367211035 0.5899021123
0.7801117673 0.281433328 0.2851424722
0.7243470334 0.2918582527 0.3076130464
0.7970750268 0.1631124148 0.3195418698
0.7694502794 0.1972411606 0.2770974517
0.7589473267 0.9495798319 0.2959220069
0.6999722564 0.9467258602 0.2804660564
0.1562760097 0.4039162835 0.3614710894
0.1281756569 0.3688362137 0.3201759601
0.3066069518 0.7655779293 0.7213173226
0.276683445 0.7816315205 0.6705901003
0.5418334588 0.9996432535 0.6639321523
0.5096111926 0.9978991597 0.6121349027
0.7028258888 0.3805295703 0.0689176872
0.6474971266 0.35864912 0.0825109975
0.0987277555 3.5674647217e-04 0.6033765307
0.0666243906 0.0517282385 0.595807078
0.9996829297 0.2806405581 0.6172472556
0.9996829297 0.2198747423 0.6231522213
0.9969481986 0.6578008562 0.4861094598
0.9970671 0.6633898843 0.5468632347
0.4551147398 0.7895988584 0.6909206198
0.510998375 0.8137783415 0.6952403598
0.2838571598 0.0170841922 0.1511909008
0.269707899 0.0720231489 0.1286806959
0.128889065 0.7398525448 0.3998335513
0.1002734731 0.763159981 0.4484207189
0.9106654512 0.5699223085 0.6661118377
0.9192263485 0.5095925163 0.6695200729
0.8382545282 0.5302838116 0.9993659097
0.8208552971 0.5888298716 0.9994848016
0.4096944235 0.3114793087 0.1771093409
0.3914232492 0.3578959886 0.212340982
0.2614244382 0.5145869669 0.1093013118
0.2943204788 0.4893768828 0.0644790552
0.0580634933 0.0012287934 0.5352910871
0.091672942 0.0019819248 0.4843260809
0.7171733185 0.7967337879 0.6547774739
0.7025484523 0.8302283177 0.6059128918
0.7966786889 0.3005390836 0.9241865811
0.7976695335 0.3492547963 0.8874489755
0.81554437 0.6269621056 0.5844330837
0.848004439 0.5929919137 0.6233503745
0.292814395 0.884731251 0.0382435699
0.336451191 0.9046297764 4.7556770895e-04
0.1516784907 0.4984144601 0.3822771767
0.118267211 0.4700332963 0.3398327587
0.9982957473 0.2808387506 0.4223041255
0.9469699972 0.3025606469 0.447192169
0.5533272562 0.1048834628 0.8125074307
0.5118306845 0.1496353258 0.8110014663
0.9659545797 0.8090613604 0.7926524789
0.9927470176 0.7543998732 0.7878968018
0.6220522373 0.3935309973 0.8076724924
0.6172961833 0.3449342001 0.7710141481
0.453251952 0.455010306 0.3229897357
0.5125440926 0.4625812589 0.3105457139
0.8110261187 0.7850404313 0.5660840962
0.8100749079 0.8309021722 0.6063488289
0.1953945543 0.4223481846 0.752744422
0.2391502517 0.3927382274 0.7832996473
0.2793389085 0.3989218329 0.0898030357
0.2404978003 0.416085302 0.1336345262
0.6406008482 0.1274377676 0.5067966552
0.6310094725 0.1194704297 0.5665200333
0.6031865562 0.884097035 0.9995640629
0.5480955967 0.858728397 0.9925890699
0.2980064207 0.4024892976 0.2799904886
0.3377194721 0.3570635801 0.2705583958
0.4378344101 0.3647534485 0.9995640629
0.39530736 0.320992548 0.9980184679
0.9970274662 0.5157761218 0.467364166
0.9650033689 0.4640875218 0.4618951373
0.970472831 0.1572459172 0.0959854159
0.9994847608 0.1078563501 0.1171085483
0.18152273 0.5343269383 0.0929338565
0.2209979787 0.5809021722 0.0934490548
0.258887876 0.403638814 0.4045892284
0.2607110301 0.4310686539 0.4591209924
0.0050334905 0.5371412716 0.0537391511
0.0225912568 0.5644918345 0.1053778782
0.703341128 0.0347233233 0.9993659097
0.7533589632 0.0696844776 0.9995640629
0.5065197574 0.4220707151 0.7344350652
0.5398914034 0.4535436816 0.7747394285
0.9960762554 0.0768590455 0.5973130424
0.9996829297 0.1335420961 0.6196647248
0.3371249653 0.0665530363 0.9995640629
0.3080734018 0.0128825115 0.9995640629
0.1388767786 0.5202156334 0.6163357508
0.1076849907 0.4818852069 0.6521618515
0.2728389679 0.5905343269 0.7355447232
0.2545281598 0.6487236404 0.7374073634
0.2561531449 0.3446170921 0.6223596084
0.2743450517 0.3040669098 0.6641699362
0.9388054378 0.0998493737 0.1867792177
0.9869208513 0.1279927065 0.2116672611
0.2620982125 0.8355795148 0.4900328934
0.322698268 0.8289995243 0.4867831808
0.6277595022 0.5484382432 0.6862838347
0.6606951766 0.5993340733 0.6934569809
0.9996829297 0.9244886634 0.5087385567
0.9417779715 0.9183050579 0.5270479134
0.79501407 0.4707864278 0.4873776404
0.7507431334 0.4330109402 0.4689890223
0.3655027545 0.0212858728 0.1334760036
0.4065633546 0.0265974314 0.0886141164
0.1528278705 0.2164658316 0.3823168074
0.1990408624 0.1767084192 0.3858439345
0.5366414332 0.9996432535 0.0735544723
0.5283579723 0.9998018075 0.1340308326
0.3861123221 0.9996432535 0.7659414259
0.3857556181 0.9997225305 0.7049102366
0.6724664104 0.3818772792 0.2598581223
0.615869367 0.403718091 0.2533190663
0.732313424 0.2843665768 0.4792929893
0.7245848361 0.2276042492 0.4582491182
0.5967262495 0.0626288251 0.5194784607
0.5476992588 0.0712700174 0.4841675584
0.0314295906 0.154114476 0.7015020013
0.0633347866 0.1118598383 0.6711052986
0.2336807895 0.3838988426 0.2366345658
0.2129126868 0.4150943396 0.2847857964
0.8754706512 0.968249564 0.5355685016
0.8380167255 0.9384810528 0.5734950264
0.6908168523 0.4533851276 0.0400665795
0.7368316753 0.4593309022 4.3593706654e-04
0.8296143633 0.4878309814 0.3090001189
0.7785264159 0.5057079436 0.3371775056
5.5487297372e-04 0.2542809577 0.0899219276
0.0010304784 0.3118360552 0.1102128165
0.3589631802 0.7513873474 0.8293504538
0.3873013357 0.6973997146 0.8261800024
0.6727834806 0.7599096242 0.9226013554
0.7113075185 0.8034723323 0.941148496
0.6358447941 0.28190899 0.0984821464
0.5824184535 0.2804820041 0.128006975
0.39677381 0.3173458062 0.8617683193
0.3388688518 0.3035516093 0.875203107
0.9003210336 0.4066513398 0.4749336187
0.8777694106 0.4626605359 0.4839694051
0.2634457612 0.2308149675 0.8340665002
0.2881772423 0.2074678928 0.7834185392
0.4719590979 0.5106231172 0.7044742995
0.4410447465 0.4581417473 0.708080688
0.0397130514 3.1710797527e-04 0.8100107003
0.0072529824 0.0032503567 0.7584116039
0.6684237644 0.974314254 0.0399873182
0.6230034481 0.9864039956 0.0010700273
0.7652490983 0.0751149516 0.8471049816
0.7119416591 0.0478436658 0.8352554195
0.6465459157 0.570754717 0.3137161653
0.6367960049 0.6248612653 0.3401894345
0.657683009 0.1482479784 0.0056275512
0.6935515834 0.1975186301 0.0025759918
0.3478657207 0.0460599334 0.7307890461
0.3224604653 3.1710797527e-04 0.7622557762
0.060877492 0.9995639765 0.9948480165
0.1093892434 0.9628190899 0.9996036936
0.9990091554 0.3254716981 0.9843062656
0.9990091554 0.38449342 0.9688106844
0.2541714557 0.0076502299 0.527761265
0.3105703301 3.1710797527e-04 0.5499147941
0.9996829297 0.9162042175 0.6419371458
0.9405493242 0.917274457 0.6267982404
0.4505964884 0.7007293483 0.7129948876
0.4257064722 0.6593071191 0.7502873222
0.4599896952 0.8435864912 0.2983791067
0.4115175776 0.8070001586 0.2922759878
5.9450675756e-04 3.5674647217e-04 0.6467720842
6.7377432523e-04 0.0614000317 0.6466531922
0.7441242915 0.0908910734 0.5694130702
0.6944235266 0.0736879658 0.6004042326
0.2249613571 0.4956397653 0.5279594182
0.239269153 0.5548993182 0.5247097055
0.7564107645 0.6704455367 0.132326715
0.7411517578 0.6180038053 0.1595529664
0.5293091831 0.7440542255 0.15360837
0.5190043994 0.6863802125 0.1707288075
0.9111014229 0.5143887744 0.4328062458
0.9520431216 0.5566434121 0.4164784211
0.4798462209 0.6033771999 0.8205920818
0.5065593912 0.6315601712 0.7735505093
0.3465181721 0.8662200729 0.1898704078
0.3582101383 0.8821547487 0.2476122538
0.9861281757 0.1897494847 0.021717592
0.9738813365 0.2426668781 0.0496175643
0.9996829297 0.9132313303 5.5482899378e-04
0.9689667473 0.8835817346 0.0441881663
0.0024572946 0.8817583637 0.6705901003
0.0024176608 0.8368083082 0.7118852297
0.0362252784 0.3798160774 0.2650497365
0.0609171258 0.4193752973 0.304442595
0.1690380881 0.5972728714 0.2112709547
0.1603186556 0.6164975424 0.1540046764
0.5255043399 0.6897891232 0.9754686323
0.4645475804 0.6868955129 0.9761819839
0.0888985771 0.5703186935 0.3704672453
0.0880266339 0.6149912795 0.3288947014
0.2303119179 0.7242746155 0.2523679309
0.1988823273 0.6742508324 0.2675860976
0.4633982006 0.6045663548 4.7556770895e-04
0.4092188181 0.6226811479 0.0220346372
0.9996829297 0.4899714603 0.8708437364
0.9996829297 0.4669018551 0.8143304403
0.4686298601 0.9980577137 0.7397455713
0.4640323412 0.9976613287 0.6789125352
0.9192659823 0.7573331219 0.754844846
0.9088422972 0.7361661646 0.6985693338
0.7355633942 0.5853020453 0.9995640629
0.6793626888 0.5723798954 0.9794713272
0.8927113472 0.6127318852 0.8731819443
0.8705956958 0.6690185508 0.8817025324
0.6710792279 0.9996432535 0.4360955891
0.731203678 0.9994846995 0.4465977093
0.5260592129 0.5883145711 0.2205841557
0.493955848 0.5526399239 0.1828557841
0.6855851928 0.8259473601 0.203701502
0.6689786374 0.787894403 0.2484444973
0.2206016408 0.6367528143 0.9993262791
0.1623003448 0.6547486919 0.9996036936
4.7560540605e-04 0.1262486127 0.4286450283
0.0368990528 0.1142777866 0.4761225379
0.8937418255 0.9129538608 0.0739904094
0.8334984741 0.9035198985 0.0761700947
0.269351195 0.595885524 4.7556770895e-04
0.2164797273 0.6263675281 0.0011889193
0.5488486386 0.4722926907 4.3593706654e-04
0.6069121319 0.4908435072 0.0038045417
0.5428639372 0.3324480736 0.9261284825
0.4889619912 0.3577770731 0.9394047478
0.6620427252 0.2717218963 0.7547259541
0.7010423685 0.3173458062 0.7658621646
0.2174705719 0.9014983352 0.3315103238
0.1659862867 0.9284921516 0.3129631831
0.2220284571 0.7488108451 0.6020290889
0.2179065435 0.8092199144 0.6096778029
0.4317704411 0.2955049945 0.4615384615
0.4131029289 0.2825035675 0.5181706495
0.0403868257 0.4792690661 0.1969246621
5.1523918989e-04 0.4341208181 0.2067926921
0.8260869565 0.7221341367 0.1180596837
0.7746423051 0.744014587 0.093647208
0.6393722009 0.7257016014 0.8363650775
0.6075859062 0.769621056 0.8644235723
0.1317823313 0.9996432535 0.9177267864
0.0736395704 0.9811320755 0.9188364443
0.6166620427 0.0813381957 0.3237030872
0.5599857318 0.0702394165 0.3434391471
0.9985731838 0.9454970668 0.1217057028
0.9998018311 0.999445061 0.1502001347
0.607070667 0.756143967 0.2864106527
0.626332686 0.8080307595 0.3121705703
0.694899132 0.090296496 0.1243609559
0.7407554199 0.128190899 0.1380731582
0.7152312631 0.6746868559 0.8303808505
0.7517736118 0.6547090534 0.7857963778
0.3657405573 0.8665371809 0.0635279198
0.3334786572 0.8225780878 0.0909523243
0.5485712021 0.3349849374 0.3990013078
0.5040624628 0.3154827969 0.4358974359
0.3257500694 0.6447201522 0.4090278603
0.3822678451 0.666085302 0.417706971
0.3852007451 0.7593546853 0.7127967344
0.4170663073 0.7511495164 0.7641976776
0.7755538821 0.4577057238 0.7362184441
0.7705203916 0.423497701 0.7864700987
0.3494907059 0.0730537498 0.5130582967
0.4021243708 0.0775329 0.5435738913
0.6963259482 0.1173695893 0.6687670907
0.6401252428 0.1013159981 0.6511314548
0.1407395664 0.9642064373 0.7967740657
0.1694344259 0.994173141 0.8415566916
0.7279537077 0.7949500555 0.3849324298
0.737624351 0.8499682892 0.4095430587
5.1523918989e-04 0.1259315047 0.18198391
5.1523918989e-04 0.1842793721 0.1640312289
0.3463992707 0.0354764547 0.2090912694
0.3237287464 9.513239258e-04 0.2539927872
0.4555110776 0.4700729348 0.9094836127
0.4126273235 0.4705089583 0.8660880593
0.0014268162 0.8427540828 0.4670471208
5.1523918989e-04 0.7930474076 0.4316173265
0.2081962665 0.2550340891 0.4758054928
0.1863580516 0.2000951324 0.4605080648
0.7973128295 0.8172665293 0.073594103
0.843050216 0.7921753607 0.0419688503
0.5031905196 0.4156889171 0.9995640629
0.4527763466 0.4501347709 0.9995640629
0.1993182989 0.06988267 0.8328775809
0.2074828584 0.0098699857 0.8405262949
0.0586976339 0.0791184398 4.7556770895e-04
6.341405414e-04 0.0843507214 0.0185867713
0.8651262336 0.8298715713 0.8641065272
0.8880741944 0.7827810369 0.832758689
0.6027505846 0.9963928968 0.5703642056
0.6392532995 0.999603615 0.5215392542
0.2963814355 0.5527192009 0.5837197321
0.3296341802 0.5036071032 0.5980660247
0.2882565098 0.9035991755 0.7176713035
0.287860172 0.8425955288 0.720049142
0.696008878 0.8679245283 0.5246700749
0.7402005469 0.9025289361 0.5006935362
5.1523918989e-04 0.448945616 0.3463718147
0.0369386865 0.4955208498 0.3615503507
0.4979588601 0.9996432535 0.3528316094
0.5320439142 0.9649992072 0.3158958507
0.3747374262 0.3129062946 0.7857963778
0.3363719234 0.2686300935 0.768596679
0.1877848678 0.3635246551 0.5358062854
0.1956719908 0.4127160298 0.5005350137
0.8875589553 0.8824718567 0.9974636389
0.8717847093 0.8235294118 0.9995640629
0.7622369308 0.2299429206 0.8900645979
0.8144742579 0.2135722213 0.9170134348
0.5736593873 0.5725384493 0.772916419
0.613134636 0.5279055018 0.7860737923
0.8305259403 0.4020929126 0.6402330282
0.7748801078 0.4136673537 0.6624658186
0.2331655503 0.7993102902 0.0375302184
0.2232571044 0.8476296179 0.0015852257
0.155840038 0.6057158713 0.2889470138
0.178946534 0.5495084826 0.2830816788
0.1562363759 0.3537339464 0.4233345223
0.1579406286 0.2937212621 0.4122379424
0.9229519242 0.0968368479 0.8247532993
0.9012722445 0.0725384493 0.8763920263
0.7105544766 3.5674647217e-04 0.1582847858
0.7479687686 0.0015062629 0.2065152776
5.1523918989e-04 0.6048041858 0.7149764198
4.3597162221e-04 0.5538290788 0.7485435739
0.8899766161 0.3297526558 0.1336345262
0.9241409377 0.3362137308 0.0834621329
0.8760651579 0.2408038687 0.3580628542
0.8884705323 0.2601078167 0.4146157809
0.4798065871 0.9991675916 0.8795228471
0.4770718561 0.9996432535 0.8185312884
5.1523918989e-04 3.5674647217e-04 0.0369357587
0.0498593001 3.5674647217e-04 9.9076606032e-04
0.7399627442 0.0672665293 0.7173542583
0.7857001308 0.0796733788 0.7557959815
0.0704688677 0.9084747106 0.1531724329
0.1235385042 0.8875852228 0.1749296556
0.2279338908 0.3223402569 0.4360163278
0.2850065396 0.3150864119 0.415606547
0.6677896239 0.3192484541 0.1624063726
0.667393286 0.2593150468 0.1740181508
0.9194245175 0.1069050262 0.5962033845
0.8887479688 0.1596638655 0.5976697182
0.3620942491 0.2334707468 0.0024174692
0.3505211843 0.2933645156 4.7556770895e-04
0.9237842337 0.4779609957 0.1680339238
0.9086441283 0.4189789123 0.172670709
0.6534025603 0.4584588552 0.1687076448
0.6683048631 0.4358252735 0.1140173582
0.4211485871 0.9116457904 0.1638330757
0.3933653046 0.9259949263 0.1114413665
0.8403551187 0.7218963057 0.005429398
0.8501842971 0.6618439829 3.5667578171e-04
0.2332051841 0.3905977485 0.0258788095
0.2622567477 0.4384810528 0.001664487
0.8707542309 0.2053670525 0.1749296556
0.8822083944 0.1476930395 0.1586414616
0.5968451508 0.9339226257 0.3595688186
0.6550671793 0.9401855082 0.3766892561
0.0787523285 0.8727604249 0.6438790473
0.0754627244 0.9136673537 0.5987001149
0.8862510404 0.8376010782 0.1290373717
0.8400776822 0.8633264627 0.1595529664
0.2149736435 0.9478753766 0.5005746443
0.2242875827 0.9996432535 0.4695834819
0.2349887044 0.6610512129 0.1905044981
0.2116840395 0.7006104329 0.1503586573
0.7464626848 0.8770413826 0.1991043475
0.6937893861 0.904114476 0.2139262077
0.156394911 0.1383779927 0.2028296279
0.1156513812 0.1382590772 0.2482859747
4.7560540605e-04 0.1465038846 0.9799072643
0.0529111014 0.1763120342 0.989141204
0.524394594 0.8576977961 0.0364998217
0.5735008521 0.8613445378 4.3593706654e-04
0.3024850382 0.9387188838 0.383466096
0.2610281004 0.9429205645 0.4280901993
0.2372478301 0.589979388 0.9316371418
0.2556775395 0.5789202473 0.8745293861
0.6184059292 0.3068812431 0.9888637895
0.6744480996 0.3302679562 0.9948083858
0.830763743 0.9984937371 0.3923829905
0.8917997701 0.9984540986 0.3927396663
0.7027069874 0.0589820834 0.333254072
0.6943046253 0.0129617885 0.3724487774
0.226071103 0.8753369272 0.4058574089
0.1837025881 0.8582527351 0.4463599255
0.3763624113 0.8121531632 0.5426227559
0.4100907614 0.8628904392 0.5466254508
0.9539059094 3.1710797527e-04 0.2419054413
0.8973088661 0.0039242112 0.2193556058
0.907415481 0.6078167116 0.2893433203
0.8506995363 0.596599017 0.308881227
5.1523918989e-04 0.7642698589 0.2834779852
0.00439935 0.8104090693 0.2436888202
0.261464072 0.9990486761 0.8111996195
0.234513099 0.9993261456 0.7564300717
0.7415084618 0.5713492944 0.613878651
0.7430938132 0.551450769 0.5562160663
0.1315445286 0.3996749643 0.8974358974
0.0970631366 0.3875059458 0.8485713153
0.4194047006 0.8958696686 0.772916419
0.4438191114 0.8497304582 0.741330797
0.5409218818 0.6902647852 0.6140768042
0.5861440292 0.7268907563 0.6325446835
0.3418413856 0.6077770731 0.8112392502
0.3999841465 0.6191533217 0.825783696
4.7560540605e-04 0.051847154 0.3412990925
5.1523918989e-04 0.0165688917 0.3910751793
0.8366691768 0.7849215158 0.1708476994
0.7765447267 0.7754082765 0.1664883288
0.9576314851 0.4764150943 0.0693139936
0.9988109865 0.5183526241 0.0857607102
0.9974634378 0.1105517679 0.0379265248
0.9993658595 0.0621928016 7.1335156343e-04
0.9996829297 0.7981607737 0.9894978798
0.9453846459 0.8186142381 0.970514802
0.1597241489 0.7643094974 0.9998018468
0.1355475407 0.7731488822 0.94447747
0.0398319528 0.1564927858 0.2624341141
7.9267567675e-04 0.1880053908 0.2971505568
0.77008442 0.2151181227 0.1248761542
0.8082517538 0.1684239734 0.1153648001
0.7824501605 0.1702869827 0.4104149328
0.7342158456 0.1980339306 0.3853683668
0.753398597 0.999365784 0.7101018508
0.6931948793 0.9996432535 0.7201284033
0.899885062 0.5650467734 0.1973209686
0.9279061472 0.6168542889 0.2133317481
0.640997186 8.3240843507e-04 0.1203186304
0.6158297333 0.0516886 0.1428684659
0.1437913678 0.92325987 0.4680378869
0.124133011 0.9371729824 0.5241152459
0.6048908089 0.8050578722 0.9531565807
0.5716380643 0.7833756144 0.9995244323
0.9583448932 0.4296020295 0.5329528792
0.9888629067 0.4575471698 0.5778147664
0.3945939519 0.6638259077 0.1600285341
0.3917799532 0.6909782781 0.2146395593
0.6423051009 0.3553987633 0.6741568581
0.6619238239 0.2976851118 0.6774462014
0.7495541199 0.9996432535 0.3566361511
0.6911735563 0.999682892 0.3387627313
0.9393206769 0.5466545109 0.1310981651
0.8963180215 0.5137941969 0.1028811477
0.2582537355 0.243459648 0.3947211984
0.2368118584 0.2517440939 0.3381682717
0.9996829297 0.0856191533 0.7347521103
0.939122508 0.0779689234 0.7348313716
0.117157465 0.8774377676 0.9995244323
0.0752249217 0.833121928 0.9987714501
0.9993262257 0.9007055652 0.7873023422
0.9996829297 0.9152925321 0.7280149011
0.5886805913 0.96202632 0.998890342
0.5401688399 0.9991279531 0.998890342
0.39237446 0.2763199619 0.7130345183
0.3474297491 0.3127477406 0.6936155035
0.9139154215 0.0351989853 0.9451511909
0.9204549958 0.0079276994 0.9993659097
0.4328009195 0.5760662756 0.7377244085
0.4240022195 0.5678611067 0.6779217691
0.2779517261 0.1913746631 0.702096461
0.2595616504 0.2474631362 0.7176316728
0.2035591138 0.9957586808 0.6043276662
0.1757361975 0.9957983193 0.550033686
0.3523839721 0.0656413509 4.7556770895e-04
0.4122706195 0.0755906136 0.0066579479
5.9450675756e-04 0.3741477723 0.9994055404
0.0135547541 0.3144918345 0.9987714501
0.0813285244 0.2509116854 0.998890342
0.0810114542 0.2486919296 0.9378987833
0.6025524157 0.7203504043 0.1724329251
0.6414331576 0.7447280799 0.1322474537
0.8105108795 0.7494846995 0.3367811992
0.8568427728 0.7097272871 0.3375738121
0.539415798 0.6932376724 0.7065350929
0.5735801197 0.6528064056 0.736892165
0.8177638619 0.6583954336 0.72979828
0.7839958781 0.704851752 0.7091110847
0.8241052673 0.8726811479 0.2455118297
0.8279101106 0.9079594102 0.2952086553
0.9313542864 0.1890359918 0.6577101415
0.96333875 0.1501902648 0.6922680617
0.3398200626 0.1619628984 0.1920897238
0.310411795 0.2021959727 0.2272817342
0.7874043835 0.4385206913 0.5771410455
0.729380524 0.455406691 0.5857805255
0.9004795688 0.8324877121 0.6162961202
0.8686536404 0.8839781195 0.6242618793
0.0022591257 0.1358411289 0.5460706218
0.0263961 0.1199064531 0.5998097729
0.5074313345 0.2767559854 0.6113819205
0.556101621 0.2425083241 0.6249356002
0.4674408466 0.2013635643 0.6233503745
0.4579683722 0.1434913588 0.6064677208
0.6957314415 0.4880688124 0.8227717671
0.6605366414 0.4705485968 0.8694566639
0.0816852285 0.7468685587 0.2668331154
0.0842217907 0.8077136515 0.2628304205
0.1336847529 0.1194307912 0.4476281061
0.1056240339 0.1680672269 0.423691198
0.8275137727 0.3612256223 0.8077913843
0.8384923309 0.4102980815 0.8424285658
0.1493400975 0.0715078484 0.7078032735
0.1294835718 0.0683367687 0.6501803194
0.0408227974 0.923022039 0.9995640629
0.0030518014 0.8750594577 0.9996036936
0.8134834133 0.4110512129 0.4258312527
0.8513733106 0.4548121135 0.4064518686
0.0555665649 0.1650150626 0.8150437919
0.0043200824 0.1690978278 0.8479372251
0.8075383457 0.7624861265 0.9965917648
0.748444374 0.7473838592 0.9995640629
0.8453093417 0.3949976217 0.1167122419
0.8941381634 0.4095845886 0.0831054571
0.8540684079 9.1168542889e-04 0.0126818056
0.7963219849 3.5674647217e-04 0.0324574961
0.7665173794 0.3335579515 0.5440890897
0.7214141334 0.3746234343 0.5419094044
0.3946335857 0.0996908197 0.1732651686
0.433078356 0.0548993182 0.1577299568
0.4479013911 0.1175677818 0.8917687156
0.4873766398 0.0790391628 0.8656521222
0.002021323 0.6627953068 0.3542979432
4.7560540605e-04 0.6843190106 0.4114056989
0.3964567397 0.5627477406 0.8813458566
0.4464745749 0.5820913271 0.9105140094
0.3661368951 0.2835341684 0.0897634051
0.318298918 0.2549944506 0.0648753616
0.1144227339 0.467377517 0.169896564
0.1268677421 0.5265974314 0.1779415844
0.5277238318 0.5009909624 0.9995640629
0.4991478736 0.5223561123 0.9500257599
0.4815901074 0.0850245759 0.7207624936
0.5406048115 0.0887505946 0.7359410296
0.744599897 0.5458221024 0.8465897832
0.7177281915 0.5997700967 0.8562200293
0.6430977765 0.8800539084 0.9266040503
0.6659664698 0.936102743 0.9186382911
0.4959771709 0.8487394958 0.539729719
0.4709682533 0.8469161249 0.5954107716
0.1042368515 0.0076898684 0.6945270083
0.0651183068 0.044593309 0.723378116
0.8487574809 0.3247582052 0.6028217017
0.8054377551 0.2936419851 0.6325050529
0.3365700923 0.4007452037 0.661197638
0.3842495343 0.4384810528 0.6556097174
0.6799571955 0.2779055018 0.3878254667
0.6612896833 0.2736641827 0.4457654659
0.6198327454 0.3816790867 0.1531328023
0.5612936467 0.3924211194 0.166686482
0.5848757481 0.8935309973 0.8583997147
0.6305338671 0.9255985413 0.8336701938
0.4517458682 0.0012684319 0.8411207546
0.391462883 0.0082051689 0.8345420679
0.8617969958 0.8253131441 0.3735188047
0.80087987 0.8224195339 0.3705465066
0.3539693235 0.1440066593 0.0273451433
0.4142126749 0.1494371333 0.0354297943
0.9386469026 0.9996432535 0.9990488646
0.9996829297 0.9996432535 0.9995640629
0.2022115651 0.4516410338 0.8261007411
0.1738734097 0.4938956715 0.7923750644
0.5008521264 0.1259711432 0.5295446439
0.4632396655 0.0922387823 0.4952641382
0.7470968253 0.1029411765 0.4327269845
0.7079386469 0.1488821944 0.4417231403
0.2941223099 0.4571111463 0.3372963976
0.2879394396 0.4860472491 0.3906788729
0.2394276882 0.7379498969 0.9111480997
0.1833855178 0.7415966387 0.887290453
0.6497562522 0.7668067227 0.394324892
0.5949427292 0.7612969716 0.3680101454
0.486623598 0.6895909307 0.5372329885
0.5101264318 0.6759552878 0.4825823327
0.9069398755 0.3995560488 0.3944834146
0.8765407633 0.3469557634 0.3885784489
0.0041219135 0.4229031235 0.5799151904
5.1523918989e-04 0.4250832408 0.5190425237
0.9225555864 0.999682892 0.1324456069
0.8756688201 0.9934992865 0.0938453612
0.8148309619 0.3941255748 0.512582729
0.8615195593 0.35944189 0.531090239
6.7377432523e-04 0.8912319645 0.3776403916
0.0061432365 0.878666561 0.3181547973
0.3717252586 0.9783177422 4.7556770895e-04
0.3854385478 0.9996432535 0.0559980977
0.2021719314 0.2645473284 0.1503190267
0.1978122151 0.2036229586 0.1504379186
0.6970393563 0.2855160932 0.9300519161
0.6970393563 0.2246710005 0.9348472239
0.2853236098 0.7412002537 0.1978361669
0.3055764734 0.7983589662 0.1908215432
0.1418096786 0.0812192802 0.923195815
0.1929372597 0.1144759791 0.9207387152
0.0892552812 0.9987712066 4.7556770895e-04
0.1501327732 0.9996432535 0.0047160464
0.4651420871 3.5674647217e-04 0.2857369318
0.40410606 4.756619629e-04 0.2859747157
0.4012127938 0.3582130966 0.6439583086
0.4476635884 0.3284445854 0.6178813459
0.683167532 0.75685746 0.0656283438
0.6711981293 0.6978357381 0.0756548964
0.6910150212 0.7125416204 3.5667578171e-04
0.6413935238 0.6773029967 0.0051519835
0.7218104712 0.2811162201 0.1171878096
0.751932147 0.3058506421 0.0702254984
0.0739962744 0.6671555415 0.3872706377
0.1331695137 0.6606944665 0.400863948
0.8914430661 0.7399318218 0.0768834463
0.9223177837 0.7440542255 0.0244124757
0.6786889144 0.5329792294 0.3769666706
0.729380524 0.5665926748 0.3721317323
0.1644405691 0.9082765182 0.005429398
0.2198089652 0.9227445695 0.026711053
0.8251357457 0.9289678135 0.9363928189
0.8668304863 0.8884572697 0.917766417
0.7660814078 0.8960282226 0.5960844925
0.7116245888 0.9078404947 0.620972536
0.4490111371 3.5674647217e-04 0.0088772639
0.5095715588 3.5674647217e-04 0.0014267031
0.4508739249 0.6122165847 0.5100463679
0.3946335857 0.6273584906 0.528316094
0.2276564544 0.0033692722 0.9735267309
0.2498513733 3.5674647217e-04 0.9167756509
0.1504894772 0.499920723 0.9883882218
0.110934961 0.4535833201 0.9850196172
0.8099560065 0.3216664024 0.4788570523
0.8688121755 0.319961947 0.4627273808
0.5233641156 0.8448549231 0.4116434827
0.5305774642 0.807356905 0.3640074506
0.8680987674 0.3419216743 0.0022985773
0.9215647418 0.3698271762 0.0116910395
0.2332448179 0.8768828286 0.0899615583
0.1729221989 0.8747423498 0.0988784528
0.913637985 3.5674647217e-04 0.5664804026
0.9226744877 0.0469716188 0.5281179408
0.9996829297 0.2071507848 0.451511909
0.9463358567 0.2276042492 0.4729520866
0.4527763466 0.1993816394 0.8559426148
0.4089810154 0.2332725543 0.8303015892
0.1644009354 0.5943396226 0.3679705148
0.1787087313 0.5634612336 0.4186581064
0.5122666561 0.4529491042 0.1213490271
0.5647021521 0.4790312351 0.1041493283
0.8209345646 0.3234104963 0.2224467959
0.8121358646 0.3702235611 0.1843221179
0.0275851136 0.7873394641 0.3542979432
0.064167096 0.7384651974 0.35409979
0.7762672902 0.4285714286 0.8969999604
0.7394871388 0.4760187094 0.9081758015
0.4258253735 0.5013873474 0.7822296199
0.3741429194 0.5206516569 0.8083462133
0.6271253617 0.9996432535 0.7746205366
0.611668186 0.9643253528 0.7273015496
0.3728746383 0.4154510861 0.825228867
0.3248781261 0.3827493261 0.8439741608
0.6024335143 0.9996432535 0.3046011176
0.6319210495 0.9787934042 0.2554194903
0.9684911418 0.339345172 0.2206237863
0.9887043716 0.2959410179 0.1827368922
0.006420673 0.9045901379 0.558792058
0.0361063771 0.9033613445 0.505488844
0.903372835 0.2755668305 0.5192406769
0.9183147715 0.2400507373 0.5665596639
0.3887281519 0.1867369589 0.4765188444
0.4443343506 0.1692167433 0.4946696786
0.9996036622 0.352267322 0.7448975548
0.9868812175 0.4065324243 0.7199698807
0.9996829297 0.6367528143 0.3075337851
0.9912805676 0.5785635009 0.2911266992
0.0892156474 0.9987315681 0.6027028098
0.1204074353 0.9642460758 0.6422145603
0.3582101383 0.3869510068 0.1002655253
0.3887281519 0.4372126209 0.0838188087
0.8883119971 0.3509988901 0.6741964887
0.9429273513 0.3277707309 0.6883842587
0.1825928421 0.0011495164 0.5620021401
0.1799373786 3.5674647217e-04 0.501050212
0.689033332 0.4130727763 0.6397970911
0.7052435496 0.4682099255 0.6603653945
0.9996829297 0.0371016331 0.8456782784
0.956719908 3.5674647217e-04 0.8686244204
0.9864056121 0.1814650388 0.2765426228
0.9258451904 0.1796813065 0.2692109539
0.9996829297 0.1394085936 0.9439622716
0.9416194364 0.14741557 0.926960726
0.1378066664 0.4527112732 0.0955891095
0.1613095002 0.4132709688 0.1358142115
0.9988506203 5.1530045981e-04 0.5157135497
0.9996432959 0.0615585857 0.5159909642
0.3708929491 0.1654114476 0.7697063369
0.4284412033 0.1563342318 0.7514762414
0.2173120368 0.0362692247 0.6499029049
0.1689588205 3.5674647217e-04 0.6400745056
5.9450675756e-04 0.6539955605 0.9216898506
3.5670405454e-04 0.5937450452 0.9314786193
0.4358130871 0.4248057714 0.2348115563
0.3756490032 0.4345172031 0.2382197915
0.308033768 0.1132471857 0.4135457536
0.3565455194 0.0817742191 0.4331232909
0.6270460941 0.3590851435 0.9298141323
0.6383417225 0.4188996353 0.9252962391
0.7824501605 0.7474234977 0.9135259383
0.7969164916 0.6981924845 0.8804739825
0.9859696405 0.9996432535 0.5298616891
0.9996829297 0.9990486761 0.4703760948
0.4581269074 0.2551530046 0.3659889827
0.4345844398 0.3104487078 0.3554472318
5.1523918989e-04 0.999682892 0.8773431617
0.0014268162 0.9646820993 0.8273689217
0.9393603107 0.3446963691 0.5337851227
0.9996829297 0.3528618995 0.5382633852
0.1582973326 0.3955921991 4.3593706654e-04
0.1328920772 0.3666164579 0.0477945547
0.9709484364 0.9996432535 0.3965045773
0.9997225635 0.9573886158 0.3631752071
0.1834647854 0.4230616775 0.9944517101
0.1910744719 0.4484303155 0.939484009
0.9116562958 0.2289123196 0.0024967305
0.8982204431 0.2773902014 0.0370546507
0.3561095478 0.3280482004 0.4871794872
0.3458840315 0.2794514032 0.4517100622
0.043280092 0.1702077057 5.9445963619e-04
9.512108121e-04 0.2141667988 5.9445963619e-04
0.4932820736 0.7653004598 0.2357626917
0.508065475 0.7798081497 0.2931478619
0.0345606595 0.999603615 0.0578211073
0.0100273473 0.9996432535 0.0019419015
0.580119694 0.9240526399 0.5208259026
0.6315643454 0.9238148089 0.5536400745
0.6488050414 0.7967337879 0.6948836841
0.5989853751 0.7624861265 0.7034439028
0.3918592208 0.5625495481 0.2606903658
0.4091791843 0.5134374505 0.2925137716
0.8044072768 0.9480735691 0.2310070146
0.8133248781 0.999762169 0.199817699
0.5069953628 0.1599016965 0.7263107835
0.5304189291 0.2001744094 0.6868386637
0.9996829297 0.4741160615 0.9585067174
0.9996829297 0.5192643095 0.9995640629
0.491934525 0.9197320438 0.5046566005
0.4647853831 0.9363802125 0.5567312646
0.068764615 0.32674013 0.8062854199
0.0747889501 0.2660139528 0.806166528
0.4511909952 0.2872601871 0.0449015179
0.4711664223 0.3240050737 4.7556770895e-04
0.4008957235 0.3092199144 0.2741647842
0.4615354128 0.3092595529 0.2809416241
0.8833577742 0.0037260187 0.0862362779
0.9340493837 0.0017440939 0.1201204772
0.6485276049 0.5627477406 0.4844053422
0.6630335698 0.5954891391 0.4349859311
0.890174785 0.544989694 0.9375817382
0.8971899647 0.5973125099 0.9682162248
0.0681701082 0.1052005708 0.393215234
0.0722127542 0.0585064214 0.4322514168
0.9996829297 0.7610591406 0.5957674474
0.9596131743 0.7834945299 0.6359925494
0.3328445167 0.7315284604 0.5549478857
0.2990765328 0.7304978595 0.6057543693
0.5322420832 0.9508086253 0.7414100583
0.5445681899 0.9996432535 0.7758887172
0.9169672229 0.8935706358 0.8118733405
0.9107447188 0.8575788806 0.7630087584
0.0048353216 0.1973997146 0.7634446954
0.0034085054 0.2578484224 0.7717274997
0.8560897309 0.7167433011 0.7802480878
0.7996908565 0.7172982401 0.8035905362
0.867979866 0.9623830664 0.9995244323
0.8232333241 0.9990883146 0.9801054175
0.6572074036 0.8452116696 0.3852891055
0.5980737981 0.8558347867 0.3744303095
0.7590662281 0.281750436 0.3914714858
0.8188339741 0.2931266846 0.3961875322
0.4544013317 0.8043443793 0.4652241113
0.496690579 0.7607023942 0.4708912931
0.5407633467 0.717694625 0.3300043594
0.5322420832 0.6638655462 0.3025403242
0.9206927985 0.3504835897 0.9859311219
0.8660774444 0.3258680831 0.9975032695
0.1294835718 0.3738306643 0.7121626442
0.1507272799 0.4254003488 0.687353862
0.2993539693 0.7763199619 4.3593706654e-04
0.3438627086 0.8180592992 0.002100424
0.8523245214 0.6736958935 0.2534379582
0.827830843 0.6847550341 0.1986287798
0.4625658912 0.7666481687 0.3566757817
0.4148468154 0.7930474076 0.3841001863
0.9998810986 0.050816553 0.1989854556
0.9996829297 3.9638496908e-04 0.1645464273
0.658237882 0.6003250357 0.7768398526
0.6385795252 0.6393293166 0.8194824238
0.1177519718 0.3171079753 0.9061546388
0.058301296 0.3222609799 0.9190345976
0.8221632119 0.5619946092 0.2280347164
0.7899805794 0.6040510544 0.2583521579
0.9996036622 0.365110195 0.6474458051
0.9691649162 0.4178690344 0.6435620021
0.3844477032 0.5526002854 0.9992866484
0.4205144465 0.5202552719 0.9621527365
0.3272561531 0.2524575868 0.3233464114
0.3346280369 0.308149675 0.3472040582
0.658594586 0.3685587443 0.3522767804
0.6159486346 0.3253131441 0.3583402687
0.1784312948 0.0781274774 0.5162287481
0.1293250367 0.0727762803 0.5520944795
0.8940588958 0.2629617885 0.704751714
0.9004795688 0.2691057555 0.644354615
0.6226467441 0.9064135088 0.1790116118
0.5691015021 0.9027667671 0.2081005033
0.0114937973 0.6362771524 0.1545991361
5.1523918989e-04 0.6894323767 0.1266991638
0.7292219888 0.904114476 0.0733166885
0.7365542388 0.8544078009 0.0387191376
0.2784273315 0.2172982401 0.4839297745
0.2683603504 0.1780164896 0.4383149051
0.43490151 3.5674647217e-04 0.6811318511
0.4446910547 0.0063421595 0.7410533825
0.3763227775 0.4120025369 0.5159513336
0.3181403829 0.4301966069 0.5137320176
0.2083548016 0.3314174726 0.3348789284
0.2637628314 0.3569446647 0.3371775056
0.8094407673 0.8771206596 0.4291998573
0.8491141849 0.9202077057 0.4120794198
0.8989338512 0.0969954019 0.2553005984
0.8457056795 0.089265895 0.2841913367
0.2649914787 0.6291422229 0.8134981968
0.2685188855 0.6837244332 0.8406055562
0.2808053585 0.9395512922 0.0997106963
0.3035155166 0.8886951007 0.124678001
0.4693432682 0.7637545584 0.9949669084
0.4803218263 0.7601870937 0.9350453771
0.9986920851 0.3933724433 0.1013751833
0.9996829297 0.3326462661 0.1071216264
0.1632911894 0.4054621849 0.5984227004
0.1556418691 0.4560409069 0.5651329608
0.3659387262 0.9115665134 0.5021202394
0.3056953747 0.9035198985 0.5077477906
0.0292893663 0.6189154907 0.4607458487
0.0216796798 0.6602188045 0.5050132763
0.9837105148 0.1121769463 0.3149447153
0.9727715905 0.0719042334 0.2703998732
0.1133922556 0.0987394958 0.774580906
0.1360627799 0.1430553353 0.7392303729
0.1551266299 0.7552719201 0.678714382
0.1575442908 0.8147693039 0.6653192248
0.4006579208 0.390399556 0.7164031229
0.3483016924 0.3744648803 0.7433915904
0.6975545955 0.5340494688 0.7582134506
0.7149141929 0.5418978912 0.7002338208
0.2570250882 0.5175598541 4.7556770895e-04
0.2079584638 0.4911606152 0.0253239805
0.9996829297 0.2105993341 0.8976340506
0.9996829297 0.2641905819 0.9268814647
0.0442313028 0.7124623434 0.1909404351
6.341405414e-04 0.7538052957 0.1802005311
0.4767944196 0.0251704455 0.9227995086
0.5373548413 0.0181544316 0.9202631475
0.5894336332 3.5674647217e-04 0.8533269924
0.6497166184 3.5674647217e-04 0.862798716
0.7769014308 3.5674647217e-04 0.9691673602
0.8361539376 4.756619629e-04 0.9838306979
0.4158772938 0.5661566513 0.1852732533
0.3653045856 0.5988980498 0.1948638687
0.0390789109 0.077453623 0.7917806048
4.7560540605e-04 0.1183605518 0.7680814806
0.407593833 0.8222609799 0.8958903024
0.4092188181 0.865189472 0.8524947489
0.9995640284 0.7118281275 0.2252209408
0.9995640284 0.7333121928 0.1681131851
0.667948159 0.5242191216 0.6139182816
0.6528476874 0.583359759 0.6126104704
0.7859379335 0.6842000951 0.3745095708
0.7899013119 0.6430553353 0.3296080529
0.582141017 0.6689789123 0.3768874093
0.5564979589 0.6444823212 0.4265446043
0.4892394277 0.7095290947 0.7845281972
0.5303792953 0.743063263 0.8146474854
0.1742301137 0.3486205803 0.7725201126
0.1617851056 0.32674013 0.8281219039
0.96920455 0.4388377993 0.2198708041
0.9996829297 0.4378864753 0.1670035271
0.4419166898 0.3606310449 0.4163595292
0.3880147438 0.3804899318 0.4370467245
0.6397685387 0.8418820358 0.0393532279
0.6313265427 0.9022514666 0.036024254
0.3676033451 0.1027033455 0.927079618
0.4144108438 0.0791184398 0.9583481948
0.7438468551 3.5674647217e-04 0.6750287322
0.6874083469 0.0234659902 0.677049895
0.4804407277 0.9204455367 0.8171442159
0.4984740993 0.9221896306 0.8754012603
0.0631366177 0.9994846995 0.5277216344
0.0046767865 0.999524338 0.5453176396
0.5206293845 0.5495481211 4.7556770895e-04
0.5796440886 0.5652053274 8.3224349067e-04
0.1308707542 0.2329554463 0.3078904609
0.1320994015 0.2901934359 0.329053224
0.6191193373 0.0677025527 0.015852257
0.6441678887 0.096044078 0.063726073
0.2953113234 0.8261851911 0.6077359014
0.3246006896 0.8794196924 0.6017516744
0.5745313305 0.6233946409 0.6403122895
0.6246284333 0.6575630252 0.6333372964
0.7226031469 0.3764071666 0.1591170293
0.7674289564 0.404114476 0.1283240201
0.0512068487 0.3856429364 0.042999247
0.0558440014 0.4300776915 0.0014267031
4.7560540605e-04 0.3573014111 0.8324812745
0.0096310095 0.4052639924 0.7958229303
0.0785145258 0.801609323 0.6086870368
0.0802980461 0.7976058348 0.6695597036
0.5965677143 0.7719993658 0.7820710974
0.6279576711 0.8235690503 0.7912257758
0.0224327217 0.6302521008 0.2689731701
0.0253259879 0.6911368321 0.2656441961
0.535016448 0.3417234818 0.1103713391
0.5645832508 0.3891311241 0.0857607102
0.5406444453 0.5425321072 0.4486585028
0.5333518291 0.5929919137 0.4821860262
0.0143870635 0.49393531 0.6135219752
0.0320240973 0.5494292056 0.5952126184
0.6814236455 0.1262486127 0.2970316649
0.7254964131 0.134731251 0.3384060556
0.0258015933 0.4454574283 0.9757064162
0.0096706433 0.4833914698 0.9306860064
0.432166779 0.2105200571 0.6937343954
0.3718837937 0.2014032028 0.697103
0.9657564108 0.2137704138 0.1970039234
0.9994847608 0.2143649913 0.1461181786
0.7142404185 0.5097907087 0.4439028257
0.761642424 0.487632789 0.4124757262
0.415480956 0.9007848422 0.0047953077
0.4436209425 0.8774774061 0.0536995205
0.2770797828 0.2516251784 0.1728688622
0.276128572 0.1928412875 0.1564617762
0.4270936546 0.9753844934 0.3788689415
0.436011256 0.9591723482 0.4370070939
0.4443343506 0.9209608372 0.3216819245
0.4395782965 0.9185032504 0.260888519
0.9504577702 0.2741398446 0.7777117267
0.9996829297 0.2679562391 0.813260413
0.7897427767 0.5395988584 0.1592359212
0.8363917403 0.5782860314 0.1517853604
9.1157702826e-04 0.0503805296 0.510363413
0.0013871824 0.0050737276 0.4695042207
0.3754508343 0.5153004598 0.1104506004
0.4364075938 0.5179562391 0.108944636
0.5870556062 0.4958775963 0.8538818214
0.5850342832 0.4359045505 0.8651369239
0.8899369823 0.1772633582 0.9995640629
0.8752328485 0.2365229111 0.9994848016
0.1461693948 0.9962739813 0.4372448777
0.0869565217 0.9967496433 0.4521856299
0.8037335024 0.3882194387 0.0031308208
0.7632674091 0.3426351673 4.7556770895e-04
5.1523918989e-04 0.5540669098 0.2711528554
2.3780270302e-04 0.5801886792 0.3263187096
0.2712932504 0.4747502775 0.1771093409
0.252110499 0.460916442 0.2333848532
0.2122389124 0.1904629776 0.9996036936
0.2188181206 0.2336293008 0.9569611223
0.1967024692 0.038687173 0.1544802441
0.2172327692 3.5674647217e-04 0.1116791503
0.0447069082 0.8238465197 0.7776720961
3.9633783837e-04 0.8024417314 0.8137756113
0.4190083627 0.4047883304 0.5823326596
0.3972890492 0.4618281275 0.5809852178
0.8937418255 0.3309021722 0.7595212618
0.9369030161 0.3569843032 0.7938810288
0.3812770005 0.1589503726 0.8537232989
0.3334390234 0.1964483907 0.8481750089
0.590939717 0.5621531632 0.2578369595
0.5582418453 0.5889884256 0.3018269726
0.7275573699 0.9053829079 0.3537431142
0.7396060402 0.9292056445 0.4086315539
0.1300780786 0.4739575075 0.2473348393
0.074987119 0.4912002537 0.2672294218
0.6035036265 0.3369272237 0.0014663338
0.5490468075 0.3092991914 0.0016248563
5.1523918989e-04 0.5181147931 0.4876154242
0.0028932662 0.5709529095 0.5180517576
0.1615473029 0.6350087205 0.5900606349
0.2053030003 0.6561756778 0.5531248762
0.5289524791 0.2676391311 0.2789600919
0.5476596251 0.2990328207 0.3278643047
0.3088660774 0.8946408752 0.3125668767
0.2872656653 0.9213572221 0.2620774383
0.9301652729 0.4472411606 0.7684381564
0.920613531 0.4346757571 0.8274085523
0.8040109389 0.7251863009 0.6242618793
0.8590226309 0.7511495164 0.619308049
0.9994054932 0.7274456953 0.0166052392
0.9996432959 0.7869034406 0.0303174414
0.2658237882 0.999762169 0.6592161059
0.3251159288 0.9855319486 0.6559267626
0.7418651659 0.6269224671 0.709071454
0.7790812889 0.6340573965 0.6612372687
0.1569894178 0.0563263041 0.308326398
0.1796995759 0.0017837324 0.3237427179
0.5116325156 0.0015855399 0.521222209
0.4868614007 3.5674647217e-04 0.4654618951
0.9419761405 0.6750039638 0.2653667816
0.9320280607 0.6738940859 0.3255657274
0.7813007808 0.3578167116 0.7323742718
0.8277912092 0.3217060409 0.7162446003
0.3621735167 0.9992865071 0.3233860421
0.3665332329 0.9458538132 0.2942178893
0.2259918354 0.8705010306 0.5513414972
0.2016170584 0.9181068654 0.5807870646
0.7782489794 0.7710084034 0.0015852257
0.7192342753 0.7866259711 0.0014663338
0.7845111173 0.9046694149 0.790314271
0.8380563592 0.9317821468 0.8015693734
0.0104236851 0.7687093705 0.584948282
0.0060639689 0.8254320596 0.5628343835
0.9420157742 0.9385999683 0.4380374906
0.9977408743 0.9149754241 0.4300717315
0.7555388213 0.9478753766 0.8871715611
0.7869684119 0.9996432535 0.8947806444
0.3397407951 0.7281988267 0.3530297626
0.3995085411 0.7187648644 0.361074783
0.9996432959 0.0820913271 0.9995244323
0.9457809837 0.1107895989 0.9995640629
0.9973049027 0.1943079118 0.3644830183
0.9434425905 0.1936340574 0.393215234
0.2928540288 0.5161328682 0.6955177743
0.2636042963 0.4625812589 0.6965085404
0.9996829297 0.2588790233 0.3142313637
0.9992865919 0.2584826383 0.2532001744
0.9965914946 0.5254875535 0.3527919788
0.9990487892 0.499920723 0.2974279713
4.7560540605e-04 0.9224274616 0.7385962826
0.0534263406 0.8920643729 0.7381999762
0.779794697 0.9081179642 0.1342686165
0.8134834133 0.9589345172 0.1318907779
0.691411359 0.8060488346 0.1272143621
0.743490151 0.8377199937 0.1303848135
0.5123062899 0.333756144 0.5500733167
0.5691411359 0.3539717774 0.5406808544
0.9444730688 0.0010306009 0.7823088812
0.9996829297 0.0035674647 0.7563508104
0.2202845706 0.6050816553 0.6340902786
0.2770005152 0.6212938005 0.6184361749
0.3236494788 0.6134057397 0.9050846114
0.3383139788 0.6719914381 0.8959695637
0.1953152868 0.2287537657 0.6642888281
0.16539178 0.2125812589 0.7149764198
0.2499702747 0.8504043127 0.1688265367
0.1894891205 0.8425558903 0.1711251139
0.3731917086 0.4558030759 0.9993262791
0.3576948991 0.3967813541 0.9984544049
0.5516230034 0.3408514349 0.626401934
0.6086163846 0.3327651815 0.6060714144
0.4990289723 0.2676787696 0.1350215987
0.5234037494 0.2585619153 0.0798161138
0.1062185407 0.9996432535 0.0919430904
0.0739566406 0.999682892 0.14374034
0.8355990646 0.0038449342 0.5276820037
0.8506995363 0.0528381164 0.5608132208
0.5402084737 0.5530759474 0.1184956208
0.5965280805 0.5751942286 0.1264613799
0.0592128731 0.506223244 0.7722030674
0.0124053743 0.4730061836 0.7514366108
0.3698624708 0.9996432535 0.8479372251
0.4075145654 0.9557634375 0.8283993184
0.1910744719 0.3442999841 0.9995640629
0.17272403 0.3007769145 0.9608845559
0.3305457572 0.999682892 0.1137399437
0.2824699774 0.9996432535 0.1513494234
0.1786690975 0.3324480736 0.6339713867
0.1671753002 0.30775329 0.6885824119
0.6293844873 0.0677818297 0.9294178259
0.6035432603 0.0907325194 0.9797091111
0.2094249138 0.3964642461 0.8825347759
0.2551623003 0.3574599651 0.8719137637
0.8024255876 0.9981369906 0.0638845956
0.742578574 0.9996432535 0.0520350335
0.9125678729 0.8531790075 0.4344707328
0.9317506242 0.8377596322 0.4903103079
0.6704847212 0.1516172507 0.168232077
0.6415916928 0.1375059458 0.220108588
0.0052316595 0.628745838 0.8464312607
0.0255637906 0.5776914539 0.8197994689
0.6486861401 5.5493895671e-04 0.4360559585
0.5931592089 0.0114555256 0.4589624698
0.4815901074 0.3982083399 0.8636309595
0.5155166264 0.3824322182 0.8154004676
0.8532757322 0.0612414777 0.1821424325
0.8094804011 0.0912874584 0.1520231443
0.5030319845 0.9456159822 0.217334443
0.5298640561 0.9964325353 0.237942377
0.0051523919 0.897257016 0.20049142
7.9267567675e-04 0.9254796258 0.2544287243
0.9028972296 0.3882194387 0.604010621
0.8947326701 0.4477168226 0.6149486783
0.8699219214 0.4973045822 0.2262513375
0.9038088066 0.4762169019 0.2723814053
0.043081923 0.1784128746 0.3759759046
5.1523918989e-04 0.2215791977 0.3689612809
0.842138639 0.0606072618 0.6934966116
0.8317545876 4.3602346599e-04 0.6934173503
5.1523918989e-04 0.2962581259 0.2192763445
5.1523918989e-04 0.3524655145 0.1955375897
0.6044944711 0.6083716505 0.5373122498
0.5599460981 0.6485650864 0.5487258748
0.5366017994 0.4984937371 0.6534696627
0.5941896873 0.4783573807 0.6510521936
0.2727200666 0.2907880133 0.9996036936
0.3215885221 0.2905105438 0.9630246106
0.2339978598 0.1372681148 0.22331867
0.2412112084 0.1843190106 0.2615226093
0.9187111093 0.8078722055 0.3210874648
0.8914034323 0.768749009 0.2830024175
0.1002734731 0.5792373553 0.8461934768
0.0953985177 0.6220865705 0.889390877
0.3616582775 0.1098382749 0.6035746839
0.3504419167 0.1645394007 0.6282249435
0.4052554397 0.1832884097 0.9252566084
0.3570211248 0.2207467893 0.9256132842
0.0071737149 0.8755747582 0.843617485
0.0382862352 0.9003884573 0.8899060754
0.0013079149 0.0096717932 0.1366068244
8.7194324442e-04 0.0698033931 0.1260254429
0.074432246 0.7346599017 0.5529267229
0.0965478974 0.6783732361 0.5444457655
0.2573421585 0.3148089424 0.8051361313
0.2705005747 0.3236879658 0.746205366
0.5231659467 0.0961629935 0.9995640629
0.5316872102 0.0357539242 0.9976221615
0.1125995799 0.1476930395 0.3269131693
0.1703856367 0.134334866 0.3125272461
0.6078237089 0.769383225 0.0357072088
0.5561808886 0.7641905819 0.0036063885
0.0844992271 0.6250594577 0.6212895811
0.103047838 0.5820913271 0.5821345064
0.0227101581 0.0520057079 0.2001347442
0.0159327811 3.5674647217e-04 0.2319185194
0.571875867 0.7209846203 0.0871874133
0.59589394 0.6702077057 0.1110846907
0.3303475883 0.736602188 0.9512146792
0.3774325235 0.6986681465 0.9595371141
0.5081447426 0.5832408435 0.556691634
0.5118306845 0.5805850642 0.6175643007
0.7330664659 0.3423576978 0.6450283359
0.6902223455 0.3340336134 0.6023857647
0.4973643534 0.4296813065 0.6278286371
0.5417938251 0.409624227 0.664526612
0.692877809 0.9546535595 0.1528553878
0.6904601482 0.9997225305 0.1117584116
0.2943601126 0.192088156 0.0024967305
0.2419246165 0.160892659 4.3593706654e-04
0.2918631842 0.6291422229 0.5005350137
0.298125322 0.6602188045 0.5526889391
0.2463636003 0.7705327414 0.8123092775
0.1942848084 0.8009354685 0.802837554
0.089294915 0.2224908831 0.6950422066
0.0830724109 0.2071111463 0.7537748187
3.5670405454e-04 0.8406136039 0.9256132842
0.0437953311 0.7977643888 0.9247017794
0.8378185565 0.9947280799 0.7143026988
0.8104316119 0.9984144601 0.7687552015
0.4806785304 0.8089424449 0.8356120953
0.460940906 0.7550340891 0.8563785519
0.0961515596 0.8646741716 0.5398882416
0.1536601799 0.8637624861 0.5194784607
0.2847687369 0.1385761852 0.9293385646
0.2747413896 0.1941889964 0.9061942694
0.3907494749 0.9243301094 0.5928347799
0.3962585708 0.9777231647 0.6218444101
0.79941342 0.569961947 0.0760115721
0.8448733701 0.5937846837 0.0429596164
0.8618762633 0.6678293959 0.9995640629
0.8071023741 0.6832091327 0.9774105338
0.0181919068 3.5674647217e-04 0.9213728055
5.1523918989e-04 0.032384652 0.8725082234
0.2869089612 0.2962184874 0.2709943328
0.286037018 0.327215792 0.2184044703
0.8457453133 0.9064135088 0.6976181984
0.8139193849 0.858569843 0.7182261324
0.9302049067 0.9321388933 0.3346015139
0.9199001229 0.8773188521 0.3593310348
0.3518687329 0.5817345806 0.7261918916
0.3226586342 0.5859758998 0.6727697856
0.2046688597 0.5164103377 0.1666072207
0.2247631881 0.5401537974 0.2191178219
0.1104197218 0.4043919455 0.5101256291
0.0583805636 0.3731964484 0.5034676812
0.051880623 0.3582130966 0.7355050925
0.0793468352 0.3128270176 0.7052669124
0.0842614244 0.7635960044 0.7410533825
0.1039197812 0.7750911685 0.7976855705
0.9986920851 0.9815680989 0.804937978
0.9996829297 0.9983748216 0.7462846273
0.8394435417 0.1614079594 0.785439702
0.8640164877 0.1133264627 0.7570245314
0.5951012643 3.5674647217e-04 0.6289779257
0.599381713 0.0382511495 0.6766535886
0.2235345408 0.76977961 0.3465699679
0.2055804368 0.8234897733 0.3237030872
0.4698585074 0.8477485334 0.9991677565
0.4517458682 0.8670128429 0.9441604248
0.4517458682 0.7256223244 0.6298497999
0.4876937101 0.7601078167 0.5946181588
0.2614244382 0.9667433011 0.3217215551
0.2519519639 0.9988901221 0.3727261919
0.9621497364 0.4292056445 0.2982205842
0.9245769094 0.3855636594 0.3184718424
0.1934524989 0.9995639765 0.9691277296
0.2376441679 0.968408118 0.9974240082
0.0600848163 0.5130410655 1.0
0.0334905473 0.5679403837 0.9986921888
5.1523918989e-04 0.6906611701 0.5750802521
5.9450675756e-04 0.6429364199 0.6131256688
0.7831635686 0.2007293483 0.5106408275
0.7932305497 0.140716664 0.5054095827
0.8746383417 0.2652608213 0.2266872746
0.8679402323 0.2339860472 0.2787223081
0.1846934327 0.6832884097 0.3450640035
0.1307518529 0.6868162359 0.3167280942
0.5763544846 0.6321151102 0.1778226925
0.6216558995 0.654431584 0.2121031982
0.0502160041 0.2241160615 0.2111520628
0.0723712893 0.230299667 0.1546387667
0.8388094011 0.2308149675 0.5638647802
0.7847092862 0.2590772158 0.564221456
0.1228250961 0.9118043444 0.3921848373
0.0684475447 0.9323370858 0.373598066
5.1523918989e-04 0.0439590931 0.999445171
0.0432404582 3.5674647217e-04 0.9990488646
0.5627204629 0.9409782781 0.0270677288
0.5083429115 0.948628508 4.3593706654e-04
0.8986564147 3.5674647217e-04 0.6443149843
0.932345131 0.0501426986 0.6548567352
0.5610954778 0.1867765974 0.0080846511
0.5888391265 0.2407245917 0.0012285499
0.3065276842 0.5128825115 0.9804620933
0.3034758828 0.5732519423 0.9717829826
0.6296619238 3.5674647217e-04 0.7433519597
0.6887955293 0.0021801173 0.7582927119
0.4696999723 0.1386158237 0.2731343875
0.4509135587 0.134651974 0.3310743867
0.4524989101 0.9095845886 0.6403122895
0.4815901074 0.9000713493 0.6931003052
0.3694661329 0.8750594577 0.42812983
0.3848836748 0.8650705565 0.3699124163
0.4234077127 0.9267480577 0.9004081956
0.3753319329 0.9581417473 0.9210557603
0.3324878126 0.8094973839 0.4032814172
0.2727993342 0.8130252101 0.3911544406
0.5249494669 0.2546377041 0.5094519082
0.4765566169 0.2287141272 0.5360836999
0.8994490904 0.8952354527 0.2635041414
0.9105465499 0.8372839702 0.2479292989
0.0631366177 0.2481766291 0.0399080569
0.0633347866 0.3058506421 0.059961162
0.3642741072 0.2365625495 0.1803590536
0.3486980302 0.2716029808 0.2278761939
0.4566208236 0.3320516886 0.1166329806
0.4535293885 0.391588711 0.1033963461
0.0802980461 0.147177739 0.5337058614
0.1220324204 0.1771048042 0.5007331669
0.4075145654 0.6373077533 0.2820116514
0.3901946019 0.6428571429 0.3402686958
0.0414965717 0.7820279055 0.4985931122
0.0311521541 0.7299429206 0.4685134546
0.7103959415 0.4022911051 0.7208813855
0.6854662915 0.4248057714 0.7718463916
0.3165946653 0.0968368479 0.8454404946
0.3019697991 0.1261296972 0.7939206595
0.8947723039 0.7165847471 0.4520271074
0.9227537553 0.7036229586 0.3993579836
0.5144465142 0.61550658 0.6963103872
0.5501169197 0.5660773743 0.6931795664
0.1518370259 2.3783098145e-04 0.9994848016
0.1419682137 0.0604883463 0.9996433242
0.3215488883 0.1767084192 0.3464907066
0.2670920693 0.154431584 0.3302025126
0.5490468075 0.4667829396 0.475448817
0.5251872696 0.4674964325 0.5316054373
0.1584558678 0.7447280799 0.0766456624
0.1423645515 0.8022039004 0.0895256212
0.6633110063 0.7078246393 0.6916339714
0.6404026792 0.7025130807 0.7479491143
0.0865601839 0.6304106548 0.219989696
0.1261147002 0.6719517996 0.1991836088
0.3673259086 0.1893134612 0.2809416241
0.4115968452 0.231250991 0.2836761384
0.0801791447 0.6208577771 0.7818333135
0.0982917839 0.5997700967 0.7274600721
0.2854425112 0.4337244332 0.9124955416
0.2531806112 0.4850562867 0.9052035033
0.0709841069 0.9298398605 0.812031863
0.0995204312 0.8770413826 0.8009352832
0.0464111609 0.6882828603 0.8062457892
0.0083230946 0.6669177105 0.763603218
0.2852443423 0.6402410021 0.0955891095
0.3144940747 0.6699698747 0.1401735822
0.2513574571 0.2551926431 0.5497959022
0.21965043 0.2685111781 0.6002060793
0.9330585391 0.1668384335 0.7710537788
0.8973881336 0.2153559537 0.7810803313
0.9199793904 0.6608530205 0.8132207823
0.9634972851 0.6974393531 0.8354139421
0.088383338 0.3514745521 0.583283795
0.0712219096 0.3693911527 0.6390441089
0.1369743569 0.0399159664 0.2116276305
0.088740042 0.0078087839 0.1923671383
0.6588720225 0.7023148882 0.9990488646
0.6541556022 0.763159981 0.9995640629
0.8177242281 5.9457745362e-04 0.6105100464
0.7681423646 0.0011495164 0.5749217295
0.3909476438 0.6967654987 5.1519835137e-04
0.3606674329 0.7383462819 0.0333690009
0.9888629067 0.7842080228 0.2924345104
0.9894970473 0.724472808 0.3050370547
0.8303674052 0.9597669256 3.9630642413e-04
0.8887479688 0.942008879 4.3593706654e-04
0.6959296104 0.910179166 0.7020568303
0.6727438469 0.9002695418 0.7576586216
0.4646268479 0.8963056921 0.3981294337
0.4441361817 0.8821547487 0.4538501169
0.1434742975 0.0017044554 0.4214322514
0.1660259205 0.057356905 0.4104545635
0.4021640046 0.9223085461 0.7001941901
0.3506400856 0.9116854289 0.6692822891
0.5850342832 0.890716664 0.7639202631
0.5843605089 0.846202632 0.722149566
0.7121001942 0.942008879 0.8123489082
0.7263287226 0.9996432535 0.7980818769
0.8818120566 0.5378547645 5.9445963619e-04
0.9300067377 0.5436023466 0.0376491103
0.4473465182 0.6012367211 0.1215471803
0.4859894574 0.5914460124 0.0752982206
0.7734532916 0.1807119074 0.7459675821
0.7199476834 0.1851117806 0.7169183212
0.0721334866 0.3024020929 0.3953949194
0.0806151163 0.2466307278 0.4186977371
0.3913836154 0.8416838433 0.9892600959
0.3695850343 0.7855953702 0.9995640629
0.7743648686 0.077295069 0.3628581619
0.8347271214 0.0864912003 0.3626203781
0.7292219888 0.051371492 0.0644394246
0.6947802307 0.0010306009 0.062061586
0.154016884 0.2984778817 0.0823524749
0.1479529151 0.2399714603 0.0661831728
0.230470453 0.6173299508 0.3128442912
0.2463636003 0.6122165847 0.2541513098
0.301613095 0.5219993658 0.7740657076
0.2542903571 0.5496670366 0.8008956525
0.4743767587 0.9996432535 0.4933618674
0.5352542507 0.9996432535 0.4889628661
0.5589156197 0.3402568575 0.2262909682
0.5225318061 0.2960202949 0.2052074664
0.5146050493 0.2777469478 0.6912772956
0.4714834925 0.3190106231 0.7040779931
0.8517300147 0.8906770255 0.4996631395
0.8778090444 0.8598779134 0.5454761622
0.9996829297 0.2136514983 0.7356239845
0.9996829297 0.2669652767 0.7059010027
0.8435654552 0.7810765816 0.7015020013
0.7830843011 0.7884097035 0.6980145048
0.5788514129 0.494014587 0.9327071692
0.5348975467 0.4525130807 0.9242262117
0.3159605248 0.5630252101 0.3086830738
0.3700210059 0.5662755668 0.3367811992
0.0041219135 0.9188203583 0.0519161416
0.0364630811 0.9244886634 4.7556770895e-04
0.1116880029 0.396860631 0.2478896683
0.1616662043 0.4088710956 0.2149566044
0.4643097777 0.563897257 0.4486585028
0.4551543736 0.505985413 0.4655807871
0.4661725655 0.685468527 0.2591844014
0.4257857398 0.7281195497 0.2758292712
0.7946573659 0.801371492 0.2637815559
0.8019499822 0.7438163945 0.2447984782
0.3491340018 0.4305533534 4.3593706654e-04
0.3842495343 0.4804978595 5.1519835137e-04
0.8430105822 0.4201680672 0.9388895494
0.8528001268 0.4347153956 0.997344747
8.7194324442e-04 0.326423022 0.4542067927
8.7194324442e-04 0.269224671 0.4328855071
0.5127422615 0.006936737 0.3499782031
0.5240378899 0.0334945299 0.4037569849
0.723514724 0.7014824798 0.9399595767
0.740002378 0.6429760583 0.9453493441
0.7483651064 0.1867765974 0.6419371458
0.8018707146 0.2144442683 0.6320691158
0.4891997939 0.8469954019 0.1210319819
0.503666125 0.8167512288 0.1720366187
0.7793587254 0.3178611067 0.9995640629
0.7870080457 0.3783890915 0.9977014227
0.9222385161 0.1204613921 0.3712994888
0.8853394634 0.1627953068 0.3473625807
0.4790139115 0.4030442366 0.5306146713
0.440965479 0.3710163311 0.4952641382
0.4291149776 0.077295069 0.6392026315
0.3974872181 0.0918423973 0.6893353941
0.4015298641 0.4322974473 0.3785518963
0.3423962586 0.4280957666 0.3930567114
0.1533827435 0.1900665927 0.946577894
0.1277000515 0.1448787062 0.9785994531
0.0816059609 0.3033137783 0.4741013752
0.1210019421 0.3259473601 0.5148020449
0.5221354683 0.5391628349 0.8397733127
0.4830565574 0.4923497701 0.8370387984
0.9996829297 0.9178293959 0.9981373598
0.9486742499 0.9210004757 0.9647683589
0.9996829297 0.8297526558 0.3563983672
0.9929055527 0.8839384811 0.3291324852
0.4056121438 0.705327414 0.537629295
0.4327216519 0.7588393848 0.5263741925
0.5960128413 0.5028936103 0.5280783101
0.5861043954 0.5218408118 0.5852653272
0.6914509928 3.5674647217e-04 0.5177743431
0.7020728469 0.058228952 0.5015654104
0.5476596251 0.1390518472 0.3060674514
0.5764337521 0.1625574758 0.2576388063
0.7603741429 0.5553353417 0.0085602188
0.7989774484 0.5084826383 0.002219316
0.2666957314 0.3833835421 0.6942495938
0.2222662598 0.4061360393 0.659097214
0.3117989774 0.5541858253 0.1559069473
0.259442749 0.5845885524 0.163357508
0.5214220602 7.1349294435e-04 0.7600760908
0.5251476358 0.0307991121 0.8130622597
0.1682057786 0.7656175678 0.1633971387
0.1422060164 0.7478198827 0.215669956
0.549680948 0.1837640717 0.0864740617
0.5736197535 0.1321943872 0.0642412714
0.3187745234 0.7019977802 0.782110728
0.3330030518 0.6595845886 0.7405778148
0.2136657287 0.6629934993 0.9116236674
0.1784312948 0.6194307912 0.8874093449
0.6471007887 0.7136118598 0.562675861
0.6857040942 0.756143967 0.5833630563
0.3968927113 0.8492547963 0.6300479531
0.40410606 0.7908672903 0.6137201284
0.2737901787 0.0823291581 0.0399080569
0.2643177044 0.0365070557 7.1335156343e-04
0.9657960445 0.6466228001 0.0072920382
0.9138361539 0.6146741716 0.0063805334
0.9722959851 0.3872284763 0.4376015535
0.9808568824 0.4280957666 0.3930963421
0.0748285839 0.6262089742 0.0779931043
0.0870754231 0.6635880767 0.124678001
0.4807974317 0.2310527985 0.9282685372
0.4526574452 0.2841287458 0.9174097412
0.1114898339 0.8144125575 0.3534656997
0.0823986366 0.8646741716 0.3347204058
0.6601799374 0.2659346758 0.0247691515
0.6904205144 0.3188520691 0.020726826
0.4849986128 0.5164103377 0.3617881346
0.4299869209 0.5058664975 0.3860420877
0.6455550711 0.3632471857 0.5214599929
0.6736554239 0.3094577454 0.5280783101
0.2031231422 0.1528460441 0.5269290215
0.1777575205 0.198628508 0.5583164903
5.1523918989e-04 0.999682892 0.7562715492
0.0592525068 0.9977009672 0.7727578964
0.8902540526 0.127794514 0.525106012
0.910348381 0.1472966545 0.4708912931
0.9333756094 0.0691295386 0.0745056077
0.8897388134 0.1089265895 0.0899615583
0.7207799929 0.1572459172 0.5329132485
0.6970393563 0.1570477248 0.5891491301
0.546946217 0.9212383066 0.6535092934
0.5306567318 0.9143412082 0.5950937265
0.2907534382 0.3683605518 0.5551064083
0.2578177639 0.3291184398 0.5219355606
0.3127105545 0.9450610433 0.8417548448
0.3407712734 0.9384810528 0.7879364324
0.5358487575 0.5753924211 0.3766496255
0.4891997939 0.608886951 0.3560020608
0.9225555864 0.2921357222 0.9271192486
0.8772145377 0.3322498811 0.919312012
0.629820459 0.2576105914 0.5924384734
0.6632713725 0.2187648644 0.6256093211
0.3959811343 0.1362771524 0.3881821424
0.4499623479 0.1578008562 0.4068878057
0.150172407 0.7456794038 0.5074703761
0.1502913083 0.7518630094 0.5681845203
0.195077484 0.2740605676 0.7552807831
0.1905988665 0.2544791502 0.8129433678
0.6948594982 0.7480973521 0.7831411247
0.7139233483 0.762763596 0.7270241351
0.9996829297 0.3861582369 4.7556770895e-04
0.9997225635 0.4471618836 0.0028534063
0.5154769926 0.9505311559 0.4293583799
0.5597082954 0.9115665134 0.4452502675
0.4005786532 9.909624227e-04 0.592042167
0.4607823709 3.5674647217e-04 0.5819759838
2.7743648686e-04 1.0 0.6613561606
5.1523918989e-04 0.9584984937 0.6166131653
0.3091038801 0.050975107 0.6108667221
0.3340335302 7.5313144126e-04 0.6350017834
0.5816654116 0.8562708102 0.1187730353
0.621933336 0.8303868717 0.1566599295
0.2174705719 0.7761217695 0.7230214402
0.2309460584 0.7233232916 0.750525106
0.1480321826 0.9691216109 0.1837276582
0.2007847489 0.9996432535 0.1801609004
0.6189211684 0.0659584589 0.245591091
0.5771471602 0.0272712859 0.2235960845
0.6473385914 0.2004122404 0.9994848016
0.6636280766 0.141588711 0.9995640629
0.6286314454 0.327057238 0.8522569651
0.5681899251 0.3309418107 0.8446875124
0.9991280568 0.8199223085 0.5419886656
0.9992865919 0.8414063739 0.5990964214
0.7847092862 0.0431266846 0.2633456188
0.8204589592 3.5674647217e-04 0.238497206
0.1041972177 0.0395988584 0.0519161416
0.070587769 3.5674647217e-04 0.0844925296
0.5259403115 0.1501109878 0.9049657195
0.556101621 0.0972332329 0.9007252408
0.0517220879 0.2956635484 0.2797923354
0.0529111014 0.2455208498 0.3145484088
0.1632515556 0.5678214682 0.9495501922
0.1097855812 0.583201205 0.9746363889
0.9747532797 0.1042492469 0.4540086395
0.9973445365 0.1185191058 0.3991598304
0.8069438389 0.0886713176 0.6282249435
0.814632793 0.1254954812 0.5801529743
0.8754706512 0.9996432535 0.620298815
0.9334945107 0.9996432535 0.6012761067
0.8505806349 0.1623196448 0.2490389569
0.814989497 0.1539955605 0.2001743748
0.9042051445 0.5765419375 0.4815123053
0.850382466 0.6028618995 0.4697816352
0.324719591 0.15348026 0.9961558277
0.3034362491 0.2090930712 0.9828399318
0.6136102414 0.5200967179 0.9989696033
0.6511434347 0.486681465 0.9643720525
0.6551860806 0.6627556683 0.9291404114
0.6580397131 0.6047645473 0.9103158562
0.306012445 0.4376882829 0.7878968018
0.3001070112 0.4660694466 0.8415963223
0.6306527684 0.5343269383 0.1856695597
0.5697752764 0.5302838116 0.188404074
0.7269628631 3.9638496908e-04 0.8969206991
0.7428956442 0.0539083558 0.9216105893
0.149617534 0.8920643729 0.6811318511
0.1344377948 0.9134295228 0.7362184441
0.6861400658 0.4419692405 0.5193595688
0.688121755 0.5024972253 0.5267308683
0.0446276406 0.3492944348 0.3377323346
5.1523918989e-04 0.3295544633 0.3749851385
0.8731718917 0.7419533851 0.9317956644
0.9291744283 0.7195972729 0.9223239409
0.0433989933 0.2008482638 0.4716442754
0.0050334905 0.2254241319 0.5122260532
0.1656295827 0.7273267798 0.8113581421
0.1255201934 0.6818217853 0.8043038878
0.211406603 0.922942762 0.7199302501
0.2247631881 0.9085539876 0.6621487734
0.6300186279 0.8991993024 0.6594538897
0.603781063 0.8752972887 0.6097966948
0.4905077088 0.5097510702 0.5889906075
0.43636796 0.5222371968 0.6142749574
0.2705798423 0.685627081 0.9619149526
0.3166342991 0.66033772 0.992906115
0.0129206135 0.9986522911 0.3756192288
6.7377432523e-04 0.9567543999 0.3328973963
0.5989061076 0.173339147 0.6345658463
0.5651381237 0.1308863168 0.6625054492
0.1726447624 0.9994054225 0.6903261602
0.1222702231 0.9965118123 0.7246859272
0.1022155285 0.7060805454 0.9932231601
0.0539812136 0.7298240051 0.9642927912
0.676390155 0.8404946884 0.8537629295
0.7107526456 0.8798160774 0.8853089209
0.6912924577 0.3819565562 0.4436650418
0.7465023186 0.365030918 0.4238893512
5.1523918989e-04 0.8371254162 0.0445448421
0.0370179541 0.8159980974 4.7556770895e-04
0.5596290278 0.40427303 0.3363848928
0.5157940629 0.3726018709 0.3081282448
0.8993301891 0.2123830664 0.9017952681
0.9293725972 0.185706358 0.8558237229
0.5580436764 0.6158633265 0.8406055562
0.5668423764 0.6729824005 0.8209091269
0.8399984146 0.4962343428 0.5573653549
0.8581903214 0.5522831774 0.5414734673
0.4116761127 0.1486443634 0.9963143503
0.4634378344 0.1460678611 0.964094638
0.6262534184 0.2150784842 0.2253398328
0.6469818874 0.1953781513 0.2792375064
0.0569537474 0.4248057714 0.9058772243
0.0029725338 0.3980894244 0.9158245155
0.8086877254 0.8565879182 0.0057068125
0.8682176687 0.8632075472 0.017397852
0.2536165828 0.9956397653 0.8899853367
0.3062898815 0.9971460282 0.9207387152
0.4500812493 0.2218963057 0.1988665636
0.4189290952 0.1714761376 0.2134902707
0.7860568348 0.5613603932 0.4903499386
0.7762672902 0.5975503409 0.4421590774
0.4828980223 0.3985650864 0.1766734039
0.482580952 0.3615030918 0.2251813102
0.7461456145 0.3642777866 0.3429239488
0.8057548254 0.3598382749 0.3553283399
0.2141809679 0.705565245 0.0046367852
0.1585747691 0.6804740764 0.0023382079
0.9057904958 0.5595370224 0.3521975191
0.8976655701 0.4991675916 0.347996671
0.576275217 0.7800856192 0.2174137043
0.5435773453 0.826502299 0.2398050172
0.7029051564 0.75 0.1820235406
0.7457889105 0.7104407801 0.199936591
0.4014505965 0.9996432535 0.1752467007
0.4308588641 0.9996432535 0.1217453335
0.6396892711 0.4446646583 0.338802362
0.6388965955 0.4928254321 0.3013117743
0.3523443383 0.1666006025 0.5490032893
0.2931314653 0.1521721896 0.5526493084
0.6816614482 0.6703662597 0.1587207229
0.6594665293 0.6136039321 0.1556295328
0.3658594586 0.5546614872 0.4150913486
0.4098925924 0.5939035992 0.3994372449
0.7540327375 0.2557079436 0.0068957318
0.8136419484 0.268907563 0.0068164705
0.7636241132 0.6978753766 0.0284548013
0.7810233443 0.6394482321 0.0319422978
0.6957314415 0.4070873632 0.9877937621
0.7103959415 0.3740684953 0.9386121349
0.8692481471 3.5674647217e-04 0.8831292355
0.8238674646 0.0385682575 0.8975547894
0.7422615037 0.9814491834 0.9623905204
0.7696484483 0.9403440622 0.9982562517
0.6239150252 0.1335024576 0.8814647485
0.6230034481 0.0803472332 0.8514247216
0.943521858 0.6717139686 0.6387666944
0.9111410566 0.6928412875 0.5915269687
0.9622686378 0.8485413033 0.6812903737
0.9995243946 0.8058902806 0.7040383625
0.3626094883 0.9859679721 0.423691198
0.3240458167 0.9696369114 0.4680775175
0.795568943 0.1549072459 0.8536836682
0.8529190282 0.1449976217 0.8721119169
0.3096191193 0.0876407167 0.3339674236
0.3509571559 0.0434041541 0.3261601871
0.939677381 0.9998810845 0.0189434471
0.9999603662 0.9904867607 0.0182697262
0.2726011652 0.0648882194 0.2407561527
0.2136260949 0.0512525765 0.2329489161
0.1188220839 0.0472887268 0.1304640748
0.1916293449 0.11550658 0.1356160583
0.119733661 0.1242666878 0.0664209567
0.1884982759 0.051530046 0.0584155669
0.3332408545 0.2452433804 0.6397178298
0.3373231342 0.2438956715 0.5399278722
0.4209504181 0.2580466149 0.593151825
0.3511949586 0.3301094023 0.5893076527
0.7130117712 0.5918027588 0.0902389728
0.7084142523 0.635206913 4.3593706654e-04
0.6240339265 0.6107895989 0.048428645
0.6828900955 0.53876645 0.0106606428
0.6029487535 0.1948232123 0.4552371894
0.5987872062 0.2826621215 0.5025958071
0.6645792874 0.2131361979 0.5320413744
0.5664856724 0.1995798319 0.5485673523
0.0864412825 0.0851831299 0.8666428883
0.0750267528 0.0860551768 0.9658780169
0.0 0.1161011574 0.9067094678
0.0825175379 0.1725860155 0.9157056236
0.5558241845 0.7288330427 0.4287639203
0.5606991399 0.7355715871 0.5282764634
0.6406008482 0.7590375773 0.4726746721
0.6113511157 0.6633106073 0.4805611699
0.4257064722 0.7367211035 0.1595133357
0.4940351155 0.7071507848 0.0929338565
0.4289564425 0.7794117647 0.0689969484
0.3973683168 0.6845964801 0.0786271945
0.7151519956 0.8250356746 0.7760472397
0.8092425984 0.7916996987 0.7779495106
0.7431730807 0.7586411923 0.8455593865
0.7766239943 0.8532186459 0.8501169104
0.2372081963 0.1128904392 0.7501287996
0.2733542071 0.0410258443 0.8093369794
0.2685188855 0.0264785159 0.7103792652
0.1842574611 0.0289757412 0.7648713986
0.2113669692 0.1285476455 0.6768517418
0.2454916571 0.0944981766 0.589386914
0.3088264437 0.1084509275 0.6656759006
0.268241449 0.1875693674 0.6190702651
0.9323054972 0.5990566038 0.5956485555
0.9996829297 0.5592199144 0.5335869694
0.9194641512 0.5059457745 0.5610510046
0.992112877 0.525130807 0.6276304839
0.9998810986 0.6093229745 0.1597114889
0.9998810986 0.685468527 0.0950342805
0.9229519242 0.673418424 0.1580073713
0.9362688756 0.608966228 0.0821939524
0.2089493084 0.1823767243 0.7856378552
0.1464864651 0.1323529412 0.8454008639
0.1952360192 0.2126605359 0.8800776761
0.2454123895 0.127715237 0.8614116435
0.6650945266 0.2194783574 0.8498791265
0.5283976061 0.6652925321 0.002774145
0.3318140383 0.5152608213 0.239725756
0.7737703619 0.4133502458 0.2388142512
0.7928738457 0.4716981132 0.0828676733
0.5998176846 0.9711431743 0.1150873856
0.2144584043 0.499682892 0.3334918559
0.4816297412 0.4853733946 0.0402647327
0.2003091435 0.8403361345 0.9588237625
0.3299512504 0.6599809735 0.2533190663
0.2538940193 0.454772475 0.589386914
0.6866156712 0.6968051371 0.3991201997
0.4469898141 0.6249801808 0.6279871597
0.3913043478 0.109362613 0.2686561249
0.9258451904 0.5210084034 0.828993778
0.4985930007 0.4189392738 0.4115245908
0.3471126788 0.5819724116 0.0514009432
0.4216638262 0.8163548438 0.2045337455
0.484958979 0.0627081021 0.2268854278
0.0900083231 0.5122482955 0.0421273729
0.3943561492 0.9948866339 0.5182499108
0.8518092822 0.1981924845 0.454721991
0.0166461892 0.7599096242 0.6988071177
0.7102770401 0.9818852069 0.575635081
0.1259165313 0.2393768828 0.2290254825
0.071697515 0.5061836055 0.8576467325
0.18592208 0.6091644205 0.7339991281
0.6501129563 0.3106469003 0.2871240043
0.9971067338 0.6730616775 0.3887369714
0.105069161 0.6318376407 0.480878215
0.2298363125 0.7266529253 0.5263345619
0.5428639372 0.4395512922 0.2409146752
0.1877056003 0.9975027747 0.280505687
0.5525345805 0.8351434914 0.9017556375
0.9996829297 0.0056286666 0.3522371498
0.9016685823 0.6524100206 0.504379186
0.4324442154 0.6651736166 0.8828121904
0.307478895 3.5674647217e-04 0.3765703642
0.8884308985 0.9749881085 0.8448856656
0.9996036622 0.6048438243 0.7678436967
0.4788553763 0.2237989535 0.0062220109
0.9096746066 0.9956794038 0.2918796814
0.6128175657 0.7973283653 0.5985019617
0.9996829297 0.999682892 0.2575199144
0.3642741072 0.4794276201 0.7374073634
0.1905592327 0.2849611543 0.2342170967
5.1523918989e-04 0.6249405423 4.7556770895e-04
0.7934287186 0.9630172824 0.498949788
0.6713962982 0.1227207864 0.7508421512
0.3241250842 0.8005390836 0.8808306583
0.1603979232 0.9244886634 0.952562121
0.9968292973 0.8569050262 0.1525779733
0.6331893306 0.416085302 4.3593706654e-04
0.6187229995 3.5674647217e-04 0.3521182578
0.4210296857 0.9961154273 0.2661990251
0.5018429709 0.1948628508 0.3387627313
0.7528040902 0.307832567 0.1851147307
0.9839086838 0.2731092437 0.5367177902
0.8902144188 0.4627398129 0.0244124757
0.1300780786 0.7016013953 0.6260452582
0.0666243906 0.0834786745 0.2779296952
0.0284570568 0.5413825908 0.6754646693
0.7967975903 0.993776756 0.6125312091
0.1024533312 0.6982717615 0.9100780724
0.7003685942 0.6746868559 0.2614829786
0.2450160517 0.6839226257 0.6553323029
0.995045777 0.5719042334 0.0013078112
0.3190519599 0.7420723006 0.100741093
0.3342316991 0.0236245442 0.8950976895
0.1694740597 0.8821151102 0.8396940514
0.1880623043 0.4706675123 0.4469940158
0.9152629702 0.0349611543 0.353426069
0.5174586818 0.0026557793 0.6447509214
0.8997661607 0.1245441573 4.7556770895e-04
0.7325115929 0.4632551134 0.1681131851
0.7310451429 0.6582368797 0.4862679824
0.7399627442 0.8446963691 0.3013514049
0.6311283738 0.4786744887 0.4318154797
0.3461218343 0.5029332488 0.8945428605
0.6461495779 0.9003488188 0.4611025245
0.3061709801 0.7293879816 0.4489755479
1.0 0.3729982559 0.3393968216
0.383932464 0.7420723006 0.4402171759
0.9649241013 0.2150388457 0.9861292752
0.0719749514 0.8067623276 0.175999683
0.0982521501 0.5309180276 0.4385923196
0.8573976458 0.6493578564 0.1205564142
0.5118306845 0.1933962264 0.4412872033
0.7908921565 0.5947756461 0.9084135854
0.4634774682 0.6720707151 0.3971782983
0.3202013396 0.8105279848 0.2979828003
0.8432483849 0.538211511 0.3994768755
0.0667829258 0.6985095925 0.6993619467
0.3086679085 0.9900110988 0.2287084374
0.5435773453 0.8678848898 0.3074545238
0.2869882288 0.5752338671 0.4089089684
0.5056478142 0.2837719994 0.8324416439
0.8343704173 0.0672268908 0.0515990964
0.9992469581 0.5168859997 0.2150754964
0.4628433277 0.0816156651 0.3887766021
0.9894970473 0.6152291105 0.6722545872
0.9150648012 0.9408990011 0.733127254
0.6046133724 0.2395354368 0.6878294297
0.2876223693 0.897970509 0.9087702612
0.9983750149 5.1530045981e-04 0.9429715056
0.5939122508 0.1721103536 0.1670827884
0.4859894574 0.941691771 0.9918360877
0.9972652689 0.724869193 0.7134704554
0.0235028338 0.2634374505 0.6783973368
0.1424438191 0.8177818297 0.7430745452
0.3423566248 0.6984303155 0.663971783
0.8319923903 0.6993023625 0.5165854238
0.8449922714 0.1444030442 0.6770895256
0.2267052435 0.5169652767 0.9747949114
0.108913638 0.8162359283 0.8834859113
0.8620744322 0.5438005391 0.7230214402
0.8046450795 0.0163310607 0.1201601078
0.0841028893 0.449342001 0.7229421789
0.7672307875 0.2668859997 0.8097332858
0.0780389204 0.7089741557 0.0242539532
0.674725536 0.2096083717 0.0786271945
4.7560540605e-04 0.9619074045 0.4656204177
0.851848916 0.0815760266 0.9641738993
0.8472117633 0.1839622642 0.0128799588
0.5041813642 0.9245679404 0.1275314073
0.286037018 0.9627001744 0.5689771331
0.4224168681 3.5674647217e-04 0.9748741727
0.2083548016 0.2855557317 0.0011492886
0.1920653165 0.9816077374 0.0814013395
0.5796440886 0.2198351039 0.9014385923
0.5321628156 0.1377437768 0.3886180795
0.4746541952 0.5580307595 0.295129394
0.7926756767 0.7488108451 0.4687512385
0.2908327058 0.3342318059 0.0447429953
0.7542309064 0.1467020771 0.0615860183
0.1981292854 0.7670445537 0.4271786946
0.2397843922 0.114951641 0.9901716007
0.6820577861 0.5653242429 0.2380216383
0.8554952241 0.3779927065 0.2803867951
0.9845031905 0.3444188996 0.8989022312
0.4766755182 0.6119391153 0.9989696033
0.3330426856 0.923022039 0.9996829549
0.3697039356 0.2213413667 0.3909166568
0.0039237446 0.3467972094 0.5576824
0.8038920376 0.8364119233 0.922640986
0.7030240577 0.6823767243 0.6279078984
0.8473306647 0.6360393214 0.3885784489
0.8850223931 0.7660535912 0.5338643839
0.2169949665 0.1751625178 0.0764871399
0.0807340177 0.7523386713 0.0905560179
0.3124727518 0.6625971143 0.0242935838
0.9797075027 0.9466069447 0.8952165815
0.5622844913 0.2192405264 0.7973685253
0.6181681265 0.6264071666 0.9995640629
0.095517419 7.9276993816e-05 0.317520707
0.5604613372 0.9679720945 0.8940276622
0.2765645436 0.3712145235 0.9985336662
0.2215924854 0.0619549707 0.3539016367
0.2399032936 0.2817900745 0.8900249673
0.6822163212 0.0182337086 0.2474933619
0.5940707859 0.4259949263 0.562556969
0.7898616781 0.5409465673 0.7573019459
0.3202409734 0.0214444268 0.0683232275
0.7334231699 0.3552402093 0.8330361035
0.1479925488 0.8262248296 0.0142274006
0.2387935476 0.0942999841 0.4505607736
0.3679204154 0.365744411 0.925851068
0.1611509651 0.5472094498 0.5134149725
0.1147398042 0.2855953702 0.6334165577
0.9114977607 0.6399635326 0.7039591012
0.6495184495 0.8834231806 0.2763444695
0.1189806191 0.2121452355 0.8574882099
8.3230946058e-04 0.8255906136 0.1465937463
0.4377551425 0.3767242746 0.801173067
0.054456819 0.3791422229 0.1234098205
0.8335381079 0.0193435865 0.4279713074
0.9994847608 0.1421832884 0.811041097
0.3314177004 0.3999920723 0.1822613245
0.7863739051 8.3240843507e-04 0.3458169857
0.831873489 0.6307674013 0.8092973487
0.3763227775 0.5005945775 0.4721198431
0.4296302168 0.0682178532 0.7882931082
0.8821687607 0.0835579515 0.4330836603
0.2282905949 0.0167274457 0.4379978599
0.6612104158 0.513397812 0.0825506281
0.6093297927 0.4506500713 0.734791741
0.9818080932 0.4910020612 0.7271826576
0.4145297452 0.2446884414 0.9745967582
0.0859260434 0.1480101475 0.1649031031
0.8372636836 0.2777469478 0.0998295882
0.1327335421 0.0033296337 0.8931161574
0.7113471523 0.192880926 0.2233583006
0.0834687488 0.8862771524 0.0547299172
0.5710039237 0.7165054701 0.9163000832
0.032460069 0.7270493103 0.883961479
0.0441124014 0.1429364199 0.081123925
0.5185287939 0.1747264944 0.1914160029
0.7354444929 0.50685746 0.2433717751
0.1287305299 0.3291184398 0.150953117
0.7554595537 0.2575313144 0.7232195934
0.0689627839 0.4900903758 0.556136805
0.9923903135 0.7545584271 0.4877343162
0.6090523562 0.3913112415 0.444972853
0.7287067496 0.9409386396 6.340902786e-04
0.3908683762 3.1710797527e-04 0.4934807593
0.9967103959 3.5674647217e-04 0.0502120239
0.63695454 0.1418265419 0.4071255895
0.6912924577 0.634651974 0.5657274204
0.4192065316 0.4775249723 0.1749296556
0.1152154096 0.8888140162 0.2564498871
0.5367603345 0.6247819883 0.9220068957
0.78474892 0.1447201522 0.9703959101
0.5181324561 0.1187569367 0.0092735703
0.3142166383 0.1276755985 0.0939642532
0.4431849709 0.1283098145 0.1175048548
0.6677499901 0.9911606152 0.9985732969
0.2068487178 0.5166481687 0.7081599493
0.5363243629 0.8284842239 0.7827051877
0.1192184218 0.0 0.8108825744
0.8610043201 0.2797288727 0.8251496057
0.8711505687 0.0286982718 0.8031545991
0.0011493797 0.2470667512 0.9589822851
0.0319448298 0.5759077216 0.2017199699
0.1523126313 0.5296099572 0.8809891808
0.5088185169 0.3938084668 0.0018626402
0.4691847331 0.2478595212 0.7530218365
0.1810074908 0.6450372602 0.0695914081
0.7595418335 0.0038845727 0.4773510879
0.7214537672 0.7406849532 0.3219989696
0.0578256906 0.9986919296 0.2213371379
0.9955610162 0.6834073252 0.9487179487
0.8341326146 0.4884651974 0.8935520945
0.0942887717 0.2448073569 0.5321602663
0.5747294994 0.4979387982 0.347560734
0.8602116444 0.4466465832 0.7189791147
0.7290634537 0.1338988426 0.9134863076
0.2700249693 0.9959568733 0.0214401775
0.18152273 0.8452513081 0.2514167955
0.0114937973 0.6441255748 0.9995640629
0.3403749356 0.8244410972 0.7765624381
0.2722048274 0.8393848105 0.9925890699
0.8084895565 0.5197399715 0.6331787738
0.3018112639 0.5267559854 0.4849601712
0.896595458 0.307277628 0.2902151944
0.9166105188 0.2495639765 0.1274917766
0.5394554318 0.0663152053 0.5831252725
0.9409852959 0.4397494847 0.9120199738
0.9021045539 0.9507689868 0.1952205445
0.5897903373 0.2684715396 0.4119208972
0.1074075542 0.3619391153 0.9707129553
0.0892552812 0.9992072301 0.303332937
0.4206333479 0.9978198827 0.9995640629
0.218738853 0.9225067385 0.1829350454
0.0756212596 0.8511178056 0.4138627987
0.3786611708 0.5728555573 0.5941425911
0.1232610677 0.1649754241 0.6190306345
0.4831754588 0.794751863 0.0081639123
0.230113749 0.6315205327 0.4509174494
0.0146645 0.2675598541 0.8818214243
0.0032896041 0.7485730141 0.025046566
0.7668740835 9.1168542889e-04 0.7970118496
0.2416868138 0.8959885841 0.7959814529
0.4050572708 0.2128983669 0.1110846907
0.5815068765 0.8194862851 0.4729520866
0.6616067536 0.9984144601 0.8519399199
0.9879909635 0.8798953544 0.2278761939
0.9042051445 0.7457586808 0.1844806404
0.5367999683 0.3488980498 0.7376451472
0.7067099996 0.8595608055 0.9995640629
0.0156553446 0.198152846 0.593151825
0.7429749118 0.2718408118 0.2802282725
0.7765050929 0.1956159822 0.3151032378
0.7312433118 0.9693198034 0.2774937582
0.1222702231 0.3871095608 0.3537827448
0.310966668 0.768669732 0.6829944913
0.5458761048 0.9965910893 0.6255696905
0.6847528834 0.3558744252 0.0925771807
0.072054219 0.0224750277 0.6205365989
0.9760215608 0.250475662 0.6226370229
0.9996829297 0.6370699223 0.5186462173
0.4879711466 0.7871412716 0.7112511394
0.2954698585 0.0539876328 0.1512701621
0.118623915 0.731409545 0.4361748504
0.9157385756 0.538528619 0.6440772005
0.807657247 0.5530363089 0.9928664844
0.4031152154 0.3496115427 0.1763959894
0.295747295 0.4982162676 0.1020885349
0.0795450042 0.0246947836 0.5132168192
0.7059569577 0.8322895196 0.6443942456
0.7898220443 0.3385920406 0.9237902746
0.8433672863 0.6294196924 0.6111837673
0.3001070112 0.8913112415 8.3224349067e-04
0.115136142 0.4896147138 0.373043237
0.9617930324 0.2902330744 0.4136646455
0.5458761048 0.1401220866 0.8266952007
0.9996829297 0.7909862058 0.798398922
0.6033450914 0.3806484858 0.7763642849
0.4803614601 0.4460520057 0.2968335117
0.7913677619 0.7985175202 0.5965600602
0.2338393246 0.4200095132 0.7563904411
0.2575799612 0.4287696211 0.1013355526
0.6562561928 0.1114634533 0.5383426465
0.576275217 0.8763675281 0.9728530099
0.3336768261 0.390716664 0.2892244283
0.4332765249 0.326819407 0.9935005746
0.9997225635 0.4774853338 0.4724765188
0.9772105743 0.1373870303 0.1285221733
0.2014188895 0.5577136515 0.0693932549
0.2798541477 0.4057000159 0.4370467245
6.341405414e-04 0.5698033931 0.0739904094
0.7148745591 0.0715078484 0.9961558277
0.5151995561 0.4582210243 0.7452938612
0.9963933257 0.0965593785 0.6306027821
0.3225793667 0.0397177739 0.9757856775
0.1028496691 0.5091961313 0.6252130147
0.2633268598 0.6202631996 0.7127174732
0.2878998058 0.3303868717 0.6392422621
0.9496650945 0.1333835421 0.2027503666
0.2927747612 0.8246789282 0.510918242
0.6283936427 0.5818931346 0.7057424801
0.9772502081 0.9038370065 0.5325962034
0.7572827078 0.4635722213 0.4918162723
0.3891244897 3.5674647217e-04 0.1110846907
0.1781142246 0.1970033296 0.3604010621
0.5089374183 0.999682892 0.1005429398
0.3624113194 0.9961550658 0.7355843538
0.6500336887 0.4016568892 0.2353267546
0.721850105 0.2488108451 0.4904688305
0.5682295589 0.0878389091 0.5125034677
0.0502556379 0.1206595846 0.7064558316
0.2224644287 0.3793800539 0.2733721714
0.8752724823 0.9414143016 0.5634684738
0.6982680036 0.4612731885 0.0029722982
0.8018310808 0.4751466624 0.3327388737
5.1523918989e-04 0.2751704455 0.1224983157
0.3779081289 0.7255430474 0.8510284152
0.6778169712 0.7982796892 0.9225220941
0.6004518251 0.2663706992 0.0968176594
0.3752526654 0.2920960837 0.8816629018
0.885220562 0.429403837 0.5023183926
0.2659030558 0.2365229111 0.7959021916
0.4527367128 0.4849770097 0.6827963381
0.0038841108 0.0064214365 0.7968136964
0.6578019103 0.9990883146 0.0122854991
0.7273195672 0.0821706041 0.8444100979
0.6651341604 0.6010385286 0.3289739627
0.6565336293 0.1865784049 4.7556770895e-04
0.3401371329 0.0344062153 0.7668925613
0.0995204312 0.999762169 0.9935798359
0.9996829297 0.3610274298 0.9995640629
0.2899607626 0.0222371968 0.5255815797
0.975981927 0.9162042175 0.6113422899
0.418413856 0.679958776 0.718384655
0.4216241925 0.8426351673 0.303332937
4.3597162221e-04 0.0309180276 0.6704712083
0.7311244104 0.0849056604 0.6053580629
0.2287662003 0.5273505629 0.5497562715
0.768063097 0.6457903916 0.1597907502
0.502754548 0.7214999207 0.1704117624
0.9421346756 0.5197399715 0.4102960409
0.4930442709 0.5971143174 0.7847659811
0.3451706234 0.8963849691 0.2140450997
0.9996829297 0.2138496908 0.0487853208
0.9918354405 0.9142619312 0.0384020925
0.0013475487 0.8431901062 0.6737605517
0.0345210257 0.416798795 0.2762255776
0.1813245611 0.5917631203 0.1750089169
0.4952637628 0.6889963533 0.9995640629
0.0791090325 0.5776518154 0.3337692704
0.1950378503 0.7124623434 0.2629889431
0.4417581547 0.6361978754 0.005984227
0.9980975784 0.4564769304 0.8515832442
0.4608220047 0.9747502775 0.7099036975
0.923546431 0.7665292532 0.7175524115
0.6995759185 0.5994926272 0.9982958824
0.898973485 0.6453147297 0.8931161574
0.6970789901 0.9986522911 0.4647485436
0.4968094804 0.589186618 0.1952601752
0.6990606793 0.8085064214 0.2355249079
0.1982481868 0.6679086729 0.9940950343
0.0014268162 0.1269224671 0.4673245353
0.8644920931 0.9080386872 0.0988388222
0.2454916571 0.615030918 0.0241350612
0.5762355832 0.4824401459 0.0257995482
0.5260988467 0.3665768194 0.9332223675
0.6810273077 0.2892817504 0.7834978005
0.18592208 0.9194942128 0.3448658503
0.2221473584 0.782146821 0.5823722903
0.4175419127 0.2667274457 0.4831371617
0.0098688122 0.4697161884 0.2187215155
0.8107486822 0.7335896623 0.084452899
0.6424240022 0.7620104646 0.8493639282
0.1025722326 0.9894165213 0.8945032299
0.5960524751 0.0761851911 0.3560416914
0.9994054932 0.9835896623 0.114928863
0.5955768697 0.7920960837 0.2949708715
0.7319567199 0.0906136039 0.1354971664
0.7144782212 0.660496274 0.7944358578
0.3685545559 0.8301886792 0.0764475092
0.5116325156 0.3235294118 0.3988031546
0.3517101978 0.6519739971 0.43676931
0.3823074789 0.7621293801 0.7512780882
0.7641393524 0.4592516252 0.7731542028
0.368713091 0.0580307595 0.543058693
0.6616463874 0.1321943872 0.66008798
0.1510443502 0.999762169 0.8079499069
0.7336609726 0.8126288251 0.4188562597
0.0078474892 0.1484461709 0.151389054
0.3318140383 3.5674647217e-04 0.2161851544
0.4236455154 0.4514824798 0.8979114651
5.1523918989e-04 0.8317345806 0.4299924702
0.1978914827 0.2337085778 0.4451710062
0.8359161349 0.8156017124 0.071929616
0.4779834331 0.4329316632 0.9757856775
0.1998731719 0.0424131917 0.8601038323
0.0367008838 0.0809814492 0.0322593429
0.8751139471 0.7926510227 0.8678318076
0.6019182751 0.9994846995 0.5318035905
0.3117197099 0.5340098303 0.6139182816
0.2869882288 0.8721658475 0.6951214679
0.7294994253 0.865665134 0.5054492133
0.0216004122 0.4629380054 0.3756588594
0.5101660656 0.9632947519 0.3477985178
0.3542071262 0.2831774219 0.7996671026
0.1836233205 0.3759315047 0.4994253557
0.8567238714 0.8591644205 0.999445171
0.7761483889 0.2085381322 0.9190742282
0.584717213 0.5372601871 0.7615424246
0.8084102889 0.4308308229 0.6537074466
0.2272204827 0.8091406374 5.9445963619e-04
0.1469224367 0.5683764072 0.2937819522
0.1561174745 0.3280482004 0.3944041533
0.9288969918 0.0960837165 0.8629572385
0.7362768023 0.0228714127 0.17643562
0.0215211446 0.5853813223 0.7410137518
0.9227537553 0.3459251625 0.1208734594
0.8923150093 0.2700570794 0.3774422383
0.5021600412 0.9986919296 0.8479372251
0.0116919662 0.0067385445 4.3593706654e-04
0.7492370497 0.0667908673 0.7548844767
0.1070904839 0.9016568892 0.1428288353
0.2622171139 0.3073172665 0.4458843578
0.6454361698 0.2910654828 0.1766337732
0.8876382228 0.1233550024 0.6109459834
0.3767191154 0.2677184081 0.0128403281
0.9231104594 0.4449421278 0.1478619268
0.640442313 0.4553670525 0.1323663457
0.3866275613 0.9212383066 0.1492489993
0.8424160755 0.6894323767 0.0263940078
0.2608695652 0.3998335183 4.7556770895e-04
0.8996076255 0.1817028698 0.1647445805
0.6194760414 0.9348739496 0.3909166568
0.0616701677 0.8792611384 0.6097966948
0.8779675796 0.8557555098 0.1621685888
0.2401807301 0.9769700333 0.4965719494
0.2350283382 0.6698905977 0.1528553878
0.7313225794 0.9114872364 0.2081797646
0.1402243272 0.1614079594 0.2293821583
0.0336094487 0.1445219597 0.9997622161
0.5359676588 0.8706992231 0.0019815321
0.290238199 0.9208815602 0.4155272857
0.2366533233 0.5627873791 0.904133476
0.6543537712 0.2975265578 0.9995640629
0.8611232214 0.9984540986 0.4163595292
0.6999722564 0.051212938 0.3710617049
0.2158455868 0.8794989694 0.4429516902
0.3960604019 0.8374821627 0.5210240558
0.9344853553 0.0071745679 0.2091705307
0.8716658079 0.6004043127 0.2765822534
5.5487297372e-04 0.8029173934 0.2814568224
0.2641591693 0.9837085778 0.7757698252
0.7657643375 0.5652846044 0.5843538224
0.1336847529 0.3940066593 0.8592319582
0.432523483 0.8597193594 0.7769587445
0.5574491697 0.7244331695 0.6067055047
0.3778288613 0.6053194863 0.7972496334
0.0200546946 0.045227525 0.3739547418
0.8061115295 0.7926113842 0.1483771252
0.9803416432 0.4869589345 0.0987991915
0.9996829297 0.1008799746 5.1519835137e-04
0.9717807459 0.8234501348 0.9984147743
0.162815584 0.7528936103 0.96298498
0.0301613095 0.1629142223 0.2993302421
0.8074194443 0.2052084985 0.1272936234
0.77155087 0.2035040431 0.3938096937
0.7201062185 0.9854526716 0.6962311259
0.9038880742 0.602108768 0.186858479
0.6337045698 0.019066117 0.1536480006
0.1118069042 0.9242111939 0.4898347402
0.5749276683 0.7818693515 0.9610034479
0.9937378622 0.4416521326 0.5429001704
0.4110023384 0.6636673537 0.195062022
0.6511434347 0.3275725384 0.6995204692
0.7136459118 0.9931029015 0.3695557405
0.9023423566 0.5480418583 0.1198430627
0.2276564544 0.2570556524 0.3753814449
0.9693630851 0.0824084351 0.7585701264
0.096072292 0.8557951482 0.9753893711
0.9812532202 0.8932138893 0.7539333413
0.5788910467 0.999445061 0.9988507114
0.3836946613 0.3135405105 0.7070502913
0.9176409972 3.5674647217e-04 0.9615186462
0.4333557925 0.5948945616 0.7039591012
0.2728389679 0.2269303948 0.6876709071
0.2105346597 0.9996432535 0.5664804026
0.3801276208 0.0691691771 0.0271866207
0.006975546 0.3445378151 0.9753101098
0.1000753042 0.2642302204 0.9677802877
0.6081407792 0.7517837324 0.1505964412
0.8261265903 0.7204296813 0.3165695716
0.5628789981 0.6899873157 0.7371299489
0.8199833538 0.6906611701 0.7085562557
0.8268796322 0.8708974156 0.2840724448
0.9317109904 0.1523703821 0.6701145326
0.3134239626 0.1642619312 0.2202671105
0.7656454362 0.4647217378 0.5954900329
0.8875193215 0.8564293642 0.643799786
0.0152590068 0.1052005708 0.5657670511
0.535571321 0.2558664975 0.5950144652
0.4756846736 0.1760345648 0.5953315103
0.6894693036 0.4584192167 0.8468275671
0.0830724109 0.7788171873 0.2885507074
0.134398161 0.1430949738 0.4170332501
0.8549007174 0.37763596 0.8296674989
0.1401846934 0.0936261297 0.6774462014
0.0267924379 0.8951958142 0.9766575516
0.8315167849 0.4239733629 0.3941267388
0.038325869 0.1507452037 0.8465897832
0.7720661092 0.7779451403 0.9968295486
0.8589433633 0.3936895513 0.0805294654
0.817565693 0.0047566196 4.3593706654e-04
0.7431730807 0.351950214 0.5193199382
0.4147675479 0.070199778 0.1881662902
0.4496849114 0.0837957825 0.8730234217
5.1523918989e-04 0.6958141747 0.3744699402
0.4339106655 0.5544236563 0.8865771014
0.3400182315 0.255906136 0.0968572901
0.1047917245 0.5026161408 0.1571354972
0.5252665372 0.532226098 0.9768557048
0.5171019777 0.0779689234 0.7071295526
0.7308866077 0.5768590455 0.8279633813
0.6370338076 0.917115903 0.9359965125
0.5022789426 0.8356984303 0.5755954504
0.0676152352 0.0097114317 0.7068125074
0.8106297808 0.3241636277 0.6092814965
0.3544449289 0.4238148089 0.6357547656
0.6631128374 0.2983589662 0.416042484
0.5972414886 0.4030045981 0.1761978362
0.6166224089 0.8896067861 0.8366028613
0.4185723911 3.5674647217e-04 0.8610153371
0.8324679957 0.8247582052 0.3482740855
0.3858348857 0.1582765182 0.0106606428
0.9693630851 0.9986522911 0.9755478936
0.2062542111 0.4876724275 0.812586692
0.4801236574 0.0933090217 0.5300994729
0.7300939321 0.1234739179 0.4607458487
0.2976100828 0.4919533851 0.3536638529
0.2201656692 0.7343824322 0.8777790988
0.6219729698 0.7409624227 0.3868347006
0.4771114898 0.686340574 0.4999009234
0.9122111688 0.3612256223 0.3928981889
5.1523918989e-04 0.4476771841 0.5504299925
0.8841900836 0.9947677184 0.1315737328
0.8350441917 0.3844537815 0.5441287203
5.1523918989e-04 0.8618201998 0.3525145643
0.3743807221 0.9674964325 0.0375302184
0.199675003 0.2340653242 0.1266199025
0.6734176212 0.2553115586 0.9352435303
0.3166739329 0.7632788965 0.2028692585
0.1797392097 0.0795148248 0.9307652677
0.1201299988 0.9754637704 0.0014663338
0.4345051722 4.756619629e-04 0.2620774383
0.439855733 0.3573806881 0.6423334522
0.6994570172 0.7241160615 0.0783101494
0.6523324482 0.7140875218 4.3593706654e-04
0.7361182672 0.2726732202 0.082233583
0.0992429947 0.6421040114 0.402528435
0.927390908 0.7414777232 0.0626560457
0.7087709564 0.5395988584 0.3536242222
0.1934524989 0.9334073252 4.7556770895e-04
0.8376600214 0.9103773585 0.9048864582
0.7298164956 0.9058585698 0.5868901835
0.4821846142 0.0020612018 0.0286925851
0.4136974357 0.60944189 0.4998216621
0.2391502517 0.025606469 0.9440415329
0.1246482502 0.4835500238 0.9647287283
0.8403154849 0.2978040273 0.4766773669
0.5289128453 0.8076343745 0.4026473269
0.8851016607 0.3766449976 7.5298220584e-04
0.2038365503 0.852029491 0.0937660999
0.9317506242 0.0344062153 0.5635477351
0.9710673378 0.1979942921 0.4758847541
0.434544806 0.2333121928 0.8593112194
0.1923823867 0.590296496 0.3943645226
0.546946217 0.4635722213 0.1348630761
0.8337759106 0.3385524021 0.1892363175
0.0516031866 0.7670841922 0.3768874093
0.7612857199 0.4601633106 0.8803947212
0.4112797749 0.5303630886 0.8033527523
0.615869367 0.9636911368 0.7657432727
0.3600332924 0.3790629459 0.8282407958
0.625421109 0.9708657048 0.2927119249
0.9571558797 0.307356905 0.2019973844
5.9450675756e-04 0.9011019502 0.5207070107
0.9075343823 0.2761217695 0.5576824
0.4140541397 0.1907404471 0.505488844
0.9996829297 0.3902013636 0.7526255301
0.9960366216 0.6011574441 0.3221971228
0.1227854623 0.9800221976 0.6069829192
0.3757679046 0.40348026 0.0699877145
0.9257659229 0.3603932139 0.6766139579
0.157504657 0.0012684319 0.5325565727
0.6742895644 0.4472015221 0.6504577339
0.9933018905 3.9638496908e-04 0.856140768
0.9541040783 0.2011653718 0.2845876432
0.9707106337 0.121967655 0.9251377165
0.1691966232 0.4311479309 0.1024452106
0.9983353811 0.0311558586 0.4920936868
0.4075541992 0.1719517996 0.7800895653
0.1900836273 0.0160535912 0.6684500456
0.0240973406 0.6233550024 0.9240676891
0.4090206492 0.4431980339 0.2557761661
0.3350243748 0.1128904392 0.4412475726
0.6339027387 0.3869510068 0.9038956921
0.8079346835 0.7346599017 0.8873697143
0.9697990567 0.9965910893 0.4948282012
0.4281637668 0.2728317742 0.349106329
0.023106496 0.9752655779 0.8576071018
0.9705520986 0.3538925004 0.5128205128
0.1408584678 0.4020532741 0.034359767
0.9963140581 0.9956794038 0.3675742084
0.1990804962 0.4164420485 0.9596956367
0.8976655701 0.2649437133 4.3593706654e-04
0.3318933059 0.2982400507 0.4825030714
0.0049938568 0.1756778183 4.7556770895e-04
0.5173397804 0.7556286666 0.2644552768
5.1523918989e-04 0.9994054225 0.0394324892
0.6073481035 0.9003488188 0.5346966274
0.6164638738 0.7849215158 0.6772084175
0.4097340573 0.5284604408 0.2568858241
0.8174467916 0.9842635167 0.2350097095
0.5023185764 0.1738148089 0.6905243134
0.9910427649 0.5115744411 0.9626283042
0.4571360628 0.9265498652 0.520112551
0.0718164163 0.2964166799 0.7824277732
0.4559074155 0.3245996512 0.0359846233
0.4338313979 0.3056128112 0.2541909404
0.895485712 7.9276993816e-04 0.1228549915
0.6788078158 0.5774139845 0.4653430032
0.9171653918 0.5700015855 0.9494709309
0.0890571123 0.0735294118 0.400863948
0.9620308351 0.7609402251 0.6046447113
0.3182196504 0.7546377041 0.582293029
0.535571321 0.962105597 0.7782665557
0.898973485 0.8616220073 0.799627472
0.0045578851 0.2244331695 0.7911465145
0.8367880782 0.7127001744 0.8135378274
0.8595775039 0.9996432535 0.9933420521
0.6224089414 0.8441414302 0.4021717592
0.7925964092 0.2769541779 0.3727658225
0.4907851453 0.7984778817 0.4769547814
0.5191629345 0.685627081 0.331708477
0.9039673418 0.3183764072 0.9995640629
0.1453767191 0.3878230537 0.6797844093
0.3088264437 0.8101712383 0.0165656085
0.8381356268 0.6558585698 0.222209012
0.452697079 0.7977247503 0.3775214996
0.9916372716 0.0382511495 0.1633178774
0.6352502873 0.6310448708 0.7818333135
0.0831120447 0.321071825 0.889390877
0.7941421267 0.5882749326 0.2232790394
0.9861281757 0.3907563025 0.6218047795
0.3933256708 0.5478040273 0.9619545833
0.3202409734 0.2731885207 0.3552887092
0.6221711387 0.3630886317 0.3641263425
0.1669374975 0.0818138576 0.5530059842
0.8747572431 0.2590772158 0.6714619744
0.6021164441 0.922942762 0.2073475211
9.9084459593e-04 0.6512605042 0.1205167836
0.7128136023 0.8701442841 0.0648753616
0.2796559788 0.1796020295 0.4752902945
0.4180967857 0.012763596 0.7137082392
0.3430700329 0.4056207389 0.497285301
0.2358606476 0.3424766133 0.3597669718
0.8262851254 0.8923814809 0.3978916498
0.8695255836 0.0721024259 0.2589466175
0.2812016963 0.6472966545 0.8435778544
0.3142166383 0.9222689076 0.1086275909
0.4981570291 0.7639131124 0.9691673602
0.9992865919 0.365268749 0.1279277137
0.1546906583 0.4430791184 0.6015535212
0.3392651896 0.8961471381 0.525541949
0.0022987595 0.6408355795 0.4777077636
0.9996829297 0.0964801015 0.2833987239
0.1158495502 0.1372681148 0.7717274997
0.155483334 0.7798477882 0.6488328776
0.3802861559 0.3955129221 0.7489002497
0.7130117712 0.5152211828 0.7281734237
0.2183821489 0.5191057555 6.7372092102e-04
0.986247077 0.2467892818 0.8950184282
0.0273076771 0.7436578405 0.206356755
0.5050533074 3.5674647217e-04 0.9319145563
0.6159090008 0.0017440939 0.8815043792
0.8008402362 0.0012287934 0.9995640629
0.3854385478 0.5814174726 0.1668846352
0.002021323 0.0885920406 0.7926921095
0.4066426222 0.826898684 0.8574882099
0.9900122865 0.7021959727 0.1889985337
0.6604970076 0.5532741398 0.5895058059
0.7705203916 0.6509433962 0.3621448104
0.5879671832 0.6421832884 0.4041532913
0.5155166264 0.737474235 0.7793762137
0.1454559867 0.3449342001 0.7981215075
0.9975427054 0.4201284287 0.2013236635
0.4039871587 0.353139369 0.4148139341
0.633664936 0.8730775329 0.0613878651
0.3899171654 0.0711907404 0.9294970871
0.7147160239 0.0117329951 0.6522807435
0.5093733899 0.9097431425 0.8404470336
0.034283223 0.9757412399 0.5377481869
0.5499980183 0.557277628 0.0244521064
0.1552455313 0.2615348026 0.3171640312
0.6436130157 0.0620738862 0.0452581936
0.317387341 0.846281909 0.5831252725
0.6021957116 0.641430157 0.6604446558
0.7510602037 0.3695100682 0.1338326794
0.064167096 0.4217932456 0.0382832006
5.9450675756e-04 0.3676470588 0.79518884
0.0684079109 0.7785397178 0.6380929735
0.6288692481 0.7903916283 0.7713311933
0.0171217946 0.6597431425 0.2445210637
0.5700527129 0.3530204535 0.0984821464
0.5601839008 0.5725384493 0.4632822098
4.3597162221e-04 0.5283018868 0.602465026
0.7133288415 0.1470588235 0.3038085047
2.3780270302e-04 0.4730854606 0.966749891
0.4042645951 0.1863009355 0.6822018785
0.9995243946 0.2015221183 0.1826180002
0.7508620348 0.5177184081 0.4343122102
0.4482184614 0.9032820675 0.0252447192
0.2810431612 0.2284762962 0.1421551143
0.4444928857 0.986919296 0.4114453295
0.4648646506 0.9259156493 0.289264059
0.9621497364 0.2587601078 0.8112392502
0.8257302525 0.5416600603 0.1452066738
9.512108121e-04 0.0436419851 0.4722783656
0.4053743411 0.5160932297 0.0859192328
0.589116563 0.4614317425 0.8363254468
0.8691292458 0.2035436816 0.9801846788
0.1223494907 0.9995639765 0.4675623192
0.7657247037 0.3812430633 0.0011492886
0.0087590662 0.5470112573 0.3082867673
0.2698664341 0.4456556207 0.2025522134
0.2084340692 0.2285555732 0.9938968811
0.1870318259 0.006698906 0.1350215987
0.0257619595 0.7913825908 0.7867475132
0.429233879 0.4414935786 0.5890698688
0.9158971107 0.3625336927 0.7618991004
0.3464389045 0.1664420485 0.8688225736
0.565455194 0.5544632948 0.2858954544
0.7559351591 0.9217139686 0.3743510482
0.112203242 0.5017837324 0.2674672056
0.5763148508 0.3231330268 0.0253239805
0.0030518014 0.532622483 0.5233622637
0.1710197773 0.6656492786 0.5684223041
0.5607387737 0.2765577929 0.2991717196
0.2812809639 0.8912319645 0.2856180399
0.9020252864 0.4441889964 0.7948321642
0.8415441322 0.7188441414 0.6313953949
0.9965518608 0.7624861265 4.7556770895e-04
0.296658872 0.9920326621 0.6813300044
0.7654472673 0.6072221341 0.6855308525
0.1676509056 0.0223164738 0.2932271232
0.4775078277 5.9457745362e-04 0.5029921135
0.9191867148 0.6899873157 0.2927911861
0.8059529943 0.3509592516 0.7033646415
0.3521461694 0.96202632 0.326279079
0.2279338908 0.8899635326 0.5847104982
0.7482462051 0.7771523704 0.0252447192
0.8225991835 0.9003884573 0.7850037649
4.7560540605e-04 0.8047011257 0.5950144652
0.9615155959 0.9129934993 0.4165576824
0.7729776862 0.9761376249 0.8673958705
0.372200864 0.7199143808 0.3336900091
0.9619912013 0.0762644681 0.9929853763
0.9668265229 0.2166640241 0.3727261919
0.2783084301 0.4888615824 0.6722149566
0.9941738338 0.2818693515 0.2835968771
0.9953232135 0.4912002537 0.3349581897
0.0214418771 0.8973759315 0.7593231086
0.7876025524 0.9405026161 0.1539254151
0.7269232294 0.807991121 0.1119961955
0.5412389521 0.3326462661 0.524432291
0.9620704689 3.5674647217e-04 0.7478302223
0.243668503 0.6085302045 0.6034954227
0.3479846221 0.6360789599 0.8852692902
0.1971384408 0.2044950055 0.6944081164
0.2227418652 0.8229744728 0.1681528158
0.3427133288 0.4323370858 0.9954821068
0.5821013832 0.3172268908 0.6295723854
0.4998612818 0.2423101316 0.1058534459
0.0980539812 0.9778024417 0.1228153608
0.8384130633 0.0424131917 0.525660841
0.5684277278 0.5721420644 0.1001070027
0.0281399865 0.4864436341 0.7841318908
0.4061670168 0.9867211035 0.8515436135
0.1783520273 0.30775329 0.9985336662
0.3204787761 0.9923497701 0.1503586573
0.195632357 0.3131837641 0.6629413863
0.636042963 0.0740050737 0.9670273055
0.2317783679 0.3701839226 0.9000118892
0.7679045618 0.9997225305 0.0812824476
0.9219610796 0.8683605518 0.4687908691
0.6543537712 0.1219280165 0.1870962628
0.0107407554 0.5909703504 0.852930686
0.6287899806 3.5674647217e-04 0.4692268062
0.518330625 0.3935309973 0.852375857
0.8456660457 0.0781274774 0.148178972
0.530062225 0.9717377517 0.208140134
5.1523918989e-04 0.8903202791 0.2382594222
0.9000039634 0.4223878231 0.5861372013
0.8957631485 0.5085619153 0.2527642373
0.0194998216 0.2015221183 0.3961082709
0.8148309619 0.0343269383 0.6855704831
0.0234235662 0.3218645949 0.2015614473
0.5963695454 0.6397653401 0.5584353822
0.5666442075 0.4891390518 0.6759798676
0.3108081329 0.2975265578 0.9995244323
0.2161230233 0.1565324243 0.25169421
0.896040585 0.7765181544 0.3206118971
0.0846973961 0.5858569843 0.8809891808
0.3773928897 0.1368717298 0.626401934
0.3703380762 0.1879657523 0.9412673879
0.0033292378 0.9001109878 0.8733008362
5.1523918989e-04 0.0355953702 0.1079142393
0.0822797352 0.7087759632 0.5252249039
0.2852443423 0.3278103694 0.7817540522
0.5085410804 0.063738703 0.9843062656
0.1434742975 0.128190899 0.3396346055
0.574253894 0.7873394641 0.028811477
0.0793072015 0.6125336927 0.5850671739
0.0024176608 0.0365070557 0.2291840051
0.5849946494 0.6859045505 0.0774382753
0.3674844437 0.7315284604 0.9416636944
0.5337085332 0.582884097 0.5857408949
0.7229202172 0.3186538766 0.6161772282
0.5048155047 0.4032820675 0.6550945191
0.6930363442 0.96123355 0.1147307098
0.2802901193 0.1560964008 6.340902786e-04
0.3160397923 0.6529253211 0.5192010462
0.2227814989 0.7964959569 0.8286371022
0.0797035393 0.2371174885 0.7295604962
0.0142681622 0.8117171397 0.9039749534
0.8452697079 0.9996432535 0.7519518091
0.4599500614 0.7779451403 0.825228867
0.1307122191 0.8487394958 0.5467839734
0.2587293409 0.16719518 0.9288233662
0.3724386667 0.9579039163 0.5987001149
0.8378581903 0.5689313461 0.0717710934
0.8432087511 0.6748057714 0.9663932152
0.0015060838 0.0337323609 0.9111877304
0.2687170544 0.2979229428 0.2368723497
0.8501050295 0.8708181386 0.7121626442
0.9044429472 0.9125971143 0.3558435382
0.3530181126 0.6001268432 0.6921491697
0.2003091435 0.5137545584 0.2049300519
0.074432246 0.4076819407 0.4963341656
0.0469660338 0.3340336134 0.7057028494
0.0902461258 0.7466307278 0.7752942575
0.9776069121 0.9996432535 0.7780287718
0.8577543498 0.128032345 0.7922561725
0.6117474535 0.0039638497 0.6637339991
0.2138638976 0.7871412716 0.3133594896
0.4658158614 0.8360155383 0.9625490429
0.484047402 0.7468685587 0.6308009353
0.2456501922 0.9996432535 0.3345618832
0.9347627918 0.4045901379 0.2863710221
0.199675003 0.9755430474 0.9988110807
0.044191669 0.538687173 0.9757856775
0.0203321311 0.6750436023 0.6044069274
0.8099163727 0.1735373395 0.5173384061
0.8483215093 0.2557872205 0.2534379582
0.1581387975 0.7087363247 0.3330559188
0.5983512346 0.6237513873 0.2085364404
0.0474416393 0.2462343428 0.1795664408
0.8219254092 0.2645473284 0.5552253002
0.0982125163 0.9413350246 0.3966234693
0.0048749554 0.0055097511 0.9995640629
0.5444492886 0.9625019819 6.340902786e-04
0.9122111688 0.0225146662 0.6729679388
0.5576473386 0.224234977 0.0171204375
0.3041100234 0.5463770414 0.9996433242
0.6534025603 0.0020612018 0.7738675544
0.4718401966 0.1159426035 0.304442595
0.4610598074 0.8818376407 0.6658740538
0.3598747572 0.884731251 0.3919074228
0.4047005668 0.9359838275 0.9329845837
0.3075185288 0.820041224 0.3756588594
0.4896753993 0.2627239575 0.5231244798
0.9086044945 0.8729982559 0.2331867
0.0477190757 0.2829792294 0.0329330638
0.3773928897 0.249445061 0.2144017755
0.4324045817 0.3591644205 0.1033567154
0.1166818596 0.1445219597 0.5208655332
0.4215449249 0.6432138893 0.3175999683
0.0173199635 0.7518630094 0.4972060397
0.6801157306 0.3978515935 0.7445805097
0.3321707423 0.1116616458 0.813260413
0.9223574175 0.6941097194 0.4368485713
0.5145654156 0.577453623 0.7033646415
0.1265506718 0.0270730934 0.9877145009
0.2865522571 0.1682654194 0.360638846
0.5154769926 0.4633740289 0.4943922641
0.1733185367 0.7793324877 0.0854832957
0.6668384131 0.6872126209 0.7241707288
0.1159288177 0.6529649596 0.2312844291
0.390353137 0.2077850008 0.3059485594
0.1009868812 0.5926748058 0.7654262276
0.2687566882 0.4623830664 0.9324297547
0.0897705204 0.9010226732 0.8296674989
0.0109389243 0.6933962264 0.7917013435
0.3207562126 0.6488821944 0.1083501764
0.2167571638 0.2678373236 0.5616454643
0.9126867742 0.1940700809 0.7526255301
0.9265189648 0.6973997146 0.8240795783
0.0789504974 0.3829871571 0.6036539452
0.1223494907 0.0040827652 0.2112313241
0.6335460346 0.73101316 0.993460944
0.7824501605 0.0161328682 0.6076170095
0.394395783 0.7323212304 0.0154163199
0.9686893108 0.7516251784 0.2870051124
0.8663152471 0.9732043761 0.0050330916
0.6874479807 0.8818376407 0.7269845044
0.4477824898 0.8677659743 0.4181032775
0.148507788 0.0363881402 0.4377997067
0.3636796005 0.923576978 0.7037213173
0.5896714359 0.884334866 0.726033369
0.731203678 0.9631758364 0.7861530535
0.9204549958 0.5358728397 9.5113541791e-04
0.4482580952 0.5922387823 0.08389807
0.7384962942 0.1642619312 0.7437086355
0.0817248623 0.2662914222 0.3854079975
0.4024414411 0.8060488346 0.9995640629
0.8012762078 0.1036546694 0.3718146871
0.7204629226 0.0214444268 0.0415329132
0.1357457096 0.2658553988 0.0921808743
0.2454916571 0.5923973363 0.2873617881
0.2926954936 0.5455842714 0.803392383
0.5065197574 0.9969874742 0.5147227837
0.5520193413 0.3188124306 0.1948242381
0.4775870952 0.2863881402 0.6841834106
0.8433276525 0.8711352466 0.5320017437
0.9816891919 0.2327176153 0.7072088139
0.814632793 0.7842872998 0.6760194983
0.5669612778 0.4592119867 0.9447945151
0.3321311086 0.5626288251 0.3437958229
5.1523918989e-04 0.9184636119 0.0133951571
0.1240537434 0.4005470113 0.2113898466
0.465538425 0.5405501823 0.4794911426
0.4573738655 0.7095290947 0.2881940316
0.8207363957 0.7774694784 0.2481274521
0.353691887 0.4646424608 0.0181508342
0.8619555309 0.4083954336 0.970514802
0.0034085054 0.2895592199 0.465699679
0.5094922912 0.0012287934 0.3881028811
0.7334231699 0.6705248137 0.9189949669
0.763663747 0.2205089583 0.6308009353
0.5105624034 0.8498097352 0.1531724329
0.7595814672 0.3511178056 0.9990092339
0.911616662 0.1361582369 0.3375738121
0.4711664223 0.3951165372 0.4935600206
0.3978835559 0.0670683368 0.6596124123
0.3664539654 0.4279768511 0.3627789006
0.1315841623 0.1833676867 0.9778464709
0.1191391542 0.3112811162 0.4790552055
0.4993460426 0.5171238307 0.8619268418
0.9617533986 0.910258443 0.9995640629
0.999445127 0.8677659743 0.3636507748
0.4238436844 0.7345806247 0.5551856696
0.5826562562 0.5329792294 0.5483691991
0.7028655226 0.0344458538 0.532081005
0.5823788197 0.1513397812 0.2941782586
0.7971939281 0.5470905343 1.5852256965e-04
0.228647299 0.3808070398 0.6876709071
0.2969759423 0.589900111 0.155708794
0.5465895129 0.0112176946 0.7875004954
0.1370536245 0.7473838592 0.1773074942
0.5412389521 0.1466228001 0.0797764832
0.3366889937 0.6973204376 0.7481472675
0.1931750624 0.6543919455 0.8799587841
0.6741706631 0.7385841129 0.5508659295
0.3781855654 0.8154035199 0.6287401419
0.2498910071 0.0706358015 0.0118099314
0.9276683445 0.6502695418 0.0126025443
0.9996829297 0.4021325511 0.4146950422
0.072609092 0.6633106073 0.088772639
0.4838095993 0.269066117 0.9347283319
0.1148190718 0.8442999841 0.3291324852
0.6815425469 0.2871412716 4.3593706654e-04
0.4509928263 0.5334548914 0.3688027583
0.663192105 0.3353416838 0.5012483652
0.2081962665 0.1901062312 0.5360440693
0.0363441798 0.999603615 0.7416478421
0.9091593674 0.1570477248 0.5083026196
0.9117355634 0.0805850642 0.1044663734
0.7241488645 0.1741715554 0.56755043
0.5298640561 0.8963056921 0.6292949709
0.2882565098 0.352901538 0.5197558752
0.3152074829 0.9212383066 0.8113581421
0.5052118426 0.59572697 0.3886577101
0.8839919147 0.29483114 0.926524789
0.6660457374 0.2509909624 0.6044069274
0.4181364195 0.1399238941 0.4196885032
0.1426023542 0.7711669573 0.5355685016
0.1693551583 0.2616140796 0.7813973765
0.7214141334 0.7389012209 0.7565489637
0.9976616068 0.4157285556 0.0253239805
0.5384645872 0.922942762 0.4149724567
0.4268558519 0.0049548121 0.5639440415
0.0134358527 0.993856033 0.6255300598
0.3114026396 0.0308783891 0.6438394166
0.6075859062 0.8276121769 0.1208338287
0.2015774246 0.7475424132 0.7436690049
0.1653521462 0.9979784367 0.1646256886
0.5857873251 0.0482796892 0.254904292
0.6555031509 0.1709608372 0.9757460468
0.5952201657 0.3129855716 0.8657710141
0.9754666878 0.8320516886 0.5700867911
0.8129681741 0.0181544316 0.2720247295
0.1042368515 0.0033692722 0.0655887132
0.5405651778 0.121491993 0.926524789
0.0382069676 0.2594736008 0.281615345
0.1376481313 0.596757571 0.9514920937
0.9960366216 0.0898604725 0.4250782705
0.7991359835 0.1243856033 0.6156223992
0.9113788593 0.9908038687 0.6317917013
0.8167730173 0.146939908 0.2381801609
0.8797907336 0.5844696369 0.4525819364
0.2932900004 0.1757570953 0.9996433242
0.6480123657 0.5024179483 0.9995640629
0.6500336887 0.6405184715 0.8979114651
0.2798541477 0.4550499445 0.8105258986
0.6021164441 0.5112969716 0.1980739508
0.7122983631 0.0310765816 0.9154282091
0.1208037731 0.9093863961 0.7002338208
0.6680670604 0.4711431743 0.5371933579
0.0105822203 0.3308625337 0.337692704
0.9100709445 0.7528143333 0.9277137082
0.0057468987 0.20516886 0.4792929893
0.1620625421 0.6889567148 0.8148852693
0.2238516111 0.9384017758 0.6867197717
0.6380246522 0.8791025844 0.6273530694
0.4571756966 0.5281829713 0.5822137677
0.2904760017 0.6526478516 0.9654817105
0.0029329 0.9950055494 0.3384060556
0.5661289683 0.1531235136 0.6308405659
0.1609131624 0.9969874742 0.7271033963
0.0678134041 0.7225701601 0.9996829549
0.6947009631 0.8744252418 0.8505528475
0.7093654631 0.3666164579 0.4131098165
0.0028139987 0.8331615665 0.0061427496
0.554278467 0.3762486127 0.3102682994
0.9121319012 0.2188441414 0.8658502754
0.542348698 0.6511812272 0.8414774303
0.8432880187 0.5197399715 0.5268101296
0.4492489398 0.1400031711 0.9995640629
0.6471007887 0.2262565404 0.2559346887
0.0276643811 0.4073648327 0.8875282368
0.8382941619 0.8808863168 3.5667578171e-04
0.2680036463 0.999682892 0.9256529148
0.4381118465 0.1880846678 0.1843221179
0.7597796362 0.5852227684 0.4749336187
0.4808766993 0.3612256223 0.1865018032
0.7778526416 0.3442207072 0.3334918559
0.1767666759 0.7145631838 4.7556770895e-04
0.8924735444 0.5321071825 0.328379503
0.5759185129 0.8186935151 0.220108588
0.7193135429 0.7350562867 0.2137280545
0.4361301573 0.9928254321 0.1594737051
0.6493599144 0.4556048835 0.3029762612
0.3247592248 0.1461471381 0.5311695003
0.6696524117 0.6436499128 0.1334760036
0.3887281519 0.5822498811 0.429675425
0.7887915659 0.2398129063 9.9076606032e-04
0.7695691808 0.6692563818 0.0538184124
0.7173714875 0.4080783257 0.9557722031
0.8354801633 0.0019422863 0.9019537907
0.7474931632 0.9720152212 0.9995640629
0.6407593833 0.1147534485 0.8521380732
0.9183544053 0.6994212779 0.6289779257
0.9996829297 0.8393055335 0.6845400864
0.3339542626 0.9996432535 0.4457654659
0.8162974119 0.1350087205 0.8796021084
0.318298918 0.057674013 0.3111005429
0.9702746621 0.9964325353 0.0423255261
0.246244699 0.0580307595 0.2132524868
0.1547302921 0.0845885524 0.0976499029
0.3606674329 0.2694228635 0.5905362026
0.6820974198 0.5940621532 0.0374113264
0.6081407792 0.2225305216 0.5096500614
0.0610360271 0.1150705565 0.9137240915
0.5921287305 0.7215791977 0.4775888717
0.4364472276 0.7268907563 0.0999881108
0.761087551 0.8072379895 0.8124678001
0.240735603 0.0522831774 0.7586890183
0.2584915382 0.1298557159 0.6376966671
0.9609210891 0.5472887268 0.5795585146
0.9646862986 0.6442444902 0.123687235
0.1990804962 0.1637069922 0.843181548
0.7956482105 0.8256698906 0.4879324694
0.3728350046 0.8428729983 0.7066539849
0.0871150569 0.5872443317 0.1459200254
0.0526336649 0.9426827335 0.6772480482
0.3329237842 0.3059299191 0.1581658939
0.8461812849 0.4654352307 0.1576506955
