# Supplementary material for: Differentiating interfacial water structures via alkali metal cation promotor for H2O2 electrosynthesis in acid
Source: Nat Commun. 2026 Apr 8;17:4973. doi: 10.1038/s41467-026-71584-9 (PMC13237355; doi:10.1038/s41467-026-71584-9)
Supplement: Supplementary file 3 — Supplementary Data 1 [file 41467_2026_71584_MOESM3_ESM.zip › Supplementary data 1/K-O.vasp]

k                                    
1.0
       12.1239995956         0.0000000000         0.0000000000
        0.0000000000        12.6000003815         0.0000000000
        0.0000000000         0.0000000000        35.0000000000
    C    N    O   Co    H    K
   57    2   68   30  128    1
Direct
     0.038369998         0.036200002         0.045710001
     0.138950005         0.094690003         0.055860002
     0.139740005         0.212430000         0.048900001
     0.041290000         0.262679994         0.032949999
     0.244190007         0.037640002         0.052409999
     0.343459994         0.095389999         0.049070001
     0.343820006         0.209370002         0.046640001
     0.244310006         0.265619993         0.042180002
     0.443650007         0.040180001         0.043790001
     0.543850005         0.096879996         0.037640002
     0.545430005         0.209380001         0.036139999
     0.446049988         0.266479999         0.043620002
     0.642170012         0.039150000         0.032290000
     0.742600024         0.093649998         0.028109999
     0.742999971         0.203109995         0.022430001
     0.643859982         0.261680007         0.024350001
     0.842970014         0.037659999         0.031879999
     0.942080021         0.093340002         0.036899999
     0.943260014         0.205080003         0.030750001
     0.844649971         0.258170009         0.020970000
     0.043570001         0.369599998         0.022360001
     0.144370005         0.426270008         0.023429999
     0.142900005         0.536360025         0.021600001
     0.041630000         0.592999995         0.019640001
     0.244550005         0.371589988         0.030510001
     0.345079988         0.429380000         0.028860001
     0.343840003         0.539020002         0.018810000
     0.242950007         0.594179988         0.022800000
     0.442389995         0.380989999         0.043469999
     0.441810012         0.598399997         0.011250000
     0.742229998         0.422520012         0.009230000
     0.738340020         0.537180007         0.003420000
     0.635200024         0.596849978         0.003810000
     0.845009983         0.368530005         0.013090000
     0.945540011         0.425000012         0.013020000
     0.943639994         0.537000000         0.011390000
     0.841790020         0.592930019         0.008370000
     0.039680000         0.701409996         0.028250000
     0.139229998         0.752830029         0.042660002
     0.139390007         0.867839992         0.051780000
     0.037730001         0.926169991         0.044259999
     0.242589995         0.702769995         0.031830002
     0.341309994         0.760909975         0.032189999
     0.341760010         0.872349977         0.041350000
     0.243560001         0.927330017         0.049050000
     0.439590007         0.708739996         0.019600000
     0.540679991         0.763400018         0.021490000
     0.542270005         0.871439993         0.032970000
     0.442220002         0.928240001         0.040210001
     0.639970005         0.707599998         0.013000000
     0.741550028         0.761810005         0.017829999
     0.741819978         0.871840000         0.025610000
     0.642759979         0.927699983         0.030710001
     0.842469990         0.704620004         0.016349999
     0.941730022         0.758289993         0.026720000
     0.941439986         0.869629979         0.034329999
     0.842480004         0.926129997         0.030610001
     0.535510004         0.545310020         0.000830000
     0.646770000         0.368979990         0.019190000
     0.133320004         0.788919985         0.083030000
     0.126870006         0.168239996         0.087920003
     0.302781999         0.615884006         0.289326012
     0.526974976         0.383424997         0.538208008
     0.199193001         0.425761014         0.499361992
     0.348699987         0.139737993         0.516228020
     0.778611004         0.585129023         0.334280014
     0.167802006         0.051135000         0.486660987
     0.534559011         0.342743993         0.335545003
     0.385199994         0.800974011         0.312676013
     0.746393979         0.095146999         0.326227009
     0.707233012         0.100299999         0.507542014
     0.757672012         0.371145010         0.333424002
     0.371253014         0.906747997         0.245470002
     0.447304994         0.056938998         0.366995990
     0.382575005         0.322079986         0.480464011
     0.224700004         0.327197999         0.333521008
     0.670237005         0.824078977         0.406186998
     0.489849001         0.519268990         0.299351007
     0.133254007         0.533097029         0.433661997
     0.083590999         0.742986023         0.261346996
     0.633714020         0.179538995         0.391472995
     0.621731997         0.818774998         0.277660996
     0.310198992         0.130191997         0.315474004
     0.329407007         0.565912008         0.400413990
     0.891451001         0.294108003         0.388561010
     0.108459003         0.343077987         0.397819996
     0.251197010         0.867771983         0.455018014
     0.319036007         0.875849009         0.382984996
     0.088840000         0.250218004         0.469404012
     0.766340971         0.256722003         0.270716995
     0.083922997         0.420004010         0.280182987
     0.456972003         0.731535971         0.402354002
     0.954782009         0.669444978         0.424567014
     0.408118010         0.545800984         0.572565973
     0.156962007         0.567532003         0.229019001
     0.895798028         0.069140002         0.385971010
     0.469449997         0.239152998         0.271102011
     0.897791982         0.761313975         0.310247004
     0.176232994         0.624921024         0.350138009
     0.747245014         0.612344027         0.408899009
     0.649362028         0.390780002         0.424786001
     0.695442975         0.319198012         0.495871991
     0.149077997         0.834214985         0.347939998
     0.957159996         0.847072005         0.377826989
     0.727464020         0.022510000         0.434866995
     0.609322011         0.937348008         0.339246005
     0.436767012         0.383908987         0.406520993
     0.903127015         0.365498006         0.465920001
     0.991065979         0.003033000         0.161254004
     0.615761995         0.958995998         0.174878001
     0.311547011         0.375164986         0.245243996
     0.967764974         0.603157997         0.499458998
     0.153724000         0.506922007         0.158443004
     0.242779002         0.317954987         0.178325996
     0.810911000         0.913649976         0.190384999
     0.823342025         0.919067025         0.267426997
     0.176367000         0.134047002         0.162837997
     0.074190997         0.805679023         0.187950000
     0.524752021         0.000481000         0.526295006
     0.079438001         0.934222996         0.542038023
     0.334847987         0.742738008         0.548808992
     0.144576997         0.740962029         0.508656025
     0.445475996         0.842684984         0.492078006
     0.284590989         0.944176018         0.580025971
     0.952883005         0.326121002         0.234944001
     0.468055993         0.721901000         0.238297999
     0.996258020         0.506658971         0.339325994
     0.656737030         0.643788993         0.166018993
     0.699082971         0.567523003         0.224974006
     0.494500011         0.266654015         0.105129004
     0.699238002         0.237078995         0.118643999
     0.437770993         0.446007997         0.098508999
     0.567030013         0.468441993         0.049290001
     0.630012989         0.406677008         0.113403998
     0.767499983         0.424023002         0.068956003
     0.834976971         0.371899009         0.130006999
     0.395298004         0.624563992         0.082263000
     0.581317008         0.585446000         0.103928998
     0.725170016         0.616548002         0.056432001
     0.781517982         0.547746003         0.118331999
     0.974758983         0.502431989         0.142930999
     0.547030985         0.770564973         0.089846000
     0.722420990         0.729548991         0.111919999
     0.906664014         0.685495019         0.123498000
     0.386606991         0.347860008         0.152721003
     0.572481990         0.307431996         0.166186005
     0.756676972         0.266463012         0.178408995
     0.322825015         0.546954989         0.138014004
     0.502960980         0.494895011         0.160163000
     0.568316996         0.432727009         0.217472002
     0.711233020         0.448619992         0.175014004
     0.893203020         0.413331985         0.193781003
     0.464807004         0.678170979         0.143644005
     0.517256975         0.622995019         0.210767001
     0.845341027         0.592979014         0.179269001
     0.592535973         0.819489002         0.149862006
     0.804593027         0.773829997         0.169643000
     0.330522001         0.690967023         0.293348998
     0.267396986         0.611388028         0.263916999
     0.511061013         0.323397011         0.554858983
     0.598223984         0.364529997         0.524605989
     0.205433995         0.454793006         0.525039017
     0.273130000         0.392901987         0.493034989
     0.412263989         0.090364002         0.516053021
     0.283255011         0.101673998         0.504723012
     0.768859982         0.594721019         0.362829000
     0.768832028         0.506986976         0.330417991
     0.125355005         0.013150000         0.507546008
     0.126893997         0.116407998         0.479351014
     0.496237010         0.340680987         0.360581994
     0.513652980         0.412483990         0.323213995
     0.358606011         0.833180010         0.337114990
     0.379972994         0.854885995         0.291826010
     0.736935019         0.140242994         0.303391010
     0.689534009         0.036146000         0.327309996
     0.639320016         0.058961000         0.516094029
     0.767701983         0.079222001         0.524201989
     0.806855023         0.342768013         0.354404002
     0.678698003         0.357879013         0.340074986
     0.403443992         0.836885989         0.236847997
     0.423844010         0.959730983         0.236682996
     0.492585987         0.112981997         0.378679007
     0.395083010         0.091481000         0.347965986
     0.438416004         0.351817012         0.498281986
     0.368939012         0.248358995         0.491477013
     0.290210992         0.370476991         0.337570995
     0.182926998         0.330368996         0.358547986
     0.694916010         0.883675992         0.422544003
     0.652459979         0.861274004         0.381945014
     0.413522989         0.550545990         0.294301987
     0.529308975         0.530685008         0.274760991
     0.144760996         0.506835997         0.460072011
     0.209239006         0.553207994         0.425058991
     0.014884000         0.745571971         0.276522994
     0.072811000         0.784705997         0.237421006
     0.652761996         0.251816988         0.400198996
     0.675379992         0.166319996         0.367538005
     0.685112000         0.851207018         0.264665008
     0.567283988         0.786738992         0.258828998
     0.273418993         0.197951004         0.322609007
     0.357230991         0.148855999         0.293662995
     0.380234987         0.628203988         0.405555010
     0.278659999         0.589396000         0.379173011
     0.969558001         0.319566995         0.386516005
     0.897588015         0.215119004         0.389046997
     0.115367003         0.297573000         0.421027005
     0.113476001         0.417174995         0.408410996
     0.270852000         0.870315015         0.426777989
     0.217703000         0.937647998         0.461299986
     0.353931010         0.946358979         0.381920993
     0.222918004         0.862069011         0.362872005
     0.012400000         0.280790001         0.470425993
     0.130499005         0.302222013         0.484968007
     0.766730011         0.305150002         0.294045001
     0.717405975         0.292340010         0.252067000
     0.143149003         0.380198985         0.293612987
     0.041487001         0.455823004         0.302219987
     0.403815001         0.793237984         0.395736992
     0.515191019         0.761786997         0.418442994
     0.023925001         0.627273977         0.422901988
     0.962947011         0.737659991         0.410407990
     0.433210999         0.547163010         0.598936975
     0.460078001         0.498108000         0.559014976
     0.132349998         0.509411991         0.246657997
     0.118974999         0.633638024         0.239373997
     0.851166010         0.073303998         0.362304986
     0.841085970         0.052164000         0.406470001
     0.501411021         0.267946005         0.295424014
     0.528535008         0.235188007         0.251994997
     0.851180971         0.698069990         0.314826995
     0.913636029         0.792569995         0.336207986
     0.057020001         0.557753026         0.345759004
     0.215166003         0.615041018         0.324970007
     0.826861024         0.623185992         0.416141003
     0.716037989         0.684982002         0.411477000
     0.685055017         0.460352004         0.421117008
     0.568661988         0.400797009         0.418720990
     0.671041012         0.339933008         0.469442010
     0.695674002         0.240475997         0.497877002
     0.155448005         0.849891007         0.320733994
     0.162897006         0.704279006         0.350778997
     0.035611000         0.851608992         0.367372990
     0.935379982         0.921350002         0.383150011
     0.682135999         0.076803997         0.421337008
     0.727504015         0.045859002         0.461989999
     0.539852977         0.975628018         0.347070992
     0.597150028         0.898630977         0.314370990
     0.410241008         0.351251006         0.430750996
     0.394459993         0.452657998         0.403586000
     0.834670007         0.350374013         0.480403006
     0.885551989         0.347882986         0.438959986
     0.058660001         0.876556993         0.176993996
     0.978133976         0.007985000         0.133842006
     0.604516983         0.026408000         0.161474004
     0.701367974         0.951599002         0.182545006
     0.351507992         0.438708991         0.236643001
     0.370402992         0.325917006         0.254642993
     0.947546005         0.637418985         0.474967986
     0.960251987         0.527379990         0.493867993
     0.150393993         0.538385987         0.186379999
     0.173012003         0.430155993         0.163585007
     0.261427999         0.331654996         0.206489995
     0.209553003         0.241494000         0.174724996
     0.918788016         0.976970017         0.172456995
     0.823229015         0.916118979         0.218569994
     0.818706989         0.981637001         0.283894986
     0.852060974         0.859458983         0.283957005
     0.107803002         0.097207002         0.170526996
     0.169064999         0.142464995         0.134894997
     0.013492000         0.760610998         0.178391993
     0.927040994         0.547318995         0.337291002
     0.518718004         0.982174993         0.553251028
     0.493975013         0.933022022         0.510981977
     0.088376999         0.862069011         0.531077027
     0.141562000         0.939234018         0.560415983
     0.362493992         0.672805011         0.557682991
     0.262771010         0.729826987         0.535606027
     0.088977002         0.684113979         0.504222989
     0.171113998         0.769584000         0.483866006
     0.414817005         0.796437025         0.512807012
     0.377561986         0.858587980         0.476408005
     0.312417001         0.997256994         0.562115014
     0.310510010         0.874155998         0.570698977
     0.007928000         0.360204011         0.254155010
     0.891627014         0.293193996         0.250030994
     0.571075022         0.692245007         0.336838990
