# Supplementary material for: Differentiating interfacial water structures via alkali metal cation promotor for H2O2 electrosynthesis in acid
Source: Nat Commun. 2026 Apr 8;17:4973. doi: 10.1038/s41467-026-71584-9 (PMC13237355; doi:10.1038/s41467-026-71584-9)
Supplement: Supplementary file 3 — Supplementary Data 1 [file 41467_2026_71584_MOESM3_ESM.zip › Supplementary data 1/K-OH.vasp]

k                                     
1.0
       12.1239995956         0.0000000000         0.0000000000
        0.0000000000        12.6000003815         0.0000000000
        0.0000000000         0.0000000000        35.0000000000
    C    N    O   Co    H    K
   57    2   68   30  128    1
Direct
     0.038369998         0.036200002         0.045710001
     0.138950005         0.094690003         0.055860002
     0.139740005         0.212430000         0.048900001
     0.041290000         0.262679994         0.032949999
     0.244190007         0.037640002         0.052409999
     0.343459994         0.095389999         0.049070001
     0.343820006         0.209370002         0.046640001
     0.244310006         0.265619993         0.042180002
     0.443650007         0.040180001         0.043790001
     0.543850005         0.096879996         0.037629999
     0.545430005         0.209380001         0.036139999
     0.446049988         0.266479999         0.043620002
     0.642170012         0.039150000         0.032290000
     0.742600024         0.093649998         0.028109999
     0.742999971         0.203109995         0.022430001
     0.643859982         0.261680007         0.024350001
     0.842970014         0.037659999         0.031870000
     0.942080021         0.093340002         0.036899999
     0.943260014         0.205080003         0.030740000
     0.844649971         0.258170009         0.020970000
     0.043570001         0.369599998         0.022369999
     0.144370005         0.426270008         0.023429999
     0.142900005         0.536360025         0.021600001
     0.041630000         0.592999995         0.019630000
     0.244550005         0.371589988         0.030500000
     0.345079988         0.429380000         0.028860001
     0.343840003         0.539020002         0.018810000
     0.242950007         0.594179988         0.022800000
     0.442389995         0.380989999         0.043469999
     0.441810012         0.598399997         0.011260000
     0.742229998         0.422520012         0.009230000
     0.738340020         0.537180007         0.003420000
     0.635200024         0.596849978         0.003810000
     0.845009983         0.368530005         0.013090000
     0.945540011         0.425000012         0.013020000
     0.943639994         0.537000000         0.011390000
     0.841790020         0.592930019         0.008370000
     0.039680000         0.701409996         0.028250000
     0.139229998         0.752830029         0.042660002
     0.139390007         0.867839992         0.051780000
     0.037730001         0.926169991         0.044259999
     0.242589995         0.702769995         0.031830002
     0.341309994         0.760909975         0.032189999
     0.341760010         0.872349977         0.041350000
     0.243560001         0.927330017         0.049050000
     0.439590007         0.708739996         0.019600000
     0.540679991         0.763400018         0.021490000
     0.542270005         0.871439993         0.032970000
     0.442220002         0.928240001         0.040210001
     0.639970005         0.707599998         0.013010000
     0.741550028         0.761810005         0.017829999
     0.741819978         0.871840000         0.025610000
     0.642759979         0.927699983         0.030710001
     0.842469990         0.704620004         0.016340001
     0.941730022         0.758289993         0.026720000
     0.941439986         0.869629979         0.034329999
     0.842480004         0.926129997         0.030610001
     0.535510004         0.545310020         0.000830000
     0.646770000         0.368979990         0.019190000
     0.133320004         0.788919985         0.083030000
     0.126870006         0.168239996         0.087920003
     0.172038004         0.471498013         0.254067987
     0.489690989         0.423236012         0.478726000
     0.138716996         0.436275989         0.499220997
     0.383444011         0.121312000         0.477259010
     0.750222981         0.516705990         0.351184011
     0.323623002         0.947516024         0.433560997
     0.580980003         0.301746994         0.333631009
     0.461454988         0.772557020         0.250366002
     0.685155988         0.040642999         0.280423999
     0.708432972         0.078373998         0.447620988
     0.797680974         0.311149001         0.339807987
     0.935917974         0.087494999         0.472415000
     0.347234994         0.974788010         0.353588998
     0.298575014         0.314007998         0.471879989
     0.136616006         0.269681990         0.334957987
     0.654335022         0.763033986         0.368398994
     0.305236012         0.334520012         0.289312005
     0.126397997         0.605759025         0.450473994
     0.933929026         0.639151990         0.252543986
     0.523966014         0.100373000         0.331604004
     0.673775017         0.835807979         0.254615992
     0.186634004         0.064237997         0.311284006
     0.228746995         0.552564025         0.388249010
     0.858067989         0.168458000         0.386934012
     0.025067000         0.307785988         0.401024014
     0.415820003         0.755129993         0.447490990
     0.358312994         0.799640000         0.311383992
     0.972571015         0.316502005         0.473414987
     0.722274005         0.369580001         0.555976987
     0.970184028         0.285508007         0.288516015
     0.389014989         0.673003018         0.384467006
     0.950546980         0.717058003         0.430018991
     0.531751990         0.246831998         0.576326013
     0.955801010         0.436708003         0.236762002
     0.823662996         0.985747993         0.345072001
     0.374345988         0.142965004         0.271425992
     0.901618004         0.639280975         0.323940992
     0.113773003         0.575042009         0.319914013
     0.764979005         0.617628992         0.416382998
     0.502780974         0.406392008         0.395476013
     0.640097976         0.285499007         0.447982997
     0.139733002         0.783105016         0.307875991
     0.962370992         0.819200993         0.357950002
     0.641252995         0.976050019         0.386574000
     0.689357996         0.470486999         0.574261010
     0.298925012         0.353534013         0.395119995
     0.783734977         0.445876986         0.465481997
     0.906310022         0.758463025         0.505631983
     0.538468003         0.925949991         0.197852001
     0.015515000         0.251334012         0.175423995
     0.538215995         0.114510000         0.223717004
     0.367210001         0.643244982         0.584774971
     0.220333993         0.258920997         0.150463000
     0.740625024         0.609362006         0.517313004
     0.859688997         0.962171972         0.532001019
     0.475632012         0.463005006         0.555800021
     0.093878001         0.768592000         0.229058996
     0.658515990         0.963319004         0.507570028
     0.109476000         0.947672009         0.462118000
     0.416061014         0.822775006         0.548487008
     0.129555002         0.744228005         0.510531008
     0.581378996         0.760263026         0.498768985
     0.492623001         0.052661002         0.544044971
     0.156885996         0.582494020         0.559620023
     0.491586000         0.433376998         0.275985003
     0.270056009         0.635959983         0.221105993
     0.610107005         0.658999979         0.164570004
     0.667784989         0.597931981         0.221793994
     0.460559011         0.273016989         0.106389999
     0.641900003         0.234242007         0.134140998
     0.409233987         0.458633006         0.094103999
     0.564401984         0.467824996         0.050429001
     0.591086984         0.409718007         0.115045004
     0.750743985         0.422670007         0.072549000
     0.777818978         0.368185014         0.135689005
     0.341957986         0.642104983         0.085225001
     0.539644003         0.599602997         0.100574002
     0.726971984         0.623032987         0.056396998
     0.724820971         0.552344024         0.117941000
     0.905984998         0.503582001         0.131594002
     0.499716997         0.790520012         0.090380996
     0.673291981         0.738004029         0.107947998
     0.857886016         0.684472024         0.113790996
     0.341513991         0.362670004         0.147854999
     0.522502005         0.333544999         0.172021002
     0.708644986         0.292946011         0.190842003
     0.291103005         0.546965003         0.136203006
     0.468264997         0.512129009         0.158941999
     0.524496973         0.469303012         0.225962996
     0.661818027         0.466628999         0.177695006
     0.851821005         0.438131988         0.192891002
     0.423202991         0.691304028         0.143828005
     0.473767996         0.643790007         0.212356001
     0.805913985         0.611474991         0.174330994
     0.553991973         0.832691014         0.151129007
     0.760029018         0.783717990         0.162515998
     0.211734995         0.528972983         0.239607006
     0.104549997         0.453483999         0.239706993
     0.488582999         0.446343988         0.506034017
     0.544566989         0.365318000         0.477023989
     0.151797995         0.473066002         0.523801982
     0.202933997         0.388291001         0.492927998
     0.416653007         0.094862998         0.501239002
     0.363916010         0.058251999         0.461667001
     0.759012997         0.542787015         0.378302008
     0.772633016         0.440340996         0.349900007
     0.184386998         0.952085972         0.450599998
     0.330875993         0.957650006         0.405627012
     0.558100998         0.339325994         0.357454002
     0.540718019         0.384315997         0.290010989
     0.413464010         0.784551978         0.275754005
     0.212156996         0.692780972         0.221809000
     0.648765981         0.079121999         0.259153992
     0.686052024         0.965435982         0.271982998
     0.684913993         0.034502000         0.470690012
     0.789973974         0.083144002         0.449357986
     0.818280995         0.253030986         0.359584987
     0.664095998         0.301966012         0.334086001
     0.287550986         0.623646021         0.193455994
     0.956505001         0.162393004         0.476458013
     0.408396989         0.024922000         0.348652989
     0.280595988         0.008044000         0.341051012
     0.369275987         0.354595006         0.475053996
     0.320630014         0.237331003         0.475820005
     0.207696006         0.302873999         0.327226996
     0.122895002         0.285418987         0.362405002
     0.634087980         0.834196985         0.378632009
     0.715372026         0.778949976         0.351186007
     0.253217995         0.376345009         0.273164988
     0.376976997         0.375862002         0.286471993
     0.126310006         0.540190995         0.466636002
     0.167187005         0.586134017         0.425821990
     0.911791027         0.648370028         0.280856997
     0.866299987         0.647700012         0.236249998
     0.543536007         0.178543001         0.334930003
     0.582147002         0.071999997         0.314166993
     0.716270983         0.786915004         0.237954006
     0.599811018         0.800912976         0.257672012
     0.164948002         0.132817000         0.323089004
     0.241780996         0.085196003         0.291864991
     0.299286008         0.607824981         0.385899991
     0.185464993         0.558624029         0.364472002
     0.930823982         0.198809996         0.394001007
     0.868142009         0.100607000         0.373169005
     0.014303000         0.312752992         0.430016994
     0.984628975         0.368734986         0.391169012
     0.363287002         0.716248989         0.463247001
     0.359524995         0.877152979         0.439350009
     0.366223991         0.868659973         0.325937986
     0.275683999         0.792026997         0.309047997
     0.905660987         0.362179011         0.472826004
     0.029465999         0.358485013         0.487722993
     0.971994996         0.217666999         0.275171012
     0.658306003         0.323677987         0.562860012
     0.037016001         0.284245014         0.306753993
     0.851706982         0.301578999         0.318892002
     0.371167004         0.729644001         0.366463006
     0.406271011         0.717437983         0.418567002
     0.017034000         0.671581984         0.436410010
     0.970180988         0.765087008         0.408776999
     0.536626995         0.234428003         0.603713989
     0.516755998         0.174897000         0.565038025
     0.955977976         0.380338013         0.257477999
     0.947848022         0.511303008         0.247527003
     0.798811972         0.012939000         0.320221007
     0.753328979         0.980862021         0.360843003
     0.421106994         0.128702998         0.294187993
     0.346462995         0.218431994         0.275445014
     0.840493977         0.592009008         0.334794015
     0.913429022         0.706008971         0.339257002
     0.032136001         0.581508994         0.322463989
     0.131148994         0.532172024         0.296687990
     0.838494003         0.654190004         0.420933008
     0.715384007         0.673810005         0.406572014
     0.510250986         0.442609996         0.420212001
     0.420284986         0.382544994         0.395094991
     0.596493006         0.298334002         0.424789011
     0.661652982         0.208707005         0.448356003
     0.119846001         0.798546016         0.281107992
     0.132524997         0.703661025         0.310770988
     0.030587001         0.825217009         0.342433989
     0.916814029         0.883436978         0.352468014
     0.588764012         0.023077000         0.373216003
     0.664566994         0.014580000         0.411035001
     0.449966013         0.833616972         0.233242005
     0.713639021         0.523346007         0.554207981
     0.287793994         0.332376003         0.422439992
     0.266752988         0.427311003         0.392955005
     0.729925990         0.387582988         0.460245997
     0.773051977         0.498539001         0.444894999
     0.850727022         0.703046024         0.512465000
     0.911804974         0.755815983         0.477317005
     0.530964017         0.006102000         0.203537002
     0.598608017         0.901916027         0.215125993
     0.986266971         0.188485995         0.162608996
     0.964779019         0.309156001         0.166419998
     0.469660997         0.133195996         0.239463001
     0.553165019         0.173859999         0.205357999
     0.289391011         0.624112010         0.579900026
     0.408102006         0.579998016         0.575640023
     0.144635007         0.266739994         0.162352994
     0.205473006         0.221294999         0.126019999
     0.677154005         0.654962003         0.509195030
     0.748908997         0.551041007         0.498268008
     0.893647015         0.012101000         0.513352990
     0.883186996         0.890259981         0.523824990
     0.459919989         0.389665991         0.563793004
     0.554611027         0.472548991         0.564182997
     0.030035000         0.719980001         0.235221997
     0.070432998         0.811932981         0.207509995
     0.735877991         0.961027980         0.519796014
     0.636731029         0.888350010         0.501801014
     0.116476998         0.892279029         0.481640011
     0.004494000         0.046461999         0.466838002
     0.397511989         0.756633997         0.563880980
     0.351157010         0.833940983         0.532528996
     0.047215998         0.749352992         0.512493014
     0.140073001         0.701322973         0.486793011
     0.525978982         0.776983976         0.519114017
     0.532124996         0.753512025         0.475739002
     0.560406983         0.020645000         0.531508029
     0.456575006         0.991065979         0.555808008
     0.144953996         0.646875978         0.542791009
     0.094857000         0.580492020         0.577260971
     0.528329015         0.574465990         0.340119988
