# Supplementary material for: Differentiating interfacial water structures via alkali metal cation promotor for H2O2 electrosynthesis in acid
Source: Nat Commun. 2026 Apr 8;17:4973. doi: 10.1038/s41467-026-71584-9 (PMC13237355; doi:10.1038/s41467-026-71584-9)
Supplement: Supplementary file 3 — Supplementary Data 1 [file 41467_2026_71584_MOESM3_ESM.zip › Supplementary data 1/K-OOH.vasp]

kHOO                                  
1.0
       12.1239995956         0.0000000000         0.0000000000
        0.0000000000        12.6000003815         0.0000000000
        0.0000000000         0.0000000000        35.0000000000
    C    N    O   Co    H    K
   57    2   68   30  128    1
Direct
     0.036970001         0.029400000         0.045380000
     0.138160005         0.086319998         0.056150001
     0.138699993         0.205620006         0.051959999
     0.039290000         0.257270008         0.037579998
     0.243249997         0.030700000         0.050310001
     0.342310011         0.089070000         0.048149999
     0.342610002         0.203250006         0.048850000
     0.243019998         0.259950012         0.045540001
     0.441830009         0.034639999         0.040539999
     0.542240024         0.091480002         0.036509998
     0.544080019         0.203840002         0.038929999
     0.444720000         0.260540009         0.046870001
     0.640240014         0.034030002         0.029589999
     0.741010010         0.088600002         0.028689999
     0.741479993         0.199049994         0.026590001
     0.642700016         0.257660002         0.028929999
     0.841329992         0.032170001         0.031259999
     0.940100014         0.087150000         0.038350001
     0.941200018         0.199709997         0.034990001
     0.842729986         0.253639996         0.026260000
     0.041579999         0.364109993         0.026890000
     0.142539993         0.420450002         0.026459999
     0.141360000         0.529919982         0.021490000
     0.040380001         0.586860001         0.018540001
     0.242730007         0.366400003         0.033909999
     0.343650013         0.424039990         0.031250000
     0.343389988         0.532060027         0.018010000
     0.241579995         0.587220013         0.020040000
     0.441000015         0.375290006         0.045979999
     0.440450013         0.590699971         0.007900000
     0.740880013         0.417699993         0.014430000
     0.736999989         0.530319989         0.005390000
     0.634320021         0.589359999         0.002540000
     0.843029976         0.363660008         0.018890001
     0.943419993         0.419220001         0.017519999
     0.941550016         0.530409992         0.013060000
     0.840290010         0.586449981         0.008590000
     0.038520001         0.696500003         0.024189999
     0.138630003         0.748359978         0.037140001
     0.139019996         0.861689985         0.046950001
     0.036550000         0.920029998         0.041170001
     0.240799993         0.698180020         0.025260000
     0.338789999         0.756850004         0.023510000
     0.339450002         0.867760003         0.033599999
     0.242369995         0.921620011         0.043749999
     0.437350005         0.703209996         0.012060000
     0.537940025         0.759010017         0.013310000
     0.539640009         0.867659986         0.024170000
     0.440149993         0.923680007         0.033160001
     0.638599992         0.702139974         0.008050000
     0.740100026         0.756799996         0.013240000
     0.740480006         0.867640018         0.020220000
     0.640779972         0.923340023         0.024410000
     0.841099977         0.699230015         0.013330000
     0.940670013         0.753440022         0.022539999
     0.940310001         0.864669979         0.030350000
     0.840969980         0.921109974         0.027090000
     0.535329998         0.536409974         0.000340000
     0.645770013         0.364960015         0.024750000
     0.136700004         0.781459987         0.078299999
     0.126931995         0.154374003         0.090460002
     0.584061027         0.759198010         0.263877988
     0.832926989         0.579894006         0.290387005
     0.644719005         0.170659006         0.235768005
     0.596903980         0.568014979         0.625572026
     0.286282003         0.642358005         0.280405998
     0.439570010         0.661383986         0.665325999
     0.915413976         0.401335001         0.248977005
     0.382405996         0.776992023         0.236107007
     0.323576003         0.865909994         0.216942996
     0.919762015         0.736379981         0.244829997
     0.762012005         0.865511000         0.224663004
     0.086116999         0.417062014         0.199311003
     0.467629999         0.055075999         0.212599993
     0.195559993         0.271827012         0.154303998
     0.499761999         0.400489002         0.525295019
     0.146236002         0.440261006         0.511602998
     0.308789015         0.101945996         0.517749012
     0.838526011         0.470019013         0.390374005
     0.297757000         0.964753985         0.456672996
     0.538836002         0.303178996         0.338409007
     0.469211012         0.680350006         0.324115992
     0.786749005         0.052832000         0.280378997
     0.641164005         0.081688002         0.448462993
     0.750652015         0.298483014         0.353430003
     0.318067998         0.108580999         0.399168015
     0.311980009         0.307731003         0.498970985
     0.077180997         0.243042007         0.344054997
     0.663043976         0.724924982         0.388673991
     0.142777994         0.614883006         0.467447996
     0.550481975         0.107983001         0.323280990
     0.206541002         0.059250001         0.330808997
     0.272424996         0.547358990         0.407090008
     0.816996992         0.153873995         0.402599007
     0.985116005         0.294780999         0.408412993
     0.417811006         0.773213029         0.452486008
     0.414678991         0.830802977         0.373670995
     0.992794991         0.314271986         0.479234993
     0.893949986         0.238209993         0.297740996
     0.499520987         0.581430018         0.391741008
     0.948620021         0.703499973         0.451332986
     0.449730009         0.160980999         0.622986019
     0.806165993         0.971969008         0.359358013
     0.374098986         0.125836000         0.279058993
     0.951833010         0.626793981         0.352394998
     0.173890993         0.652190983         0.346789002
     0.752681017         0.610417008         0.447672009
     0.538348973         0.378284007         0.411884010
     0.631160021         0.290176988         0.475264996
     0.184126005         0.863708973         0.367504001
     0.960651994         0.822347999         0.384804994
     0.588719010         0.973573029         0.383365005
     0.595651984         0.592100978         0.547749996
     0.319519997         0.328588009         0.419185996
     0.801720023         0.422518998         0.490548015
     0.919772029         0.741258025         0.527571023
     0.332341999         0.586540997         0.604849994
     0.821160972         0.565491974         0.552209020
     0.860741019         0.950940013         0.533177972
     0.453287005         0.402494997         0.601768017
     0.651441991         0.947969973         0.507055998
     0.115860999         0.966742992         0.506637990
     0.359800994         0.794776976         0.561953008
     0.138613001         0.746272027         0.531314015
     0.609824002         0.730238974         0.488173008
     0.119174004         0.566209972         0.575443029
     0.464302003         0.995464981         0.557862997
     0.586295009         0.664538980         0.162336007
     0.603012025         0.625593007         0.225845993
     0.444750011         0.273799002         0.109261997
     0.618937016         0.239731997         0.139350995
     0.393510014         0.463982999         0.091632999
     0.559253991         0.465250999         0.052299000
     0.575469017         0.414094001         0.117550999
     0.739736974         0.424230993         0.078537002
     0.752530992         0.371538013         0.143868998
     0.329701006         0.643576026         0.080021001
     0.531013012         0.604294002         0.097808003
     0.704406023         0.615132987         0.058221001
     0.711066008         0.556918025         0.122887999
     0.886170030         0.503758013         0.142262995
     0.502207994         0.790600002         0.081845999
     0.672062993         0.741182029         0.109338000
     0.845291018         0.691353977         0.128711998
     0.318352997         0.375515014         0.145924002
     0.491387010         0.342725009         0.173501000
     0.664566994         0.292881995         0.199713007
     0.275234997         0.563233972         0.134293005
     0.447043985         0.521890998         0.154453993
     0.472950995         0.486647993         0.218294993
     0.633910000         0.474905998         0.183532000
     0.819594979         0.435723990         0.201238006
     0.408773005         0.707342029         0.135304004
     0.420549989         0.663884997         0.201193005
     0.775261998         0.608922005         0.182537004
     0.544061005         0.839393020         0.142526999
     0.728906989         0.787796974         0.172533005
     0.558050990         0.735154986         0.289691001
     0.869091988         0.519114017         0.277689010
     0.879962027         0.599137008         0.313109010
     0.585904002         0.120815001         0.226417005
     0.702018976         0.127976000         0.249090999
     0.546014011         0.606808007         0.643782973
     0.671770990         0.576264977         0.635020018
     0.306746989         0.705724001         0.263384014
     0.300078005         0.581629992         0.263444990
     0.511633992         0.783801019         0.252056003
     0.416781008         0.630011976         0.689435005
     0.384312987         0.637192011         0.645739973
     0.991662979         0.402851999         0.238348007
     0.906581998         0.335498005         0.265349001
     0.383926988         0.918025017         0.213505998
     0.884388983         0.679094017         0.260538995
     0.937650979         0.701969028         0.220391005
     0.826029003         0.817579985         0.233567998
     0.698994994         0.840781987         0.240410998
     0.025124000         0.451388001         0.183907002
     0.149966002         0.465184003         0.196666002
     0.422116995         0.080261998         0.234776005
     0.447842985         0.100740001         0.190861002
     0.133339003         0.307543993         0.167365998
     0.169589996         0.227925003         0.132551000
     0.476422012         0.393500000         0.574635983
     0.553175986         0.353825986         0.511847973
     0.138809994         0.471139997         0.537576973
     0.211686000         0.390821993         0.510816991
     0.366578996         0.070690997         0.535082996
     0.318403006         0.059172999         0.494046986
     0.794475973         0.501295984         0.411208987
     0.795655012         0.410887986         0.378504992
     0.297836006         0.014469000         0.434415013
     0.549916029         0.344929010         0.386188000
     0.461670011         0.303638011         0.346141011
     0.447970003         0.742749989         0.340972006
     0.402258009         0.663529992         0.308492005
     0.843454003         0.109788999         0.283526987
     0.647718012         0.028743999         0.470331997
     0.715981007         0.098673999         0.439130008
     0.769981980         0.241097003         0.372904003
     0.668385983         0.293534011         0.350021988
     0.306084007         0.184153005         0.405220002
     0.277622014         0.093589999         0.375261992
     0.427024990         0.374098003         0.515613973
     0.311064005         0.230489999         0.507359982
     0.130099997         0.299198985         0.338652015
     0.048443999         0.260587007         0.371055007
     0.646643996         0.799030006         0.394616008
     0.707095981         0.695474029         0.410219997
     0.143813998         0.547029972         0.482668996
     0.195686996         0.601733983         0.446231991
     0.549315989         0.191878006         0.329869002
     0.614099026         0.096628003         0.306634992
     0.153273001         0.118213996         0.333633989
     0.258062989         0.079774998         0.310121000
     0.349709988         0.572031975         0.408351988
     0.239850998         0.582619011         0.384187996
     0.887125015         0.193186000         0.408102006
     0.833208978         0.089498997         0.387187004
     0.000362000         0.301095992         0.438410997
     0.943479002         0.360471994         0.403010011
     0.422095001         0.777230024         0.424441993
     0.377142012         0.839218974         0.458885998
     0.465826005         0.891399026         0.378019005
     0.337105989         0.856145024         0.374606013
     0.922402978         0.353545994         0.483669013
     0.963742971         0.238496006         0.313147008
     0.835875988         0.261424005         0.316592008
     0.474842012         0.603874028         0.365853012
     0.555698991         0.637997985         0.397040993
     0.956053019         0.756018996         0.430386007
     0.461555988         0.113715999         0.601176977
     0.727500021         0.964145005         0.367947012
     0.441370994         0.113811001         0.296119004
     0.374918997         0.202172995         0.274275005
     0.916176021         0.573854029         0.369488001
     0.943642020         0.699019015         0.364181012
     0.093658000         0.634154975         0.346949995
     0.202325001         0.642279029         0.320394993
     0.827328980         0.644519985         0.450827003
     0.698731005         0.650824010         0.464578986
     0.529169023         0.455664992         0.406581998
     0.400505990         0.343178988         0.417771012
     0.598617017         0.322683990         0.451934993
     0.630504012         0.212448001         0.470059991
     0.185445994         0.921209991         0.348244011
     0.181591004         0.793210983         0.354645014
     0.907176018         0.876596987         0.375735015
     0.583532989         0.594407976         0.575886011
     0.556611001         0.527691007         0.538398981
     0.311872989         0.308028013         0.470593989
     0.286056995         0.398766011         0.413756996
     0.741768003         0.368901998         0.486667991
     0.780718982         0.484934986         0.475021005
     0.881130993         0.675150990         0.537340999
     0.919638991         0.735440016         0.499258995
     0.253194004         0.574227989         0.600090027
     0.369554996         0.515757978         0.602147996
     0.739630997         0.577314019         0.551934004
     0.828260005         0.504818976         0.534474015
     0.879637003         0.874418974         0.534811020
     0.449391007         0.233504996         0.613032997
     0.516726017         0.436935008         0.614224017
     0.728766978         0.953553021         0.517354012
     0.640290022         0.871694028         0.500950992
     0.131070003         0.897530973         0.518691003
     0.369661003         0.729646981         0.576967001
     0.283403009         0.790206015         0.552983999
     0.055043001         0.748323977         0.531814992
     0.155962005         0.709353030         0.506866992
     0.594390988         0.689665020         0.512100995
     0.536128998         0.743782997         0.475670993
     0.431293994         0.924624979         0.562644005
     0.126723006         0.635002017         0.561277986
     0.044808999         0.565572977         0.586050987
     0.220930994         0.958306015         0.466035992
     0.811213017         0.000338000         0.261404008
     0.050182998         0.357814997         0.492482007
     0.021795001         0.666148007         0.454670012
     0.036633998         0.849913001         0.380425990
     0.801737010         0.989260018         0.331912994
     0.567992985         0.027208000         0.363449007
     0.595232010         0.013942000         0.408181995
     0.927793980         0.984390974         0.523321986
     0.165939003         0.017650001         0.519294977
     0.530978024         0.982039988         0.542388976
     0.634441018         0.498645991         0.320010990
