# Supplementary material for: Differentiating interfacial water structures via alkali metal cation promotor for H2O2 electrosynthesis in acid
Source: Nat Commun. 2026 Apr 8;17:4973. doi: 10.1038/s41467-026-71584-9 (PMC13237355; doi:10.1038/s41467-026-71584-9)
Supplement: Supplementary file 3 — Supplementary Data 1 [file 41467_2026_71584_MOESM3_ESM.zip › Supplementary data 1/Li-Ead.vasp]

CONTCAR\(3)                             
   1.00000000000000     
    12.1239995956000008    0.0000000000000000    0.0000000000000000
     0.0000000000000000   12.6000003814999992    0.0000000000000000
     0.0000000000000000    0.0000000000000000   40.0000000000000000
   C    N    O    Co   Li
    57     2     2    30     1
Direct
  0.0349689581516864  0.0244218473560157  0.0401760534630575
  0.1359766044235121  0.0817335647059539  0.0495822489141790
  0.1367021539825191  0.2004390402259451  0.0452095771193983
  0.0376010714995705  0.2516878284525675  0.0320566373364210
  0.2414243001989824  0.0258584863578254  0.0453886338103140
  0.3407264065268902  0.0838166310647799  0.0428457290406939
  0.3411859605815050  0.1979410448725513  0.0425483512457725
  0.2415754674828863  0.2542278971747120  0.0397983911684131
  0.4403940006531484  0.0291700887229639  0.0366228166488100
  0.5407047963111912  0.0858446348982561  0.0321095387552138
  0.5426544457017282  0.1983521134540477  0.0330490225782835
  0.4434880357580571  0.2550510503133596  0.0401442274604057
  0.6386322647737130  0.0284364267906313  0.0262287201120872
  0.7394538077691997  0.0828785160532795  0.0245658538336204
  0.7399572326279736  0.1929490806513678  0.0215873870679886
  0.6410101277863027  0.2515210278197862  0.0231753260684590
  0.8396835093231846  0.0266052391589481  0.0273753051190089
  0.9383955855297156  0.0819184781629321  0.0332442469387901
  0.9395729124290684  0.1942280313256499  0.0295739209580091
  0.8412280177372298  0.2478486212181798  0.0212953688065898
  0.0401240783237066  0.3586603195318787  0.0230138723195886
  0.1411163678536480  0.4150333600837623  0.0237238040615018
  0.1396187020882156  0.5246892000866891  0.0208252061669805
  0.0385396351236314  0.5814113133783284  0.0178666330735508
  0.2416125750242052  0.3608644261234140  0.0300678882202450
  0.3424529766540728  0.4182322558439592  0.0281060522244598
  0.3415052554621748  0.5272101634328435  0.0180576619301169
  0.2400069826609110  0.5820794814841324  0.0208678342042515
  0.4406479370613320  0.3694589901076016  0.0400105764640777
  0.4383900088831683  0.5859472736163205  0.0092975876053470
  0.7389936425666449  0.4114163133287783  0.0100133340837777
  0.7351225819743421  0.5251979776047682  0.0032223108673512
  0.6319251534415035  0.5848598736788683  0.0020058808390432
  0.8416219465800093  0.3579950099547952  0.0145544132178555
  0.9422415448628969  0.4139357935822019  0.0144021510011769
  0.9404969180666807  0.5253617228805095  0.0111653425858788
  0.8389121085021547  0.5811894165467140  0.0068304207993220
  0.0363816158033734  0.6904731896063705  0.0239972251556259
  0.1360995761847673  0.7422845140780061  0.0362629652867444
  0.1363959703473191  0.8567331893836996  0.0438405043080784
  0.0343695509864429  0.9147855314435946  0.0375238540332956
  0.2393686863607667  0.6920603820879887  0.0266834545481963
  0.3375307709880295  0.7506569242083719  0.0249016174023530
  0.3381111522961965  0.8619640441226911  0.0329210760697669
  0.2405627811901719  0.9161041004933165  0.0411023620690734
  0.4353756166665945  0.6978972752786129  0.0137796508972520
  0.5362407189733485  0.7534555598213252  0.0137679885647728
  0.5380621370121431  0.8617425858771542  0.0234297145203134
  0.4387277945516172  0.9177767245238891  0.0314982314060382
  0.6364337724574541  0.6971570046802759  0.0075330284211557
  0.7382948452991369  0.7513446185554425  0.0120683313114800
  0.7386868883513031  0.8617487593382889  0.0187708875059304
  0.6391125659133262  0.9174966582652950  0.0226313443337782
  0.8395092961098400  0.6937353484001166  0.0121475630227381
  0.9386569778674438  0.7474253206099033  0.0216114911502644
  0.9382298171318043  0.8588653157735074  0.0280924066278510
  0.8392300342644499  0.9153447110131402  0.0245769688459196
  0.5325203340724464  0.5323569733064126  0.0014071464927649
  0.6434831527890467  0.3580682004699174  0.0184040335520220
  0.1309633372120377  0.7785544462663814  0.0716700303337718
  0.1247774892460795  0.1513723640396767  0.0785384887040679
  0.6339603963017537  0.6574420246476673  0.1432416797077076
  0.6771668147268837  0.5880512551273968  0.1947677308278964
  0.4452101106900360  0.2740717637792095  0.0953389405076739
  0.6343900135766074  0.2234863564036088  0.1157582261476999
  0.4094124277860424  0.4611067743188217  0.0832816773027569
  0.5628765692986767  0.4581008420829414  0.0446856500000312
  0.5939700394196906  0.4021170994617105  0.1003287833211880
  0.7540572312560200  0.4132653729392446  0.0627562767106359
  0.7764572508874629  0.3477971017978375  0.1168280729821797
  0.3574038276212133  0.6450511234818623  0.0729676742514280
  0.5517043464032430  0.5961276597255607  0.0865451542262295
  0.7244997495617342  0.6118443488931899  0.0480357350679577
  0.7320050350371688  0.5421094859942656  0.1029101552503160
  0.9095322578118634  0.4789981777819974  0.1098367274512284
  0.5213975195981158  0.7865587074397080  0.0755283986727497
  0.6947609078888687  0.7315779816126223  0.0925392559063805
  0.8737443029304445  0.6674773006141566  0.0978867643387228
  0.3468004602043196  0.3790468182551477  0.1325013411553676
  0.5218493858606162  0.3263956974659777  0.1496965248317174
  0.7031075837997895  0.2789535241020979  0.1660446286094685
  0.3078777170039452  0.5675494797226163  0.1219874191159746
  0.4813759518913393  0.5131810125421770  0.1379260271394608
  0.5340170249250233  0.4631388532886406  0.1927605077211732
  0.6761745851330930  0.4566690699122518  0.1551230488790613
  0.8634427490727428  0.4150672914317244  0.1633442434380736
  0.4463331595394068  0.6997035017965060  0.1233188054585288
  0.4924271510427856  0.6384099597736262  0.1804632023535548
  0.8255488709980464  0.5921780944381391  0.1507700821738490
  0.5845619044440382  0.8294158516303148  0.1279777351829739
  0.7878239081910227  0.7707811016980888  0.1404051469322220
  0.5374318286455182  0.6043400511522051  0.2478356856624995
 
  0.00000000E+00  0.00000000E+00  0.00000000E+00
  0.00000000E+00  0.00000000E+00  0.00000000E+00
  0.00000000E+00  0.00000000E+00  0.00000000E+00
  0.00000000E+00  0.00000000E+00  0.00000000E+00
  0.00000000E+00  0.00000000E+00  0.00000000E+00
  0.00000000E+00  0.00000000E+00  0.00000000E+00
  0.00000000E+00  0.00000000E+00  0.00000000E+00
  0.00000000E+00  0.00000000E+00  0.00000000E+00
  0.00000000E+00  0.00000000E+00  0.00000000E+00
  0.00000000E+00  0.00000000E+00  0.00000000E+00
  0.00000000E+00  0.00000000E+00  0.00000000E+00
  0.00000000E+00  0.00000000E+00  0.00000000E+00
  0.00000000E+00  0.00000000E+00  0.00000000E+00
  0.00000000E+00  0.00000000E+00  0.00000000E+00
  0.00000000E+00  0.00000000E+00  0.00000000E+00
  0.00000000E+00  0.00000000E+00  0.00000000E+00
  0.00000000E+00  0.00000000E+00  0.00000000E+00
  0.00000000E+00  0.00000000E+00  0.00000000E+00
  0.00000000E+00  0.00000000E+00  0.00000000E+00
  0.00000000E+00  0.00000000E+00  0.00000000E+00
  0.00000000E+00  0.00000000E+00  0.00000000E+00
  0.00000000E+00  0.00000000E+00  0.00000000E+00
  0.00000000E+00  0.00000000E+00  0.00000000E+00
  0.00000000E+00  0.00000000E+00  0.00000000E+00
  0.00000000E+00  0.00000000E+00  0.00000000E+00
  0.00000000E+00  0.00000000E+00  0.00000000E+00
  0.00000000E+00  0.00000000E+00  0.00000000E+00
  0.00000000E+00  0.00000000E+00  0.00000000E+00
  0.00000000E+00  0.00000000E+00  0.00000000E+00
  0.00000000E+00  0.00000000E+00  0.00000000E+00
  0.00000000E+00  0.00000000E+00  0.00000000E+00
  0.00000000E+00  0.00000000E+00  0.00000000E+00
  0.00000000E+00  0.00000000E+00  0.00000000E+00
  0.00000000E+00  0.00000000E+00  0.00000000E+00
  0.00000000E+00  0.00000000E+00  0.00000000E+00
  0.00000000E+00  0.00000000E+00  0.00000000E+00
  0.00000000E+00  0.00000000E+00  0.00000000E+00
  0.00000000E+00  0.00000000E+00  0.00000000E+00
  0.00000000E+00  0.00000000E+00  0.00000000E+00
  0.00000000E+00  0.00000000E+00  0.00000000E+00
  0.00000000E+00  0.00000000E+00  0.00000000E+00
  0.00000000E+00  0.00000000E+00  0.00000000E+00
  0.00000000E+00  0.00000000E+00  0.00000000E+00
  0.00000000E+00  0.00000000E+00  0.00000000E+00
  0.00000000E+00  0.00000000E+00  0.00000000E+00
  0.00000000E+00  0.00000000E+00  0.00000000E+00
  0.00000000E+00  0.00000000E+00  0.00000000E+00
  0.00000000E+00  0.00000000E+00  0.00000000E+00
  0.00000000E+00  0.00000000E+00  0.00000000E+00
  0.00000000E+00  0.00000000E+00  0.00000000E+00
  0.00000000E+00  0.00000000E+00  0.00000000E+00
  0.00000000E+00  0.00000000E+00  0.00000000E+00
  0.00000000E+00  0.00000000E+00  0.00000000E+00
  0.00000000E+00  0.00000000E+00  0.00000000E+00
  0.00000000E+00  0.00000000E+00  0.00000000E+00
  0.00000000E+00  0.00000000E+00  0.00000000E+00
  0.00000000E+00  0.00000000E+00  0.00000000E+00
  0.00000000E+00  0.00000000E+00  0.00000000E+00
  0.00000000E+00  0.00000000E+00  0.00000000E+00
  0.00000000E+00  0.00000000E+00  0.00000000E+00
  0.00000000E+00  0.00000000E+00  0.00000000E+00
  0.00000000E+00  0.00000000E+00  0.00000000E+00
  0.00000000E+00  0.00000000E+00  0.00000000E+00
  0.00000000E+00  0.00000000E+00  0.00000000E+00
  0.00000000E+00  0.00000000E+00  0.00000000E+00
  0.00000000E+00  0.00000000E+00  0.00000000E+00
  0.00000000E+00  0.00000000E+00  0.00000000E+00
  0.00000000E+00  0.00000000E+00  0.00000000E+00
  0.00000000E+00  0.00000000E+00  0.00000000E+00
  0.00000000E+00  0.00000000E+00  0.00000000E+00
  0.00000000E+00  0.00000000E+00  0.00000000E+00
  0.00000000E+00  0.00000000E+00  0.00000000E+00
  0.00000000E+00  0.00000000E+00  0.00000000E+00
  0.00000000E+00  0.00000000E+00  0.00000000E+00
  0.00000000E+00  0.00000000E+00  0.00000000E+00
  0.00000000E+00  0.00000000E+00  0.00000000E+00
  0.00000000E+00  0.00000000E+00  0.00000000E+00
  0.00000000E+00  0.00000000E+00  0.00000000E+00
  0.00000000E+00  0.00000000E+00  0.00000000E+00
  0.00000000E+00  0.00000000E+00  0.00000000E+00
  0.00000000E+00  0.00000000E+00  0.00000000E+00
  0.00000000E+00  0.00000000E+00  0.00000000E+00
  0.00000000E+00  0.00000000E+00  0.00000000E+00
  0.00000000E+00  0.00000000E+00  0.00000000E+00
  0.00000000E+00  0.00000000E+00  0.00000000E+00
  0.00000000E+00  0.00000000E+00  0.00000000E+00
  0.00000000E+00  0.00000000E+00  0.00000000E+00
  0.00000000E+00  0.00000000E+00  0.00000000E+00
  0.00000000E+00  0.00000000E+00  0.00000000E+00
  0.00000000E+00  0.00000000E+00  0.00000000E+00
  0.00000000E+00  0.00000000E+00  0.00000000E+00
  0.00000000E+00  0.00000000E+00  0.00000000E+00
