# Supplementary material for: Differentiating interfacial water structures via alkali metal cation promotor for H2O2 electrosynthesis in acid
Source: Nat Commun. 2026 Apr 8;17:4973. doi: 10.1038/s41467-026-71584-9 (PMC13237355; doi:10.1038/s41467-026-71584-9)
Supplement: Supplementary file 3 — Supplementary Data 1 [file 41467_2026_71584_MOESM3_ESM.zip › Supplementary data 1/Li-H2O.vasp]

li                               
1.0
       12.1239995956         0.0000000000         0.0000000000
        0.0000000000        12.6000003815         0.0000000000
        0.0000000000         0.0000000000        35.0000000000
    C    N    O   Co    H   Li
   57    2   68   30  128    1
Direct
     0.038369998         0.036200002         0.045710001
     0.138950005         0.094690003         0.055860002
     0.139740005         0.212430000         0.048900001
     0.041290000         0.262679994         0.032949999
     0.244190007         0.037640002         0.052409999
     0.343459994         0.095389999         0.049070001
     0.343820006         0.209370002         0.046640001
     0.244310006         0.265619993         0.042180002
     0.443650007         0.040180001         0.043790001
     0.543850005         0.096879996         0.037629999
     0.545430005         0.209380001         0.036139999
     0.446049988         0.266479999         0.043620002
     0.642170012         0.039150000         0.032290000
     0.742600024         0.093649998         0.028109999
     0.742999971         0.203109995         0.022430001
     0.643859982         0.261680007         0.024350001
     0.842970014         0.037659999         0.031870000
     0.942080021         0.093340002         0.036899999
     0.943260014         0.205080003         0.030740000
     0.844649971         0.258170009         0.020970000
     0.043570001         0.369599998         0.022369999
     0.144370005         0.426270008         0.023429999
     0.142900005         0.536360025         0.021600001
     0.041630000         0.592999995         0.019630000
     0.244550005         0.371589988         0.030500000
     0.345079988         0.429380000         0.028860001
     0.343840003         0.539020002         0.018810000
     0.242950007         0.594179988         0.022800000
     0.442389995         0.380989999         0.043469999
     0.441810012         0.598399997         0.011260000
     0.742229998         0.422520012         0.009230000
     0.738340020         0.537180007         0.003420000
     0.635200024         0.596849978         0.003810000
     0.845009983         0.368530005         0.013090000
     0.945540011         0.425000012         0.013020000
     0.943639994         0.537000000         0.011390000
     0.841790020         0.592930019         0.008370000
     0.039680000         0.701409996         0.028250000
     0.139229998         0.752830029         0.042660002
     0.139390007         0.867839992         0.051780000
     0.037730001         0.926169991         0.044259999
     0.242589995         0.702769995         0.031830002
     0.341309994         0.760909975         0.032189999
     0.341760010         0.872349977         0.041350000
     0.243560001         0.927330017         0.049050000
     0.439590007         0.708739996         0.019600000
     0.540679991         0.763400018         0.021490000
     0.542270005         0.871439993         0.032970000
     0.442220002         0.928240001         0.040210001
     0.639970005         0.707599998         0.013010000
     0.741550028         0.761810005         0.017829999
     0.741819978         0.871840000         0.025610000
     0.642759979         0.927699983         0.030710001
     0.842469990         0.704620004         0.016340001
     0.941730022         0.758289993         0.026720000
     0.941439986         0.869629979         0.034329999
     0.842480004         0.926129997         0.030610001
     0.535510004         0.545310020         0.000830000
     0.646770000         0.368979990         0.019190000
     0.133320004         0.788919985         0.083030000
     0.126870006         0.168239996         0.087920003
     0.371284992         0.677266002         0.237074003
     0.630578995         0.437251002         0.542199016
     0.166400999         0.315407008         0.510492980
     0.337826014         0.000782000         0.491187990
     0.732778013         0.572378993         0.276894003
     0.124926001         0.982955992         0.469365001
     0.652729988         0.460584998         0.363723010
     0.506685972         0.718828022         0.386664987
     0.765784979         0.037478000         0.298896998
     0.690415025         0.081359997         0.486461014
     0.773561001         0.369589001         0.309814006
     0.331079006         0.372745007         0.353175014
     0.457554013         0.058219999         0.339635998
     0.359210014         0.212932006         0.491571993
     0.162153006         0.483267993         0.378147990
     0.698993981         0.781803012         0.380158991
     0.535318971         0.610651016         0.586669981
     0.124793999         0.516394973         0.486761987
     0.896529019         0.809194028         0.271160990
     0.666682005         0.134158999         0.363164991
     0.645554006         0.605696976         0.492114991
     0.367565989         0.219569996         0.298222005
     0.249023005         0.617079020         0.432852000
     0.869036973         0.250631005         0.363312006
     0.004452000         0.362060010         0.408574998
     0.194426998         0.828337014         0.420347989
     0.366342008         0.898813009         0.378298014
     0.045729998         0.194120005         0.460602999
     0.846047997         0.308946997         0.241769999
     0.856613994         0.434682012         0.537769973
     0.473661989         0.613816977         0.446916997
     0.932063997         0.516898990         0.447223991
     0.525739014         0.364142001         0.269921988
     0.897197008         0.644478023         0.545140982
     0.910193026         0.025547000         0.365624994
     0.466536999         0.517471015         0.324523985
     0.961679995         0.695602000         0.331250995
     0.149497002         0.599593997         0.313634008
     0.831363976         0.600060999         0.385841995
     0.542711020         0.410162002         0.429380000
     0.574288011         0.272197992         0.491869003
     0.326552987         0.727005005         0.313380986
     0.061455000         0.858220994         0.358648986
     0.738361001         0.978649020         0.414802998
     0.630680025         0.716776013         0.313616008
     0.338339001         0.316895008         0.427747995
     0.862850010         0.216077000         0.507960975
     0.171134993         0.594101012         0.237024993
     0.691788971         0.732726991         0.554589987
     0.010474000         0.276977003         0.562605977
     0.672608018         0.142005995         0.225938007
     0.174476996         0.296202987         0.148442999
     0.409570009         0.009329000         0.191881999
     0.018758001         0.729748011         0.210859999
     0.150383994         0.533089995         0.166655004
     0.606615007         0.980103016         0.175303996
     0.698074996         0.859624982         0.260776013
     0.586941004         0.921638012         0.533277988
     0.106992997         0.890389025         0.537395000
     0.347254008         0.720754027         0.558734000
     0.124352001         0.670980990         0.544297993
     0.434675008         0.799880981         0.491614997
     0.368416995         0.941340029         0.565285027
     0.148432001         0.837004006         0.160898000
     0.934129000         0.717827976         0.473407000
     0.348201007         0.808248997         0.181861997
     0.619067013         0.644333005         0.166832998
     0.673937976         0.561273992         0.225500003
     0.425155014         0.283219010         0.100863002
     0.600637019         0.220069006         0.123648003
     0.400009990         0.471565008         0.091011003
     0.564480007         0.468459994         0.049766000
     0.576660991         0.402043015         0.111570999
     0.747864008         0.409904987         0.071243003
     0.751313984         0.334800988         0.133533001
     0.357212007         0.660443008         0.087219998
     0.543039978         0.599950016         0.101259001
     0.727400005         0.615369976         0.056650002
     0.721848011         0.533447027         0.117755003
     0.892421007         0.455350012         0.129572004
     0.528258979         0.789434016         0.093131997
     0.695824027         0.721086979         0.111212999
     0.872532010         0.644971013         0.116906002
     0.315748006         0.378194004         0.142563000
     0.488261014         0.324537009         0.164021000
     0.654681027         0.257968009         0.184844002
     0.288621008         0.569894016         0.137465000
     0.461695999         0.510493994         0.155259997
     0.518833995         0.425244004         0.222137004
     0.648010015         0.445060015         0.174498007
     0.827715993         0.388040006         0.191881999
     0.439042002         0.706539989         0.147036999
     0.484586000         0.600417972         0.212769002
     0.808901012         0.565594018         0.174996004
     0.601598978         0.829997003         0.153026998
     0.784087002         0.745397985         0.167150006
     0.493719995         0.655758977         0.421795994
     0.374689996         0.693768978         0.264714003
     0.711906016         0.430474997         0.545466006
     0.608071983         0.372094005         0.528505981
     0.078247003         0.290059000         0.546679020
     0.243339002         0.288396001         0.508714974
     0.339293003         0.980893016         0.519024014
     0.258848011         0.996330023         0.482786000
     0.868414998         0.567852020         0.409345001
     0.763337016         0.510743976         0.290789992
     0.102433003         0.952498019         0.494751990
     0.089934997         0.053435002         0.465447009
     0.620555997         0.431062996         0.388002008
     0.771305025         0.550805986         0.378789008
     0.465974987         0.784977019         0.391245991
     0.351399988         0.766041994         0.207154006
     0.831716001         0.055484001         0.284447014
     0.732913971         0.976108015         0.284893990
     0.624357998         0.978389978         0.518597007
     0.759258986         0.115576997         0.495537996
     0.822844028         0.323864996         0.326402992
     0.720300019         0.397392988         0.329916000
     0.869740009         0.755192995         0.463690013
     0.349734008         0.335368007         0.377231002
     0.519737005         0.093626998         0.352384001
     0.419844002         0.115506999         0.324625999
     0.438528001         0.231966004         0.495857000
     0.354526013         0.132734999         0.491708010
     0.190171003         0.533514977         0.398019999
     0.261752009         0.411826015         0.360882998
     0.720543981         0.905893028         0.404909998
     0.615227997         0.753664970         0.386694998
     0.249367997         0.623986006         0.236607999
     0.550321996         0.543408990         0.573354006
     0.162044004         0.391746998         0.502156973
     0.173632994         0.554180026         0.468196005
     0.912000000         0.761929989         0.293835998
     0.779640973         0.831866026         0.262668997
     0.719542027         0.191078007         0.369637012
     0.697018981         0.104436003         0.339298993
     0.636840999         0.540576994         0.508038998
     0.661377013         0.661432981         0.511579990
     0.338182002         0.269486994         0.317633003
     0.425574005         0.262964010         0.285962999
     0.329163998         0.614775002         0.439417005
     0.228212997         0.693646014         0.430435002
     0.917877018         0.295262992         0.380499989
     0.899779975         0.177793995         0.363734990
     0.026761999         0.303777993         0.426140010
     0.969236016         0.422877997         0.425785989
     0.258233011         0.865846992         0.408416986
     0.162355006         0.879839003         0.438975990
     0.396003008         0.964630008         0.365287989
     0.351139009         0.848679006         0.357721001
     0.973531008         0.197904006         0.474097013
     0.095330000         0.234916002         0.478132993
     0.814225018         0.338995010         0.266326010
     0.814414024         0.237630993         0.239499003
     0.102018997         0.436971009         0.389651000
     0.911478996         0.396652997         0.553276002
     0.538607001         0.617089987         0.465465009
     0.441698998         0.744711995         0.471668988
     0.050193999         0.514638007         0.473479986
     0.932761014         0.646050990         0.460657001
     0.486122012         0.475984991         0.301322997
     0.599663973         0.353024006         0.280411005
     0.873521984         0.512853980         0.540403008
     0.828724980         0.680028975         0.554277003
     0.863462985         0.009116000         0.343391001
     0.860984981         0.006715000         0.387591988
     0.586435974         0.489912003         0.350468010
     0.414389014         0.466821998         0.338057995
     0.915320992         0.656149983         0.350221008
     0.995896995         0.759653986         0.345232010
     0.076444000         0.636765003         0.319182992
     0.154161006         0.548379004         0.335592002
     0.875352979         0.493416011         0.465142012
     0.750127017         0.724029005         0.387822002
     0.521808028         0.484692991         0.436728001
     0.469018012         0.375800997         0.426423013
     0.577044010         0.318053991         0.468771011
     0.615504026         0.205346003         0.486517012
     0.294761986         0.795912981         0.307065994
     0.259375989         0.678506017         0.316044003
     0.104873002         0.846358001         0.382577986
     0.013973000         0.921227992         0.362973005
     0.698095024         0.028694000         0.397893995
     0.709006011         0.042459998         0.462664992
     0.666103005         0.745902002         0.338629991
     0.695568025         0.627551019         0.295138001
     0.343059003         0.267093003         0.450762004
     0.278982013         0.366333008         0.433734000
     0.836790025         0.289927989         0.507255971
     0.911201000         0.216829002         0.530942023
     0.907873988         0.675016999         0.518851995
     0.074275002         0.679775000         0.222764000
     0.633370996         0.694106996         0.569666028
     0.671792984         0.844009995         0.234980002
     0.156802997         0.577175975         0.264723003
     0.034951001         0.249981999         0.587175012
     0.626173019         0.147523001         0.248757005
     0.656678975         0.071544997         0.214341998
     0.158552006         0.243435994         0.127987996
     0.107199997         0.337673008         0.152937993
     0.367605001         0.061133999         0.177189007
     0.376917005         0.936307013         0.187702000
     0.964797020         0.684709013         0.196851000
     0.941833019         0.781695008         0.249821007
     0.153972998         0.546131015         0.195612997
     0.074832998         0.550839007         0.157725006
     0.521592975         0.999068022         0.181064993
     0.631170988         0.033179000         0.156204000
     0.094366997         0.799530983         0.177752003
     0.642859995         0.773774981         0.294194996
     0.665768981         0.806623995         0.551056027
     0.544803977         0.879323006         0.514400005
     0.112393998         0.811473012         0.536354005
     0.169636995         0.913224995         0.552811027
     0.463073999         0.636831999         0.577502012
     0.269728005         0.696340024         0.557156980
     0.048517998         0.664161980         0.554602027
     0.125359997         0.617811978         0.523182988
     0.370382011         0.738776028         0.532245994
     0.394147009         0.862296999         0.481687009
     0.448821008         0.949527025         0.561649978
     0.358999014         0.863352001         0.568274021
     0.135423005         0.813144028         0.134546995
     0.266570985         0.814140975         0.173232004
     0.479799002         0.670830011         0.336459011
