# Supplementary material for: Differentiating interfacial water structures via alkali metal cation promotor for H2O2 electrosynthesis in acid
Source: Nat Commun. 2026 Apr 8;17:4973. doi: 10.1038/s41467-026-71584-9 (PMC13237355; doi:10.1038/s41467-026-71584-9)
Supplement: Supplementary file 3 — Supplementary Data 1 [file 41467_2026_71584_MOESM3_ESM.zip › Supplementary data 1/Li-H2O2.vasp]

li                                    
1.0
       12.1239995956         0.0000000000         0.0000000000
        0.0000000000        12.6000003815         0.0000000000
        0.0000000000         0.0000000000        35.0000000000
    C    N    O   Co    H   Li
   57    2   68   30  128    1
Direct
     0.038369998         0.036200002         0.045710001
     0.138950005         0.094690003         0.055860002
     0.139740005         0.212430000         0.048900001
     0.041290000         0.262679994         0.032949999
     0.244190007         0.037640002         0.052409999
     0.343459994         0.095389999         0.049070001
     0.343820006         0.209370002         0.046640001
     0.244310006         0.265619993         0.042180002
     0.443650007         0.040180001         0.043790001
     0.543850005         0.096879996         0.037629999
     0.545430005         0.209380001         0.036139999
     0.446049988         0.266479999         0.043620002
     0.642170012         0.039150000         0.032290000
     0.742600024         0.093649998         0.028109999
     0.742999971         0.203109995         0.022430001
     0.643859982         0.261680007         0.024350001
     0.842970014         0.037659999         0.031870000
     0.942080021         0.093340002         0.036899999
     0.943260014         0.205080003         0.030740000
     0.844649971         0.258170009         0.020970000
     0.043570001         0.369599998         0.022369999
     0.144370005         0.426270008         0.023429999
     0.142900005         0.536360025         0.021600001
     0.041630000         0.592999995         0.019630000
     0.244550005         0.371589988         0.030500000
     0.345079988         0.429380000         0.028860001
     0.343840003         0.539020002         0.018810000
     0.242950007         0.594179988         0.022800000
     0.442389995         0.380989999         0.043469999
     0.441810012         0.598399997         0.011260000
     0.742229998         0.422520012         0.009230000
     0.738340020         0.537180007         0.003420000
     0.635200024         0.596849978         0.003810000
     0.845009983         0.368530005         0.013090000
     0.945540011         0.425000012         0.013020000
     0.943639994         0.537000000         0.011390000
     0.841790020         0.592930019         0.008370000
     0.039680000         0.701409996         0.028250000
     0.139229998         0.752830029         0.042660002
     0.139390007         0.867839992         0.051780000
     0.037730001         0.926169991         0.044259999
     0.242589995         0.702769995         0.031830002
     0.341309994         0.760909975         0.032189999
     0.341760010         0.872349977         0.041350000
     0.243560001         0.927330017         0.049050000
     0.439590007         0.708739996         0.019600000
     0.540679991         0.763400018         0.021490000
     0.542270005         0.871439993         0.032970000
     0.442220002         0.928240001         0.040210001
     0.639970005         0.707599998         0.013010000
     0.741550028         0.761810005         0.017829999
     0.741819978         0.871840000         0.025610000
     0.642759979         0.927699983         0.030710001
     0.842469990         0.704620004         0.016340001
     0.941730022         0.758289993         0.026720000
     0.941439986         0.869629979         0.034329999
     0.842480004         0.926129997         0.030610001
     0.535510004         0.545310020         0.000830000
     0.646770000         0.368979990         0.019190000
     0.133320004         0.788919985         0.083030000
     0.126870006         0.168239996         0.087920003
     0.330875009         0.585756004         0.327466995
     0.554813027         0.378627002         0.566429973
     0.151812002         0.370766014         0.549449980
     0.379110008         0.093493000         0.541263998
     0.792652011         0.545874000         0.394136012
     0.197926000         0.037402000         0.504400015
     0.558089018         0.382970989         0.371836007
     0.464648008         0.748912990         0.341603994
     0.774510980         0.067626998         0.342983991
     0.674058974         0.085896000         0.510960996
     0.774442017         0.340963006         0.372182995
     0.626151025         0.766856015         0.276513994
     0.396802008         0.094787002         0.388586015
     0.347079009         0.307393998         0.537706017
     0.091517001         0.379299998         0.378282011
     0.655403972         0.760704994         0.443776011
     0.560334980         0.544295013         0.310187995
     0.130569994         0.557892025         0.526867986
     0.050168000         0.745003998         0.316428989
     0.621843994         0.133926004         0.398214996
     0.811679006         0.574804008         0.288304001
     0.244280994         0.220192000         0.350457013
     0.276582003         0.565823972         0.465254992
     0.830174029         0.217859000         0.428705007
     0.995516002         0.354038000         0.445605010
     0.310959011         0.880249023         0.467411011
     0.389660001         0.890631974         0.385111988
     0.073504001         0.237415999         0.500184000
     0.835246027         0.258697987         0.307731003
     0.973816991         0.435721993         0.316505015
     0.482428014         0.627041996         0.438165009
     0.973887980         0.563153028         0.476285011
     0.616249025         0.268797010         0.273842990
     0.125216007         0.567775011         0.285777986
     0.868754029         0.000893000         0.414211988
     0.435698986         0.316875994         0.315946996
     0.975986004         0.656835973         0.378141999
     0.182980001         0.584450006         0.390799999
     0.751792014         0.570456982         0.466221988
     0.540655971         0.399015009         0.443859011
     0.647342026         0.301775008         0.504875004
     0.184321001         0.812291980         0.380517989
     0.985816002         0.814800024         0.425801009
     0.673726022         0.971032977         0.448747993
     0.682210028         0.701719999         0.362625986
     0.347355008         0.357993007         0.463679999
     0.851706028         0.219685003         0.527719975
     0.083299004         0.505203009         0.217718005
     0.734417021         0.954708993         0.274401009
     0.105180003         0.290874988         0.218588993
     0.659649014         0.123084001         0.224985003
     0.186141998         0.303445011         0.149906993
     0.372428000         0.038577002         0.148205996
     0.949670970         0.896887004         0.266876996
     0.156241000         0.601484001         0.157354996
     0.569936991         0.971265972         0.168647006
     0.952495992         0.801419973         0.196605995
     0.608236015         0.921980023         0.550505996
     0.040105000         0.920641005         0.547071993
     0.353096992         0.776763976         0.587504029
     0.138696000         0.720921993         0.574465990
     0.459749013         0.808560014         0.519406021
     0.444797009         0.978866994         0.604381025
     0.085575998         0.891295016         0.149549007
     0.449441999         0.581607997         0.604120016
     0.538142025         0.580295026         0.581031024
     0.640395999         0.635784984         0.168954000
     0.669781029         0.544947982         0.225470006
     0.429073989         0.267989010         0.106322996
     0.622241020         0.211538002         0.122011997
     0.410566002         0.466482013         0.093686998
     0.565043986         0.467691004         0.049988002
     0.589435995         0.394614995         0.112775996
     0.748836994         0.408006012         0.069802999
     0.768503010         0.327594012         0.130483001
     0.373690993         0.654770970         0.085229002
     0.560395002         0.590164006         0.102022000
     0.726067007         0.609726012         0.058405001
     0.735812008         0.522819996         0.120347001
     0.910802007         0.449858010         0.131400004
     0.545387030         0.779718995         0.091315001
     0.711430013         0.715761006         0.114285000
     0.883737028         0.635169983         0.119400002
     0.331283987         0.374841988         0.147063002
     0.509029984         0.308936000         0.165573999
     0.684710979         0.237453997         0.182504997
     0.308153987         0.572871029         0.139006004
     0.477975011         0.500563979         0.156666994
     0.514481008         0.435223013         0.217295006
     0.666191995         0.425406992         0.176778004
     0.847105026         0.371235013         0.188516006
     0.459567994         0.692785978         0.144677997
     0.491708994         0.613893986         0.208599001
     0.823513985         0.553391993         0.178481996
     0.599958003         0.817057014         0.153675005
     0.809159994         0.736186028         0.170469999
     0.364580989         0.658388972         0.330689013
     0.271252006         0.588442028         0.308266014
     0.565681994         0.327955008         0.587036014
     0.592746019         0.348776013         0.542627990
     0.128095999         0.358328998         0.575568020
     0.269446999         0.335889012         0.545677006
     0.394863009         0.061039999         0.566644013
     0.264869004         0.058575999         0.520117998
     0.777083993         0.549404979         0.423115999
     0.792119980         0.469291002         0.386525005
     0.097489998         0.959948003         0.532729983
     0.158932999         0.104397997         0.498809010
     0.546205997         0.389250010         0.401670992
     0.566787004         0.454521000         0.361315012
     0.438452005         0.814635992         0.357762009
     0.501532018         0.774856985         0.318489999
     0.805769026         0.131589994         0.330197006
     0.750689983         0.021597000         0.321696013
     0.645736992         0.027585000         0.528634012
     0.749001026         0.105424002         0.519379973
     0.797002017         0.289584994         0.393301010
     0.691686988         0.344413012         0.372164011
     0.614072025         0.740521014         0.250245005
     0.663187027         0.837597013         0.273929000
     0.467703015         0.130801007         0.392464012
     0.340465993         0.144654006         0.378574014
     0.404630005         0.346935004         0.551308990
     0.369383991         0.171267003         0.544324994
     0.135735005         0.442766994         0.384678990
     0.054706000         0.362354010         0.403730005
     0.654141009         0.838424981         0.450048000
     0.679075003         0.758431971         0.416934997
     0.481990993         0.563917994         0.314209998
     0.561134994         0.512905002         0.284092993
     0.139568999         0.478253990         0.538017988
     0.191503003         0.567912996         0.508364022
     0.004502000         0.713247001         0.338079989
     0.004398000         0.795527995         0.301959991
     0.671294987         0.176192999         0.414397001
     0.668922007         0.111750998         0.376383990
     0.863059998         0.525539994         0.301990002
     0.841493011         0.581655979         0.262288988
     0.195405006         0.273198009         0.362657011
     0.303095013         0.260100991         0.337505996
     0.348789006         0.601970971         0.462404013
     0.237792000         0.577984989         0.440912992
     0.889187992         0.266467988         0.438692003
     0.862213016         0.145803005         0.425630987
     0.035461001         0.311529011         0.466780990
     0.984704018         0.427078009         0.455624998
     0.348044008         0.904147029         0.444160998
     0.267282009         0.941953003         0.477117002
     0.395336002         0.971251011         0.384023011
     0.309781998         0.872946978         0.383285999
     0.000124000         0.217677996         0.510092020
     0.105008997         0.288266003         0.520918012
     0.812224984         0.292243987         0.333241999
     0.766918004         0.264831990         0.292688012
     0.008765000         0.415805012         0.341955006
     0.938422024         0.369206995         0.307467014
     0.454322010         0.650227010         0.413471013
     0.536513984         0.683938980         0.445288986
     0.030639000         0.561623991         0.498252988
     0.988744020         0.629790008         0.462974012
     0.547483981         0.282202005         0.289633989
     0.623688996         0.332017988         0.256900012
     0.076141000         0.513166010         0.298108011
     0.094690003         0.638476014         0.294901997
     0.846126020         0.010872000         0.387362003
     0.797686994         0.985873997         0.428283006
     0.477351010         0.336470991         0.340485007
     0.405739009         0.384844989         0.307464987
     0.909859002         0.610598981         0.383448005
     0.971328974         0.720058978         0.396629989
     0.105011001         0.605329990         0.384068012
     0.229981005         0.582642019         0.367585987
     0.827817023         0.570827007         0.477017999
     0.725474000         0.644807994         0.466017008
     0.545031011         0.476442009         0.447560012
     0.457486987         0.379281998         0.452335000
     0.615881026         0.335238993         0.481344014
     0.631487012         0.224259004         0.504215002
     0.145267993         0.803007007         0.356018990
     0.196472004         0.739462018         0.389849991
     0.062406000         0.836583972         0.421158999
     0.941990972         0.881453991         0.422771007
     0.631680012         0.016128000         0.430757999
     0.676129997         0.014336000         0.473334014
     0.600808024         0.705865979         0.363891989
     0.710658014         0.635821998         0.375912011
     0.347573012         0.333319008         0.491234004
     0.312907994         0.429695994         0.464446992
     0.794646025         0.268777996         0.517615974
     0.857892990         0.235699996         0.554821014
     0.098035999         0.537867010         0.244543999
     0.002700000         0.508202016         0.212007001
     0.717508972         0.011681000         0.255950004
     0.813861012         0.936720014         0.270846009
     0.101260997         0.369738013         0.221962005
     0.144712999         0.262993008         0.240645006
     0.628701985         0.172537997         0.245966002
     0.600144982         0.078431003         0.214697003
     0.168084994         0.247610003         0.131137997
     0.155228004         0.285468012         0.176088005
     0.390504003         0.116163999         0.147373006
     0.357398003         0.020958999         0.121450998
     0.999103010         0.957635999         0.268647999
     0.956368983         0.867660999         0.240471005
     0.133426994         0.562892020         0.181961998
     0.092416003         0.591169000         0.139987007
     0.491567999         0.991584003         0.160543993
     0.616676986         0.024224000         0.155258998
     0.005467000         0.838304996         0.177397996
     0.985587001         0.731128991         0.200700000
     0.669956028         0.874518991         0.555364013
     0.548537016         0.877421021         0.535731971
     0.075627998         0.853631020         0.554350019
     0.389584988         0.712199986         0.597603023
     0.273975998         0.757494986         0.583745003
     0.094812997         0.704400003         0.596924007
     0.133912995         0.656485975         0.557088971
     0.414862990         0.792676985         0.542640984
     0.407061011         0.839922011         0.500391006
     0.512919009         0.960741997         0.590376019
     0.401984006         0.912244022         0.602798998
     0.097837999         0.846870005         0.126519993
     0.158914000         0.909635007         0.158856004
     0.550556004         0.500450015         0.575601995
     0.686016023         0.654272974         0.310173005
