# Supplementary material for: Differentiating interfacial water structures via alkali metal cation promotor for H2O2 electrosynthesis in acid
Source: Nat Commun. 2026 Apr 8;17:4973. doi: 10.1038/s41467-026-71584-9 (PMC13237355; doi:10.1038/s41467-026-71584-9)
Supplement: Supplementary file 3 — Supplementary Data 1 [file 41467_2026_71584_MOESM3_ESM.zip › Supplementary data 1/Li-MD-final.vasp]

POSCAR file written by OVITO Basic 3.8.5
1
31.849 0.0 0.0
0.0 31.849 0.0
0.0 0.0 31.849
Li H O S 
6 2162 1123 13 
Direct
0.0637382649 0.625137367 0.4040943201
0.6869917423 0.7237275896 0.3544852272
0.5303149235 0.2213570285 0.7592075104
0.6832239631 0.0427014977 0.7209017552
0.9475964708 0.3224591039 0.8876259851
0.670664699 0.4700304562 0.0028258344
0.2304624949 0.6339288518 0.0963923514
0.2621746366 0.6571634902 0.1274765299
0.2763038086 0.6150899557 0.1001601306
0.6951552639 0.9570159189 0.4562152658
0.7457063016 0.940374894 0.4527614682
0.732833056 0.9783666677 0.4816477754
0.9984614902 0.6348707966 0.6816540551
1.016672423 0.6819680367 0.6863637791
1.0345693742 0.6537096926 0.6499419134
0.4822757386 0.2496153725 0.8841721875
0.5240352915 0.2317184213 0.9146284028
0.4942070395 0.1984363716 0.8888819115
0.6904455399 0.4430280386 0.8527740274
0.7366008352 0.4235611793 0.8411567082
0.720273792 0.4653207322 0.8163521618
0.9287575748 0.8901378379 0.8625074571
0.8926496907 0.8945335803 0.8292254074
0.90426701 0.934095262 0.8625074571
0.7670570505 0.908976734 0.5965650413
0.7749065905 0.9428867468 0.5588872492
0.7284373136 0.9209080348 0.5679927156
0.6276492198 0.1544789475 0.4160256209
0.6574774718 0.1830512732 0.4455398914
0.6163458821 0.2025181324 0.4245031241
0.8119564194 0.1224528243 0.8766366291
0.8157241986 0.0882288298 0.8395868002
0.8025369713 0.1365819963 0.8273415178
0.1233947691 0.4282709033 0.3180633615
0.1086376338 0.4559012842 0.2778737166
0.0941944802 0.4053502465 0.2844673302
0.7871518729 0.2778737166 0.0398756633
0.7488461176 0.3080159503 0.0584005777
0.7865239097 0.2967126126 0.090426701
0.3174353983 0.7924895601 0.7067725831
0.352287356 0.8320512418 0.7026908223
0.3494615216 0.7984552105 0.743822412
0.2433357405 0.393104964 0.0135012088
0.2018901692 0.3755219944 0.0414455713
0.2282646237 0.4153976577 0.0602844673
0.004709724 0.2508712989 0.573958366
-0.0043957424 0.2998524286 0.5840057773
0.0357939025 0.2750478822 0.6072404157
0.5080222299 0.0317121417 0.2285786053
0.5548054884 0.0266884361 0.2194731389
0.5265471443 0.0439574241 0.1833652548
0.1516531131 0.3629627304 0.9661213853
0.1378379227 0.3993845961 0.9306414644
0.1717479356 0.3591949512 0.9227919244
0.9067788628 0.3293666991 0.2659424158
0.9026971019 0.3419259631 0.3098998399
0.940374894 0.360136896 0.280699551
0.3375302207 0.5975069861 0.176143678
0.3730101416 0.6031586549 0.1431756099
0.3494615216 0.6464881158 0.1648403404
0.4813337938 0.8926496907 0.4508775786
0.4907532419 0.9256177588 0.4097459889
0.5256051995 0.8910797827 0.4263870137
0.1849351628 0.1821093284 0.7306351848
0.1412917203 0.2097397093 0.7369148168
0.1551069107 0.1909008132 0.6882476687
0.5651668812 0.2266947157 0.2756758454
0.5642249364 0.2386260165 0.2257527709
0.7001789695 0.924675814 0.8012810449
0.6810260919 0.9353511884 0.754811768
0.1846211812 0.3259129015 0.1588746899
0.1814813652 0.3089578951 0.1105215234
0.3529153192 0.5701905868 0.5990768941
0.3058180791 0.5905993909 0.5984489309
0.1450594995 0.8508901378 0.087286885
0.1064397626 0.8772645923 0.0662501177
0.7240415712 0.845238469 0.0816352162
0.75324186 0.8628214387 0.1196269899
0.4417721122 0.8760086659 0.2238688813
0.4866714811 0.8669031995 0.2464755565
0.0954504066 0.3114697479 0.7039467487
0.0684479889 0.2926308518 0.7431944488
0.8091305849 0.5956230965 0.2527551885
0.8207479042 0.5466419668 0.2624886182
0.8242017018 0.0414455713 0.6860497975
0.8518320826 0.0605984489 0.7246695344
0.2502433357 0.9212220164 0.3673584728
0.3007943734 0.926245722 0.3620207856
0.1259066219 0.7959433577 0.856227825
0.1265345851 0.7761625169 0.9036390468
0.9413168388 0.8835442243 0.1500832051
0.9284435932 0.8647053283 0.1959245188
0.020408804 0.0339100129 0.7463342648
0.0665640993 0.0543188169 0.7544977864
0.5083362115 0.1296744011 0.3494615216
0.472542309 0.165154322 0.3394141103
0.9036390468 0.2282646237 0.296398631
0.8596816227 0.2235548997 0.2700241766
0.7061446199 0.7658011241 0.2731639926
0.7475901912 0.7447643568 0.2951427046
0.17457377 0.2270086973 0.8577977331
0.1290464379 0.2427077773 0.8756946843
0.1987503532 0.75324186 0.659675343
0.20597193 0.7064586015 0.6402084838
0.360136896 0.8147822538 0.8094445665
0.3497755032 0.8577977331 0.8355050394
0.8364469842 0.1378379227 0.2684542686
0.8226317938 0.1538509843 0.2219849917
0.6923294295 0.3045621527 0.9315834092
0.6621871958 0.3400420735 0.9526201765
0.6593613614 0.1111494866 0.0659361361
0.6847938711 0.0832051242 0.0310841785
0.8669031995 0.3739520864 0.5469559484
0.849948193 0.4169675657 0.5689346604
0.0587145593 0.9698891645 0.5042544507
0.0524349273 0.9375490596 0.464692769
0.7293792584 0.1629564508 0.4150836761
0.7209017552 0.1472573707 0.463122861
0.1500832051 0.5579453044 0.6760023863
0.1111494866 0.5463279852 0.6449182078
0.0960783698 0.6807121103 0.7479041728
0.1130333762 0.6323589438 0.7441363936
0.9275016484 0.9987754718 0.7350309272
0.929385538 0.9708311093 0.6920154479
0.6797701655 0.0313981601 0.1419196835
0.6515118214 0.0737856762 0.1359540331
0.9020691387 0.1946685924 0.6970391535
0.9187101636 0.1566768187 0.6672109014
0.2693962134 0.1240227323 0.840528745
0.2907469622 0.1629564508 0.8665892179
0.1444315363 0.0970203146 0.6587333982
0.0957643882 0.0938804986 0.6433482998
0.1202549531 0.728123332 0.4907532419
0.163584414 0.7036327671 0.5033125059
0.8625074571 0.8791484819 0.4028383937
0.8694150523 0.8643913467 0.4511915602
0.8647053283 0.0182109328 0.3369022575
0.8147822538 0.0084775032 0.3303086439
0.095136425 0.9749128701 0.104555873
0.0822631794 0.94351471 0.0662501177
0.2216710101 0.0791233634 0.3968727433
0.2141354517 0.1255926403 0.4166535841
0.5642249364 0.1067537442 0.8957895067
0.5799240165 0.0681340073 0.9259317404
0.2244968445 0.8675311627 0.0295142705
0.1814813652 0.8913937643 0.0442714057
0.0398756633 0.1799114572 0.1529090395
0.0 0.2022041508 0.1303023643
0.5814939245 0.8964174699 0.377405884
0.5617130836 0.8694150523 0.3387861471
0.2766177902 0.0876008666 0.1080096706
0.260290747 0.0565166881 0.0706458602
0.7544977864 0.5975069861 0.0524349273
0.8041068793 0.6022167101 0.0646802097
0.7629752896 0.6986090615 0.5588872492
0.7146221231 0.6832239631 0.5673647524
0.467832585 0.1529090395 1.0044271406
0.448993689 0.2000062796 0.9965776006
0.7896637257 0.5573173412 0.0292002889
0.7943734497 0.5073942667 0.018838896
0.8725548683 0.7931175233 0.9011271939
0.8879399667 0.8031649345 0.9488523972
0.7271813872 0.2257527709 0.1249646771
0.7378567616 0.1764576596 0.115545229
0.9259317404 0.7582655656 0.5042544507
0.9224779428 0.7074005463 0.5114760275
0.3463217055 0.3208891959 0.1821093284
0.3164934535 0.3347043863 0.2213570285
0.643976263 0.5921692989 0.8524600458
0.6838519263 0.5679927156 0.8738107947
0.5039404691 0.9639235141 0.8072466953
0.4898112971 0.9950076925 0.7689409401
0.2659424158 0.2263807341 0.1431756099
0.3017363183 0.2270086973 0.1067537442
0.4301547929 0.8731828315 0.293258815
0.4226192345 0.8471223586 0.3365882759
0.2703381582 0.8226317938 0.4144557129
0.286979183 0.8543439354 0.3780338472
-0.018838896 0.3444378159 0.4257590505
0.0113033376 0.3161794719 0.4565292474
0.6957832271 0.4829037018 0.7366008352
0.7221576816 0.5243492731 0.751671952
0.5871455933 0.2486734277 0.5249772363
0.6276492198 0.277559735 0.537850482
0.6719206255 0.7127382335 0.6499419134
0.651825803 0.6722346071 0.6741184967
0.6367546862 0.202832114 0.1591886715
0.6358127414 0.2370561085 0.1971804452
0.6028446733 0.1494552419 0.2772457534
0.6530817294 0.1598166347 0.2725360294
0.7045747119 0.8022229897 0.7723947377
0.7086564727 0.8210618858 0.724983516
0.201262206 0.9664353669 0.1937266476
0.2244968445 0.9375490596 0.1582467267
0.3639046752 0.6904455399 0.8317372602
0.3918490376 0.6866777607 0.8744387579
0.2141354517 0.4496216522 0.5136738987
0.2640585262 0.4420860938 0.5227793651
0.4841596282 0.848378285 0.854657917
0.4496216522 0.8863700587 0.8534019906
0.743822412 0.0295142705 0.7588935288
0.7679989953 0.0649941913 0.7309491664
0.1054978178 0.7036327671 -0.0138151904
0.0775534554 0.7290652768 0.0210367672
0.1080096706 0.6157179189 0.8857420955
0.088856793 0.5962510597 0.9290715564
0.3416119815 0.3516593928 0.0973342962
0.3394141103 0.3036202079 0.0800653082
0.4144557129 0.5824358693 0.2188451757
0.3783478288 0.5601431756 0.2477314829
0.7585795472 0.4650067506 0.279129643
0.7984552105 0.4493076706 0.3070740055
0.7306351848 0.550409746 0.2942007598
0.7030048039 0.5450720588 0.3369022575
0.2373700901 0.3171214167 0.9036390468
0.2715940846 0.3431818895 0.9315834092
0.8150962354 0.7099123991 0.4216772897
0.7990831737 0.7560676944 0.4056642281
0.3604508776 0.9416308204 0.2785016798
0.361706804 0.9648654589 0.3240290119
0.4989167635 0.4471097994 0.5862036485
0.4533894314 0.4643787874 0.5705045684
0.6640710854 0.5369085372 0.4747401802
0.6172878269 0.5516656724 0.4596690634
0.7730227009 0.1007880938 0.9432007284
0.8229457754 0.1130333762 0.945084618
0.1868190524 0.1670382116 0.3067600239
0.1952965556 0.1488272787 0.353857264
0.540990298 0.4750541618 0.1255926403
0.5789820717 0.4562152658 0.096706333
0.2135074885 0.8172941066 0.4672046218
0.2615466734 0.8348770762 0.472542309
0.2524412069 0.6863637791 0.5796100349
0.2219849917 0.7274953688 0.5783541084
0.4169675657 0.2894910358 0.7218437
0.4254450689 0.3193192879 0.6810260919
0.4219912713 0.2737919558 0.2734779742
0.4141417313 0.2244968445 0.2860372382
0.9425727652 0.4546453578 0.9218499796
0.9833903733 0.4854155546 0.924675814
-0.009419448 0.2719080662 0.7673710321
0.0135012088 0.2452196301 0.7300072216
0.2015761876 0.0028258344 0.7802442777
0.2411378693 0.0257464913 0.7566956576
0.2354862005 0.7601494552 0.2866652014
0.2703381582 0.7912336337 0.3077019687
0.7931175233 0.4769380514 0.2009482244
0.8204339226 0.4907532419 0.1598166347
0.4028383937 0.3720681968 0.6270212566
0.450563597 0.3689283808 0.6449182078
0.533140758 0.5482118748 0.1513391315
0.5727024396 0.5268611259 0.1764576596
0.1463154259 0.8270275362 0.731263148
0.183993218 0.8176080882 0.6976671167
0.3064460423 1.0078809382 0.9118025684
0.3488335584 0.9928098213 0.9366071148
0.7654871425 0.3224591039 0.6003328205
0.7937454865 0.3613928224 0.6185437533
0.9654934221 0.7632892712 0.3007943734
1.0141605702 0.7544977864 0.2876071462
0.7890357625 0.647116079 0.5274890891
0.8339351314 0.6386385758 0.5045684323
0.0348519577 0.9366071148 0.9268736852
0.074727621 0.9080347892 0.91211655
0.0383057553 0.2678263054 0.0053376872
-0.0043957424 0.2703381582 0.0339100129
0.6003328205 0.5186976043 0.8339351314
0.626707275 0.5303149235 0.8763226475
0.2835253854 0.3858833872 0.2445916669
0.3224591039 0.3987566329 0.2753618638
0.3215171591 0.9416308204 0.7519859336
0.3290527175 0.9155703476 0.7086564727
0.5758422556 0.6207416245 0.8741247763
0.5648528996 0.6618732142 0.8455524506
0.6323589438 0.9353511884 0.6041005997
0.6053565261 0.9300135012 0.6474300606
0.8970454331 0.1004741122 0.9664353669
0.8584256963 0.0948224434 0.9997174166
0.369556344 0.2546390782 0.0737856762
0.3347043863 0.2348582373 0.0417595529
0.7026908223 0.6640710854 0.2982825206
0.7243555528 0.6433482998 0.3400420735
0.5921692989 0.3372162391 0.1431756099
0.6204276429 0.3133536375 0.1786555308
0.3265408647 0.4307827561 0.082577161
0.3026782631 0.4047222833 0.1199409715
0.0295142705 0.7868378913 0.7978272473
-0.0069075952 0.7510439888 0.8006530817
0.2857232566 0.6147759741 0.3406700367
0.2693962134 0.6584194166 0.3620207856
0.0923105906 0.4763100882 0.3861973688
0.1350120883 0.4976608371 0.3676724544
0.2279506421 0.9202800716 0.5902854093
0.2003202612 0.8844861691 0.6141480109
0.0163270432 0.2320324029 0.5026845427
0.0244905649 0.1899588684 0.5309428867
0.6276492198 0.5818079061 0.2763038086
0.6782002575 0.5902854093 0.2800715878
0.475682125 0.0012559264 0.5224653835
0.4540173946 0.0458413137 0.5092781563
0.4307827561 0.6653270118 0.9158843292
0.4759961066 0.6615592326 0.8923357091
0.9369210964 0.3657885648 0.0411315897
0.8898238563 0.3613928224 0.0213507488
0.8490062482 0.823259757 0.6003328205
0.8957895067 0.8361330026 0.6163458821
0.9965776006 0.35699708 0.7045747119
0.9956356558 0.3073879871 0.7177619392
0.9661213853 0.9786806493 0.3438098527
0.945084618 0.999403435 0.3017363183
0.659675343 0.1959245188 0.5727024396
0.6653270118 0.1670382116 0.5306289051
0.3234010487 0.4731702722 0.2565229678
0.2813275142 0.5020565795 0.2502433357
0.3328204967 -0.0075355584 0.7808722409
0.3529153192 0.0317121417 0.8066187321
0.9789946309 0.9045809916 0.5315708499
0.9912399133 0.8706709787 0.4948350027
0.0734716946 0.0678200257 0.9165122924
0.0489811297 0.1111494866 0.9271876668
0.4194794185 0.4433420202 0.4913812051
0.4207353449 0.3940469089 0.5055103771
0.6593613614 0.8998712675 0.7209017552
0.6876197055 0.8895098747 0.6791422023
0.9303274828 0.7457063016 0.0405036265
0.948224434 0.759521492 0.0863449402
0.1372099595 0.4923231499 0.7510439888
0.1607585795 0.537850482 0.7479041728
0.1067537442 0.2794436246 0.3416119815
0.087286885 0.263430563 0.2970265942
0.5846337405 0.8329931866 0.8424126346
0.6125781029 0.8000251185 0.8147822538
0.1868190524 0.9300135012 0.6725485887
0.2022041508 0.9733429621 0.6948412823
0.0521209457 0.2609187102 0.8637633835
0.0618543753 0.2147634149 0.8838582059
0.723413608 0.5252912179 0.0147571352
0.6825959999 0.5485258564 0.0357939025
0.084147069 0.6860497975 0.1946685924
0.0373638105 0.6794561839 0.1748877516
0.9548180477 0.6763163679 0.5940531885
0.9928098213 0.7111683255 0.5956230965
0.8166661434 0.9284435932 0.0505510377
0.7953153945 0.9237338692 0.0970203146
0.5670507708 0.3984426513 0.7318911112
0.5657948444 0.4402022042 0.7020628591
0.1833652548 0.5353386292 0.3208891959
0.2000062796 0.4876134259 0.3306226255
0.6923294295 0.1802254388 0.2119375805
0.7193318472 0.1817953468 0.2552670414
0.4719143458 0.9937517661 0.3839994976
0.5190115859 0.9764827781 0.3720681968
0.1334421803 0.098276241 0.442714057
0.1450594995 0.1359540331 0.4753681434
0.3946748721 0.9290715564 0.7592075104
0.4282709033 0.9460265628 0.7940594681
0.1196269899 0.2106816541 0.4254450689
0.1463154259 0.2414518509 0.4565292474
0.17457377 0.6336148702 0.4571572106
0.2037740588 0.654965619 0.4207353449
0.3142955823 0.3029922447 0.2954566862
0.3529153192 0.2753618638 0.275989827
0.7928035417 -0.00784954 0.0574586329
0.7472762096 0.0072215768 0.0392477001
0.4455398914 0.3142955823 0.4471097994
0.4452259098 0.3180633615 0.4982888003
0.3576250432 0.0153850984 0.7205877736
0.3639046752 -0.0200948224 0.6844798895
0.7739646457 0.0562027065 0.5673647524
0.7450783384 0.0866589218 0.5968790229
0.3450657791 0.2040880404 0.9764827781
0.2954566862 0.2106816541 0.9884140789
0.815410217 0.3456937423 0.5372225188
0.7956293761 0.3202612327 0.4973468555
0.9026971019 0.9579578637 0.92781563
0.8637633835 0.9837043549 0.9061508996
0.4515055418 0.1309303275 0.8873120035
0.4511915602 0.1563628371 0.9318973908
0.0279443625 0.7431944488 0.204402022
0.0025118528 0.7777324249 0.2326603661
0.8948475619 0.8041068793 0.2329743477
0.8653332915 0.762661308 0.2405099061
0.0298282521 0.5055103771 0.7130522151
0.0433294609 0.4879274075 0.6665829382
0.8355050394 0.8455524506 0.9296995196
0.7840120569 0.8455524506 0.9318973908
0.6197996797 0.1799114572 0.9975195454
0.5902854093 0.1378379227 0.9959496374
0.9658074037 0.8490062482 0.3968727433
0.9708311093 0.8659612547 0.3485195768
0.8694150523 0.5814939245 0.7617193632
0.8521460642 0.5789820717 0.8100725297
0.3551131904 0.7836980753 0.2147634149
0.3968727433 0.7887217809 0.1858771076
0.5463279852 0.9174542372 0.2596627838
0.5642249364 0.8694150523 0.2580928758
0.7080285095 0.3701843072 0.7315771296
0.7268674056 0.3595089328 0.6851078527
0.6951552639 0.1215108795 0.57081855
0.6791422023 0.1218248611 0.6194856981
0.6797701655 0.6373826494 0.2370561085
0.6778862759 0.6882476687 0.2401959245
0.8782065371 0.823259757 0.1397218123
0.8599956043 0.8031649345 0.0963923514
0.7899777073 0.9686332381 0.2904329806
0.7984552105 1.0016013062 0.2518132437
0.1130333762 0.8920217275 0.1337561619
0.1503971867 0.91211655 0.1629564508
0.8012810449 0.1858771076 0.5554334516
0.7598354736 0.2138214701 0.5450720588
0.6402084838 0.5987629125 0.0901127194
0.6138340293 0.5884015197 0.0474112217
0.664385067 0.8110144746 0.6041005997
0.6166598637 0.8012810449 0.5880875381
0.4069201545 0.7177619392 0.6210556061
0.448993689 0.6926434111 0.6053565261
0.5400483532 1.0075669566 -0.00784954
0.5874595749 0.9906119501 0.001569908
0.9432007284 0.8242017018 0.5265471443
0.8970454331 0.8160381802 0.5469559484
0.1036139282 0.4841596282 0.1237087507
0.1425476467 0.5051963955 0.0976482778
0.5642249364 0.2157053597 0.6876197055
0.556689378 0.1654683036 0.6938993375
0.9579578637 0.9821344469 0.5168137147
1.007252975 0.9720870357 0.5265471443
0.5648528996 0.2056579484 0.9673773117
0.5601431756 0.2565229678 0.9648654589
0.8807183899 0.9510502685 0.7526138968
0.8307953154 0.9513642501 0.7632892712
0.2135074885 0.1199409715 0.2314044397
0.2511852805 0.1321862539 0.2640585262
0.8681591259 0.255581023 0.3887092216
0.8775785739 0.2606047286 0.3384721655
0.7218437 0.1001601306 0.1403497755
0.740682596 0.1193130083 0.096706333
0.3265408647 0.4894973155 0.7397406512
0.299538447 0.4571572106 0.7108543439
0.2985965022 0.7139941599 0.4088040441
0.2480454645 0.7045747119 0.4094320073
0.3026782631 0.5814939245 0.667524883
0.352287356 0.5943671701 0.6650130302
0.2452196301 0.8028509529 0.0395616817
0.2521272253 0.8176080882 -0.0091054664
0.3792897736 0.1368959779 0.7124242519
0.3463217055 0.1632704324 0.7416245408
0.6574774718 0.8050488241 0.9453985996
0.6712926622 0.8408427266 0.9793086125
0.8917077459 0.7997111369 0.4728562906
0.8869980219 0.7849540017 0.4238751609
0.0332820497 0.8970454331 0.6615592326
-0.0128732456 0.8935916355 0.6835379447
0.3230870671 0.4973468555 0.8276554994
0.3365882759 0.5278030707 0.7884077993
0.6012747653 0.296398631 0.7588935288
0.6056705077 0.2684542686 0.7161920311
0.5337687212 1.0053690854 0.7030048039
0.5617130836 0.9626675877 0.7042607303
0.5902854093 0.4508775786 0.3959307985
0.5592012308 0.4681465666 0.3591949512
0.0540048353 0.8612515307 -0.0163270432
0.0113033376 0.8395868002 0.0021978712
0.4408301674 0.8157241986 0.8882539483
0.391535056 0.8015950265 0.8891958931
0.735972872 0.8961034883 0.3626487488
0.7403686144 0.8734968131 0.3168074351
0.5880875381 0.4389462777 0.5538635436
0.6386385758 0.4477377626 0.5497817828
0.0288863073 0.4376903513 0.4298408113
0.0527489089 0.4094320073 0.3943608905
0.5058243587 0.37269616 0.6957832271
0.4929511131 0.3799177368 0.7450783384
0.4668906402 0.463122861 0.4621809162
0.4697164746 0.5011146347 0.4964049107
0.1080096706 0.5585732676 0.1073817074
0.1208829163 0.5943671701 0.1419196835
0.2574649126 0.1318722723 0.3748940312
0.285409275 0.1519670947 0.3365882759
0.1736318252 0.6942133191 0.9171402556
0.1318722723 0.6672109014 0.9290715564
0.5328267764 0.7353449088 0.7588935288
0.5293729787 0.7074005463 0.7161920311
0.9541900845 0.9111746052 0.7475901912
0.9303274828 0.8844861691 0.7111683255
0.4697164746 0.0335960313 0.9036390468
0.4549593394 0.0320261233 0.9526201765
0.0621683569 0.6731765519 0.8540299538
0.091996609 0.6571634902 0.815410217
0.664385067 0.8581117147 0.4879274075
0.6449182078 0.8336211498 0.5284310339
0.1186850451 0.5934252253 0.8267135546
0.1073817074 0.5482118748 0.848378285
0.4235611793 0.948224434 0.5887155013
0.3799177368 0.9592137901 0.6128920845
0.8647053283 0.1353260699 0.3400420735
0.8609375491 0.085716977 0.3274828095
0.7064586015 0.7566956576 0.1215108795
0.7155640679 0.8041068793 0.1387798675
0.8543439354 0.1039279098 0.5827498509
0.8066187321 0.1011020754 0.6012747653
0.3290527175 0.8210618858 0.3460077239
0.367986436 0.7940594681 0.3262268831
0.5315708499 0.2326603661 0.5064523219
0.4898112971 0.2505573173 0.4829037018
0.9447706364 0.3391001287 0.6100662501
0.9460265628 0.3215171591 0.6584194166
0.3259129015 0.2813275142 0.556689378
0.3243429935 0.2606047286 0.5099061195
0.1780275676 0.6430343182 0.0540048353
0.1623284876 0.6191717165 0.096706333
0.5004866715 0.7240415712 0.3981286697
0.5369085372 0.6904455399 0.4119438601
0.5435021508 0.1146032842 0.2056579484
0.5268611259 0.1456874627 0.2427077773
0.636126723 0.4860435178 0.6088103237
0.6446042262 0.4866714811 0.6593613614
0.9306414644 0.6436622814 0.0423875161
0.9375490596 0.6882476687 0.0665640993
0.5284310339 0.3921630192 0.3193192879
0.5262331627 0.3425539263 0.3318785519
0.3940469089 0.7161920311 0.9353511884
0.4166535841 0.7447643568 0.8992433043
0.6766303495 0.9296995196 0.3249709567
0.6847938711 0.9661213853 0.2894910358
0.3293666991 0.5055103771 0.665954975
0.3158654903 0.5045684323 0.6166598637
0.3808596816 0.375835976 0.4697164746
0.3412979999 0.3673584728 0.4383183145
0.6508838582 0.6951552639 0.0166410248
0.6785142391 0.7014348959 -0.0260604729
0.851518101 0.7039467487 0.9777387045
0.826399573 0.7475901912 0.9859022261
0.2474175013 0.9818204653 0.0241765833
0.2358001821 0.9347232252 0.0081635216
0.35699708 0.2091117461 0.3683004176
0.3422399447 0.2565229678 0.3557411536
0.2803855694 0.2766177902 0.1890169236
0.2348582373 0.2828974222 0.1664102484
0.9968915822 0.447423781 0.367986436
0.9629815693 0.4778799962 0.3441238343
0.179283494 0.2684542686 0.3676724544
0.1607585795 0.3011083551 0.4025244121
0.8348770762 0.8395868002 0.812270401
0.849948193 0.8819743163 0.7877798361
0.2518132437 0.7011209143 0.1805394204
0.2580928758 0.6530817294 0.1971804452
0.6913874847 0.3441238343 0.2157053597
0.6436622814 0.3626487488 0.2106816541
0.8527740274 0.459983045 0.464692769
0.9004992307 0.4571572106 0.4829037018
0.9698891645 0.1472573707 0.9943797293
0.938804986 0.1497692235 0.9535621213
0.0492951113 0.756381676 0.4697164746
0.0693899337 0.7457063016 0.5158717699
0.1318722723 0.550409746 0.4982888003
0.099846149 0.5862036485 0.5161857515
0.7582655656 0.7165060127 -0.0034537976
0.7871518729 0.7095984175 0.0383057553
0.2662563974 0.9786806493 0.7896637257
0.2766177902 0.934095262 0.8132123458
0.8904518195 0.6555935822 0.3293666991
0.9102326604 0.6163458821 0.3029922447
0.3105278031 0.9193381268 0.9143144212
0.2772457534 0.921535998 0.9532481397
0.293258815 0.8967314515 0.2150773965
0.2942007598 0.9008132123 0.1638983956
0.7749065905 0.0310841785 0.1905868316
0.7504160256 0.0612264121 0.2238688813
0.2179032309 0.9099186788 0.4734842538
0.185563126 0.8794624635 0.4989167635
0.1058117994 0.383685516 0.6851078527
0.1042418914 0.4194794185 0.7221576816
0.6119501397 0.7161920311 0.3469496687
0.6166598637 0.7573236208 0.3767779208
0.6238814405 0.3981286697 0.1488272787
0.6311030174 0.4383183145 0.1802254388
0.3359603127 0.7347169456 0.7868378913
0.3814876448 0.7457063016 0.7658011241
0.6841659079 0.4747401802 0.4769380514
0.7315771296 0.4938930579 0.4816477754
0.3485195768 0.4248171057 0.5975069861
0.3786618104 0.4091180257 0.5588872492
0.4408301674 0.7993971553 0.2631165814
0.4781939778 0.7686269585 0.2800715878
0.7764764985 0.2367421269 0.7428804672
0.7475901912 0.2100536909 0.7099123991
0.8829162611 0.6810260919 0.1453734811
0.8866840403 0.6559075638 0.1007880938
0.4141417313 0.9614116613 0.0097334296
0.4075481177 0.9284435932 0.0486671481
0.2558950046 0.0621683569 0.8782065371
0.2455336117 0.0558887249 0.8285974442
0.4000125593 0.2452196301 0.7692549217
0.4084900625 0.283839367 0.8015950265
0.8053628057 0.6857358159 0.6427203366
0.838958837 0.6769443311 0.6807121103
0.3802317184 0.6354987598 0.4022104305
0.3990706145 0.6395805206 0.4496216522
0.4750541618 0.8873120035 0.647116079
0.5011146347 0.8810323715 0.6031586549
0.6088103237 0.634556815 0.5306289051
0.6084963421 0.5978209677 0.4948350027
0.8179220698 0.7334610192 0.8804044083
0.8480643034 0.7566956576 0.8458664322
0.7331470376 0.9676912933 0.3425539263
0.7755345537 0.9607836981 0.3708122704
0.7811862225 0.628277183 0.6847938711
0.7472762096 0.5899714277 0.6794561839
0.8694150523 0.8904518195 0.3331344783
0.9001852491 0.8577977331 0.3579390248
0.5450720588 0.3243429935 0.7887217809
0.5701905868 0.3142955823 0.8323652234
0.9545040661 0.4216772897 0.3014223367
0.9397469308 0.4342365537 0.2540111149
0.5205814939 0.7830701121 0.7048886935
0.5227793651 0.7984552105 0.6562215454
0.9048949732 0.2326603661 0.6044145813
0.9070928444 0.2772457534 0.6292191278
1.0047411222 0.3745800496 0.5767842004
0.9676912933 0.3557411536 0.5466419668
0.5532355804 0.8223178122 0.0254325097
0.5902854093 0.8433545794 0.0540048353
0.8782065371 0.3299946623 0.923105906
0.9039530284 0.3384721655 0.9664353669
0.1020440202 0.7890357625 0.7039467487
0.1146032842 0.7701968665 0.6577914534
0.3861973688 0.0753555842 0.6577914534
0.3472636504 0.1080096706 0.6505698766
0.2072278564 0.6945273007 0.7080285095
0.173003862 0.6694087726 0.7369148168
0.1387798675 0.6279632014 0.2967126126
0.0963923514 0.6116361581 0.2731639926
0.6132060661 0.283839367 0.0505510377
0.6012747653 0.288549091 0.1001601306
0.2584068574 0.18242331 0.7209017552
0.2408238877 0.1846211812 0.7689409401
0.2606047286 0.2819554774 0.5171276963
0.2182172125 0.3095858583 0.5252912179
0.0364218657 0.72969324 0.7507300072
0.0643662281 0.7290652768 0.7077145279
0.7990831737 0.1105215234 0.0423875161
0.810700493 0.0618543753 0.0543188169
0.1450594995 0.0806932714 0.815410217
0.1500832051 0.0335960313 0.8345630946
0.2304624949 0.5604571572 0.9447706364
0.2596627838 0.5212094571 0.929385538
0.0992181858 0.8854281139 0.5563753964
0.1343841251 0.8725548683 0.5915413357
0.2866652014 0.7717667745 0.2131935069
0.2835253854 0.7227856448 0.2282646237
0.7334610192 0.2709661214 0.8687870891
0.7048886935 0.299538447 0.837388929
0.099846149 0.4100599705 0.0163270432
0.0640522465 0.3761499576 9.4194480203e-04
0.6110081949 0.6935853559 0.2888630726
0.6003328205 0.647116079 0.3077019687
0.0178969512 0.8559138434 0.6191717165
0.0012559264 0.8524600458 0.57081855
0.7840120569 0.3359603127 0.2358001821
0.7566956576 0.3067600239 0.2037740588
0.8386448554 0.5827498509 0.4226192345
0.8081886401 0.6028446733 0.458413137
0.9108606236 0.3993845961 0.0885428114
0.8973594147 0.4477377626 0.077867437
0.4358064617 0.6866777607 0.7607774184
0.4650067506 0.7259254608 0.7457063016
0.4571572106 0.1507111683 0.6354987598
0.4091180257 0.1554208923 0.6530817294
0.5868316117 0.6543376558 0.4580991554
0.5971930045 0.6571634902 0.4078620993
0.8348770762 0.815410217 0.2621746366
0.8543439354 0.8571697699 0.2847813118
0.4179095105 0.3447517975 0.3893371848
0.459983045 0.3456937423 0.3598229144
0.1331281987 0.0455273321 0.1180570819
0.1032999466 0.0427014977 0.0766115106
0.5149298251 0.4056642281 0.5208954755
0.542560206 0.3717542152 0.54726993
0.1689221012 0.1626424692 0.8364469842
0.2191591573 0.1670382116 0.8276554994
0.2876071462 0.2860372382 0.7252974976
0.3014223367 0.2703381582 0.7723947377
0.0028258344 0.1252786587 0.6964111903
-0.0194668592 0.1293604195 0.742252504
0.4433420202 0.9472824892 0.2938867782
0.4910672235 0.9651794405 0.2876071462
0.3394141103 0.5887155013 0.8314232786
0.3723821784 0.6207416245 0.8540299538
0.3770919024 0.5252912179 0.4885553707
0.3472636504 0.4869854627 0.5051963955
1.0031712142 0.0624823385 0.8044208609
0.9859022261 0.1051838362 0.8267135546
0.5284310339 0.5767842004 0.9083487708
0.5792960533 0.5714465132 0.9048949732
0.4424000754 0.0879148482 0.56296901
0.4712863826 0.0627963201 0.5971930045
0.0631103017 0.7278093504 0.3243429935
0.0854029954 0.7108543439 0.2813275142
0.2558950046 0.7793023329 0.8380168922
0.3039341895 0.7918615969 0.8508901378
0.8505761562 0.7689409401 0.7673710321
0.8364469842 0.7268674056 0.7928035417
0.7362868536 0.4687745298 0.6803981287
0.7522999152 0.4207353449 0.6879336871
0.732833056 0.2188451757 0.452133505
0.7749065905 0.2292065685 0.4797638858
0.6882476687 0.6072404157 0.0257464913
0.7111683255 0.6524537662 0.0182109328
0.0634242833 0.5463279852 0.2197871205
0.0684479889 0.5544915068 0.2700241766
0.3202612327 0.5585732676 0.5080222299
0.291688907 0.6003328205 0.4998587083
0.3328204967 0.7642312161 0.0414455713
0.3095858583 0.7252974976 0.0659361361
0.9567019373 0.0562027065 0.6609312694
0.9645514773 0.0056516688 0.6574774718
0.8653332915 0.6577914534 0.9359791516
0.8160381802 0.6449182078 0.9422587836
0.9296995196 0.2998524286 0.7984552105
0.946654526 0.2546390782 0.815410217
0.7642312161 0.1626424692 0.6763163679
0.7246695344 0.1563628371 0.643976263
0.8399007818 0.3651606016 0.3485195768
0.8854281139 0.3861973688 0.3595089328
0.6141480109 0.3764639392 0.4241891425
0.5814939245 0.377405884 0.3846274608
0.6668969198 0.8486922666 0.1281044931
0.6273352382 0.8176080882 0.1375239411
1.005683067 0.3962447801 0.8835442243
0.9548180477 0.3940469089 0.8907658011
0.5186976043 0.5099061195 0.2097397093
0.478821941 0.53942039 0.2229269365
-0.0043957424 0.0310841785 0.0850890138
0.0313981601 0.0562027065 0.1120914314
0.1874470156 0.2926308518 0.4816477754
0.1507111683 0.3281107727 0.4769380514
0.2009482244 0.7981412289 0.7676850137
0.2160193413 0.7494740808 0.7620333448
0.3547992088 0.8502621746 -0.0087914848
0.3168074351 0.821689849 0.0100474112
0.8807183899 0.2113096173 0.8417846714
0.8537159722 0.207541838 0.7984552105
0.004709724 0.8292254074 0.4386322961
0.0304562153 0.8719269051 0.4267009953
0.355427172 0.6904455399 0.6169738453
0.3274828095 0.6681528462 0.653395711
0.3456937423 0.358566988 0.5843197589
0.3004803918 0.3431818895 0.6031586549
1.0000313982 0.1325002355 0.3673584728
0.9934377845 0.1312443091 0.4182234921
0.4053502465 0.9378630412 0.5218374203
0.360136896 0.9165122924 0.533140758
0.5962510597 0.7742786273 0.0719017866
0.6398945022 0.7519859336 0.0860309586
0.2433357405 0.3510314296 0.1290464379
0.2502433357 0.3824295896 0.1692360828
0.1340701435 0.1070677258 0.8741247763
0.1171151371 0.1497692235 0.8964174699
0.1877609972 0.6229394957 0.5353386292
0.2260667525 0.6449182078 0.5092781563
0.2034600772 0.9695751829 0.3403560551
0.1786555308 0.9315834092 0.3164934535
0.0285723257 0.8590536595 0.7871518729
-0.0025118528 0.8555998618 0.7466482464
0.3975007065 0.1623284876 0.7868378913
0.4144557129 0.1387798675 0.8292254074
0.8273415178 0.9011271939 0.1638983956
0.8336211498 0.8615655123 0.1318722723
0.7099123991 0.7067725831 0.0637382649
0.742252504 0.6979810983 0.1023580018
0.9538761029 0.5438161324 0.1607585795
0.9614116613 0.5278030707 0.1127193946
0.4982888003 -0.0050237056 0.6238814405
0.4471097994 -0.0059656504 0.6223115325
0.8722408867 0.8986153411 0.0135012088
0.8700430155 0.8477503218 0.0200948224
0.3202612327 0.8427266162 0.5927972621
0.3453797607 0.8734968131 0.625137367
0.7318911112 0.6527677478 0.9300135012
0.7582655656 0.6088103237 0.9331533172
0.8675311627 0.4753681434 0.3381581839
0.8634494019 0.4273289585 0.3208891959
0.0577726145 0.9849602813 0.1780275676
0.093566517 0.9485384156 0.1755157148
0.915256366 0.1460014443 0.7394266696
0.9127445132 0.1525950579 0.7902916889
0.9485384156 0.7592075104 0.742252504
0.9840183365 0.7912336337 0.7237275896
0.8540299538 0.5240352915 0.3780338472
0.8891958931 0.4995447267 0.4062921913
0.5205814939 0.171433954 0.3996985777
0.5227793651 0.2000062796 0.4424000754
0.1720619172 0.5460140036 0.3927909824
0.1692360828 0.5830638325 0.4279569217
0.0989042042 0.0207227856 0.8574837515
0.0816352162 -0.0166410248 0.8879399667
0.8285974442 0.1579327451 0.1406637571
0.7821281673 0.1469433891 0.1591886715
0.2128795253 0.5249772363 0.1001601306
0.1786555308 0.5548054884 0.0766115106
0.7971992841 0.8857420955 0.8826022795
0.7890357625 0.8810323715 0.8320512418
0.1532230211 0.8923357091 0.8599956043
0.1748877516 0.9190241452 0.8979873779
0.9727149989 0.1554208923 0.1836792364
0.9375490596 0.1180570819 0.1852491444
0.9413168388 0.0923105906 0.9118025684
0.9865301893 0.0722157682 0.9259317404
0.2163333229 0.90426701 0.8455524506
0.2580928758 0.8891958931 0.8712989419
0.4006405225 0.9312694276 0.1202549531
0.3767779208 0.8935916355 0.0954504066
0.2072278564 0.3384721655 0.3365882759
0.2317184213 0.3497755032 0.3802317184
0.7676850137 0.5337687212 0.2433357405
0.7262394424 0.5136738987 0.2210430469
0.3246569751 0.1365819963 0.4976608371
0.3146095639 0.087286885 0.4872994443
0.4147696945 0.7397406512 0.6926434111
0.4025244121 0.7808722409 0.6650130302
0.5227793651 0.104555873 0.0427014977
0.5350246476 0.1513391315 0.0257464913
0.1331281987 0.3011083551 0.2069138748
0.1136613394 0.3422399447 0.1827372916
0.2486734277 0.5196395491 0.1733178436
0.291688907 0.5014286163 0.1522810763
0.6857358159 0.2455336117 0.544130114
0.6992370247 0.2835253854 0.5127319539
0.4628088794 0.4515055418 0.391535056
0.4182234921 0.4703444378 0.3745800496
0.3984426513 0.8110144746 0.9997174166
0.4213633081 0.7997111369 0.9554460109
0.6989230431 0.851518101 0.8399007818
0.7318911112 0.8841721875 0.8618794939
0.4402022042 0.6188577349 0.7846400201
0.4166535841 0.6552796006 0.812270401
0.7899777073 0.2866652014 0.5717604948
0.7921755785 0.2486734277 0.6059844893
0.6505698766 0.0185249144 0.9196521084
0.6866777607 -0.0169550064 0.91211655
0.2772457534 0.5579453044 0.4405161858
0.2332883293 0.5651668812 0.4150836761
0.3689283808 0.1660962668 0.9281296116
0.3956168169 0.1554208923 0.9705171277
0.6851078527 0.8907658011 0.266570379
0.7026908223 0.8904518195 0.2185311941
0.1890169236 0.5912273541 0.2929448334
0.2179032309 0.626707275 0.3164934535
0.2219849917 0.4882413891 -0.0103613928
0.2018901692 0.4948350027 0.0364218657
0.5893434645 0.7727087193 0.4580991554
0.6204276429 0.7993971553 0.4270149769
0.7614053816 0.8198059594 0.4637508242
0.8110144746 0.8081886401 0.4672046218
0.2122515621 0.3218311407 0.7849540017
0.1695500644 0.3494615216 0.7918615969
0.2241828629 0.4571572106 0.2844673302
0.2150773965 0.4163396025 0.3142955823
0.5651668812 0.1042418914 0.1463154259
0.5146158435 0.1133473578 0.1494552419
0.4110019153 0.4332946089 0.8411567082
0.4320386825 0.4781939778 0.854657917
0.5868316117 0.6819680367 0.926245722
0.5811799429 0.7127382335 0.9670633301
0.7190178656 0.5557474332 0.6204276429
0.7048886935 0.5413042796 0.667524883
0.4637508242 0.5890294829 0.9777387045
0.4571572106 0.6398945022 0.9780526861
0.5202675123 0.5946811517 0.0976482778
0.5321988131 0.6210556061 0.1400357939
0.8273415178 0.2414518509 0.8913937643
0.7846400201 0.2307764765 0.8653332915
0.4260730321 0.9912399133 0.8785205187
0.4624948978 0.9579578637 0.8653332915
0.3846274608 0.4690885114 0.2938867782
0.3456937423 0.4467958178 0.3190053063
0.8402147634 0.1513391315 0.6901315583
0.8034789161 0.1277905115 0.7171339759
0.5874595749 0.7196458288 0.7971992841
0.5654808628 0.7639172345 0.8116424378
0.4920091683 0.074727621 0.7215297184
0.5177556595 0.1067537442 0.6907595215
0.4430280386 0.5312568683 0.8081886401
0.4034663569 0.542560206 0.8386448554
0.3472636504 0.3912210744 0.9011271939
0.3353323495 0.4106879337 0.8552858802
0.5902854093 0.810700493 0.6917014663
0.6150899557 0.8329931866 0.7306351848
0.0361078841 0.1472573707 0.3089578951
0.0637382649 0.1142893026 0.3369022575
0.9394329492 0.4967188923 0.7780464065
0.9202800716 0.5343966844 0.7488461176
0.2197871205 0.5836917957 0.7011209143
0.2361141637 0.5428741876 0.6747464599
0.1089516154 0.4216772897 0.4716003642
0.084147069 0.4618669346 0.4913812051
0.3303086439 0.5526076172 -0.0160130616
0.282269459 0.5356526108 -0.0091054664
0.1168011555 0.5108480643 0.2376840717
0.1632704324 0.4894973155 0.2417658325
0.6521397846 0.2179032309 0.0527489089
0.7014348959 0.2084837829 0.0624823385
0.7168199943 0.2731639926 0.3416119815
0.7409965776 0.2383120349 0.3124116927
0.9501083237 0.5516656724 0.3133536375
0.9362931332 0.5340827028 0.3595089328
0.0803792898 0.5080222299 0.0565166881
0.0879148482 0.4822757386 0.0128732456
0.109265597 0.4681465666 0.5984489309
0.1017300386 0.4455398914 0.6436622814
0.7821281673 0.9111746052 0.7384847248
0.759521492 0.8653332915 0.7435084304
0.8455524506 0.3918490376 0.0574586329
0.8097585481 0.3635906936 0.0342239945
0.7865239097 0.0483531665 0.3730101416
0.7799302961 0.0580865961 0.4229332161
0.2536971333 0.4106879337 0.7039467487
0.257150931 0.4012684857 0.6537096926
0.073157713 0.5274890891 0.3318785519
0.0232346385 0.53942039 0.3350183679
0.831109297 0.6446042262 0.7758485353
0.7909196521 0.6687808094 0.7965713209
0.1265345851 0.5836917957 0.2125655437
0.1770856228 0.5858896669 0.2040880404
0.4358064617 0.4929511131 0.7023768407
0.4681465666 0.5186976043 0.6719206255
0.5419322428 0.7039467487 0.296398631
0.5221514019 0.7428804672 0.3230870671
0.0690759521 0.5381644636 0.9811925021
0.0649941913 0.534710666 0.9300135012
0.8505761562 0.5460140036 0.8719269051
0.8659612547 0.5290589971 0.9177682188
0.3318785519 0.7739646457 0.5752142924
0.3513454112 0.7475901912 0.5359665924
0.2166473045 0.7435084304 0.0910546642
0.2056579484 0.7928035417 0.1001601306
0.5887155013 0.2524412069 0.8022229897
0.5893434645 0.2056579484 0.823259757
0.0505510377 0.3673584728 0.1362680147
0.0414455713 0.3620207856 0.1865050708
0.8267135546 0.4351784985 0.8449244874
0.8505761562 0.4204213633 0.8019090081
0.9538761029 0.5095921379 0.4486797074
1.0003453798 0.4935790763 0.4634368426
0.7981412289 0.0320261233 0.9237338692
0.8446105058 0.0452133505 0.9416308204
0.0706458602 0.5522936356 0.7761625169
0.1004741122 0.5526076172 0.7347169456
0.0480391849 0.8059907689 0.5657948444
0.0941944802 0.7871518729 0.577098182
0.3893371848 0.2719080662 0.6530817294
0.350717448 0.2910609438 0.6254513486
0.6537096926 0.5789820717 0.6750604415
0.6722346071 0.6028446733 0.7165060127
0.4697164746 0.816980125 0.0753555842
0.5180696411 0.8339351314 0.0797513266
0.7661151057 0.0433294609 1.0031712142
0.7224716632 0.0587145593 0.9815064837
0.9190241452 0.7946874313 0.6964111903
0.8681591259 0.7962573393 0.6898175767
0.2467895381 1.0147885334 0.5186976043
0.2656284342 0.9689472197 0.5318848315
-0.0040817608 0.5865176301 0.0775534554
0.014129172 0.5460140036 0.0521209457
0.2383120349 0.0216647304 0.1441175547
0.1883889604 0.0326540865 0.1416057019
0.2025181324 0.9680052749 0.6094382869
0.2320324029 1.002543251 0.5855756853
0.286979183 0.6417783918 0.5541775252
0.3086439135 0.6738045151 0.5205814939
0.948224434 0.6113221765 0.8957895067
0.9055229364 0.5896574461 0.9143144212
0.4452259098 0.3083299319 0.1569908003
0.466262677 0.3026782631 0.110835505
0.5372225188 0.0948224434 0.7786743697
0.5413042796 0.0819491978 0.8282834626
0.2606047286 0.1343841251 0.9736569437
0.3098998399 0.1233947691 0.9645514773
0.5796100349 0.2876071462 0.6370686678
0.544130114 0.2533831517 0.6505698766
0.1811673836 0.8144682722 0.5334547396
0.1585607083 0.7808722409 0.5020565795
0.5761562372 0.0480391849 0.0543188169
0.5350246476 0.0477252033 0.0850890138
0.6012747653 0.1409777387 0.107695689
0.6003328205 0.0929385538 0.090426701
0.2474175013 0.9391189676 0.2493013909
0.2920028886 0.9318973908 0.2737919558
0.0637382649 0.6722346071 0.0514929825
0.0587145593 0.631416999 0.0822631794
6.2796320136e-04 0.1004741122 0.0414455713
0.0436434425 0.1246506955 0.0285723257
0.9224779428 -0.010989356 0.4163396025
0.8760086659 0.0072215768 0.4059782097
0.4009545041 0.4157116393 0.6769443311
0.3686143992 0.4555873026 0.6813400735
0.2304624949 0.8292254074 0.2731639926
0.2364281453 0.8788345003 0.2621746366
0.9077208076 0.5193255675 0.0963923514
0.9300135012 0.5023705611 0.0533768721
0.4367484065 0.352287356 0.8276554994
0.3865113504 0.3441238343 0.8220038306
0.5975069861 0.5149298251 0.9815064837
0.5657948444 0.5513516908 0.9642374957
0.099846149 0.393104964 0.8750667211
0.0822631794 0.4373763697 0.8942195987
0.4486797074 0.6995510063 0.4273289585
0.4455398914 0.6970391535 0.4785079594
0.1868190524 0.014129172 0.4876134259
0.1893309052 0.0653081729 0.4901252787
0.1007880938 0.1541649659 0.9965776006
0.1375239411 0.1846211812 0.9780526861
0.5296869603 0.1375239411 0.6154039373
0.5595152124 0.1001601306 0.6339288518
0.8424126346 0.2417658325 0.74539232
0.8254576282 0.2690822318 0.7852679833
0.3161794719 0.0706458602 0.8486922666
0.3450657791 0.0357939025 0.8725548683
0.5733304028 0.3240290119 0.9896700053
0.6172878269 0.2989104838 0.9802505573
0.5350246476 0.1265345851 0.5359665924
0.4957769475 0.1227668059 0.5686206788
0.4307827561 0.8329931866 0.5767842004
0.3934189456 0.7978272473 0.5764702188
0.2103676725 0.4018964489 0.2351722189
0.2433357405 0.4345505353 0.2131935069
0.9259317404 0.5268611259 0.5431881692
0.910546642 0.559829194 0.5792960533
0.4044083017 0.0069075952 0.3805457
0.3573110616 0.0260604729 0.3755219944
0.5406763164 0.2439637037 0.0329680681
0.5064523219 0.2731639926 0.0574586329
0.1660962668 0.2345442557 0.2222989733
0.2141354517 0.2295205501 0.2053439668
0.0659361361 0.5215234387 0.5077082483
0.0270024177 0.5045684323 0.536280574
0.5375365004 0.3431818895 0.8910797827
0.5673647524 0.3114697479 0.918396182
0.7937454865 0.1591886715 0.3792897736
0.7658011241 0.1171151371 0.3865113504
0.7557537128 0.8075606769 0.5306289051
0.7165060127 0.7880938177 0.5573173412
0.0844610506 0.7554397312 0.3698703256
0.0828911426 0.7052026751 0.3802317184
0.1007880938 0.2866652014 0.5764702188
0.079437345 0.2612326918 0.5372225188
0.5001726899 0.0332820497 0.834249113
0.5202675123 0.0549467801 0.8760086659
0.6989230431 0.9557599925 0.1607585795
0.7168199943 0.910546642 0.1438035731
0.2201011021 0.6763163679 0.0021978712
0.1704920092 0.6869917423 -0.0059656504
0.72969324 0.5428741876 0.9259317404
0.7708248297 0.5460140036 0.9567019373
0.4449119282 0.5902854093 0.1230807875
0.4128858049 0.5607711388 0.0954504066
0.4050362649 0.1909008132 0.112405413
0.3733241232 0.1557348739 0.0923105906
0.4518195234 0.1246506955 0.1984363716
0.4389462777 0.1660962668 0.2257527709
0.0521209457 0.0508650193 -0.0119313008
0.0467832585 0.0370498289 0.0370498289
0.6197996797 0.2081698012 0.636126723
0.6552796006 0.1723758988 0.6468020974
0.6753744231 0.9799365757 0.0797513266
0.6342428334 0.9793086125 0.1105215234
0.1017300386 0.1331281987 0.5767842004
0.0910546642 0.1733178436 0.6066124525
0.2414518509 0.0113033376 0.9516782317
0.2593488022 0.0587145593 0.9428867468
0.1623284876 0.8615655123 0.2502433357
0.1230807875 0.8703569971 0.2185311941
0.8172941066 0.5601431756 0.7064586015
0.8414706898 0.5161857515 0.7168199943
0.924675814 0.8461804138 0.91211655
0.9639235141 0.8709849603 0.9334672988
0.084147069 0.2621746366 0.1394078307
0.0546327985 0.297968539 0.1177431003
0.1193130083 0.014129172 0.1704920092
0.1321862539 0.0565166881 0.1962385004
0.5485258564 0.5840057773 0.2825834406
0.5799240165 0.5560614148 0.3120977111
0.5196395491 0.838958837 0.742252504
0.5422462244 0.8439825426 0.7880938177
0.3255989199 0.0552607617 0.0329680681
0.3692423624 0.0791233634 0.0200948224
0.6452321894 0.7730227009 0.8772645923
0.6056705077 0.7887217809 0.905836918
0.9384910044 0.5727024396 0.2452196301
0.8917077459 0.566108826 0.2653144526
0.8863700587 0.6646990486 0.6326729254
0.8979873779 0.6179157901 0.6154039373
0.2122515621 0.1102075418 0.104555873
0.1626424692 0.0976482778 0.0995321674
0.0631103017 0.9940657477 0.5877735565
0.085716977 0.9519922133 0.5689346604
0.7507300072 0.280699551 0.6380106126
0.7413105592 0.2747339006 0.6882476687
0.3654745832 0.7183899024 0.1331281987
0.3243429935 0.7488461176 0.1359540331
0.4408301674 0.9303274828 0.7074005463
0.4235611793 0.9253037772 0.659675343
0.6354987598 0.1930986844 0.8901378379
0.642406355 0.171433954 0.8442965242
0.5478978932 0.8329931866 0.8926496907
0.5526076172 0.8813463531 0.9096046972
0.4066061729 0.8147822538 0.1271625483
0.4555873026 0.8188640146 0.1419196835
0.5413042796 0.5579453044 0.0398756633
0.5083362115 0.5946811517 0.0257464913
0.6219975509 0.8785205187 0.079437345
0.6025306917 0.9249897956 0.0712738234
0.5039404691 0.5890294829 0.3186913247
0.4810198122 0.6339288518 0.3105278031
0.102985965 0.9563879557 0.2926308518
0.1136613394 0.9070928444 0.2835253854
0.0383057553 0.2423937957 0.4364344249
-0.0128732456 0.2449056485 0.4408301674
0.4672046218 0.2687682502 0.6662689566
0.4775660146 0.2201011021 0.654965619
0.0508650193 0.9912399133 0.2493013909
0.0222926936 0.9796225941 0.290118999
0.7444503752 0.3488335584 0.8552858802
0.7931175233 0.3642186568 0.8527740274
0.6395805206 0.1293604195 0.3416119815
0.658105435 0.1007880938 0.3799177368
0.2436497221 0.9334672988 0.1042418914
0.2872931646 0.9560739741 0.1196269899
0.6866777607 0.0420735345 0.2750478822
0.6662689566 0.0329680681 0.3208891959
0.8552858802 0.286979183 1.005683067
0.823259757 0.3070740055 0.9708311093
0.2091117461 0.4945210211 0.8336211498
0.2464755565 0.5171276963 0.8066187321
0.8766366291 0.3284247543 0.8320512418
0.9146284028 0.3588809696 0.815410217
0.838958837 0.0546327985 0.2119375805
0.8775785739 0.0649941913 0.1795974756
0.3472636504 0.9777387045 0.0847750322
0.3183773431 1.0188702942 0.0945084618
0.8804044083 0.4894973155 0.9771107413
0.8298533706 0.4872994443 0.9680052749
0.5560614148 0.4417721122 0.9378630412
0.5934252253 0.467832585 0.9140004396
0.4081760809 0.8687870891 0.472542309
0.3874532952 0.8621934755 0.4260730321
0.4279569217 0.5221514019 0.021978712
0.3971867249 0.4910672235 0.0486671481
0.7827561305 0.0169550064 0.8267135546
0.756381676 0.0565166881 0.8464943954
0.9648654589 0.6540236742 0.268140287
1.000973343 0.6888756319 0.2577788942
0.1237087507 0.0574586329 0.3092718767
0.1582467267 0.090426701 0.2913749254
0.1739458068 0.7494740808 0.0470972401
0.1318722723 0.7758485353 0.0339100129
0.0543188169 0.347577632 0.3667305096
0.0989042042 0.3416119815 0.3912210744
0.5585732676 0.8948475619 0.1974944268
0.5949951333 0.8816603347 0.1638983956
0.6160319005 0.3532293008 0.8414706898
0.6194856981 0.3993845961 0.8631354203
0.0722157682 0.1629564508 0.2122515621
0.096706333 0.1356400515 0.1764576596
0.0307701969 0.5224653835 0.6172878269
0.0150711168 0.553549562 0.5796100349
0.3306226255 0.6854218343 0.2693962134
0.2857232566 0.6822820183 0.2938867782
0.8684731075 0.2480454645 0.1789695124
0.8198059594 0.2332883293 0.1852491444
0.6025306917 0.5328267764 0.2370561085
0.6395805206 0.533140758 0.201262206
0.2351722189 0.1984363716 0.6204276429
0.1943546108 0.2238688813 0.6373826494
0.5953091149 0.4094320073 0.2662563974
0.5855756853 0.4053502465 0.2160193413
0.5548054884 0.9902979685 0.3014223367
0.5604571572 0.9438286916 0.3227730855
0.813840309 0.3001664102 0.1532230211
0.8128983642 0.3485195768 0.1356400515
0.3591949512 0.7849540017 0.4304687745
0.3168074351 0.7733366825 0.4047222833
0.7064586015 0.371126252 0.938804986
0.751671952 0.3949888537 0.9438286916
0.910546642 0.196552482 0.5397343716
0.9287575748 0.1598166347 0.57081855
0.6333008886 0.0580865961 0.4307827561
0.5937392069 0.0317121417 0.4499356338
0.8066187321 0.459983045 0.7083424911
0.8226317938 0.4587271186 0.7570096392
0.4970328739 0.8895098747 0.1067537442
0.5284310339 0.9111746052 0.1409777387
0.9381770228 0.4609249898 0.5632829916
0.9614116613 0.4376903513 0.5237213099
0.0671920625 0.8414706898 0.739112688
0.0945084618 0.8615655123 0.7004929511
0.282269459 0.7058306383 0.91996609
0.2719080662 0.732833056 0.8775785739
0.9658074037 0.6813400735 0.1645263588
0.9771107413 0.6543376558 0.1224528243
0.450563597 0.7752205721 0.0304562153
0.4527614682 0.7315771296 0.0577726145
0.932525354 0.4524474866 0.662815159
0.938804986 0.4675186034 0.7114823071
0.8172941066 0.7764764985 0.1538509843
0.7780464065 0.7862099281 0.1852491444
0.5303149235 0.4876134259 0.0147571352
0.4957769475 0.4734842538 0.0499230745
0.8807183899 0.6395805206 0.5500957644
0.9080347892 0.6160319005 0.5139878803
0.1095795786 0.7293792584 0.1086376338
0.1196269899 0.6923294295 0.0744136394
0.7940594681 0.5300009419 0.091996609
0.8424126346 0.5146158435 0.0860309586
0.8474363402 0.4012684857 0.6468020974
0.8194919778 0.4439699834 0.6515118214
0.4797638858 0.8348770762 0.5208954755
0.5171276963 0.8006530817 0.5143018619
0.7893497441 0.2543250965 0.3591949512
0.7921755785 0.2373700901 0.4075481177
0.4047222833 0.837388929 0.637696631
0.3971867249 0.8691010707 0.6772583127
0.6053565261 0.3321925335 0.4797638858
0.5843197589 0.3777198656 0.4910672235
0.1660962668 0.2006342428 0.4973468555
0.1676661748 0.2131935069 0.5469559484
0.4621809162 0.2417658325 0.0502370561
0.4182234921 0.2169612861 0.0596565041
0.5356526108 0.3739520864 0.6464881158
0.5152438067 0.4188514553 0.6336148702
0.8653332915 0.6559075638 0.441144149
0.8863700587 0.7001789695 0.4562152658
0.6289051462 0.0869729034 0.6687808094
0.6562215454 0.1171151371 0.7001789695
0.5705045684 0.6803981287 0.1861910892
0.5978209677 0.6461741342 0.1591886715
0.6546516374 0.7479041728 0.2367421269
0.6069264341 0.7315771296 0.2276366605
0.7011209143 0.6822820183 0.8150962354
0.6844798895 0.6354987598 0.827969481
0.9077208076 0.9193381268 0.4354924801
0.9585858269 0.9130584948 0.4389462777
0.4025244121 0.9202800716 0.2113096173
0.3532293008 0.9064648812 0.2128795253
0.6819680367 0.3045621527 0.631416999
0.6731765519 0.3020502999 0.5808659613
0.8559138434 0.4907532419 0.2703381582
0.8672171811 0.4857295362 0.2204150837
0.5912273541 0.2213570285 0.1039279098
0.559829194 0.1940406292 0.1337561619
0.9815064837 0.7557537128 0.6662689566
1.0050551038 0.7830701121 0.6295331094
0.4681465666 0.1701780276 0.7918615969
0.4973468555 0.1513391315 0.7541838048
0.4015824673 0.171433954 0.3579390248
0.4009545041 0.1598166347 0.3080159503
0.7802442777 0.5789820717 0.5039404691
0.7614053816 0.5460140036 0.5381644636
0.196552482 0.664385067 0.8521460642
0.2430217589 0.6574774718 0.8725548683
0.393104964 0.280699551 1.0037991774
0.3604508776 0.2609187102 0.9695751829
0.8088166033 0.297968539 0.8364469842
0.810700493 0.3303086439 0.7965713209
0.1042418914 0.3510314296 0.7723947377
0.1026719834 0.3566830984 0.8235737386
0.4445979466 0.0596565041 0.0313981601
0.4785079594 0.0866589218 0.0037677792
0.7472762096 0.3494615216 0.4898112971
0.7409965776 0.3639046752 0.5384784452
0.9441426732 0.3365882759 0.1064397626
0.9830763917 0.366416528 0.091996609
0.7356588904 0.7987691921 0.8957895067
0.7183899024 0.8022229897 0.9438286916
0.4502496154 0.5303149235 0.6075543973
0.4885553707 0.5642249364 0.6119501397
0.1296744011 0.9705171277 0.4621809162
0.1648403404 0.9494803605 0.4929511131
0.9406888756 0.7017488775 0.8022229897
0.9099186788 0.7425664856 0.7962573393
0.1739458068 0.2455336117 0.0678200257
0.1284184747 0.266570379 0.0769254922
0.9645514773 0.9780526861 0.9745988885
0.9359791516 1.0185563126 0.9617256429
0.9133724764 0.2138214701 0.4565292474
0.8728688499 0.1883889604 0.4750541618
0.6782002575 0.3312505887 0.7695689033
0.654965619 0.3692423624 0.7946874313
0.2373700901 0.3416119815 0.6069264341
0.257150931 0.3234010487 0.6505698766
0.1742597884 0.173003862 0.918396182
0.1695500644 0.2238688813 0.9171402556
0.1503971867 0.1032999466 0.374266068
0.1095795786 0.0725297498 0.3698703256
0.3934189456 0.0502370561 0.7601494552
0.4078620993 0.0960783698 0.7428804672
0.6913874847 0.9607836981 0.6954692455
0.7008069327 0.997833527 0.661245251
0.2684542686 0.1403497755 0.4559012842
0.2307764765 0.1629564508 0.4822757386
0.3469496687 0.3111557663 0.8637633835
0.3180633615 0.282269459 0.8948475619
0.3105278031 0.7300072216 0.6668969198
0.2637445446 0.742252504 0.6844798895
0.9479104524 0.8163521618 0.1441175547
0.9755408333 0.7767904801 0.1610725611
0.4562152658 0.0351659393 0.279129643
0.4621809162 0.0744136394 0.2467895381
0.9033250652 0.1032999466 0.5221514019
0.9077208076 0.0631103017 0.5538635436
0.1456874627 0.9683192565 0.8427266162
0.1299883827 0.9588998085 0.7950014129
0.0797513266 0.5381644636 0.4044083017
0.071587805 0.5610851204 0.4496216522
0.6954692455 0.812270401 0.2348582373
0.6847938711 0.7833840937 0.193412666
0.1852491444 0.3350183679 0.8524600458
0.1701780276 0.2976545574 0.8841721875
0.2069138748 0.8270275362 0.2097397093
0.2263807341 0.7815002041 0.1968664636
0.6794561839 0.6489999686 0.7566956576
0.6562215454 0.6857358159 0.7300072216
0.0166410248 0.9155703476 0.8088166033
0.0332820497 0.9017551571 0.8552858802
0.2411378693 0.0332820497 0.4467958178
0.2816414958 0.0169550064 0.4204213633
0.1799114572 0.5268611259 0.9011271939
0.1409777387 0.4954629659 0.8901378379
0.3500894848 0.1142893026 0.2631165814
0.361706804 0.093566517 0.3083299319
0.6216835693 0.8995572859 0.9585858269
0.6260793118 0.9023831203 1.0094508462
0.9221639612 0.0838330874 0.7560676944
0.9331533172 0.0574586329 0.7133661967
0.1610725611 0.3152375271 0.0405036265
0.1318722723 0.3541712456 0.0248045465
0.7830701121 0.8229457754 0.6480580238
0.7714527929 0.8172941066 0.5984489309
0.9972055638 0.4405161858 0.4813337938
0.9984614902 0.3890232032 0.481961757
0.5130459355 0.3174353983 0.4185374737
0.533140758 0.2832114038 0.4508775786
0.3001664102 0.2037740588 0.8194919778
0.3146095639 0.2514992621 0.8317372602
0.3193192879 0.0527489089 0.3190053063
0.3133536375 0.084147069 0.3591949512
0.548839838 0.9727149989 0.4728562906
0.5171276963 1.0132186254 0.4744261986
0.8775785739 0.0135012088 0.5321988131
0.8913937643 -0.0166410248 0.5711325316
0.6854218343 0.5196395491 0.1604445979
0.7105403623 0.561399102 0.1767716412
0.9767967597 0.1595026531 0.7956293761
0.9799365757 0.1899588684 0.8367609658
0.91996609 0.6213695877 0.9661213853
0.9620396245 0.6179157901 0.9950076925
0.8540299538 0.1171151371 0.0838330874
0.8750667211 0.1632704324 0.090426701
0.6913874847 0.8125843826 0.4110019153
0.6653270118 0.8565418067 0.4078620993
0.5783541084 0.0945084618 0.4750541618
0.5516656724 0.1365819963 0.4621809162
0.8414706898 0.8951615435 0.7055166567
0.8709849603 0.8628214387 0.6788282207
0.7846400201 0.455273321 0.5130459355
0.7928035417 0.5001726899 0.4891833339
0.4257590505 0.2800715878 0.9212220164
0.4351784985 0.3105278031 0.8810323715
0.2920028886 0.8989293227 0.5701905868
0.2675123238 0.905836918 0.5259191811
0.0395616817 0.1020440202 0.5460140036
0.0536908537 0.0562027065 0.5284310339
0.9516782317 0.7997111369 0.9887280605
0.9366071148 0.8455524506 1.0059970486
0.3114697479 0.4916951867 0.0270024177
0.3271688279 0.4430280386 0.0263744545
0.6380106126 0.0043957424 0.8559138434
0.6150899557 -0.0238626017 0.8198059594
0.4392602593 0.7237275896 0.550409746
0.4634368426 0.7560676944 0.5190115859
0.9240478508 0.3020502999 0.009419448
0.9312694276 0.2653144526 -0.0254325097
0.2157053597 0.274419919 0.3108417847
0.1821093284 0.2850952934 0.2734779742
0.3808596816 -0.0128732456 0.2288925869
0.355427172 0.0285723257 0.2442776853
0.9193381268 0.2540111149 0.726553424
0.8913937643 0.2549530598 0.6835379447
0.5915413357 0.369556344 0.6634431222
0.6201136613 0.3438098527 0.6292191278
0.5811799429 0.6625011774 0.0398756633
0.6031586549 0.7058306383 0.0565166881
0.4807058306 0.4354924801 1.0003453798
0.452133505 0.3981286697 1.0201262206
0.5601431756 0.5230933467 0.5067663035
0.5736443844 0.5086501931 0.5541775252
0.3174353983 0.0197808408 0.6411504286
0.2719080662 0.0383057553 0.6552796006
0.5070802851 0.8584256963 0.9946937109
0.4778799962 0.8163521618 0.9940657477
0.9212220164 0.7221576816 0.4000125593
0.9155703476 0.743822412 0.353857264
0.474112217 0.7824421489 0.4634368426
0.4348645169 0.8037928977 0.4386322961
0.6738045151 0.1711199724 0.9397469308
0.6684668278 0.1202549531 0.9428867468
0.269710195 0.5874595749 0.2254387893
0.3108417847 0.6056705077 0.2502433357
0.542560206 0.9008132123 0.6800841471
0.5340827028 0.9026971019 0.7306351848
0.746962228 0.4370623881 0.0508650193
0.7818141857 0.4656347138 0.0750416026
0.6791422023 0.3431818895 0.098276241
0.7102263807 0.3704982888 0.1287324563
0.8066187321 0.9639235141 0.4367484065
0.8078746585 0.9127445132 0.4317247009
0.9648654589 0.4901252787 -0.0040817608
1.0075669566 0.4904392603 0.0241765833
0.0885428114 0.6260793118 0.5683066972
0.1130333762 0.6599893246 0.5387924268
0.9915538949 0.3061320607 0.2216710101
0.9862162077 0.3077019687 0.1708059908
0.5196395491 0.4960909291 0.628277183
0.5639109548 0.4737982354 0.6160319005
0.8775785739 0.720273792 0.7271813872
0.9077208076 0.6844798895 0.7058306383
0.0194668592 0.1764576596 0.6646990486
0.0373638105 0.1456874627 0.6279632014
0.4609249898 0.280699551 0.5896574461
0.4169675657 0.2640585262 0.5695626236
0.4668906402 0.6772583127 0.3573110616
0.4483657258 0.7095984175 0.3221451223
0.2298345317 0.2138214701 0.3519733744
0.2763038086 0.2320324029 0.3645326384
0.2828974222 0.7139941599 0.9968915822
0.3064460423 0.6750604415 0.9739709253
0.0536908537 0.2078558196 0.7052026751
0.0587145593 0.2336023109 0.661245251
0.3956168169 0.6719206255 0.3136676191
0.3733241232 0.6311030174 0.291688907
0.185563126 0.4954629659 0.6907595215
0.2279506421 0.470972401 0.6756884047
0.6524537662 0.7381707432 0.7585795472
0.6276492198 0.7588935288 0.7190178656
0.1340701435 0.8665892179 0.8072466953
0.0879148482 0.8662752363 0.829539389
0.4781939778 0.5171276963 0.361706804
0.4920091683 0.5610851204 0.3843134792
0.3959307985 0.5359665924 0.9460265628
0.37269616 0.5730164212 0.9196521084
0.4549593394 0.3419259631 0.5529215988
0.4562152658 0.3934189456 0.5516656724
0.7777324249 0.5321988131 0.6144619925
0.7887217809 0.4926371315 0.5836917957
0.5199535307 0.383685516 0.9959496374
0.5683066972 0.3984426513 1.0037991774
0.9400609124 0.3683004176 0.19027285
0.9384910044 0.3893371848 0.1434895915
0.2640585262 0.8910797827 0.6593613614
0.2781876982 0.8895098747 0.7086564727
0.7912336337 0.7180759208 0.1299883827
0.8176080882 0.6763163679 0.1152312474
0.1811673836 0.9102326604 0.9818204653
0.1626424692 0.9554460109 0.9661213853
0.2348582373 0.572388458 0.57866809
0.2405099061 0.5868316117 0.6276492198
0.5092781563 0.2662563974 0.1513391315
0.5588872492 0.2794436246 0.1525950579
0.6176018085 0.5522936356 0.642406355
0.5789820717 0.5811799429 0.6599893246
0.9030110836 0.3334484599 0.5008006531
0.9312694276 0.3761499576 0.4973468555
0.6348707966 0.8804044083 0.7865239097
0.5965650413 0.8954755251 0.7557537128
0.6194856981 0.6166598637 0.6088103237
0.6420923734 0.6618732142 0.6009607837
0.9761687965 0.9749128701 0.8081886401
1.0154164966 0.9733429621 0.7749065905
0.2022041508 0.1171151371 0.6524537662
0.2179032309 0.1400357939 0.6954692455
0.5968790229 -0.0028258344 0.3720681968
0.5588872492 -9.4194480203e-04 0.4066061729
1.0012873246 0.8898238563 0.1466294075
0.9877861157 0.938804986 0.1532230211
-0.0091054664 0.1481993155 0.2417658325
0.0317121417 0.1770856228 0.2533831517
0.6041005997 0.4455398914 0.7987691921
0.561399102 0.472542309 0.8085026217
0.0461552953 0.2408238877 0.9347232252
0.0791233634 0.2210430469 0.9686332381
0.7435084304 0.0087914848 0.1215108795
0.7906056705 -0.0100474112 0.1290464379
0.6656409934 0.3786618104 0.5855756853
0.7130522151 0.3858833872 0.6041005997
0.389965148 0.5686206788 0.4326666457
0.4232471977 0.5343966844 0.4515055418
0.1403497755 0.0266884361 0.5453860404
0.1312443091 0.0678200257 0.5161857515
0.7833840937 0.4282709033 0.5783541084
0.7350309272 0.4342365537 0.56296901
0.8182360514 0.7290652768 0.5698766052
0.8132123458 0.7614053816 0.6091243053
0.2957706678 0.5463279852 0.0989042042
0.3042481711 0.5667367892 0.0527489089
0.9347232252 0.4248171057 0.3780338472
0.907406826 0.4301547929 0.4213633081
0.651825803 0.9067788628 0.8480643034
0.6116361581 0.9300135012 0.8697290339
3.1398160068e-04 0.4511915602 0.6006468021
0.0392477001 0.4282709033 0.625137367
0.5789820717 0.6816540551 0.7224716632
0.5865176301 0.6835379447 0.6719206255
0.6882476687 0.4288988665 0.6932713743
0.642406355 0.4414581306 0.7127382335
0.9234198876 0.4389462777 0.194982574
0.9375490596 0.4879274075 0.1893309052
0.6543376558 0.294828723 0.3400420735
0.648685987 0.2741059374 0.3865113504
0.7793023329 0.5705045684 0.831109297
0.7836980753 0.5585732676 0.8807183899
0.8072466953 0.8898238563 0.6527677478
0.7692549217 0.9218499796 0.665954975
0.827969481 0.9588998085 0.5117900091
0.8386448554 0.910546642 0.4989167635
0.4282709033 0.8738107947 0.1620145059
0.4580991554 0.915256366 0.1588746899
0.7698828849 0.093566517 0.4951489843
0.7714527929 0.1412917203 0.5143018619
0.4420860938 0.4050362649 0.2508712989
0.3921630192 0.4166535841 0.2477314829
0.5544915068 0.7479041728 0.1102075418
0.5051963955 0.757951584 0.099846149
0.0361078841 0.9023831203 0.098276241
0.0477252033 0.8775785739 0.0546327985
-0.018838896 0.647116079 0.3409840183
0.0222926936 0.6747464599 0.3277967911
0.6464881158 0.0178969512 0.540990298
0.651825803 0.0091054664 0.4907532419
0.4216772897 0.7705108481 0.3792897736
0.4317247009 0.7868378913 0.3318785519
0.4712863826 0.0169550064 0.1042418914
0.4992307451 -0.0257464913 0.1080096706
0.3849414424 0.191842758 0.8650193099
0.360136896 0.2307764765 0.8879399667
0.5673647524 0.5121039907 0.4276429401
0.5397343716 0.5538635436 0.4398882226
0.5601431756 0.9472824892 0.5953091149
0.5124179723 0.9457125812 0.5764702188
0.5858896669 0.266570379 0.4097459889
0.5849477221 0.2314044397 0.3723821784
0.4659486954 0.537850482 0.94351471
0.4675186034 0.5215234387 0.9921818581
0.7083424911 0.0624823385 0.3996985777
0.6797701655 0.0210367672 0.3909070928
0.0285723257 0.0901127194 0.4747401802
0.0577726145 0.1193130083 0.444283965
0.4477377626 0.0320261233 0.724983516
0.4716003642 0.0138151904 0.6832239631
0.0854029954 0.4213633081 0.1695500644
0.1054978178 0.4618669346 0.193412666
0.910546642 0.0178969512 0.082577161
0.9422587836 -0.0056516688 0.1152312474
0.4700304562 0.2753618638 0.7708248297
0.4979748187 0.3033062263 0.7381707432
0.4945210211 0.9300135012 0.9570159189
0.4769380514 0.9639235141 0.923105906
0.2018901692 0.6125781029 0.7610914
0.1858771076 0.5821218877 0.7990831737
0.8383308738 0.1004741122 0.4869854627
0.8800904267 0.1105215234 0.4590411002
0.5190115859 0.6825959999 0.5965650413
0.5111620459 0.6756884047 0.6468020974
0.2502433357 0.1290464379 0.1758296964
0.2737919558 0.1579327451 0.1403497755
0.3171214167 0.9604697165 0.5871455933
0.3111557663 0.9337812804 0.6304750542
0.0251185281 0.0226066752 0.6499419134
0.071587805 0.0028258344 0.6587333982
0.4882413891 0.6122641213 0.2282646237
0.4838456466 0.5990768941 0.1789695124
0.6712926622 0.2671983422 0.7698828849
0.7221576816 0.2628025998 0.7714527929
0.4769380514 0.9193381268 0.0169550064
0.5215234387 0.9406888756 0.0037677792
0.3114697479 0.3394141103 0.7887217809
0.293258815 0.3582530064 0.8329931866
0.1070677258 0.4226192345 0.7880938177
0.0854029954 0.4687745298 0.7931175233
0.5714465132 0.7928035417 0.5337687212
0.5639109548 0.743822412 0.5218374203
0.7268674056 0.442714057 0.3325065151
0.6819680367 0.4182234921 0.3277967911
0.204402022 0.8738107947 0.4197934001
0.1921567396 0.8942195987 0.374266068
0.8480643034 0.3447517975 0.6945273007
0.8697290339 0.3281107727 0.6511978398
0.3610788408 0.5686206788 0.3290527175
0.4031523753 0.5516656724 0.3051901159
0.3541712456 0.2514992621 0.4320386825
0.3654745832 0.291688907 0.4618669346
0.3444378159 0.1397218123 0.3796037552
0.3783478288 0.1255926403 0.4153976577
0.2483594461 0.5497817828 0.5183836227
0.2009482244 0.5303149235 0.5146158435
0.8411567082 0.6223115325 0.0103613928
0.8782065371 0.5880875381 0.0182109328
0.7824421489 0.1726898804 0.7692549217
0.7394266696 0.1503971867 0.7858959465
0.0750416026 0.7802442777 0.1755157148
0.1183710635 0.7592075104 0.1930986844
0.0527489089 0.3717542152 0.0643662281
0.0301422337 0.3255989199 0.0631103017
0.553549562 0.7601494552 0.9212220164
0.5406763164 0.8009670633 0.9491663789
0.3428679079 0.9614116613 0.4712863826
0.3434958711 0.9965776006 0.4339225721
0.8618794939 0.9485384156 0.2882351094
0.9111746052 0.9444566548 0.3007943734
0.5934252253 0.1726898804 0.3315645703
0.5447580772 0.1843071996 0.3419259631
0.0781814186 0.2295205501 0.3692423624
0.0646802097 0.1802254388 0.374266068
0.1799114572 0.7997111369 0.9400609124
0.1516531131 0.7865239097 0.9808785205
0.6304750542 0.5444440956 0.7243555528
0.6062984709 0.5089641747 0.7522999152
0.3045621527 0.2301485133 0.2056579484
0.3516593928 0.2260667525 0.2257527709
0.0678200257 0.6819680367 0.4612389714
0.0640522465 0.6364407046 0.4844736098
0.2772457534 0.2163333229 0.5617130836
0.2351722189 0.1896448868 0.5497817828
0.286979183 0.1469433891 0.6041005997
0.285409275 0.1032999466 0.6311030174
0.3805457 0.6766303495 0.2295205501
0.3827435712 0.7221576816 0.2062859116
0.7152500863 0.2926308518 0.1478853339
0.7055166567 0.2549530598 0.1811673836
0.5268611259 0.0668780809 0.3183773431
0.5447580772 0.0621683569 0.3661025464
0.7293792584 0.3576250432 0.0075355584
0.7230996264 0.3780338472 0.0543188169
0.6860497975 0.91996609 0.9585858269
0.732833056 0.934095262 0.9432007284
0.8672171811 0.559829194 0.1852491444
0.8634494019 0.5962510597 0.1491412603
0.7811862225 0.5846337405 0.3365882759
0.7896637257 0.6147759741 0.377405884
0.1375239411 0.4659486954 0.9529341581
0.1623284876 0.461552953 0.9975195454
0.1183710635 0.8414706898 0.9475964708
0.1274765299 0.8907658011 0.9579578637
0.2750478822 0.7959433577 0.1105215234
0.2888630726 0.8188640146 0.1541649659
0.2835253854 0.0788093818 0.2536971333
0.2832114038 0.0326540865 0.2756758454
0.7431944488 0.7369148168 0.750102044
0.7774184433 0.7064586015 0.7271813872
0.1585607083 0.4684605482 0.467832585
0.2000062796 0.4942070395 0.452133505
0.4056642281 0.9048949732 0.3799177368
0.3698703256 0.937235078 0.3975007065
0.8684731075 0.3956168169 0.1579327451
0.827969481 0.4194794185 0.1783415492
0.8301673522 0.171433954 0.6166598637
0.8508901378 0.2182172125 0.6216835693
0.1654683036 0.5959370781 0.930955446
0.2006342428 0.6062984709 0.8951615435
0.4015824673 0.1230807875 0.5092781563
0.3858833872 0.0850890138 0.5400483532
0.8822882979 0.4530754498 0.6223115325
0.8992433043 0.5014286163 0.6216835693
0.0361078841 0.7168199943 0.0954504066
0.0147571352 0.7519859336 0.1259066219
0.4841596282 0.5686206788 0.7736506641
0.4508775786 0.5497817828 0.7397406512
0.6986090615 0.7447643568 0.4395742409
0.7384847248 0.7372287984 0.4084900625
0.5011146347 0.6951552639 0.5265471443
0.5397343716 0.6681528462 0.5064523219
0.2521272253 0.4562152658 0.3708122704
0.2640585262 0.4967188923 0.3996985777
0.6951552639 0.5777261452 0.5532355804
0.726553424 0.6135200477 0.5717604948
0.3485195768 0.7246695344 0.469402493
0.375835976 0.6866777607 0.4907532419
0.2565229678 0.7921755785 0.5921692989
0.286979183 0.7783603881 0.6311030174
0.2257527709 0.1833652548 1.0125906622
0.2279506421 0.1993783164 0.9639235141
0.3255989199 0.1083236522 0.1595026531
0.3391001287 0.1494552419 0.1868190524
0.0081635216 0.2998524286 0.3306226255
-0.0175829696 0.3299946623 0.363276712
0.7610914 0.5912273541 0.7475901912
0.7435084304 0.6132060661 0.7906056705
0.2094257277 0.1293604195 0.5761562372
0.1849351628 0.0844610506 0.5805519797
0.5880875381 0.0678200257 0.258720839
0.6226255141 0.0298282521 0.258720839
0.7488461176 0.9576438821 0.7909196521
0.7789883513 0.9504223053 0.8317372602
0.1390938491 0.6552796006 0.3846274608
0.1095795786 0.6546516374 0.3425539263
0.6741184967 0.9570159189 0.5428741876
0.667524883 0.9061508996 0.5475839116
0.5522936356 0.7488461176 0.16672423
0.534710666 0.7362868536 0.2131935069
0.913686458 0.1563628371 0.297968539
0.9623536061 0.1689221012 0.2872931646
0.3708122704 0.4628088794 0.7865239097
0.3943608905 0.444283965 0.7447643568
0.6474300606 0.4040943201 0.4854155546
0.6932713743 0.4097459889 0.5080222299
0.1321862539 0.3924770008 0.374266068
0.179283494 0.4056642281 0.3591949512
0.9629815693 0.5186976043 0.8508901378
0.9127445132 0.5290589971 0.8534019906
0.1488272787 0.9271876668 0.739112688
0.1095795786 0.8970454331 0.7529278784
0.9595277717 0.629847091 0.834249113
0.9130584948 0.6232534773 0.8141542906
0.9639235141 0.726553424 0.9702031461
0.9127445132 0.7274953688 0.9730289805
0.4571572106 0.1987503532 0.17457377
0.4496216522 0.2414518509 0.1472573707
0.3777198656 0.5114760275 0.6091243053
0.391535056 0.5146158435 0.559829194
0.9281296116 0.0615403937 0.1287324563
0.8998712675 0.1042418914 0.1265345851
0.1799114572 0.8254576282 0.3783478288
0.2091117461 0.7937454865 0.350717448
0.8913937643 0.0395616817 0.2543250965
0.9096046972 0.0634242833 0.2960846494
0.8116424378 0.818550033 0.7259254608
0.7940594681 0.7711388113 0.7165060127
-0.0028258344 0.6348707966 0.5664228076
-0.020408804 0.5890294829 0.5516656724
0.2354862005 0.4455398914 0.7799302961
0.2310904581 0.3962447801 0.7661151057
0.1193130083 0.8072466953 0.2800715878
0.1390938491 0.8019090081 0.3271688279
0.4986027819 0.7968853025 0.3818016264
0.5463279852 0.7786743697 0.3818016264
0.5943671701 0.3714402336 0.0860309586
0.559829194 0.4003265409 0.1102075418
0.187133034 0.816980125 0.1447455179
0.1384658859 0.8034789161 0.1346981067
0.8543439354 0.8948475619 0.2197871205
0.8449244874 0.9444566548 0.2276366605
0.0276303809 0.8329931866 0.2772457534
0.0759835474 0.8367609658 0.293258815
0.1686081196 0.6910735031 0.5749003108
0.1387798675 0.7287512952 0.5924832805
0.185563126 0.1701780276 0.0737856762
0.2282646237 0.1987503532 0.0769254922
0.4496216522 0.6543376558 0.0401896449
0.4354924801 0.6832239631 0.0797513266
0.3438098527 0.8392728186 0.4838456466
0.3127256743 0.8132123458 0.5152438067
0.946654526 0.4122578417 0.7865239097
0.9111746052 0.4238751609 0.7513579704
0.4722283274 0.5855756853 0.4499356338
0.4954629659 0.6248233853 0.4263870137
0.4684605482 0.7127382335 0.1400357939
0.4232471977 0.6998649879 0.1604445979
0.6493139502 0.0938804986 0.5026845427
0.6989230431 0.1048698546 0.5089641747
-0.0034537976 0.466262677 0.2433357405
0.0241765833 0.4951489843 0.2753618638
0.8304813338 0.3752080128 0.908976734
0.8298533706 0.4245031241 0.9234198876
0.6734905335 0.1632704324 0.7683129769
0.6753744231 0.1328142171 0.8094445665
0.9234198876 0.9494803605 0.6232534773
0.9711450909 0.9394329492 0.6398945022
0.7758485353 0.8336211498 0.375835976
0.8260855914 0.8238877202 0.3739520864
0.1428616283 0.6882476687 0.1529090395
0.1431756099 0.6489999686 0.1858771076
0.2458475933 0.8493202298 0.9306414644
0.2524412069 0.8031649345 0.9086627524
0.1767716412 0.2863512198 0.7077145279
0.2185311941 0.2574649126 0.7152500863
0.9984614902 0.5592012308 0.1990643348
0.9764827781 0.6053565261 0.1956105372
0.9180822004 0.740682596 0.1453734811
0.9092907156 0.7278093504 0.1943546108
0.475682125 0.3893371848 0.9413168388
0.4508775786 0.4094320073 0.9014411755
0.5406763164 0.9045809916 0.5067663035
0.5868316117 0.908976734 0.4844736098
0.6788282207 0.6935853559 0.8778925555
0.6665829382 0.6474300606 0.8961034883
0.0822631794 0.2144494333 0.1064397626
0.112405413 0.1915287764 0.1412917203
0.938804986 0.2370561085 0.3940469089
0.9557599925 0.1893309052 0.4012684857
0.6665829382 0.7510439888 0.5573173412
0.6734905335 0.7230996264 0.5146158435
1.0147885334 0.2580928758 0.2392539797
0.9843323181 0.2282646237 0.2678263054
0.6712926622 0.9943797293 0.0241765833
0.7099123991 0.9673773117 0.0040817608
0.9067788628 0.1573047819 0.8822882979
0.9504223053 0.1755157148 0.9020691387
0.6979810983 0.0540048353 0.8891958931
0.7146221231 0.1023580018 0.8942195987
0.6562215454 0.6417783918 0.358566988
0.6354987598 0.5997048573 0.3792897736
0.2731639926 0.4546453578 0.5836917957
0.2819554774 0.4405161858 0.6323589438
0.9438286916 1.029231687 0.8351910578
0.9196521084 0.9984614902 0.8681591259
0.5635969732 0.0351659393 0.5230933467
0.5588872492 3.1398160068e-04 0.5604571572
0.478821941 0.1789695124 0.1221388427
0.5014286163 0.1497692235 0.0869729034
0.3764639392 0.4957769475 0.4009545041
0.3331344783 0.4807058306 0.3783478288
0.3613928224 0.3905931112 0.9758548149
0.3450657791 0.3861973688 1.0242079814
0.8995572859 0.2376840717 0.9224779428
0.8603095859 0.2210430469 0.9513642501
0.5595152124 0.5124179723 0.7136801783
0.5102201011 0.4992307451 0.7089704543
0.8242017018 0.7020628591 0.4976608371
0.8056767873 0.7494740808 0.5036264875
0.3130396559 0.8383308738 0.2304624949
0.3268548463 0.8091305849 0.2700241766
0.536280574 0.1883889604 0.5541775252
0.5667367892 0.2179032309 0.5830638325
0.8983013595 -0.0131872272 0.0248045465
0.8543439354 0.0135012088 0.0238626017
0.4031523753 0.3541712456 0.0665640993
0.4232471977 0.3978146881 0.0847750322
0.1890169236 0.7472762096 0.3927909824
0.1783415492 0.7340889824 0.4414581306
1.007252975 0.5811799429 0.8744387579
1.019812239 0.6279632014 0.8574837515
0.5300009419 0.5745863292 0.561399102
0.536280574 0.6254513486 0.5657948444
0.9497943421 0.9196521084 0.0408176081
0.9786806493 0.91996609 0.0832051242
0.8712989419 0.9265597036 0.6398945022
0.8555998618 0.9140004396 0.5924832805
0.7309491664 0.1340701435 0.0351659393
0.7551257496 0.1755157148 0.017268988
0.2320324029 0.0307701969 0.363276712
0.2006342428 0.0323401049 0.3227730855
0.6411504286 0.0697039154 0.8377029106
0.6050425445 0.0989042042 0.8163521618
0.5887155013 0.0370498289 0.6154039373
0.5727024396 0.0263744545 0.662815159
0.3017363183 0.265000471 0.6577914534
0.2536971333 0.2477314829 0.6603033062
0.8606235675 0.3563691168 0.2197871205
0.8527740274 0.3058180791 0.2188451757
1.0075669566 0.7042607303 0.921535998
0.9893560237 0.6599893246 0.9400609124
0.6942133191 0.5149298251 0.4163396025
0.6938993375 0.4951489843 0.3689283808
0.1120914314 0.8832302427 0.4047222833
0.0885428114 0.8725548683 0.448993689
1.0091368646 0.4323526641 0.824829665
1.0154164966 0.4150836761 0.7771044617
0.290118999 0.5541775252 0.3714402336
0.291688907 0.5450720588 0.3208891959
0.4078620993 0.3717542152 0.9284435932
0.389965148 0.3331344783 0.9573299005
0.2015761876 0.9953216741 0.2653144526
0.16672423 0.9588998085 0.2565229678
0.6050425445 0.2819554774 0.2788156614
0.640836447 0.3146095639 0.261860655
0.56296901 0.3259129015 0.5946811517
0.5544915068 0.3011083551 0.5507237276
0.5827498509 0.948224434 0.1425476467
0.5573173412 0.9774247229 0.1089516154
0.2339162925 0.4684605482 0.1233947691
0.2314044397 0.4175955289 0.1183710635
0.3004803918 0.6662689566 0.7915476153
0.2942007598 0.6910735031 0.835819021
0.3651606016 0.1930986844 0.470972401
0.3858833872 0.1830512732 0.5168137147
0.826399573 0.9519922133 0.9786806493
0.8125843826 0.90426701 0.9658074037
0.5168137147 0.9017551571 0.8050488241
0.5256051995 0.9020691387 0.8555998618
0.8807183899 0.2656284342 0.466262677
0.8474363402 0.2989104838 0.4869854627
0.1070677258 0.6631291406 0.6245094037
0.1036139282 0.6166598637 0.6458601526
0.550409746 0.9422587836 0.926245722
0.5943671701 0.9676912933 0.9350372068
0.3161794719 0.2109956357 0.6891896135
0.3014223367 0.1638983956 0.6744324783
1.0091368646 0.5657948444 0.6901315583
0.9658074037 0.569248642 0.662815159
0.0197808408 0.3331344783 0.9852742629
0.0103613928 0.3535432824 0.9391189676
0.3629627304 0.2087977645 0.5761562372
0.4062921913 0.1890169236 0.5956230965
0.7648591793 0.6738045151 0.8794624635
0.7457063016 0.7177619392 0.8612515307
0.3796037552 0.924675814 0.8697290339
0.3318785519 0.9413168388 0.8609375491
0.4543313762 0.0458413137 0.4166535841
0.4744261986 0.0587145593 0.3714402336
0.7095984175 0.8044208609 0.6555935822
0.6700367358 0.821689849 0.6832239631
0.926245722 0.6304750542 0.4213633081
0.9045809916 0.6125781029 0.3786618104
0.7246695344 0.0270024177 0.6097522685
0.6970391535 -0.0084775032 0.5855756853
0.391535056 0.9080347892 0.9752268517
0.3591949512 0.9020691387 0.9359791516
0.7617193632 0.2957706678 0.4439699834
0.7899777073 0.3334484599 0.4238751609
0.659675343 0.2527551885 0.9526201765
0.6763163679 0.2201011021 0.9884140789
-0.0273163993 0.7614053816 0.4150836761
0.0235486201 0.7588935288 0.4081760809
0.3730101416 0.6169738453 0.5526076172
0.4069201545 0.6555935822 0.5529215988
0.8524600458 0.7767904801 0.0254325097
0.8085026217 0.8019090081 0.0339100129
0.8709849603 0.5579453044 0.6552796006
0.851518101 0.5554334516 0.6078683789
0.1177431003 0.006279632 1.0028572326
0.1419196835 0.0200948224 0.9598417533
0.6398945022 0.853088009 0.2788156614
0.6144619925 0.8100725297 0.2910609438
0.9507362869 0.2087977645 0.0706458602
0.9987754718 0.1912147948 0.0722157682
0.0433294609 0.0976482778 0.1764576596
-0.0056516688 0.0913686458 0.1626424692
0.1350120883 0.9802505573 0.6960972087
0.1020440202 0.9953216741 0.7322050928
0.9290715564 0.2458475933 0.2037740588
0.9249897956 0.2015761876 0.1783415492
0.7494740808 0.3780338472 0.1821093284
0.7736506641 0.4194794185 0.1645263588
0.0276303809 0.1654683036 0.9077208076
0.0357939025 0.1551069107 0.8581117147
0.0477252033 0.3579390248 0.2957706678
0.0744136394 0.3353323495 0.2584068574
0.6920154479 0.1058117994 0.2367421269
0.6866777607 0.071587805 0.1990643348
0.7836980753 0.7833840937 0.831109297
0.7538698232 0.8088166033 0.7981412289
0.6577914534 0.4116298785 0.9428867468
0.6480580238 0.3981286697 0.9915538949
0.0882288298 0.1171151371 0.7570096392
0.112405413 0.087286885 0.7230996264
0.0740996578 0.3372162391 0.9541900845
0.0963923514 0.2910609438 0.9573299005
0.0383057553 0.5962510597 0.9802505573
0.0298282521 0.6436622814 0.9981475086
0.1004741122 0.2405099061 0.8128983642
0.112405413 0.2643725078 0.7692549217
0.9585858269 0.6147759741 0.7287512952
0.9359791516 0.6461741342 0.762661308
0.9965776006 0.8964174699 0.2458475933
0.9504223053 0.9114885868 0.2624886182
0.0970203146 0.9067788628 0.6395805206
0.095136425 0.9375490596 0.6803981287
0.2518132437 0.1861910892 0.2888630726
0.2954566862 0.1943546108 0.2631165814
0.9140004396 0.7529278784 0.279129643
0.9318973908 0.7058306383 0.2888630726
-0.009419448 0.4251310873 0.7055166567
0.0411315897 0.4163396025 0.7026908223
0.1830512732 0.477252033 0.6154039373
0.1971804452 0.4471097994 0.5764702188
0.1865050708 0.7271813872 0.8116424378
0.1566768187 0.7334610192 0.853088009
0.4380043329 0.4169675657 0.7868378913
0.4854155546 0.4169675657 0.8059907689
0.5014286163 0.2797576062 0.3161794719
0.5309428867 0.2876071462 0.2750478822
0.4964049107 0.743822412 0.6157179189
0.472542309 0.7868378913 0.6015887469
0.018838896 0.0282583441 0.1836792364
-0.0153850984 -0.0084775032 0.1940406292
0.1852491444 0.7136801783 0.3347043863
0.1830512732 0.6769443311 0.2992244654
0.4267009953 0.452133505 0.1296744011
0.3824295896 0.4260730321 0.1315582907
0.1723758988 0.3434958711 0.5673647524
0.1795974756 0.2938867782 0.5789820717
0.2047160036 0.0392477001 0.0671920625
0.1915287764 0.0260604729 0.0194668592
0.3180633615 0.4643787874 0.8939056171
0.3347043863 0.5105340827 0.908976734
0.5604571572 0.5635969732 0.7570096392
0.559829194 0.5987629125 0.7943734497
0.6687808094 0.6785142391 0.4668906402
0.6270212566 0.7039467487 0.4518195234
0.1227668059 0.3171214167 0.6383245942
0.1039279098 0.3551131904 0.6094382869
0.8301673522 0.9815064837 0.629847091
0.7950014129 1.018242331 0.6245094037
0.2150773965 0.8719269051 0.7466482464
0.2436497221 0.8844861691 0.7871518729
0.4084900625 0.3557411536 0.2053439668
0.4088040441 0.3686143992 0.1557348739
0.3968727433 0.099846149 0.1733178436
0.4094320073 0.0574586329 0.1990643348
0.4929511131 0.3984426513 0.4207353449
0.5215234387 0.4408301674 0.4172815473
0.4238751609 0.0643662281 0.1161731923
0.3984426513 0.0514929825 0.0734716946
0.3563691168 0.7127382335 1.0037991774
0.3959307985 0.6803981287 1.0034851958
0.7230996264 0.1912147948 0.8942195987
0.7080285095 0.1937266476 0.845238469
0.0213507488 0.8292254074 0.1786555308
0.0615403937 0.8590536595 0.1673521932
0.4650067506 0.3230870671 0.279129643
0.4219912713 0.350717448 0.2753618638
0.5168137147 0.3469496687 0.0813212346
0.4712863826 0.3397280919 0.0590285409
0.8037928977 0.3887092216 0.7632892712
0.7755345537 0.3607648592 0.7309491664
0.0693899337 0.8031649345 0.0182109328
0.0599704857 0.7752205721 0.0599704857
0.1447455179 0.3607648592 0.2474175013
0.1877609972 0.3557411536 0.2750478822
0.545700022 0.4986027819 0.2989104838
0.553549562 0.4496216522 0.2863512198
0.6219975509 0.0310841785 0.7777324249
0.5968790229 0.0232346385 0.7334610192
0.7475901912 0.1701780276 0.3259129015
0.7843260385 0.1852491444 0.2935727966
0.0891707746 0.3350183679 0.5092781563
0.0693899337 0.3692423624 0.4766240698
0.8957895067 0.2295205501 0.0351659393
0.9127445132 0.18242331 0.0241765833
0.4913812051 0.4565292474 0.2474175013
0.5193255675 0.4147696945 0.2367421269
0.0427014977 0.5620270652 0.1422336651
0.0505510377 0.5124179723 0.1516531131
0.0383057553 0.9865301893 0.9896700053
0.0069075952 0.9523061949 1.0116487174
0.3011083551 -0.0087914848 0.1739458068
0.3067600239 0.0342239945 0.2009482244
0.8160381802 0.6590473798 0.3296806807
0.8166661434 0.7033187855 0.3551131904
0.9102326604 0.9510502685 0.19027285
0.90426701 1.0019152878 0.1874470156
0.8059907689 0.7381707432 0.2527551885
0.8320512418 0.743822412 0.296398631
0.7956293761 0.9736569437 0.6960972087
0.7466482464 0.9683192565 0.7099123991
0.445853873 0.0719017866 0.8537159722
0.3949888537 0.0759835474 0.8603095859
0.2800715878 0.5978209677 0.7896637257
0.2700241766 0.5931112437 0.8399007818
0.7450783384 0.757951584 0.6320449622
0.7334610192 0.7425664856 0.6794561839
0.7811862225 0.3387861471 0.9259317404
0.8059907689 0.3014223367 0.9014411755
0.1566768187 0.72969324 0.2646864894
0.1438035731 0.7177619392 0.2166473045
0.2643725078 0.6505698766 0.7340889824
0.3004803918 0.6154039373 0.7246695344
0.3485195768 0.4254450689 0.5061383403
0.3055040975 0.4223052529 0.4781939778
0.0348519577 0.0034537976 0.4310967377
0.0160130616 0.0508650193 0.4263870137
0.536280574 0.8019090081 0.5852617037
0.5604571572 0.8464943954 0.5915413357
0.7136801783 0.4455398914 0.1460014443
0.6741184967 0.4634368426 0.1189990267
0.7833840937 0.3927909824 0.3877672768
0.7723947377 0.3582530064 0.3513454112
0.9155703476 0.4467958178 0.8540299538
0.8882539483 0.4166535841 0.8854281139
0.7692549217 0.4467958178 0.4398882226
0.7293792584 0.4257590505 0.4157116393
0.0854029954 0.1956105372 0.7645451977
0.0395616817 0.1733178436 0.7698828849
0.2401959245 0.3026782631 0.4511915602
0.2354862005 0.2872931646 0.4025244121
0.4731702722 0.573958366 0.5271751075
0.4260730321 0.5909133725 0.5155577883
0.9610976797 0.7011209143 0.4527614682
0.9896700053 0.6734905335 0.4207353449
0.7642312161 0.4546453578 0.9510502685
0.7868378913 0.4445979466 0.9959496374
0.851518101 0.1915287764 0.3962447801
0.8662752363 0.1434895915 0.4066061729
0.7771044617 0.4995447267 0.3764639392
0.7902916889 0.5447580772 0.3971867249
0.4841596282 0.442714057 0.8446105058
0.5309428867 0.4398882226 0.8653332915
0.2113096173 0.0207227856 0.6546516374
0.2169612861 0.0640522465 0.6816540551
0.2188451757 0.4580991554 0.8901378379
0.2615466734 0.4336085905 0.8760086659
0.113975321 0.1004741122 0.0580865961
0.0970203146 0.1466294075 0.0712738234
0.5855756853 0.5265471443 0.3642186568
0.636126723 0.5325127948 0.3582530064
0.834249113 0.6681528462 0.2439637037
0.8844861691 0.6634431222 0.2354862005
0.176143678 0.1224528243 0.1673521932
0.1833652548 0.1617005243 0.199692298
0.4791359226 0.6709786806 0.8235737386
0.5127319539 0.7080285095 0.834249113
0.7243555528 0.8157241986 0.0175829696
0.7551257496 0.7796163145 0.0367358473
0.7843260385 0.849948193 0.2219849917
0.7519859336 0.8631354203 0.1846211812
0.1233947691 0.3786618104 0.5413042796
0.1400357939 0.4078620993 0.5799240165
0.0436434425 0.3202612327 0.8694150523
0.090426701 0.3221451223 0.8904518195
0.6311030174 0.3720681968 0.2985965022
0.6226255141 0.3943608905 0.3438098527
0.9234198876 0.3014223367 0.3921630192
0.9253037772 0.350717448 0.4066061729
0.3582530064 0.838958837 0.0615403937
0.3412979999 0.8210618858 0.106125781
0.2860372382 0.940374894 0.4565292474
0.2847813118 0.8891958931 0.4593550818
0.6866777607 0.6122641213 0.4690885114
0.7284373136 0.6402084838 0.4580991554
0.1409777387 0.1428616283 0.2458475933
0.1205689347 0.17457377 0.2803855694
0.2436497221 0.4141417313 0.9416308204
0.2907469622 0.4106879337 0.9617256429
0.6201136613 0.1896448868 0.7287512952
0.669094791 0.1968664636 0.7155640679
0.3183773431 0.0270024177 0.5478978932
0.3249709567 0.0580865961 0.5880875381
0.7639172345 0.6015887469 0.1387798675
0.7918615969 0.5752142924 0.1726898804
0.9689472197 0.1199409715 0.6395805206
0.9378630412 0.0995321674 0.6041005997
0.0452133505 0.0408176081 0.3626487488
0.0599704857 0.0178969512 0.3193192879
0.4546453578 0.2295205501 0.3582530064
0.4480517442 0.2797576062 0.3654745832
0.9808785205 0.2643725078 0.1036139282
0.9422587836 0.2684542686 0.1368959779
0.4684605482 0.5946811517 0.8895098747
0.4668906402 0.54726993 0.8697290339
0.8970454331 0.0750416026 0.4031523753
0.9334672988 0.1111494866 0.4050362649
0.7836980753 0.7227856448 0.2025181324
0.756381676 0.6876197055 0.2276366605
0.3818016264 0.5296869603 0.1843071996
0.3409840183 0.5001726899 0.1946685924
0.6741184967 0.6122641213 0.1569908003
0.6681528462 0.654965619 0.1290464379
0.0734716946 0.7384847248 0.8885679299
0.0329680681 0.7337750008 0.8571697699
0.3547992088 1.0110207542 1.0000313982
0.3212031775 0.9724010173 0.9953216741
0.4270149769 0.8402147634 0.7880938177
0.4260730321 0.8593676411 0.740682596
0.2675123238 0.4094320073 0.4292128481
0.2662563974 0.358566988 0.4348645169
0.115545229 0.8540299538 0.5092781563
0.0675060441 0.8367609658 0.5152438067
0.4577851738 0.5051963955 0.2719080662
0.4493076706 0.4841596282 0.3177493799
0.6144619925 0.4323526641 0.0210367672
0.6333008886 0.4402022042 0.0957643882
0.6901315583 0.4241891425 0.0430154793
0.636126723 0.3686143992 0.0602844673
0.1299883827 0.257150931 0.2533831517
0.0615403937 0.2828974222 0.2254387893
0.070017897 0.2069138748 0.2361141637
0.1120914314 0.2436497221 0.1799114572
0.4596690634 0.8951615435 0.4923231499
0.4424000754 0.8769506107 0.5683066972
0.4565292474 0.9513642501 0.5482118748
0.5143018619 0.8907658011 0.5507237276
0.9488523972 0.2690822318 0.9281296116
1.000973343 0.282269459 0.8691010707
0.9378630412 0.2361141637 0.8574837515
0.9934377845 0.2103676725 0.9033250652
0.1742597884 0.8458664322 0.5927972621
0.196552482 0.8006530817 0.6524537662
0.2087977645 0.7742786273 0.5792960533
0.1356400515 0.7761625169 0.6113221765
0.6709786806 0.0671920625 0.9752268517
0.6000188389 0.0945084618 0.9811925021
0.6238814405 0.0342239945 1.030801595
0.6116361581 0.0226066752 0.9545040661
0.7092844359 0.7369148168 0.7824421489
0.7152500863 0.759521492 0.8565418067
0.6508838582 0.7237275896 0.8329931866
0.664385067 0.7968853025 0.8110144746
0.625137367 0.9061508996 0.3934189456
0.6989230431 0.9296995196 0.3861973688
0.6546516374 0.9623536061 0.4424000754
0.6436622814 0.9808785205 0.3654745832
0.7833840937 -0.0097334296 0.536280574
0.8207479042 0.0021978712 0.467832585
0.8081886401 0.0631103017 0.5139878803
0.746962228 0.0263744545 0.4766240698
0.2128795253 0.4860435178 0.2389399981
0.2329743477 0.55511947 0.2091117461
0.2540111149 0.5369085372 0.283839367
0.179283494 0.5516656724 0.265000471
0.6405224654 0.4885553707 0.9551320293
0.7127382335 0.4602970266 0.9438286916
0.6857358159 0.5193255675 0.8992433043
0.6577914534 0.4483657258 0.8885679299
0.1522810763 0.2499293541 0.5874595749
0.1397218123 0.1940406292 0.643976263
0.0854029954 0.2508712989 0.626707275
0.1510251499 0.272850011 0.6609312694
0.0932525354 0.4989167635 0.8954755251
0.0185249144 0.5246632547 0.8873120035
0.0351659393 0.4530754498 0.8659612547
0.0634242833 0.5155577883 0.823259757
0.2599767654 0.6433482998 0.1001601306
0.7240415712 0.9510502685 0.4719143458
1.0081949198 0.6609312694 0.6665829382
0.5055103771 0.2288925869 0.8876259851
0.7114823071 0.4395742409 0.8298533706
0.916826274 0.9114885868 0.842098653
0.7601494552 0.9146284028 0.566108826
0.6270212566 0.176143678 0.4389462777
0.820119941 0.1180570819 0.8461804138
0.099846149 0.4339225721 0.2992244654
0.7689409401 0.2841533486 0.0656221545
0.3328204967 0.8160381802 0.7218437
0.2310904581 0.3893371848 0.0417595529
0.0037677792 0.2719080662 0.5981349493
0.5271751075 0.0229206568 0.2056579484
0.1617005243 0.3811736632 0.9428867468
0.9256177588 0.3340764231 0.290118999
0.3447517975 0.6176018085 0.1525950579
0.4938930579 0.8973594147 0.4223052529
0.1541649659 0.185563126 0.7205877736
0.5657948444 0.2502433357 0.2549530598
0.7026908223 0.94351471 0.7761625169
0.2009482244 0.3155515087 0.1343841251
0.3359603127 0.5949951333 0.5899714277
0.1375239411 0.8753807027 0.0690759521
0.7237275896 0.8577977331 0.1102075418
0.4562152658 0.8596816227 0.2464755565
0.0963923514 0.3039341895 0.734402964
0.7981412289 0.5683066972 0.2640585262
0.823259757 0.0587145593 0.7121102703
0.2778737166 0.907406826 0.3723821784
0.1189990267 0.7705108481 0.8734968131
0.9221639612 0.8640773651 0.1654683036
0.0461552953 0.0323401049 0.7642312161
0.5017425979 0.1604445979 0.3504034664
0.8775785739 0.2430217589 0.2866652014
0.7174479575 0.7526138968 0.299538447
0.1598166347 0.2496153725 0.8741247763
0.2100536909 0.7246695344 0.6653270118
0.3466356871 0.8267135546 0.8351910578
0.8292254074 0.1629564508 0.2511852805
0.6687808094 0.3092718767 0.9516782317
0.6879336871 0.1032999466 0.0549467801
0.8414706898 0.3902791296 0.5544915068
0.0502370561 0.9673773117 0.474112217
0.7114823071 0.1670382116 0.4405161858
0.1303023643 0.569248642 0.6546516374
0.1208829163 0.6618732142 0.7513579704
0.9177682188 0.9724010173 0.7212157368
0.6741184967 0.0602844673 0.1525950579
0.9020691387 0.163584414 0.6926434111
0.2769317718 0.1544789475 0.8395868002
0.1158592107 0.0876008666 0.6668969198
0.1510251499 0.7271813872 0.4863574995
0.8577977331 0.8869980219 0.4326666457
0.8355050394 0.0270024177 0.3447517975
0.0879148482 0.9733429621 0.0740996578
0.2097397093 0.1073817074 0.391535056
0.556689378 0.0781814186 0.9070928444
0.20597193 0.8923357091 0.0244905649
0.0087914848 0.1805394204 0.1510251499
0.5570033596 0.8935916355 0.3579390248
0.2850952934 0.0719017866 0.0819491978
0.7774184433 0.5868316117 0.0709598418
0.7444503752 0.6738045151 0.5635969732
0.4480517442 0.169864046 0.9871581525
0.7805582593 0.5343966844 0.0100474112
0.8860560771 0.8144682722 0.9196521084
0.734402964 0.2047160036 0.1023580018
0.9300135012 0.7300072216 0.4907532419
0.3212031775 0.3130396559 0.1990643348
0.6719206255 0.5959370781 0.8662752363
0.5073942667 0.9924958397 0.7946874313
0.277559735 0.2109956357 0.1186850451
0.4191654369 0.8750667211 0.3224591039
0.2879211278 0.824829665 0.3887092216
6.2796320136e-04 0.3450657791 0.4502496154
0.7149361047 0.4945210211 0.7585795472
0.6012747653 0.2763038086 0.5205814939
0.6474300606 0.6929573927 0.6511978398
0.6511978398 0.2122515621 0.185563126
0.6301610726 0.1522810763 0.2926308518
0.7237275896 0.816980125 0.7522999152
0.1968664636 0.9485384156 0.168294138
0.382115608 0.6716066439 0.8486922666
0.2348582373 0.4361204433 0.5328267764
0.453703413 0.8552858802 0.8505761562
0.7400546328 0.0552607617 0.7416245408
0.0891707746 0.7011209143 0.0128732456
0.1083236522 0.6176018085 0.9171402556
0.3563691168 0.3296806807 0.0806932714
0.3846274608 0.5727024396 0.2197871205
0.7689409401 0.4430280386 0.2992244654
0.7074005463 0.56296901 0.3114697479
0.2675123238 0.3186913247 0.91211655
0.7918615969 0.7256114792 0.4075481177
0.3431818895 0.9567019373 0.3001664102
0.4728562906 0.4395742409 0.5705045684
0.6420923734 0.5592012308 0.477252033
0.7965713209 0.115545229 0.9281296116
0.2025181324 0.1717479356 0.3334484599
0.5482118748 0.4543313762 0.1032999466
0.2386260165 0.8285974442 0.4518195234
0.2229269365 0.6964111903 0.5827498509
0.4273289585 0.290118999 0.6920154479
0.4062921913 0.2474175013 0.2662563974
0.9588998085 0.4737982354 0.9406888756
0.0150711168 0.2709661214 0.7479041728
0.2310904581 0.0131872272 0.7836980753
0.2398819429 0.7877798361 0.3007943734
0.8063047505 0.4668906402 0.1742597884
0.4204213633 0.3626487488 0.6511978398
0.5450720588 0.5212094571 0.1623284876
0.1773996044 0.826399573 0.7271813872
0.3365882759 1.0000313982 0.9083487708
0.7683129769 0.353857264 0.6015887469
0.9915538949 0.7764764985 0.2891770542
0.8031649345 0.6320449622 0.5039404691
0.0540048353 0.9296995196 0.9030110836
0.0197808408 0.286979183 0.021978712
0.6041005997 0.5400483532 0.8565418067
0.3105278031 0.375835976 0.2574649126
0.3431818895 0.9275016484 0.7340889824
0.5846337405 0.637696631 0.8490062482
0.6037866181 0.929385538 0.6160319005
0.8672171811 0.0916826274 0.9695751829
0.3394141103 0.2474175013 0.070017897
0.7011209143 0.6618732142 0.3296806807
0.6025306917 0.3092718767 0.1529090395
0.3303086439 0.4106879337 0.1064397626
0.0238626017 0.7566956576 0.8044208609
0.2687682502 0.640836447 0.3359603127
0.1036139282 0.4992307451 0.367986436
0.2119375805 0.9133724764 0.6163458821
0.0229206568 0.2213570285 0.5315708499
0.6521397846 0.5968790229 0.2637445446
0.4797638858 0.0279443625 0.5064523219
0.453703413 0.645546171 0.907406826
0.91996609 0.3529153192 0.0182109328
0.8772645923 0.8329931866 0.5912273541
0.9859022261 0.3284247543 0.6967251719
0.9664353669 0.9786806493 0.3124116927
0.6697227542 0.1956105372 0.5428741876
0.3045621527 0.4872994443 0.2354862005
0.3516593928 0.017268988 0.7786743697
0.9821344469 0.8738107947 0.5249772363
0.0562027065 0.082577161 0.9378630412
0.4028383937 0.4169675657 0.4935790763
0.6772583127 0.9124305316 0.6982950799
0.9281296116 0.740682596 0.0712738234
0.1538509843 0.5114760275 0.7325190744
0.0822631794 0.2656284342 0.3277967911
0.5840057773 0.8125843826 0.8188640146
0.1799114572 0.9513642501 0.6945273007
0.0737856762 0.2386260165 0.8675311627
0.6932713743 0.5218374203 0.0229206568
0.0540048353 0.6942133191 0.1968664636
0.9840183365 0.6829099815 0.5846337405
0.8063047505 0.9441426732 0.0756695658
0.5805519797 0.4128858049 0.7074005463
0.187133034 0.5136738987 0.3431818895
0.7004929511 0.1642123772 0.2376840717
0.4916951867 0.9692612013 0.3861973688
0.1372099595 0.1054978178 0.4728562906
0.4251310873 0.932525354 0.7658011241
0.1419196835 0.2116235989 0.447423781
0.1799114572 0.6351847782 0.4260730321
0.3356463311 0.2810135326 0.3017363183
0.7774184433 0.0153850984 0.0433294609
0.4596690634 0.3048761343 0.4734842538
0.3610788408 0.0106753744 0.6898175767
0.7639172345 0.0612264121 0.5965650413
0.3243429935 0.2232409181 0.9902979685
0.8056767873 0.3177493799 0.5268611259
0.8838582059 0.9598417533 0.9023831203
0.4618669346 0.1566768187 0.9020691387
0.014129172 0.7714527929 0.2040880404
0.8945335803 0.7727087193 0.2345442557
0.0357939025 0.5136738987 0.6832239631
0.8097585481 0.8637633835 0.932525354
0.5902854093 0.1692360828 0.999403435
0.9523061949 0.849948193 0.3683004176
0.8700430155 0.5949951333 0.7899777073
0.3833715344 0.7717667745 0.2084837829
0.5435021508 0.8895098747 0.2458475933
0.7268674056 0.3802317184 0.7086564727
0.7042607303 0.1215108795 0.6009607837
0.6970391535 0.6634431222 0.2379980533
0.853088009 0.810700493 0.1259066219
0.8116424378 0.9799365757 0.2703381582
0.1205689347 0.9026971019 0.1626424692
0.7811862225 0.1943546108 0.5328267764
0.6427203366 0.5924832805 0.0593425225
0.647116079 0.7993971553 0.5805519797
0.4201073817 0.7014348959 0.5975069861
0.5570033596 0.9830763917 0.001569908
0.9155703476 0.8097585481 0.5224653835
0.1114634682 0.5051963955 0.1017300386
0.5620270652 0.1927847028 0.7086564727
0.9780526861 0.9614116613 0.5296869603
0.5500957644 0.2295205501 0.9529341581
0.8571697699 0.9344092436 0.7645451977
0.2411378693 0.1111494866 0.2430217589
0.8904518195 0.258720839 0.3670444912
0.7413105592 0.1215108795 0.1277905115
0.3199472511 0.4810198122 0.7102263807
0.275989827 0.6938993375 0.3996985777
0.3259129015 0.5975069861 0.6816540551
0.2624886182 0.8210618858 0.020408804
0.3720681968 0.1450594995 0.7419385224
0.6728625703 0.8103865114 0.9724010173
0.8778925555 0.8059907689 0.4455398914
0.0025118528 0.8939056171 0.6562215454
0.3372162391 0.4982888003 0.7993971553
0.6197996797 0.2766177902 0.7431944488
0.56296901 0.9940657477 0.7030048039
0.5686206788 0.4722283274 0.3890232032
0.0414455713 0.8464943954 0.0084775032
0.4194794185 0.7984552105 0.9036390468
0.750102044 0.8731828315 0.3466356871
0.6125781029 0.4555873026 0.5651668812
0.0408176081 0.4376903513 0.4006405225
0.5105340827 0.3626487488 0.7252974976
0.4502496154 0.4822757386 0.480391849
0.115545229 0.5887155013 0.1114634682
0.2863512198 0.1350120883 0.3629627304
0.1510251499 0.6901315583 0.9384910044
0.5168137147 0.731263148 0.7322050928
0.9563879557 0.8863700587 0.7287512952
0.458413137 0.0150711168 0.926245722
0.0725297498 0.6480580238 0.8383308738
0.6474300606 0.8615655123 0.5143018619
0.1299883827 0.5651668812 0.8345630946
0.4106879337 0.9535621213 0.6166598637
0.8709849603 0.113975321 0.3180633615
0.6942133191 0.7811862225 0.1368959779
0.8320512418 0.1193130083 0.5987629125
0.3422399447 0.8103865114 0.3193192879
0.5171276963 0.2354862005 0.478821941
0.930955446 0.3199472511 0.6307890358
0.3095858583 0.2624886182 0.537850482
0.1868190524 0.6248233853 0.077867437
0.5061383403 0.6945273007 0.4072341361
0.550409746 0.1271625483 0.2336023109
0.6342428334 0.5033125059 0.6351847782
0.9381770228 0.6571634902 0.0697039154
0.5262331627 0.3717542152 0.3431818895
0.4078620993 0.7155640679 0.9070928444
0.6891896135 0.93566517 0.2967126126
0.3321925335 0.5199535307 0.6383245942
0.3670444912 0.3547992088 0.4511915602
0.6797701655 0.7001789695 0.0053376872
0.854657917 0.734402964 0.9846462997
0.2577788942 0.9570159189 0.0081635216
0.3384721655 0.2332883293 0.3764639392
0.2533831517 0.2624886182 0.1811673836
0.9702031461 0.4480517442 0.3513454112
0.1560488555 0.288549091 0.374266068
0.8584256963 0.8599956043 0.8088166033
0.2489874093 0.670664699 0.1726898804
0.6609312694 0.3381581839 0.2204150837
0.8832302427 0.4640648058 0.4577851738
0.9406888756 0.1532230211 0.9849602813
0.0634242833 0.734402964 0.4872994443
0.1026719834 0.5617130836 0.4964049107
0.7717667745 0.7306351848 0.0210367672
0.2888630726 0.9579578637 0.7965713209
0.9143144212 0.6351847782 0.3277967911
0.282269459 0.9102326604 0.9243618324
0.3058180791 0.8851141323 0.188702942
0.7749065905 0.0420735345 0.2197871205
0.19027285 0.9086627524 0.4876134259
0.095136425 0.4122578417 0.6929573927
0.6260793118 0.7441363936 0.3500894848
0.6279632014 0.4069201545 0.1786555308
0.355427172 0.757951584 0.7786743697
0.7030048039 0.4986027819 0.469402493
0.3736381048 0.4075481177 0.5896574461
0.4493076706 0.7789883513 0.2857232566
0.7488461176 0.2354862005 0.7284373136
0.8675311627 0.662815159 0.1246506955
0.4263870137 0.9366071148 0.0248045465
0.2628025998 0.0719017866 0.8493202298
0.4135137681 0.2731639926 0.7727087193
0.810700493 0.669094791 0.6687808094
0.383685516 0.6207416245 0.4298408113
0.5008006531 0.8747527395 0.6339288518
0.6047285629 0.6285911646 0.5001726899
0.837388929 0.7576376024 0.8753807027
0.7639172345 0.9736569437 0.3444378159
0.7723947377 0.6000188389 0.6954692455
0.8703569971 0.8659612547 0.3526013376
0.5730164212 0.3174353983 0.8012810449
0.9510502685 0.4113158969 0.2722220478
0.5350246476 0.8022229897 0.6847938711
0.8929636723 0.2493013909 0.6279632014
0.9890420421 0.3485195768 0.5686206788
0.5679927156 0.8213758674 0.0533768721
0.9045809916 0.3419259631 0.9353511884
0.0948224434 0.7673710321 0.6822820183
0.377405884 0.1054978178 0.659675343
0.2037740588 0.6750604415 0.7325190744
0.1083236522 0.632986907 0.2929448334
0.6097522685 0.2684542686 0.0775534554
0.2326603661 0.1833652548 0.7387987064
0.2339162925 0.2923168702 0.5042544507
0.0455273321 0.7124242519 0.7262394424
0.8223178122 0.0907406826 0.0502370561
0.1535370027 0.0640522465 0.840528745
0.2486734277 0.5365945556 0.9545040661
0.1142893026 0.8951615435 0.5821218877
0.2703381582 0.7450783384 0.2103676725
0.7209017552 0.2992244654 0.8643913467
0.085716977 0.3824295896 0.0229206568
0.5921692989 0.6775722943 0.3083299319
0.0166410248 0.837388929 0.5934252253
0.7601494552 0.3356463311 0.2157053597
0.8103865114 0.5953091149 0.4282709033
0.8866840403 0.4194794185 0.085716977
0.4354924801 0.7168199943 0.7519859336
0.4354924801 0.1711199724 0.6461741342
0.5840057773 0.6719206255 0.4323526641
0.8430405978 0.8455524506 0.2580928758
0.4464818362 0.3325065151 0.3849414424
0.1268485667 0.0584005777 0.0901127194
0.5438161324 0.3949888537 0.5259191811
0.1915287764 0.1817953468 0.826399573
0.2970265942 0.2954566862 0.7538698232
0.0037677792 0.1158592107 0.7262394424
0.4606110082 0.9702031461 0.2810135326
0.3645326384 0.5905993909 0.8502621746
0.3613928224 0.5136738987 0.5133599171
0.9811925021 0.0744136394 0.8235737386
0.5560614148 0.5862036485 0.91996609
0.461552953 0.0910546642 0.5874595749
0.0577726145 0.7168199943 0.2954566862
0.2763038086 0.7821281673 0.8618794939
0.8577977331 0.7497880624 0.7912336337
0.7607774184 0.448993689 0.6778862759
0.75324186 0.2414518509 0.4606110082
0.7155640679 0.6216835693 0.0200948224
0.0816352162 0.5592012308 0.2417658325
0.2967126126 0.5705045684 0.4910672235
0.3152375271 0.7384847248 0.0376777921
0.9705171277 0.0313981601 0.6744324783
0.8408427266 0.6590473798 0.9554460109
0.9397469308 0.2715940846 0.7899777073
0.7350309272 0.1720619172 0.669094791
0.8687870891 0.371126252 0.3375302207
0.6091243053 0.3880812584 0.3953028353
0.6358127414 0.8455524506 0.1259066219
0.9821344469 0.3786618104 0.8948475619
0.4938930579 0.5124179723 0.2288925869
0.0229206568 0.0467832585 0.0832051242
0.1598166347 0.2992244654 0.4684605482
0.2106816541 0.7723947377 0.7827561305
0.3472636504 0.827969481 0.0119313008
0.8722408867 0.1921567396 0.818550033
0.003139816 0.8606235675 0.4367484065
0.3284247543 0.6917014663 0.632986907
0.3268548463 0.3337624415 0.5890294829
0.9799365757 0.1378379227 0.3909070928
0.3748940312 0.9366071148 0.5139878803
0.6088103237 0.7510439888 0.088856793
0.2568369494 0.3777198656 0.1387798675
0.1422336651 0.1353260699 0.8851141323
0.1959245188 0.6358127414 0.5080222299
0.196552482 0.938804986 0.3412979999
0.0229206568 0.843668561 0.7604634368
0.4106879337 0.16672423 0.8150962354
0.8150962354 0.8854281139 0.1394078307
0.7143081415 0.7102263807 0.0945084618
0.9472824892 0.5212094571 0.1400357939
0.4722283274 0.0103613928 0.6317309806
0.8888819115 0.8728688499 0.0207227856
0.3265408647 0.8725548683 0.6003328205
0.7607774184 0.6398945022 0.929385538
0.8568557883 0.4574711922 0.3149235455
0.0847750322 0.9767967597 0.1648403404
0.930955446 0.1434895915 0.7664290873
0.9595277717 0.7733366825 0.7161920311
0.8841721875 0.5158717699 0.3799177368
0.5325127948 0.1733178436 0.4288988665
0.168294138 0.551979654 0.4232471977
0.0847750322 0.0144431536 0.8848001507
0.8085026217 0.1629564508 0.1645263588
0.1896448868 0.5256051995 0.0791233634
0.7818141857 0.8973594147 0.8581117147
0.1717479356 0.916826274 0.8669031995
0.9545040661 0.1381519043 0.2025181324
0.9551320293 0.0693899337 0.9284435932
0.2467895381 0.8967314515 0.8430405978
0.3865113504 0.9234198876 0.093566517
0.2191591573 0.361706804 0.353857264
0.7482181544 0.5089641747 0.2427077773
0.3020502999 0.1149172658 0.4954629659
0.4006405225 0.7497880624 0.6665829382
0.5114760275 0.1309303275 0.0298282521
0.1400357939 0.3287387359 0.1937266476
0.2631165814 0.5130459355 0.1463154259
0.6866777607 0.2766177902 0.5406763164
0.448993689 0.4668906402 0.3683004176
0.4226192345 0.7959433577 0.9865301893
0.7033187855 0.8813463531 0.8490062482
0.4408301674 0.6489999686 0.7934315049
0.7736506641 0.2706521398 0.5937392069
0.6722346071 0.00784954 0.8995572859
0.2606047286 0.5494678012 0.4150836761
0.3676724544 0.1529090395 0.9563879557
0.6882476687 0.8734968131 0.2408238877
0.188702942 0.6188577349 0.3077019687
0.2091117461 0.4734842538 0.0144431536
0.5968790229 0.7786743697 0.4282709033
0.7833840937 0.8072466953 0.4822757386
0.2000062796 0.3469496687 0.7990831737
0.2279506421 0.4449119282 0.3130396559
0.5384784452 0.0960783698 0.1607585795
0.4320386825 0.4471097994 0.8596816227
0.5767842004 0.7102263807 0.9359791516
0.7268674056 0.5381644636 0.645546171
0.4675186034 0.6154039373 0.9943797293
0.5136738987 0.5987629125 0.1281044931
0.8022229897 0.2536971333 0.8769506107
0.4323526641 0.9654934221 0.8621934755
0.3588809696 0.4511915602 0.2907469622
0.810700493 0.1535370027 0.7011209143
0.5607711388 0.7331470376 0.8072466953
0.5105340827 0.1001601306 0.7205877736
0.4298408113 0.5256051995 0.835819021
0.3296806807 0.4125718233 0.8860560771
0.6179157901 0.8135263274 0.7061446199
0.0492951113 0.1422336651 0.3372162391
0.937235078 0.5080222299 0.7488461176
0.2395679613 0.573958366 0.6788282207
0.107695689 0.4530754498 0.4728562906
0.3092718767 0.5428741876 0.0053376872
0.1321862539 0.4841596282 0.2423937957
0.6800841471 0.2125655437 0.0398756633
0.7441363936 0.2653144526 0.3277967911
0.9601557349 0.537850482 0.3397280919
0.070017897 0.5036264875 0.0273163993
0.0923105906 0.4687745298 0.6248233853
0.7871518729 0.8804044083 0.740682596
0.8399007818 0.3720681968 0.0339100129
0.7683129769 0.0627963201 0.3943608905
0.258720839 0.4235611793 0.6756884047
0.0474112217 0.5343966844 0.3155515087
0.8179220698 0.6725485887 0.7811862225
0.1491412603 0.5981349493 0.196552482
0.4580991554 0.5152438067 0.7014348959
0.5215234387 0.7278093504 0.2954566862
0.0709598418 0.5541775252 0.9541900845
0.8750667211 0.5431881692 0.8913937643
0.3500894848 0.7755345537 0.5497817828
0.2238688813 0.7730227009 0.0835191058
0.5733304028 0.2248108261 0.8044208609
0.0637382649 0.3654745832 0.1645263588
0.8254576282 0.4354924801 0.8135263274
0.9730289805 0.4847875914 0.450563597
0.8273415178 0.0216647304 0.9300135012
0.0816352162 0.5698766052 0.7526138968
0.0725297498 0.7896637257 0.5548054884
0.3620207856 0.2653144526 0.6395805206
0.6716066439 0.575528274 0.7008069327
0.4885553707 0.8370749474 0.090426701
0.7535558416 0.0596565041 0.9796225941
0.8951615435 0.8116424378 0.6851078527
0.266570379 0.9997174166 0.537850482
0.0084775032 0.5579453044 0.0806932714
0.2160193413 0.0348519577 0.1265345851
0.2069138748 0.9984614902 0.6041005997
0.283839367 0.6552796006 0.5259191811
0.9237338692 0.6154039373 0.9149423844
0.4650067506 0.2913749254 0.1400357939
0.556689378 0.0938804986 0.8034789161
0.2800715878 0.113975321 0.9598417533
0.5745863292 0.2574649126 0.6446042262
0.1629564508 0.8113284562 0.5080222299
0.5541775252 0.0659361361 0.0678200257
0.6166598637 0.113975321 0.1070677258
0.2722220478 0.91996609 0.2524412069
0.0562027065 0.662815159 0.0803792898
0.012559264 0.1274765299 0.0313981601
0.9064648812 0.0138151904 0.4062921913
0.3987566329 0.4464818362 0.6835379447
0.2166473045 0.854657917 0.2609187102
0.9036390468 0.5020565795 0.0706458602
0.4113158969 0.3387861471 0.8402147634
0.5698766052 0.5293729787 0.9862162077
0.099846149 0.4122578417 0.9001852491
0.4320386825 0.6882476687 0.4515055418
0.20597193 0.0386197369 0.4898112971
0.1064397626 0.1789695124 0.9786806493
0.5397343716 0.1233947691 0.6414644102
0.8204339226 0.2433357405 0.7679989953
0.3447517975 0.0580865961 0.8502621746
0.5858896669 0.2967126126 0.9805645389
0.5215234387 0.1390938491 0.561399102
0.4207353449 0.8063047505 0.5896574461
0.2358001821 0.4044083017 0.2166473045
0.9265597036 0.5570033596 0.5526076172
0.3739520864 3.1398160068e-04 0.3830575528
0.5136738987 0.2439637037 0.0489811297
0.188702942 0.2141354517 0.2153913781
0.0411315897 0.5020565795 0.5086501931
0.5595152124 0.3205752143 0.8895098747
0.7645451977 0.1475713523 0.3799177368
0.7369148168 0.8119564194 0.55511947
0.0659361361 0.7315771296 0.378975792
0.0897987378 0.2891770542 0.5469559484
0.4935790763 0.0492951113 0.8603095859
0.7092844359 0.9275016484 0.1692360828
0.1912147948 0.6756884047 0.0147571352
0.7585795472 0.5548054884 0.9290715564
0.4147696945 0.5833778141 0.1174291187
0.3959307985 0.1764576596 0.0860309586
0.463122861 0.1491412603 0.2147634149
0.0615403937 0.0307701969 0.0100474112
0.6389525574 0.1861910892 0.6238814405
0.6656409934 0.9811925021 0.1095795786
0.0784954002 0.1500832051 0.5896574461
0.2549530598 0.0301422337 0.9303274828
0.1325002355 0.8540299538 0.2436497221
0.845238469 0.5460140036 0.7077145279
0.945084618 0.8697290339 0.9083487708
0.0687619705 0.2703381582 0.1133473578
0.1384658859 0.0389337185 0.1711199724
0.572388458 0.5635969732 0.2825834406
0.5208954755 0.856227825 0.7683129769
0.3566830984 0.0518069641 0.0285723257
0.6367546862 0.7906056705 0.9020691387
0.9209080348 0.5761562372 0.2709661214
0.9014411755 0.648685987 0.6103802317
0.1827372916 0.1211968979 0.1051838362
0.0678200257 0.9771107413 0.5620270652
0.7318911112 0.2888630726 0.6618732142
0.3350183679 0.7209017552 0.1262206035
0.4367484065 0.9102326604 0.6838519263
0.6238814405 0.1905868316 0.8612515307
0.5478978932 0.8634494019 0.8841721875
0.4257590505 0.8191779962 0.1516531131
0.5312568683 0.5868316117 0.0458413137
0.6100662501 0.8976733963 0.0577726145
0.5048824139 0.6157179189 0.3020502999
0.1259066219 0.9353511884 0.288549091
0.0144431536 0.2514992621 0.4549593394
0.4894973155 0.2489874093 0.656535527
0.0514929825 0.9818204653 0.2794436246
0.7632892712 0.3733241232 0.8496342114
0.6395805206 0.1252786587 0.3730101416
0.2659424158 0.9337812804 0.1262206035
0.6747464599 0.0200948224 0.2938867782
0.8254576282 0.2879211278 0.9959496374
0.2364281453 0.4898112971 0.8188640146
0.9070928444 0.3359603127 0.8355050394
0.8687870891 0.0480391849 0.204402022
0.3218311407 0.9881000973 0.099846149
0.8565418067 0.5029985243 0.9617256429
0.5698766052 0.447423781 0.9102326604
0.3946748721 0.8480643034 0.4533894314
0.4207353449 0.5114760275 0.0505510377
0.7833840937 0.0477252033 0.8329931866
0.9702031461 0.6822820183 0.2558950046
0.1541649659 0.0634242833 0.3064460423
0.1610725611 0.7676850137 0.0251185281
0.079437345 0.3623347672 0.3780338472
0.5714465132 0.9014411755 0.1695500644
0.6320449622 0.3802317184 0.8417846714
0.0753555842 0.1346981067 0.1993783164
0.014129172 0.5243492731 0.5905993909
0.3020502999 0.6982950799 0.2725360294
0.8392728186 0.2577788942 0.1852491444
0.6125781029 0.5196395491 0.2103676725
0.2210430469 0.2094257277 0.6458601526
0.5730164212 0.4110019153 0.2442776853
0.5522936356 0.9592137901 0.2967126126
0.8072466953 0.3183773431 0.1284184747
0.3369022575 0.7632892712 0.4263870137
0.7378567616 0.3670444912 0.9394329492
0.9149423844 0.1880749788 0.5695626236
0.6138340293 0.0552607617 0.455273321
0.8304813338 0.4665766586 0.7278093504
0.5036264875 0.9158843292 0.1221388427
0.9359791516 0.4543313762 0.5325127948
0.0957643882 0.8433545794 0.7259254608
0.277559735 0.7042607303 0.8888819115
0.9840183365 0.6584194166 0.1529090395
0.4580991554 0.762661308 0.0580865961
0.946654526 0.4461678546 0.6901315583
0.7924895601 0.7639172345 0.1686081196
0.4998587083 0.481961757 0.0200948224
0.8879399667 0.639266539 0.5196395491
0.1315582907 0.7095984175 0.0979622594
0.8160381802 0.5105340827 0.1026719834
0.840528745 0.4288988665 0.6336148702
0.4863574995 0.8044208609 0.5183836227
0.8088166033 0.2436497221 0.3814876448
0.3839994976 0.8471223586 0.6593613614
0.6088103237 0.363276712 0.4775660146
0.1786555308 0.193412666 0.5252912179
0.4307827561 0.2433357405 0.0483531665
0.5095921379 0.3912210744 0.647116079
0.8609375491 0.6869917423 0.4430280386
0.6574774718 0.098276241 0.6753744231
0.5689346604 0.6546516374 0.168294138
0.6336148702 0.7256114792 0.2433357405
0.7030048039 0.651825803 0.8085026217
0.93566517 0.9337812804 0.4342365537
0.375835976 0.9224779428 0.2276366605
0.6621871958 0.3127256743 0.6084963421
0.8543439354 0.5045684323 0.2420798141
0.5858896669 0.1930986844 0.1158592107
0.9921818581 0.7551257496 0.6364407046
0.4876134259 0.177713586 0.7683129769
0.4106879337 0.1805394204 0.3293666991
0.7793023329 0.548839838 0.5127319539
0.2163333229 0.6430343182 0.8637633835
0.3858833872 0.2788156614 0.9733429621
0.827969481 0.3146095639 0.8179220698
0.1114634682 0.3701843072 0.7965713209
0.4590411002 0.0618543753 0.0034537976
0.7353449088 0.3714402336 0.5086501931
0.9523061949 0.3651606016 0.0970203146
0.7409965776 0.8113284562 0.9240478508
0.477252033 0.5369085372 0.6223115325
0.1466294075 0.9745988885 0.4882413891
0.9397469308 0.7322050928 0.7943734497
0.1588746899 0.2722220478 0.0740996578
0.93566517 0.9877861157 0.9664353669
0.8917077459 0.2131935069 0.4791359226
0.6709786806 0.3620207856 0.7689409401
0.2577788942 0.3472636504 0.6301610726
0.1773996044 0.1993783164 0.9350372068
0.1255926403 0.0913686458 0.3893371848
0.4179095105 0.0675060441 0.7504160256
0.7014348959 0.9902979685 0.6917014663
0.2398819429 0.1532230211 0.453703413
0.3428679079 0.282269459 0.8753807027
0.2929448334 0.7526138968 0.6800841471
0.9560739741 0.7865239097 0.1387798675
0.477252033 0.0521209457 0.2631165814
0.9140004396 0.093566517 0.550409746
0.1350120883 0.9815064837 0.8163521618
0.0662501177 0.5626550284 0.4185374737
0.6907595215 0.7830701121 0.2244968445
0.1802254388 0.3271688279 0.8826022795
0.2175892493 0.8097585481 0.1861910892
0.6653270118 0.6559075638 0.72969324
0.0276303809 0.8917077459 0.8260855914
0.2562089862 0.0351659393 0.4194794185
0.1720619172 0.4992307451 0.8885679299
0.3698703256 0.1152312474 0.2872931646
0.640836447 0.8939056171 0.9830763917
0.9124305316 0.0609124305 0.7369148168
0.1607585795 0.3425539263 0.0251185281
0.7912336337 0.8088166033 0.6210556061
0.9984614902 0.4150836761 0.4998587083
0.5397343716 0.3036202079 0.4279569217
0.3080159503 0.2320324029 0.8081886401
0.3315645703 0.0618543753 0.3466356871
0.5403623348 0.999403435 0.458413137
0.8926496907 0.012559264 0.5595152124
0.6822820183 0.5478978932 0.1739458068
0.996263619 0.1723758988 0.8163521618
0.9306414644 0.6197996797 0.9953216741
0.8640773651 0.1378379227 0.1048698546
0.6665829382 0.8282834626 0.4216772897
0.5588872492 0.1168011555 0.4857295362
0.8537159722 0.8888819115 0.6772583127
0.7915476153 0.4690885114 0.4854155546
0.4445979466 0.2850952934 0.8964174699
0.2706521398 0.9161983108 0.55511947
0.0320261233 0.0788093818 0.5262331627
0.9610976797 0.8289114258 0.9950076925
0.3202612327 0.4675186034 0.0448993689
0.6260793118 0.004709724 0.8267135546
0.4546453578 0.7262394424 0.5230933467
0.9158843292 0.272850011 9.4194480203e-04
0.2025181324 0.2973405758 0.2942007598
0.375835976 0.0175829696 0.2235548997
0.8923357091 0.2449056485 0.7133661967
0.5909133725 0.3488335584 0.6398945022
0.6041005997 0.6832239631 0.0348519577
0.470972401 0.4059782097 0.996263619
0.55511947 0.5278030707 0.5375365004
0.2976545574 0.0436434425 0.6380106126
0.5073942667 0.8270275362 0.9934377845
0.9155703476 0.7491600992 0.3849414424
0.4590411002 0.7840120569 0.4361204433
0.6819680367 0.1434895915 0.9271876668
0.291688907 0.6097522685 0.2254387893
0.551979654 0.9133724764 0.7070865647
0.7723947377 0.4549593394 0.0470972401
0.6995510063 0.3416119815 0.1221388427
0.7909196521 0.938804986 0.4260730321
0.9764827781 0.4945210211 0.0248045465
0.1039279098 0.6301610726 0.5413042796
0.9865301893 0.3249709567 0.1968664636
0.5328267764 0.469402493 0.6182297717
0.8800904267 0.6992370247 0.7039467487
0.0147571352 0.1494552419 0.6496279318
0.4345505353 0.2894910358 0.5749003108
0.4414581306 0.6851078527 0.3403560551
0.2458475933 0.2392539797 0.3613928224
0.2788156614 0.6882476687 0.9796225941
0.0379917737 0.2213570285 0.6816540551
0.3792897736 0.6618732142 0.288549091
0.2081698012 0.4942070395 0.6687808094
0.631416999 0.732833056 0.735972872
0.1177431003 0.8568557883 0.8323652234
0.4957769475 0.5431881692 0.3588809696
0.367986436 0.5478978932 0.9375490596
0.4518195234 0.3673584728 0.5343966844
0.7984552105 0.5208954755 0.5937392069
0.5497817828 0.3745800496 0.9950076925
0.9350372068 0.3946748721 0.1742597884
0.2872931646 0.8973594147 0.6797701655
0.7934315049 0.6951552639 0.1083236522
0.1679801564 0.9256177588 0.9576438821
0.2508712989 0.5912273541 0.5981349493
0.5381644636 0.257150931 0.1598166347
0.6069264341 0.5814939245 0.6452321894
0.9209080348 0.353857264 0.5168137147
0.6238814405 0.8800904267 0.7570096392
0.6301610726 0.6367546862 0.5868316117
0.9921818581 0.9567019373 0.7880938177
0.2034600772 0.1149172658 0.6838519263
0.5689346604 0.0097334296 0.378975792
0.9837043549 0.9133724764 0.1353260699
0.0091054664 0.1588746899 0.2653144526
0.5927972621 0.474112217 0.8053628057
0.0646802097 0.2474175013 0.9592137901
0.7689409401 0.0097334296 0.1397218123
0.6860497975 0.4000125593 0.5965650413
0.3956168169 0.537850482 0.4370623881
0.1299883827 0.0565166881 0.5453860404
0.7620333448 0.448993689 0.5683066972
0.8144682722 0.731263148 0.6009607837
0.3007943734 0.5730164212 0.0832051242
0.9165122924 0.4100599705 0.3987566329
0.6245094037 0.9209080348 0.8424126346
0.012559264 0.4235611793 0.6091243053
0.5667367892 0.6747464599 0.6945273007
0.6697227542 0.4527614682 0.7017488775
0.9193381268 0.4681465666 0.2056579484
0.6694087726 0.2863512198 0.366416528
0.7975132657 0.5570033596 0.8527740274
0.7789883513 0.9011271939 0.6446042262
0.8399007818 0.9318973908 0.5218374203
0.4345505353 0.9017551571 0.17457377
0.7551257496 0.1211968979 0.4964049107
0.4128858049 0.393104964 0.2499293541
0.5268611259 0.7554397312 0.1227668059
0.0596565041 0.8917077459 0.0800653082
0.010989356 0.6540236742 0.3482055952
0.662815159 0.0018838896 0.5193255675
0.4150836761 0.7924895601 0.3579390248
0.5001726899 0.0056516688 0.1083236522
0.3670444912 0.2000062796 0.8895098747
0.56296901 0.534710666 0.448993689
0.5340827028 0.9639235141 0.5905993909
0.6003328205 0.2411378693 0.3978146881
0.4502496154 0.536280574 0.9708311093
0.6794561839 0.0521209457 0.3937329273
0.0310841785 0.1023580018 0.4461678546
0.4734842538 0.017268988 0.7143081415
0.0907406826 0.452133505 0.1676661748
0.937235078 0.0207227856 0.0989042042
0.4989167635 0.2803855694 0.7598354736
0.4938930579 0.9378630412 0.9265597036
0.1890169236 0.5846337405 0.7679989953
0.8621934755 0.1205689347 0.4825897202
0.5004866715 0.6898175767 0.6210556061
0.2637445446 0.1290464379 0.1475713523
0.3281107727 0.9560739741 0.6163458821
0.0505510377 0.0097334296 0.6364407046
0.470972401 0.5965650413 0.207541838
0.6976671167 0.2797576062 0.7811862225
0.5051963955 0.9140004396 0.004709724
0.3190053063 0.3547992088 0.815410217
0.1011020754 0.4499356338 0.7736506641
0.5642249364 0.7730227009 0.5105340827
0.6973531351 0.4408301674 0.3431818895
0.1821093284 0.8763226475 0.3981286697
0.8477503218 0.3469496687 0.6631291406
0.3814876448 0.5745863292 0.3061320607
0.3576250432 0.2612326918 0.4618669346
0.3730101416 0.1453734811 0.3918490376
0.2216710101 0.5438161324 0.5340827028
0.8524600458 0.6012747653 0.0304562153
0.7701968665 0.1532230211 0.7906056705
0.1048698546 0.7730227009 0.168294138
0.0351659393 0.3513454112 0.0806932714
0.55511947 0.7915476153 0.923105906
0.3252849383 0.9780526861 0.4511915602
0.8844861691 0.9284435932 0.2960846494
0.572388458 0.1959245188 0.3328204967
0.0775534554 0.2047160036 0.3890232032
0.1507111683 0.7978272473 0.9513642501
0.6028446733 0.5309428867 0.7300072216
0.3277967911 0.2100536909 0.2131935069
0.0543188169 0.6537096926 0.459983045
0.2577788942 0.1937266476 0.5711325316
0.2923168702 0.1340701435 0.6323589438
0.3799177368 0.6913874847 0.2018901692
0.7278093504 0.2693962134 0.1645263588
0.5234073283 0.076297529 0.3478916136
0.7381707432 0.3560551352 0.0376777921
0.7033187855 0.9438286916 0.9472824892
0.8474363402 0.5792960533 0.1701780276
0.7830701121 0.6144619925 0.3466356871
0.1343841251 0.4593550818 0.9833903733
0.1064397626 0.8703569971 0.946654526
0.2989104838 0.8012810449 0.1299883827
0.3011083551 0.0571446513 0.2678263054
0.7604634368 0.732833056 0.7243555528
0.1880749788 0.4766240698 0.4753681434
0.3830575528 0.908976734 0.4012684857
0.8424126346 0.3918490376 0.1748877516
0.8254576282 0.2022041508 0.6122641213
0.19027285 0.5849477221 0.9155703476
0.4078620993 0.0938804986 0.5196395491
0.9070928444 0.4712863826 0.6172878269
0.0342239945 0.7472762096 0.1017300386
0.4540173946 0.5673647524 0.7654871425
0.7092844359 0.748532136 0.4103739521
0.5293729787 0.6832239631 0.5318848315
0.2675123238 0.4656347138 0.3962447801
0.7218437 0.5827498509 0.5686206788
0.3504034664 0.7048886935 0.4938930579
0.2857232566 0.7937454865 0.6037866181
0.2449056485 0.1905868316 0.9887280605
0.3494615216 0.1237087507 0.1723758988
0.00784954 0.3277967911 0.3453797607
0.754811768 0.5868316117 0.7783603881
0.196552482 0.1089516154 0.5965650413
0.5924832805 0.0370498289 0.2540111149
0.7733366825 0.9689472197 0.8069327137
0.1098935602 0.6590473798 0.3736381048
0.6819680367 0.9312694276 0.5595152124
0.5604571572 0.7381707432 0.194982574
0.9353511884 0.179283494 0.2992244654
0.3934189456 0.4436560018 0.7761625169
0.667524883 0.4248171057 0.4982888003
0.1494552419 0.4153976577 0.361706804
0.9350372068 0.5139878803 0.8370749474
0.1353260699 0.9124305316 0.7632892712
0.937235078 0.6430343182 0.8166661434
0.9391189676 0.7435084304 0.9793086125
0.4436560018 0.2106816541 0.1488272787
0.4022104305 0.5117900091 0.5893434645
0.9212220164 0.0885428114 0.1431756099
0.1817953468 0.7965713209 0.3657885648
0.9124305316 0.0383057553 0.277559735
0.8198059594 0.7896637257 0.7168199943
0.0053376872 0.6059844893 0.5579453044
0.2336023109 0.4257590505 0.7554397312
0.1127193946 0.8044208609 0.3108417847
0.5183836227 0.7771044617 0.367986436
0.5720744764 0.3717542152 0.1080096706
0.163584414 0.8191779962 0.1240227323
0.8537159722 0.923105906 0.2062859116
0.0508650193 0.8527740274 0.2841533486
0.1394078307 0.7020628591 0.5761562372
0.1993783164 0.1968664636 0.0643662281
0.4354924801 0.6810260919 0.0486671481
0.3142955823 0.8367609658 0.4942070395
0.9158843292 0.4125718233 0.7802442777
0.4951489843 0.5937392069 0.4301547929
0.4408301674 0.6989230431 0.1346981067
0.6697227542 0.1149172658 0.5143018619
0.020408804 0.4866714811 0.2455336117
0.8402147634 0.4040943201 0.9017551571
0.6888756319 0.1573047819 0.7950014129
0.948224434 0.9607836981 0.6389525574
0.7984552105 0.8135263274 0.3843134792
0.1353260699 0.6791422023 0.1821093284
0.2354862005 0.8194919778 0.9296995196
0.1987503532 0.2778737166 0.7284373136
0.9711450909 0.5745863292 0.2003202612
0.908976734 0.7177619392 0.1648403404
0.461552953 0.3827435712 0.9140004396
0.5557474332 0.9130584948 0.480391849
0.6822820183 0.6738045151 0.9020691387
0.0938804986 0.1868190524 0.1164871739
0.9472824892 0.2157053597 0.4157116393
0.6851078527 0.7300072216 0.5428741876
0.9852742629 0.2527551885 0.2483594461
0.6986090615 0.9802505573 0.0304562153
0.9306414644 0.1510251499 0.9017551571
0.7165060127 0.0759835474 0.8769506107
0.6307890358 0.629847091 0.3730101416
0.2951427046 0.4449119282 0.6041005997
0.938804986 0.999403435 0.8433545794
0.5783541084 0.020408804 0.5466419668
0.4967188923 0.1538509843 0.1177431003
0.3642186568 0.4810198122 0.3761499576
0.3450657791 0.4047222833 0.9987754718
0.8694150523 0.2285786053 0.9221639612
0.5400483532 0.4888693523 0.7074005463
0.8078746585 0.7212157368 0.5164997331
0.3164934535 0.8088166033 0.2405099061
0.550409746 0.2163333229 0.5560614148
0.8778925555 0.0034537976 0.0420735345
0.4251310873 0.3761499576 0.0621683569
0.1959245188 0.7271813872 0.4160256209
0.997833527 0.6113221765 0.8722408867
0.5171276963 0.6012747653 0.5720744764
0.9758548149 0.9312694276 0.0540048353
0.8691010707 0.9362931332 0.6100662501
0.7588935288 0.1478853339 0.0317121417
0.2263807341 0.0191528776 0.3347043863
0.6342428334 0.0985902226 0.827969481
0.5852617037 0.0486671481 0.6442902446
0.2734779742 0.2700241766 0.6703507174
0.8665892179 0.3293666991 0.2345442557
0.9902979685 0.6910735031 0.9441426732
0.6869917423 0.5202675123 0.3861973688
0.0844610506 0.8835442243 0.4197934001
0.9953216741 0.4172815473 0.8009670633
0.3077019687 0.5563753964 0.3453797607
0.382115608 0.358566988 0.940374894
0.1968664636 0.9670633301 0.2530691701
0.626707275 0.3029922447 0.2876071462
0.5431881692 0.3224591039 0.5705045684
0.5849477221 0.9730289805 0.1233947691
0.2282646237 0.4449119282 0.1032999466
0.3080159503 0.6923294295 0.8075606769
0.369556344 0.1711199724 0.4929511131
0.821689849 0.923105906 0.9896700053
0.5114760275 0.916826274 0.8320512418
0.8719269051 0.2957706678 0.4672046218
0.087286885 0.6417783918 0.6358127414
0.5818079061 0.9400609124 0.9259317404
0.3058180791 0.1830512732 0.6992370247
0.9833903733 0.5830638325 0.6847938711
0.0288863073 0.3547992088 0.9645514773
0.3918490376 0.1987503532 0.569248642
0.7705108481 0.6986090615 0.8609375491
0.34914754 0.9165122924 0.8694150523
0.452133505 0.0417595529 0.3855694056
0.6954692455 0.8301673522 0.6665829382
0.9014411755 0.6157179189 0.4097459889
0.7023768407 0.0053376872 0.6132060661
0.369556344 0.8895098747 0.9629815693
0.7761625169 0.3230870671 0.4499356338
0.667524883 0.2229269365 0.9582718453
6.2796320136e-04 0.7698828849 0.4267009953
0.3946748721 0.6323589438 0.5356526108
0.8399007818 0.8034789161 0.0361078841
0.8775785739 0.5607711388 0.6245094037
0.1460014443 0.0106753744 0.9893560237
0.6116361581 0.8408427266 0.2844673302
0.9808785205 0.2169612861 0.0734716946
0.0226066752 0.077867437 0.163584414
0.1051838362 0.9887280605 0.7014348959
0.9180822004 0.2323463845 0.177713586
0.7479041728 0.4018964489 0.1617005243
0.0483531665 0.1541649659 0.8869980219
0.0693899337 0.3623347672 0.2734779742
0.6979810983 0.076297529 0.2279506421
0.7786743697 0.8110144746 0.816980125
0.6546516374 0.3874532952 0.9626675877
0.1073817074 0.0926245722 0.7535558416
0.1001601306 0.3208891959 0.9479104524
0.0175829696 0.6147759741 0.9950076925
0.1127193946 0.2367421269 0.7843260385
0.9460265628 0.6433482998 0.7331470376
0.9658074037 0.8945335803 0.2408238877
0.088856793 0.9086627524 0.6697227542
0.2816414958 0.1773996044 0.2857232566
0.9209080348 0.7322050928 0.3017363183
0.0147571352 0.4100599705 0.7183899024
0.173003862 0.4580991554 0.5927972621
0.177713586 0.7146221231 0.8392728186
0.4656347138 0.4018964489 0.7868378913
0.5199535307 0.3004803918 0.3014223367
0.4982888003 0.7752205721 0.6147759741
0.0144431536 9.4194480203e-04 0.19812239
0.1799114572 0.7077145279 0.3045621527
0.4135137681 0.4235611793 0.1281044931
0.1937266476 0.3202612327 0.5695626236
0.2153913781 0.0339100129 0.0383057553
0.3120977111 0.4951489843 0.8935916355
0.5422462244 0.5827498509 0.7739646457
0.6527677478 0.7055166567 0.4697164746
0.104555873 0.3425539263 0.6383245942
0.8053628057 0.9950076925 0.6430343182
0.2430217589 0.8832302427 0.7557537128
0.4034663569 0.3453797607 0.176143678
0.4197934001 0.0791233634 0.1789695124
0.4976608371 0.4270149769 0.4323526641
0.4251310873 0.0480391849 0.0894847562
0.3701843072 0.6891896135 0.9881000973
0.7237275896 0.2084837829 0.8678451443
0.0307701969 0.8549718986 0.1629564508
0.4339225721 0.3227730855 0.283839367
0.4964049107 0.3252849383 0.0712738234
0.8022229897 0.361706804 0.7472762096
0.0784954002 0.7783603881 0.0348519577
0.1638983956 0.3748940312 0.268140287
0.5466419668 0.4690885114 0.3098998399
0.6235674589 0.0339100129 0.7463342648
0.7538698232 0.1874470156 0.3004803918
0.0954504066 0.3607648592 0.4920091683
0.8948475619 0.1993783164 0.0436434425
0.4904392603 0.4254450689 0.2433357405
0.0502370561 0.5413042796 0.1642123772
0.0194668592 0.9620396245 0.9843323181
0.2860372382 0.0150711168 0.1874470156
0.8298533706 0.6869917423 0.3315645703
0.9253037772 0.9786806493 0.1874470156
0.8207479042 0.7588935288 0.271280103
0.7758485353 0.9582718453 0.7146221231
0.4226192345 0.0901127194 0.8647053283
0.2803855694 0.5780401268 0.8141542906
0.7218437 0.754811768 0.6530817294
0.8094445665 0.3287387359 0.9161983108
0.1469433891 0.7413105592 0.2370561085
0.2863512198 0.6323589438 0.746962228
0.3177493799 0.4326666457 0.5051963955
0.021978712 0.0241765833 0.4113158969
0.5632829916 0.8172941066 0.5808659613
0.6960972087 0.4706584194 0.1400357939
0.7928035417 0.3661025464 0.374266068
0.9165122924 0.4295268297 0.8804044083
0.7585795472 0.4364344249 0.4122578417
0.0643662281 0.1764576596 0.7510439888
0.2392539797 0.3120977111 0.4213633081
0.4480517442 0.5695626236 0.5089641747
0.9604697165 0.6816540551 0.4282709033
0.7893497441 0.4414581306 0.9645514773
0.8477503218 0.1613865427 0.38839524
0.7978272473 0.5234073283 0.3755219944
0.5149298251 0.4452259098 0.838958837
0.2229269365 0.0332820497 0.6813400735
0.2376840717 0.4339225721 0.8964174699
0.0957643882 0.1243367139 0.0496090929
0.6084963421 0.5469559484 0.3566830984
0.8590536595 0.6493139502 0.2471035197
0.1720619172 0.1325002355 0.1968664636
0.4982888003 0.6825959999 0.845238469
0.7457063016 0.8094445665 0.0395616817
0.7614053816 0.8399007818 0.2034600772
0.1318722723 0.378975792 0.5717604948
0.0725297498 0.3318785519 0.8662752363
0.6279632014 0.3993845961 0.3133536375
0.9422587836 0.3262268831 0.3965587617
0.3645326384 0.8361330026 0.091996609
0.2715940846 0.9158843292 0.4697164746
0.6970391535 0.6395805206 0.4574711922
0.1372099595 0.1485132971 0.2766177902
0.2606047286 0.4018964489 0.9648654589
0.6480580238 0.1755157148 0.7243555528
0.3375302207 0.0480391849 0.5610851204
0.762661308 0.5824358693 0.163584414
0.945084618 0.1001601306 0.634556815
0.0612264121 0.0445853873 0.3362742943
0.4606110082 0.2580928758 0.3466356871
0.9623536061 0.2844673302 0.1186850451
0.4810198122 0.566108826 0.8907658011
0.9036390468 0.1042418914 0.4128858049
0.7833840937 0.7036327671 0.2276366605
0.3651606016 0.5048824139 0.1752017332
0.653395711 0.6304750542 0.1422336651
0.0458413137 0.7240415712 0.8841721875
0.3504034664 0.9821344469 0.9887280605
0.4122578417 0.8392728186 0.7604634368
0.2847813118 0.3839994976 0.4348645169
0.0850890138 0.8612515307 0.5061383403
0.4358064617 0.4970328739 0.2926308518
0.6430343182 0.4160256209 0.0543188169
0.0926245722 0.2474175013 0.2235548997
0.4687745298 0.9033250652 0.5381644636
0.9702031461 0.2499293541 0.8891958931
0.1783415492 0.7997111369 0.6084963421
0.626707275 0.0558887249 0.9871581525
0.6835379447 0.754811768 0.820119941
0.6543376558 0.9441426732 0.3968727433
0.7896637257 0.0213507488 0.4986027819
0.2201011021 0.5334547396 0.2486734277
0.6747464599 0.4797638858 0.9218499796
0.1318722723 0.2427077773 0.6307890358
0.0536908537 0.4967188923 0.8675311627
