# Supplementary material for: Differentiating interfacial water structures via alkali metal cation promotor for H2O2 electrosynthesis in acid
Source: Nat Commun. 2026 Apr 8;17:4973. doi: 10.1038/s41467-026-71584-9 (PMC13237355; doi:10.1038/s41467-026-71584-9)
Supplement: Supplementary file 3 — Supplementary Data 1 [file 41467_2026_71584_MOESM3_ESM.zip › Supplementary data 1/Li-MD-initial.vasp]

POSCAR file written by OVITO Basic 3.8.5
1
25.213 0.0 0.0
0.0 25.215 0.0
0.0 0.0 25.215
H Li O S 
2228 6 1156 13 
Direct
0.430809503 0.3796946262 0.4935554234
0.4652361877 0.3925044616 0.4402538172
0.4645222703 0.4348205433 0.4892722586
0.3770673859 0.5897283363 0.0672615507
0.3807162971 0.526987904 0.0827285346
0.3246341173 0.5520920087 0.0624231608
0.4675762503 0.7812016657 0.2413642673
0.4696783405 0.8445766409 0.2283957962
0.4575020823 0.8022605592 0.1809637121
0.5363899576 0.0057505453 0.2536981955
0.5522944513 0.0492960539 0.2989093793
0.5422599453 0.068253024 0.2378346222
0.1300916194 0.4591314694 0.0609161214
0.0684170864 0.4753123141 0.0496926433
0.1039146472 0.4485425342 0.0026571485
0.3718319914 0.9549474519 0.6073765616
0.4184349344 0.9969066032 0.5912353758
0.3606869472 0.9998810232 0.5621257188
0.9285289335 0.649851279 0.9219908784
0.8996152778 0.5919492366 0.923458259
0.9504620632 0.6017449931 0.8845925045
0.5092214334 0.6061074757 0.0718619869
0.4713838099 0.5702954591 0.1102914932
0.4477848729 0.6236367242 0.0822129685
0.8397652005 0.9998810232 0.5562958556
0.8307222465 0.99702558 0.4922466786
0.8173164637 0.9455482848 0.5291294864
0.7814619442 0.8559587547 0.6880428316
0.8017292666 0.8604798731 0.626730121
0.8321104192 0.8209399167 0.6680150704
0.2817594098 0.309775927 0.205314297
0.2355134256 0.3531627999 0.1923854848
0.2320628247 0.2937140591 0.1670434265
0.1400071392 0.3645052548 0.7693039857
0.1788363146 0.3434067024 0.7220305374
0.2015626859 0.3844140393 0.7666468372
0.1765755761 0.6567519334 0.7943684315
0.2100900329 0.6023002181 0.7842157446
0.1897037243 0.6375173508 0.7339282173
0.7279974616 0.2578623835 0.391116399
0.6997183992 0.1997620464 0.3955581995
0.6647761076 0.2515169542 0.3785841761
0.9626779836 0.6560380726 0.4778504858
0.9323761552 0.6093198493 0.4448145945
0.9436005235 0.6020622645 0.5081102518
0.0966961488 0.6607178267 0.5349196907
0.133899179 0.6519135435 0.4826888757
0.1606314203 0.6702756296 0.5386872893
0.1340181652 0.8395399564 0.5731509022
0.0930075755 0.8382708705 0.6232004759
0.1269186531 0.8919294071 0.6105096173
0.5119581168 0.4248661511 0.2756692445
0.5299647007 0.3901645846 0.3273051755
0.5383730615 0.4543723974 0.3269085862
0.2143735375 0.9998810232 0.2564743208
0.2661722127 0.9743010113 0.2856632957
0.2631578947 0.976244299 0.2210588935
0.5011303693 0.7039460639 0.8786040056
0.5575298457 0.7098949038 0.9099345628
0.5247293063 0.7627206028 0.891969066
0.9998810138 0.0020622645 0.2549276224
0.9625589973 7.9317866349e-05 0.3032322031
0.7273628684 0.7407495538 0.5915129883
0.7483837703 0.6841165973 0.6006742019
0.3885693888 0.6376363276 0.8210985524
0.4465156864 0.634423954 0.8401744993
0.274302939 7.9317866349e-05 0.4024191949
0.3275691112 0.0197104898 0.4250247868
0.781858565 0.9991671624 0.8366448543
0.7262919922 0.9988498909 0.811302796
0.9897671836 0.6787229824 0.7739440809
1.0 0.6816577434 0.7137814793
0.505493198 0.0214158239 0.0083680349
0.5579661286 0.0013880627 0.0323616895
0.8937849522 0.9985326195 0.3129883006
0.86360211 0.9998810232 0.259924648
0.3163050807 0.6912948642 0.4540947849
0.3081743545 0.7456276026 0.4274043228
0.9925038671 0.8610747571 0.0873289709
1.0 0.8647233789 0.0268490978
0.9970650061 0.582193139 0.0647233789
0.993971364 0.5573269879 0.0090422368
0.3131717765 0.4507237755 0.735911164
0.304922064 0.3947253619 0.7589133452
0.0337920914 0.3342454888 0.3972635336
1.1898623726e-04 0.3699781876 0.4335117985
0.0621108158 0.6319254412 0.0361292881
0.0104707889 0.6287923855 0.0036882808
1.0 0.9209994051 0.6700773349
1.0 0.8601229427 0.6746381122
0.0632610161 7.9317866349e-05 0.0879635138
0.1239043351 7.9317866349e-05 0.0951417807
0.2544322373 0.7499900853 0.8962125719
0.2358307222 0.7816379139 0.9450327186
0.2584777694 0.9978187587 0.785167559
0.3158291358 0.9998810232 0.7643069601
0.9348748661 0.9693039857 0.0732103906
0.9236504978 0.9094189966 0.0775728733
0.6534327529 0.3746976006 0.0195121951
0.6847657954 0.4264921674 0.0275232996
0.6763574347 7.9317866349e-05 0.4034106683
0.7317256971 7.9317866349e-05 0.3775927028
0.4028477373 0.9986515963 0.35427325
0.4601991036 0.9797342851 0.3451120365
0.6052433269 0.9998810232 0.2970057505
0.644945068 0.9822327979 0.3399167162
0.9301947408 0.322823716 0.3102121753
0.8903343513 0.341820345 0.3523696213
1.0 0.2577830656 0.5766408884
0.9697774957 0.211302796 0.5511005354
0.5519771546 0.869442792 0.4438231212
0.5026771903 0.845687091 0.4167360698
0.065720065 0.6446956177 0.8938330359
0.0943560861 0.6115010906 0.9363474123
0.0675048586 7.9317866349e-05 0.294348602
0.0697655971 0.0536188777 0.3236168947
2.3797247452e-04 0.4899464604 0.7027166369
0.0222900884 0.4679357525 0.7552250644
0.7140364098 0.9973428515 0.5320642475
0.710109864 0.9813206425 0.5908784454
0.0234799508 0.535911164 0.8518738846
0.0242731924 0.5966686496 0.8459647035
0.7717050728 0.648066627 0.2011501091
0.7411256098 0.631449534 0.2513583185
0.2740649665 0.6965695023 0.6772952608
0.2205608218 0.6686892723 0.6678167757
0.1824852259 0.5574856236 0.0567122744
0.1722920716 0.5156851081 0.1000198295
0.3984452465 0.0349395201 0.9243307555
0.3483123785 7.9317866349e-05 0.9253222288
0.2274223615 0.9256791592 0.8268490978
0.1972791814 0.8727741424 0.8311719215
0.2588347281 0.5386079714 0.3377751338
0.2407884821 0.4946262146 0.2994646044
0.5914409233 0.0728138013 0.8344636129
0.6103597351 0.1254808646 0.8588935158
0.9132986951 0.0436248265 3.9658933175e-05
0.8964819736 7.9317866349e-05 0.0393813206
0.7840003173 0.5609359508 0.3334919691
0.7880458494 0.6216934364 0.3286535792
0.6284853052 0.7261550664 0.4993852865
0.6708444057 0.715129883 0.4567915923
0.8202117955 0.775054531 0.3294070989
0.7918137469 0.8282371604 0.3196906603
0.770832507 0.4762244696 0.5953202459
0.7378336572 0.4265318263 0.6084870117
0.3335977472 0.5852865358 0.9097362681
0.3201919645 0.6138409677 0.962046401
0.7464799905 0.9351973032 0.494943486
0.7922103677 0.9363474123 0.4544517152
0.2013247134 0.7286535792 0.5003767599
0.2471740769 0.7433273845 0.5379337696
0.9985721652 0.3259171128 0.4283957962
0.9996827034 0.3862780091 0.4376759865
0.7141157339 0.4776918501 0.358477097
0.7109824297 0.5385683125 0.354907793
0.3842858843 0.5855244894 0.4502875273
0.4228770872 0.5777513385 0.4969660916
0.9997620275 0.1689073964 0.9969859211
0.9402689089 0.1696212572 0.9831846123
0.1386189664 0.7656553639 0.2381518937
0.1548407568 0.7071584374 0.2316081697
0.1465910443 0.4446559588 0.3595478882
0.2024749137 0.4310132857 0.3390045608
0.8897394201 0.6485028753 0.1068808249
0.8990996708 0.7038270871 0.1310331152
0.4778883909 0.0673805275 0.4584969264
0.4284297783 0.0925242911 0.4839976205
0.7263316543 0.5364663891 0.7421772754
0.7506445088 0.5809637121 0.7081102518
0.3715543569 7.9317866349e-05 3.9658933175e-05
0.4271209297 7.9317866349e-05 0.0253817172
0.4651965256 0.689034305 0.429664882
0.447864197 0.6354154273 0.4061471346
0.3036132154 0.8233987706 0.3472139599
0.3397057074 0.8726551656 0.3478881618
0.8899773926 0.541860004 0.4363275828
0.8403997938 0.5457862384 0.471782669
0.1037559989 0.6502478683 0.7227840571
0.1326696545 0.6117390442 0.6851873885
0.4508785151 0.9950822923 0.1930596867
0.4477848729 0.9727939718 0.2498116201
0.5469400706 0.867063256 0.2754709498
0.5357553643 0.8757882213 0.3348800317
0.2058858525 0.642117787 0.3489192941
0.2616903978 0.6242712671 0.36617093
0.4727719827 0.2490184414 0.8714257386
0.4736048864 0.3100931985 0.8730517549
0.8440883671 0.1004957367 3.9658933175e-05
0.8446832983 0.0702756296 0.0531033115
1.0 0.507396391 0.1558596074
1.0 0.5679159231 0.1640690065
0.4515527704 7.9317866349e-05 0.4258179655
0.5061277912 0.0048383898 0.398810232
0.6722722405 0.2479476502 0.0807455879
0.6201166065 0.2222090026 0.0993852865
0.9310276445 0.8929208804 0.7083085465
0.9142109229 0.9248859806 0.6590521515
0.5956847658 0.1937338886 0.7062859409
0.5889818744 0.2488994646 0.6809438826
0.3752429302 0.9478881618 0.916914535
0.3358584857 0.9083085465 0.8922070196
1.0 0.0429109657 0.9201269086
1.0 7.9317866349e-05 0.8765814
0.569230159 0.1138607971 0.1488399762
0.6016340777 0.1655363871 0.1516954194
0.5212390434 0.8978385881 0.9898473131
0.4691230714 0.9253222288 0.9737854452
1.0 0.4700773349 0.6405710886
0.9938920398 0.5308348205 0.6419591513
0.6568833538 0.0449732302 0.5666071783
0.6839725538 7.9317866349e-05 0.5979377355
0.1247372387 0.8778504858 0.6885187388
0.1320747234 0.8241522903 0.7166369225
0.3349462579 0.6408090422 0.655800119
0.3803990005 0.6699186992 0.6272456871
0.8258438107 0.7029545905 0.5123537577
0.8012533217 0.6540551259 0.4852667063
0.8148177527 0.1391235376 0.6563156851
0.8106928965 0.0784453698 0.6621058894
0.1626145243 0.4584969264 0.9415427325
0.1728870027 0.4855839778 0.9953202459
0.1207710308 0.8584572675 0.8158635733
0.071233094 0.8930001983 0.8251437636
0.8572561774 0.5450723776 0.7179853262
0.8507912585 0.5993257981 0.6906603212
0.7924880022 7.9317866349e-05 0.1229426928
0.8121603934 0.0500495737 0.1520523498
0.0685757347 0.4674995043 0.6693238152
0.056677111 0.4271267103 0.6251041047
0.7269265855 0.2577830656 0.7985722784
0.7389838575 0.2628594091 0.7389252429
0.0795621306 0.7003767599 7.9317866349e-05
0.1280688534 0.7106484236 0.0357723577
0.6856780232 0.1697798929 0.0799920682
0.6867885615 0.1307555027 0.1269482451
0.9999206758 0.3907991275 0.6301804481
0.9487169317 0.4176085663 0.6104302994
0.8874786816 0.1077533214 0.999405116
0.8336969024 0.0788419592 0.9997620464
0.870106691 0.2212968471 0.072377553
0.9215484076 0.1933372992 0.0897085068
0.5608217983 0.8837993258 0.0850684117
0.5603061913 0.9403133056 0.1082688876
0.2873914251 0.9634344636 0.5886575451
0.2493158291 0.9998810232 0.557842554
0.555150121 9.5181439619e-04 0.9998413643
0.553682624 0.0040055523 0.938845925
0.2102090192 0.2313305572 3.9658933175e-05
0.1493277278 0.2356533809 0.0026571485
0.1982310713 0.9558199484 0.0709894904
0.2261531749 0.9995240928 0.1032322031
0.5787887201 0.1741423756 0.9130279595
0.5394835997 0.2187983343 0.9268689272
0.5089834609 0.1291691453 0.419591513
0.4960932852 0.1734681737 0.3796153083
0.4880418832 0.624310926 0.2834423954
0.5447983183 0.6026571485 0.2768986714
0.3825010907 0.5825500694 0.9998413643
0.398207274 0.6108268888 0.9480467975
0.5911236267 0.987547095 0.6639302003
0.625867608 0.940075352 0.6475510609
0.8068060128 0.1722387468 0.025500694
0.7760679015 0.1296847115 0.0567122744
0.1252528458 0.7553837002 0.5004957367
0.0771030817 0.7204441801 0.4865754511
0.223654464 0.0586952211 0.9998413643
0.2021972792 0.0022605592 0.9905611739
0.7599254353 0.5662502479 0.1516557605
0.7168920795 0.5927424152 0.1859607377
0.8852972673 0.339440809 0.1592306167
0.9129020743 0.3902439024 0.1790204244
0.9436798477 0.3155661313 0.8390243902
0.9988497997 0.3025976601 0.8162601626
0.3303454567 0.7005750545 0.097917906
0.3754412406 0.6598453302 0.1043823121
0.356562091 0.8386278009 0.9998413643
0.3756792131 0.8829664882 0.9624429903
0.4705905684 0.2775728733 0.4256196708
0.4528219569 0.2399365457 0.3809240531
1.1898623726e-04 0.2588935158 0.6052746381
1.1898623726e-04 0.3196510014 0.611302796
0.7824534962 0.7271068808 0.9194923657
0.7250228057 0.7472932778 0.9247273448
0.699599413 0.6331152092 0.6368828079
0.6940070599 0.6749950426 0.6809835415
0.8568992187 0.5323022011 0.3460241919
0.8883909095 0.584572675 0.3486813405
0.8466664023 0.780408487 0.4707515368
0.8947368421 0.7544318858 0.4979972239
0.2067584183 0.2226055919 0.0997818759
0.2598659422 0.1925441206 0.0966488201
0.0550509658 0.7896093595 0.057584771
0.0592154841 0.8096371208 3.9658933175e-05
0.2903264189 0.6115407496 1.586357327e-04
0.3477174473 0.6322823716 0.0028157843
0.8659818348 0.9880230022 0.8190362879
0.85559037 0.9998810232 0.8780487805
0.6461745925 0.3309934563 0.7803291691
0.6560107881 0.2765814 0.7544318858
0.6180938405 0.5690263732 0.9783065636
0.6684250188 0.5961530835 0.9998413643
0.8073612819 0.9196906603 0.2090818957
0.8229088169 0.9259171128 0.2678167757
0.5814064173 0.858179655 0.921078723
0.6075833895 0.803569304 0.9290105096
0.3477967715 0.3698592108 0.9312710688
0.3601316781 0.3104897878 0.9241324608
0.2411454408 0.0758675392 0.3592702756
0.2073136874 0.0439817569 0.3988895499
0.0029349939 0.4608368035 0.0072972437
0.0353389125 0.4090818957 0.0081697402
0.2877087217 0.2852270474 0.9040650407
0.3224130409 0.2354154273 0.897323022
0.6348708999 0.0626214555 0.1792583779
0.6761987863 0.0761054928 0.2221693436
0.6190060683 0.4576640888 0.5644655959
0.6026256296 0.3999603411 0.5529645053
0.9065561417 0.4419591513 0.8642474717
0.9061198588 0.3889351576 0.8339083879
0.7758695911 0.9259171128 0.3463414634
0.7400547337 0.9363474123 0.394685703
0.7756316186 0.3191354353 0.8188379933
0.7170110657 0.3363870712 0.8197104898
0.2173878555 0.8313305572 0.0373587151
0.2146115099 0.7831052945 0.0
0.2369015984 0.077176284 0.4818560381
0.2317851902 0.0738845925 0.5426135237
0.3740530679 0.3720404521 0.8564743208
0.3205489232 0.3428514773 0.8524687686
0.0662753342 0.5252825699 0.5934166171
0.1083568001 0.551933373 0.5581201666
0.1976361401 0.1992861392 0.6680150704
0.1782413834 0.2195121951 0.6137616498
0.889660096 0.6580606782 0.639143367
0.9286875818 0.6851477295 0.6775332144
0.663982866 0.8726948245 0.2893515764
0.6257089597 0.9073567321 0.3219115606
0.1738785547 0.1741027166 0.9133055721
0.2106849641 0.1898076542 0.8671822328
1.5864831634e-04 0.8434661908 0.0770176482
9.5188989807e-04 0.9045409478 0.078366052
0.4105025185 0.355463018 0.762046401
0.4485781145 0.3769978188 0.7194527067
0.1185499544 0.4006742019 0.1133055721
0.0644905406 0.3918302598 0.0862185207
0.8098599929 7.9317866349e-05 0.4149117589
0.8273113077 0.0487804878 0.4473924251
1.0 0.0830458061 0.8372000793
0.9999603379 0.1382907 0.8111441602
0.2888192599 0.4183224271 0.1779099742
0.322452703 0.3777909974 0.2088042832
0.5678023242 0.1312710688 0.9888558398
0.5518978305 0.1892127702 0.9998413643
0.7270455717 0.6350584969 0.7779496332
0.7831674136 0.6574261352 0.7689867143
0.7590528696 0.1995240928 0.9998413643
0.7247451711 0.2372000793 0.9661312711
0.3922183001 0.1127900059 0.7610152687
0.3598540435 0.0758675392 0.7973428515
0.8367508825 0.1268292683 0.4578227246
0.8025225082 0.1183422566 0.4079317866
0.2649426883 7.9317866349e-05 0.5143367043
0.2215127117 7.9317866349e-05 0.4714257386
0.7264903026 0.5901645846 0.0707118779
0.6714789989 0.5637517351 0.0682926829
0.6600166581 0.4244695618 0.6238350188
0.6547812636 0.3673210391 0.6030140789
0.9999206758 0.5505056514 0.7839381321
0.9991274343 0.5396391037 0.7238548483
0.1237060247 0.1606186794 0.1358715051
0.0715107286 0.1894903827 0.1491572477
0.8227105065 0.3029545905 0.0390640492
0.8511482172 0.3172318065 0.0911758874
0.1831991433 7.9317866349e-05 0.905016855
0.1221988657 7.9317866349e-05 0.9014078921
0.6631103002 0.1717231806 0.2067816776
0.7130448578 0.1931786635 0.1789807654
0.1524213699 0.9487606583 0.001784652
0.1194225201 0.8974023399 1.586357327e-04
0.5722444771 0.6887963514 0.8348998612
0.5820013485 0.7490779298 0.8338687289
7.9324158172e-05 0.6713067618 0.858139996
1.5864831634e-04 0.705016855 0.9090620662
0.1952564153 0.4481856038 0.5008130081
0.1455201682 0.4155066429 0.4871306762
0.5757744021 0.2153480071 0.2246281975
0.5194542498 0.196430696 0.2103906405
0.5833895213 7.9317866349e-05 0.1808050763
0.5420616349 0.0402538172 0.1605393615
1.1898623726e-04 0.5692246679 0.3551854055
3.5695871178e-04 0.5175490779 0.3226254214
0.1916471661 0.3498711085 0.12639302
0.1549200809 0.3069204838 0.1032322031
0.8099789791 0.2007535197 0.7307951616
0.8072422956 0.2214158239 0.6733690264
0.0652441201 0.446876859 0.4892722586
0.0640939198 0.4246678564 0.5461828277
1.0 0.745389649 0.4539361491
0.9529607742 0.7841760857 0.4500099147
0.5365486059 0.3980170533 0.40594884
0.5760916987 0.4437041444 0.3971048979
0.7490183635 0.3631568511 0.1524885981
0.7045175108 0.3674003569 0.19405116
0.3436322532 0.0036089629 0.5049375372
0.4045928688 7.9317866349e-05 0.5031132263
0.2860429144 0.8283957962 0.1847313107
0.2935390473 0.7721594289 0.2073369026
0.6056399476 0.138251041 0.4191552647
0.5745845397 0.0920483839 0.4442990284
0.6795700631 0.5799325798 0.505056514
0.6707650815 0.640333135 0.5078326393
0.3844841947 0.4408487012 0.1114416022
0.4382659739 0.4170533413 0.094943486
0.1295363503 0.8964108665 0.1717628396
0.1294173641 0.8418798334 0.1442791989
0.5664141514 0.6318461233 0.9209597462
0.5054535359 0.6284354551 0.9208011105
0.7590925316 0.111560579 0.9998413643
0.790385912 0.1309934563 0.9511005354
0.1554356879 0.3071584374 0.1825500694
0.1371514695 0.3654570692 0.1818758675
0.3456946813 0.113345231 0.1339282173
0.3904335065 0.1549871108 0.1338092405
0.4402490779 0.0901447551 0.1333729923
0.4896283663 0.1055324212 0.1658536585
0.6743346686 0.9478485029 0.9627999207
0.649466545 0.991116399 0.9979773944
0.7335501527 0.0922863375 0.0011501091
0.6764367588 0.1099345628 0.0137219909
0.5857295839 0.8651199683 0.8048780488
0.5483679054 0.8268887567 0.834423954
0.1217229207 0.0061074757 0.8223279794
0.1751080792 0.0356930399 0.8241522903
0.8829572046 0.2680150704 0.810113028
0.8252488795 0.2505651398 0.8002776125
0.8013326459 0.0561570494 0.8276026175
0.7467972871 0.0766210589 0.8091612136
1.1898623726e-04 0.2407693833 0.9757287329
1.1898623726e-04 0.2179258378 0.9191354353
1.1898623726e-04 0.5440809042 0.1866349395
0.0525522548 0.5751735078 0.1827087051
0.9152024749 0.7972238747 3.9658933175e-05
0.9227382699 0.8366845132 0.0460440214
0.5738309602 0.3766805473 7.9317866349e-05
0.514536152 0.362046401 3.9658933175e-05
0.4748740729 0.3014475511 0.7926630974
0.4457621068 0.2477890145 0.7913940115
0.1260460873 0.6092405314 0.0772556018
0.1622575655 0.6579417014 0.0841959151
0.7423947963 0.0773349197 0.4550069403
0.7416808789 0.0795954789 0.5160420385
0.639907984 0.7543922268 0.3952012691
0.6794114147 0.7273448344 0.35724767
0.0382739063 0.9999206821 0.1750148721
0.0866219807 0.9636327583 0.1663295657
0.9988497997 0.8006345429 0.9405512592
1.0 0.7860797145 0.9998413643
0.7187958593 0.5605393615 0.8212571882
0.6946416531 0.5175887369 0.8573071584
1.1898623726e-04 0.7390838786 0.9996430696
0.0598897394 0.7265516558 0.9980170533
0.6337603617 0.5327781083 0.3720404521
0.5758933883 0.5153678366 0.3630775332
0.8433347876 0.4828871703 0.6671029149
0.881132749 0.4705929011 0.6207416221
0.7061833181 0.2001189768 0.8489391235
0.7492959981 0.1819948443 0.8882411263
0.417245072 0.7437636328 0.9865159627
0.4733669139 0.7589133452 0.9678366052
0.2102883433 0.793456276 0.2577830656
0.1880379169 0.8194725362 0.2072179258
0.0558442074 0.6473924251 0.9957168352
1.1898623726e-04 0.6632163395 0.9764822526
0.3701661841 0.8511996827 0.7551457466
0.3372069964 0.8504858219 0.8065833829
0.2465394836 0.8600832838 0.9998017053
0.2955221513 0.8780884394 0.9680348999
0.7583389521 0.5829466587 0.6187983343
0.7761472256 0.5334919691 0.6498909379
0.3317336295 0.5390045608 0.4949038271
0.3840479118 0.5087447948 0.5037477692
0.9014000714 0.2770969661 0.2400951814
0.8475786301 0.287249653 0.2671029149
0.9234521874 0.246876859 0.1664485425
0.9218657042 0.2769383304 0.1133055721
0.5296870662 0.0031727147 0.6165774341
0.4781263634 0.0359309935 0.6158239143
1.0 0.4435851676 0.8734086853
0.9953198747 0.4943089431 0.8396985921
0.0944750724 0.1579218719 0.6216141186
0.0816642208 0.1000594884 0.6364862185
0.5493197953 0.2310132857 0.391711283
0.6007615119 0.2032916915 0.3740233988
0.0844009043 0.2959349593 0.9994447749
0.0261769722 0.3143367043 0.9998413643
0.1012572879 0.9303192544 0.2376363276
0.077737675 0.9864763038 0.2424747174
0.4085590767 0.9998810232 0.9670434265
0.3955102526 0.9500297442 0.9998413643
0.2072343632 0.9271465398 0.1476502082
0.2272637132 0.8855839778 0.1876660718
0.1413556499 0.8811818362 0.4072575848
0.0996708047 0.8520325203 0.3735078326
0.4020148336 0.5936545707 0.6218917311
0.3879347955 0.5344041245 0.6264525084
0.1031214056 0.2352567916 0.6656751933
0.0690516797 0.1904421971 0.6893515764
0.4473882521 0.8259369423 0.0045211184
0.4875659382 0.7800515566 0.0011501091
0.1631697934 0.7042633353 0.3982946659
0.1531749494 0.7645052548 0.3985722784
0.1075238964 0.2304184017 0.9271861987
0.095268314 0.1706523895 0.9238548483
1.1898623726e-04 0.7014078921 0.03382907
1.1898623726e-04 0.7577235772 0.010113028
0.8247332725 2.7761253222e-04 0.7717231806
0.8856938881 2.7761253222e-04 0.7760460044
0.1999365407 0.9017648225 0.7563751735
0.1585689922 0.9372992267 0.7288915328
0.3079760441 0.3676779695 0.9998413643
0.249752112 0.3853658537 0.9944874083
0.3045651053 0.9656157049 0.9998413643
0.329988498 0.9998810232 0.9561768788
0.3958275493 0.2429109657 0.0982748364
0.3382778725 0.2226849098 0.095578029
0.6189664062 0.8577037478 0.5271068808
0.6481973585 0.8344636129 0.4787626413
0.6645381351 0.9939321832 0.8770176482
0.617855868 0.9998810232 0.8381122348
1.0 0.9232203054 0.2056315685
0.9965890612 0.9152092009 0.1451913544
0.8806964661 0.7666071783 0.1866745985
0.9296394717 0.7321832243 0.1990878445
0.5938206481 0.3983739837 0.7616498116
0.545115615 0.3792980369 0.7301209597
0.7712687899 0.8321237359 0.9998413643
0.7326379249 0.8794368431 0.9989688677
0.0551302899 0.2025381717 0.5690660321
1.1898623726e-04 0.1791790601 0.581598255
0.7149089755 0.2836010311 0.3110846718
0.7710308174 0.2899464604 0.287804878
0.7935985404 0.216022209 0.2651596272
0.7333121802 0.2128494943 0.2558794368
0.7063816285 0.9334523101 0.2610350982
0.7470352596 0.8921673607 0.2803489986
0.1369531591 0.3707713663 0.2861788618
0.1616626344 0.3630775332 0.3415030736
0.2925474953 0.7603014079 0.7603014079
0.3090072582 0.808883601 0.7271465398
0.5431721731 0.9948839976 0.5890144755
0.5006940864 0.9982946659 0.6327582788
0.7517947091 0.3757683918 0.0383501884
0.7062229802 0.3696212572 0.0785246877
0.1001070876 0.0487011699 0.7589926631
0.0758338952 0.0811025183 0.7132659131
0.776345536 0.2995439223 0.1107277414
0.7420378376 0.2624231608 0.1449930597
0.999484393 0.6406504065 0.4092405314
0.9998016896 0.6678167757 0.3545508626
0.5219926229 0.7835018838 0.6858615903
0.4705112442 0.7696609161 0.7156851081
0.3020663943 0.0554035296 0.1718421574
0.2558204101 0.0341066825 0.2055919096
0.9192083449 0.6031727147 0.9994844339
0.9234125253 0.664088836 0.9998413643
0.8960456907 0.5518540551 0.5941304779
0.9094118114 0.54126512 0.6527860401
0.8175544362 0.5143367043 0.994685703
0.8373458137 0.5629188975 0.9633551457
0.3984849086 0.2949038271 0.1679159231
0.3763138064 0.3508229229 0.1572080111
0.2691072066 0.5023993655 0.1242514376
0.3210645302 0.4862581797 0.1520523498
1.1898623726e-04 0.038548483 0.5633551457
0.0338317535 7.9317866349e-05 0.5300019829
0.7176059969 0.8286337498 0.6497323022
0.7421568239 0.7866349395 0.686654769
0.8311585293 0.3217925838 0.9278207416
0.8511482172 0.3290898275 0.8705532421
0.8675683179 0.6307753321 0.5220305374
0.8466664023 0.6125322229 0.5764029348
0.3627493753 0.8426333532 3.9658933175e-05
0.3349065958 0.8487804878 0.0540551259
0.1060167374 0.4893515764 0.3054927622
0.0635783128 0.4765814 0.3475312314
0.9194859795 0.2697997224 0.3681935356
0.8842263911 0.2638112235 0.4177275431
0.5274263277 0.1989292088 0.8432282372
0.4705112442 0.1822724569 0.8286337498
0.9646214255 0.8021415824 0.8123735872
0.9978582477 0.813642673 0.862304184
0.5771625749 0.3523299623 0.8360499703
0.5916788958 0.411263137 0.8430299425
0.448855749 0.5547888162 0.3666071783
0.4868520208 0.5113622844 0.3465000991
0.8148970769 0.7914336704 0.5433670434
0.7627414429 0.8084473528 0.5702161412
0.0012691865 0.4692841563 0.2129684711
0.0370443819 0.490184414 0.2578227246
0.4424701543 7.9317866349e-05 0.1058496926
0.5006544243 7.9317866349e-05 0.0871703351
0.5729187324 0.1134642078 0.5298433472
0.5826359418 0.0540947849 0.5402339877
0.5780748027 0.8274043228 0.9987309141
0.5308372665 0.8133650605 0.962601626
0.2547098719 0.4188776522 0.2805472933
0.2879863562 0.4287130676 0.3308348205
0.4864157379 0.3631171921 0.9998413643
0.4317217309 0.3361094587 0.9967876264
0.1849442748 0.7410271664 0.0904223676
0.2280569547 0.7016061868 0.1082292286
1.0 0.1286932382 2.3795359905e-04
1.0 0.1785445172 0.0354947452
0.2425336136 0.5840174499 0.1012095975
0.2535596716 0.6353757684 0.0699980171
0.2570895966 0.3985326195 0.4990680151
0.2947289097 0.4344636129 0.4671029149
0.0076547813 0.4468372001 0.091969066
0.0228056955 0.4992266508 0.1194130478
0.6875024789 7.9317866349e-05 0.9719214753
0.7253401023 0.0393020028 0.9995240928
0.5587593702 0.9998017053 0.9986515963
0.4978384167 0.9998017053 0.9943684315
0.5509062785 0.4809438826 0.824350585
0.5784714235 0.4763831053 0.7700575055
0.9545869194 0.1380130874 0.5773150902
1.0 0.1163989689 0.6120166568
0.2912783088 0.0810628594 0.9649018441
0.3446634673 0.0928415626 0.9921078723
0.144925237 0.5114019433 0.6780884394
0.1323126958 0.5514178069 0.6337100932
0.2922698608 0.6477096966 0.7413840968
0.2661722127 0.5939321832 0.7287328971
0.345060088 0.3385286536 0.5960341067
0.2846944037 0.3399563752 0.6053936149
1.0 0.1552647234 0.1441602221
0.9413794471 0.1461035098 0.1585564148
0.1634077658 0.8266111442 0.4604005552
0.1924800698 0.8136823319 0.5125520523
0.679014794 0.5618481063 0.6799524093
0.6522428906 0.5965100139 0.7225461035
0.9625589973 0.9987309141 0.3961134245
0.9974219649 0.958437438 0.4260162602
0.802919129 0.4784057109 0.4903827087
0.8066473645 0.4177672021 0.4839579615
0.3802006901 7.9317866349e-05 0.2253817172
0.3784555586 7.9317866349e-05 0.1643466191
0.0951493277 0.2126908586 0.3236962126
0.1485741483 0.2183620861 0.3528058695
0.2761273946 0.3409875074 0.1131865953
0.2856066315 0.2810628594 0.1063652588
0.7361678499 0.7461828277 0.4892722586
0.7338277873 0.688439421 0.5090224073
0.6655296871 0.389292088 0.2643267896
0.7098718915 0.3679159231 0.3004560777
0.6583111887 0.2077731509 0.4825302399
0.6084162932 0.2428713068 0.4793178663
0.4692817197 0.0308149911 0.5371405909
0.5074763019 0.0755502677 0.5536783661
0.0269702138 0.1597461828 0.7491969066
0.0819815175 0.173864763 0.7717231806
0.190060683 0.462899068 0.2473924251
0.191052235 0.4028951021 0.2360499703
0.8498393686 0.9265913147 0.5989688677
0.8902946892 0.9259171128 0.5532024589
0.7498116051 0.5169541939 0.0903430498
0.6992821164 0.4843148919 0.0798730914
0.8937849522 0.4630180448 0.3344041245
0.9127037639 0.4606781678 0.2763831053
3.5695871178e-04 0.1757683918 0.0608368035
1.1898623726e-04 0.2347412255 0.0767796946
0.3561654702 0.7102518342 0.7815585961
0.3994367985 0.7515367837 0.7692246679
0.7062229802 0.881300813 0.9163593099
0.6859159957 0.8239143367 0.9211183819
0.5965176695 0.3160420385 0.0900257783
0.6431206124 0.3431687488 0.118699187
0.3764327926 0.2533016062 0.8420384692
0.4017768611 0.3055720801 0.8232401348
0.8580097569 0.3522109855 0.4240729724
0.9015190576 0.3286932382 0.459924648
0.2876293975 0.2410469958 0.814832441
0.2587157419 0.24572675 0.7612532223
0.4964105818 0.4401744993 0.7155264723
0.5390473169 0.4815784255 0.7014078921
0.3717923294 0.7449930597 0.5018837993
0.3389124658 0.7923458259 0.5220305374
0.7006702891 0.9963513781 3.9658933175e-05
0.6528378218 0.9998810232 0.0379139401
0.7044381866 0.1219115606 0.8621455483
0.6905167969 0.1374182035 0.9195320246
0.2770792845 0.9481657743 0.9275034702
0.2508626502 0.9981756891 0.9507832639
0.6653710387 0.5980170533 0.3289311918
0.6639035418 0.5904025382 0.2683323419
0.5930274065 0.160816974 3.9658933175e-05
0.5786697339 0.1399563752 0.0556018243
0.336017134 0.0056712274 0.8394209796
0.3452187364 7.9317866349e-05 0.7792980369
0.06219014 0.9999206821 0.9998810232
0.110339904 0.9984136427 0.9623240135
1.0 0.3646242316 0.8656751933
1.0 0.3785445172 0.9251635931
0.3142823147 7.9317866349e-05 0.5886178862
0.3041288224 7.9317866349e-05 0.6488201467
0.2488795463 0.2958556415 0.9723973825
0.3088486098 0.2876859012 0.9804481459
0.3947566731 0.597620464 0.7219512195
0.4106215048 0.5644655959 0.7706920484
0.4330702415 0.9183422566 0.1840174499
0.415261968 0.9011302796 0.2398572278
1.1898623726e-04 0.1012492564 0.7954788816
1.1898623726e-04 0.0862581797 0.7363077533
0.6825050569 0.137656157 0.4544913742
0.7405703407 0.156652786 0.4536981955
0.1990639749 0.5808843942 0.5110846718
0.2062824733 0.5223081499 0.5267896094
0.0049577599 0.6526670633 0.0966884791
0.0090826161 0.5939718422 0.1131072774
0.7800737715 0.6436248265 0.100892326
0.7363264982 0.6841562562 0.0877255602
0.5415856899 0.8038469165 0.0728138013
0.5402371792 0.7470553242 0.0504065041
0.9397929639 0.4817767202 0.4187586754
1.0 0.4720999405 0.4154669839
0.5259191687 0.6180051557 0.807098949
0.5037877286 0.6510807059 0.7607376562
0.3140443422 0.8916517946 0.1256791592
0.2927061437 0.9417013682 0.1534007535
0.9451870067 0.2338687289 0.0203450327
0.8952127871 0.2625024787 3.9658933175e-05
0.9938920398 0.9391235376 3.9658933175e-05
1.0 0.9998810232 3.9658933175e-05
0.8527347004 0.4101526869 0.9998413643
0.8045849363 0.3876264128 0.9697798929
7.9324158172e-05 0.8186396986 0.7006940313
0.0565581248 0.7999603411 0.7144953401
0.0549716416 0.3541146143 0.3110450129
0.0600880498 0.2998215348 0.2834820543
0.2101693571 0.5829466587 0.1736268094
0.1914885178 0.5256395003 0.1837001785
0.5114821719 0.6881618084 0.9998810232
0.4521477016 0.6737259568 0.9994447749
1.1898623726e-04 0.5751338489 0.2681340472
4.3628286995e-04 0.6361292881 0.2650406504
0.2474517114 0.7441205632 0.3075550268
0.2135802959 0.697917906 0.2864168154
0.5216753262 0.675351973 0.0220107079
0.4678142228 0.7039460639 0.025540353
0.9936144053 0.4212175292 0.728812215
0.9996033792 0.4341463415 0.7882212968
0.0208622536 0.9390442197 0.9701764823
0.0097172094 0.8869323815 1.0
0.9478840281 0.8093991672 0.6429506246
0.9163526752 0.75724767 0.6468372001
0.7420378376 0.5668451319 0.9960737656
0.7849125451 0.6101526869 0.9998413643
0.9456232896 0.6179654967 0.802379536
0.8992979812 0.638588142 0.8364465596
0.7636536707 0.5871505057 0.4645647432
0.7238329433 0.5844933571 0.4183224271
0.5585610598 0.5885782272 0.1657346817
0.5105699441 0.5623636724 0.1929407099
0.6102407488 0.8212968471 0.2617093
0.6468488478 0.8363275828 0.2151497125
0.2414230754 0.5622446956 0.9998413643
0.1860944751 0.5747372596 0.9771961134
0.0654424305 0.0494150307 0.476541741
0.0712727561 0.0733690264 0.5324211779
0.2161979931 0.0036089629 3.5693039857e-04
0.1982707334 0.0196708309 0.0564743208
0.1538492048 0.6446162998 1.1897679952e-04
0.2123904335 0.6274836407 0.0026571485
0.1963272915 0.7134642078 0.9359508229
0.1567048745 0.7599048186 0.9342058299
0.9997620275 0.6638112235 0.8868927226
0.9995637171 0.715724767 0.8546500099
0.5313925356 0.3462224866 0.9136228435
0.5795422996 0.3837001785 0.9164386278
0.5496767541 0.2888360103 0.7665675193
0.5489231746 0.2732103906 0.8255800119
0.1722920716 0.9276621059 0.2728534602
0.2171102209 0.8861788618 0.2724965298
0.1759806449 0.7600634543 0.5686297839
0.1947408083 0.7116795558 0.6008328376
0.4626978146 0.2944675788 0.551338489
0.5039463769 0.2982748364 0.5962324013
0.002022766 0.3808050763 0.195835812
7.5357950264e-04 0.3697005751 0.1357921872
0.8053385158 0.7119571684 0.0595280587
0.8291754254 0.7652587745 0.0774142376
0.6359814381 0.6865754511 0.9193733889
0.6366556935 0.7404719413 0.8906999802
0.0791655099 0.94126512 0.890184414
0.0773013921 1.0 0.873567321
0.6152381708 0.0339877057 0.2505651398
0.6547416016 9.5181439619e-04 0.2834027365
0.9378495221 0.9998810232 0.1698988697
0.9978979098 0.9998810232 0.1586753916
0.5876730258 0.7189767995 0.3451913544
0.5775195336 0.75427325 0.2964108665
0.7851108555 0.1476502082 0.1821534801
0.7515963987 0.0997818759 0.1643466191
0.7399754095 0.6307753321 0.8661114416
0.7259746956 0.6900654372 0.8616696411
0.4620632214 0.9427325005 0.1051358318
0.4033633443 0.9269085862 0.110965695
0.515051759 0.3022407297 0.3618084474
0.5603855154 0.2981558596 0.321078723
0.2601832388 0.6032123736 0.4432282372
0.3163447428 0.6163394805 0.423121158
1.1898623726e-04 0.0241126314 0.6517152489
0.0462063221 7.9317866349e-05 0.6196708309
0.3544600008 0.7346817371 0.7061273052
0.3898385753 0.7837001785 0.6973626809
0.7644469123 0.40594884 0.8212175292
0.7724586523 0.4626214555 0.8425540353
0.4021338199 0.0132460837 0.592861392
0.371633681 0.0547689867 0.5600634543
0.6695752191 0.1193733889 0.6335514575
0.7157418792 0.1339678763 0.6708308547
0.1101415936 0.9999603411 0.7326194725
0.0925316305 0.9989688677 0.791116399
0.7217308531 0.7991671624 0.4199881023
0.7737278388 0.8049177077 0.4514772953
1.1898623726e-04 0.1608962919 0.1758873686
0.0106294372 0.1219115606 0.1300813008
0.3183675088 0.0525480865 0.2626611144
0.28786737 7.9317866349e-05 0.2696410867
0.4151429818 0.4273646639 0.9206821337
0.442827113 0.3745389649 0.9075153678
1.1898623726e-04 0.9091017252 0.3999603411
0.0495775989 0.9000198295 0.4346222487
0.208146591 0.2027364664 0.4525480865
0.2205608218 0.1438429506 0.442117787
0.8363542617 0.8085663296 8.3283759667e-04
0.7795185024 0.83085465 0.0
0.4606353865 0.5640690065 0.9622843546
0.4920477531 0.5507832639 0.911600238
0.2484036013 0.0521911561 0.9046995836
0.2677190338 7.9317866349e-05 0.8793575253
0.1467893547 0.0662700773 4.759071981e-04
0.0858684012 0.0703946064 0.0020622645
0.838020069 0.7937735475 0.8323616895
0.8263197557 0.7942097958 0.8923259964
0.6331654305 0.9998810232 0.5959547888
0.6096458176 0.9616894706 0.5545112036
0.2260738508 0.6535395598 0.4941503074
0.2769206362 0.6713067618 0.5229823518
0.9411811367 0.1458655562 0.4380329169
0.9205568556 0.179218719 0.3911957168
0.8163645738 0.8671029149 0.4846718223
0.7608773252 0.8583779496 0.508625818
0.4677745607 0.0677374579 0.060519532
0.5175901321 0.0772159429 0.0945072378
0.5262761274 0.9991275035 0.3041443585
0.5485662158 0.9458655562 0.2843148919
0.3211041923 0.3052944676 0.7825897283
0.3698885496 0.2811818362 0.754868134
0.1673739737 0.3362680944 0.5171128297
0.2162773173 0.3369422963 0.553718025
0.5452346012 0.542415229 0.1024786833
0.5587990322 0.4987904025 0.143010113
0.7757109428 0.2535792187 0.8648423557
0.8181097053 0.2324806663 0.9034304977
0.6367350176 0.5547094983 0.7881816379
0.5889422124 0.5878643664 0.7695815983
0.8807757903 0.371485227 0.6308149911
0.8572958394 0.3934166171 0.6827681935
0.2910006743 0.7854055126 0.0966884791
0.2849323762 0.7898076542 0.0360499703
0.098282632 0.5820345033 0.2471148126
0.1202157617 0.5308744795 0.221971049
0.1722920716 0.2914534999 0.4485028753
0.1692777535 0.3478485029 0.4251834226
0.9209534764 0.1186595281 0.8227245687
0.8649109586 0.1052944676 0.8024588539
0.6791337802 7.9317866349e-05 0.1997223875
0.7312497521 0.0205433274 0.1752528257
0.9219846904 0.9045409478 0.9267499504
0.9554198231 0.9552250644 0.9332936744
0.9643041288 0.3355938925 0.1532817767
0.9980962202 0.3864763038 0.1522506445
0.8076389164 0.2525877454 0.4005552251
0.8343711577 0.2857426135 0.3568114218
0.5401975172 0.9996034107 0.8155859607
0.4796335224 0.9998810232 0.807693833
1.1898623726e-04 0.0361689471 3.9658933175e-05
0.0492206401 7.9317866349e-05 0.0043228237
0.7406893269 7.9317866349e-05 0.6824112631
0.7268869234 0.0571485227 0.6992663097
0.1283464879 0.9150505651 0.0947055324
0.0781342958 0.8806266111 0.08958953
1.0 0.1307555027 0.2299028356
1.0 0.0807455879 0.2649216736
0.2925474953 0.2887566924 0.4050763434
0.2470947527 0.3148919294 0.4364069007
0.6656486733 0.2906999802 0.1759666865
0.6338000238 0.238588142 0.1758080508
0.9392773569 0.126432679 0.6656355344
0.8958473803 0.0958953004 0.6354550863
0.331495657 0.2785246877 5.9488399762e-04
0.3016697735 0.2252627404 0.0027364664
0.9442351168 0.4503668451 0.1377751338
0.8932693452 0.4839976205 0.1380924053
0.6427636537 0.407733492 0.1647828673
0.6739777099 0.4594883998 0.1558992663
0.3863879745 0.9957564942 0.1469363474
0.3337167334 0.9992861392 0.1161610153
0.9173045651 0.7097362681 3.9658933175e-05
0.8667354143 0.6755106088 3.9658933175e-05
0.3303454567 0.4005155661 3.9658933175e-05
0.2693451791 0.4028951021 3.9658933175e-05
1.0 0.69553837 0.2400555225
0.9996033792 0.6860995439 0.1797342851
0.6619204379 0.9227840571 0.3958754709
0.6892872724 0.8720999405 0.4161808447
1.9831039543e-04 0.8381915526 0.6081300813
0.0348629675 0.8531033115 0.5601427722
0.8453575536 0.874757089 0.1453103312
0.8538055765 0.8442990284 0.0930795162
0.2449133384 0.9998810232 0.4786436645
0.1865307579 0.9998810232 0.4965695023
0.2479673184 0.6280388658 0.2713464208
0.2512989331 0.644536982 0.2126115407
0.7158212033 0.9174697601 0.1838984731
0.73922183 0.8612333928 0.1884592504
0.1331059374 0.1391235376 0.261748959
0.0736128188 0.1417410272 0.275351973
1.1898623726e-04 0.1355938925 0.9484037279
0.0131281482 0.1658536585 0.9998413643
0.5724427875 0.8102716637 3.9658933175e-05
0.5318684805 0.8559190958 3.9658933175e-04
0.2043390315 0.6230418402 0.860559191
0.1742751755 0.6341463415 0.9125520523
0.6072264308 0.2523497918 0.9960737656
0.6546226153 0.274201864 0.9643466191
0.8832745012 0.9998810232 0.3979773944
0.8399635109 0.9668054729 0.3704144359
0.6798476976 0.9778703153 0.147174301
0.6290009122 0.9938528654 0.1173904422
0.2098917225 0.9190957763 0.3739440809
0.2664101852 0.8977989292 0.3648225263
0.3398246936 0.9279397184 0.5158040849
0.3038115258 0.881300813 0.5319056117
0.9275373815 0.0692048384 0.2242316082
0.9026692579 0.0222883204 0.2543327384
0.9317018998 0.6446559588 0.3109260361
0.920239559 0.6894308943 0.2709894904
0.0139610518 0.775689074 0.2313702161
0.0134851069 0.8292286337 0.2607971446
0.193075001 0.9997620464 0.6867737458
0.2506643398 0.9944874083 0.7063255998
0.7667473129 0.6023398771 0.5423359112
0.7865386904 0.5452706722 0.5332143565
0.0854321184 0.4130874479 0.9229426928
0.0523936065 0.4641681539 0.9174301011
0.4481418316 0.8400951814 0.7445171525
0.477412446 0.8471148126 0.7976601229
0.550152699 0.7408685306 0.6240333135
0.5618926744 0.8001982947 0.6153876661
0.3316146432 0.5864763038 0.7729129486
0.2955618134 0.5392028554 0.7868728931
1.1898623726e-04 0.0090818957 0.3389252429
0.0385118788 7.9317866349e-05 0.3855641483
0.2989727522 0.5263137022 0.5771961134
0.3353428787 0.5750148721 0.5831449534
1.0 0.4594883998 0.0820939917
0.950858684 0.4895498711 0.0618282768
0.9988497997 0.0506444577 0.0368431489
0.9978582477 7.9317866349e-05 0.0026174896
0.9315432515 0.8301804481 0.9998413643
0.9154007853 0.805314297 0.9464604402
0.1186292785 0.8253420583 0.9104897878
0.1710625471 0.8163791394 0.8804283165
0.0124935549 0.1073567321 0.3124727345
1.1898623726e-04 0.1207217926 0.2541344438
0.8110895173 0.2055919096 0.1230220107
0.7584182763 0.1986515963 0.0928812215
0.854083211 0.1553837002 0.3307951616
0.8484115337 0.2156256197 0.3225064446
0.6783008765 0.9998810232 0.6611937339
0.6788164836 0.9998810232 0.722268491
0.9161147027 0.6540551259 0.1983739837
0.9352714869 0.5960737656 0.2002379536
0.634910562 2.3795359905e-04 0.1113622844
0.6026652917 0.0503668451 0.0981162007
0.0946337207 0.8862978386 0.5147729526
0.1162495538 0.927622447 0.475351973
0.6086939277 0.7515367837 0.9998413643
0.588267957 0.6968867737 0.9818758675
1.0 0.4293476105 0.5510212175
1.0 0.4825698989 0.5211183819
0.4392178638 0.6947055324 0.256355344
0.4626184905 0.7069204838 0.2012690859
0.6707650815 0.3143763633 0.6607971446
0.7009479237 0.2619472536 0.6693238152
0.7775750605 0.9873091414 0.296133254
0.7190338318 0.9921475312 0.3128296649
0.8956490699 0.5482054333 0.073012096
0.9397136398 0.5516557605 0.1151695419
0.2153650894 0.2537378545 0.3922268491
0.1946218221 0.2912552052 0.3487209994
0.264268433 0.1842950625 0.2019432877
0.2994883592 0.1344437835 0.2001982947
0.1416729465 0.8921673607 0.9547491572
0.1632491175 0.8570692048 0.9998017053
1.0 0.9692643268 0.8186793575
0.9984135168 0.9942891136 0.8743604997
0.5896164677 0.930557208 0.9665278604
0.627374767 0.8889549871 0.990481856
0.337524293 0.2340273647 0.6922070196
0.317970888 0.2891532818 0.6745587944
0.92579225 0.0396589332 0.9533610946
0.9270614366 7.9317866349e-05 0.9998413643
0.3828580494 0.490224073 0.7674003569
0.404711855 0.4390640492 0.7422169344
0.3100781343 0.1669244497 0.6596470355
0.2690278824 0.1848502875 0.7011699385
0.6386784595 0.0663493952 0.3261947254
0.6974576607 0.0621455483 0.3101725164
0.3642961964 0.0170136823 0.0781677573
0.3855947329 0.0735276621 0.0690065437
3.1729663269e-04 0.3342058299 0.9275034702
2.3797247452e-04 0.3833035891 0.9638707119
0.0929282513 0.2021415824 0.9998413643
0.1422678777 0.2381518937 0.9986912552
0.6536310633 0.6604005552 0.1909181043
0.6777059453 0.6862978386 0.1411064842
0.7836433586 0.7618084474 0.254610351
0.8442073533 0.7540352965 0.2567915923
0.6317375957 0.7052944676 0.7458258973
0.5844603974 0.6692048384 0.7319452707
0.8383373656 0.7133848899 0.7582391434
0.8335382541 0.7535990482 0.7124727345
0.8556300321 0.8440214158 0.2187586754
0.7984373141 0.8471941305 0.2399762046
0.8841867291 0.0840372794 0.721633948
0.9251973188 0.0389450724 0.717509419
0.4059017174 0.109181043 0.2286337498
0.3590211399 0.1393218322 0.2535792187
0.8246936104 0.4297045409 0.560261749
0.8156506564 0.4151497125 0.6188776522
0.869591084 0.829664882 0.5862383502
0.9218260421 0.8612730518 0.5888954987
0.0163804387 0.139440809 0.6583382907
0.0059889739 0.1006940313 0.6122942693
0.532582398 0.2026174896 0.5860400555
0.526593424 0.2119769978 0.6460836803
0.4044342204 0.1585564148 0.6331152092
0.452346012 0.1868332342 0.6582986318
0.6571213263 0.4642474717 0.7951219512
0.6751675723 0.4060678168 0.7994844339
0.0826557728 0.6744001586 0.2297838588
0.086740967 0.7242514376 0.1947650208
0.0848768492 0.1386872893 0.4408090422
0.10930869 0.1882609558 0.4147927821
0.8489668028 0.4202260559 0.7886575451
0.8440883671 0.3595082292 0.7932579814
0.1725697061 0.0845925045 0.7534800714
0.1680482291 0.0748364069 0.6933571287
0.006504581 0.8748364069 0.921673607
0.0647285131 0.8806266111 0.9392425144
0.8439297188 0.4812611541 0.4091612136
0.8727640503 0.4405710886 0.4444180052
0.0351802641 0.1684711481 0.860559191
0.0113830167 0.1136228435 0.873012096
0.7673819062 0.722823716 0.9998413643
0.8231071273 0.6978782471 0.9998413643
0.9048903344 0.4129684711 0.0357723577
0.8854559156 0.3657346817 0.0022605592
0.6748899377 9.9147332937e-04 3.9658933175e-05
0.7072938563 7.9317866349e-05 0.0517945667
0.7258557094 0.3719611342 0.5521713266
0.6841312022 0.4043228237 0.5214753123
0.4659897672 4.759071981e-04 0.1990085267
0.4646015944 0.0559587547 0.2245488796
0.4502835839 0.0866151101 0.8570295459
0.3976123428 0.1173507833 0.853420583
0.0379962718 0.7060479873 0.2974419988
1.1898623726e-04 0.7445171525 0.3259567718
0.3804783247 0.5185802102 0.8694031331
0.4012612541 0.5760063454 0.8694031331
0.2393606473 0.342415229 0.0417211977
0.2588347281 0.2853856831 0.0317271465
0.1072462618 0.5145746579 0.1454689669
0.078253282 0.5552250644 0.1102914932
0.5655415857 0.4535395598 0.9821138211
0.5107682545 0.4311322625 0.9670830855
0.4337444969 0.0791195717 0.6653579219
0.4565501924 0.089034305 0.7211580408
0.7990719073 0.567360698 0.848661511
0.8419862769 0.5371802499 0.8799127503
0.7849918693 0.9998810232 0.9221495142
0.7459643835 0.9532817767 0.9162403331
0.4461587276 0.8578227246 0.5317073171
0.3854757466 0.8586555622 0.5245290502
0.5073573157 0.5067221892 0.9909181043
0.5399992068 0.5557009716 0.9746182828
0.7561575378 0.3435653381 0.6197501487
0.8067266886 0.3395994448 0.6537775134
0.4349740213 0.4406107476 0.6574261352
0.3845635188 0.4513583185 0.6247075154
0.6470471582 0.3472932778 0.4046400952
0.6512910007 0.3236565536 0.3484830458
0.5192162773 0.433234186 0.1636724172
0.5383730615 0.3769978188 0.1779099742
0.5956054416 0.9278604006 0.8834027365
0.6350692103 0.8838786437 0.8680547293
0.423749653 0.0012690859 0.7904025382
0.4140324436 0.0165377751 0.8487408289
0.4179589894 0.0999801705 3.9658933175e-05
0.4270416055 0.1456276026 0.0395796153
0.1003847222 0.5336902637 0.8715843744
0.1406020704 0.5509815586 0.9141780686
0.4122079879 0.1390442197 0.5461828277
0.4726926585 0.1457069205 0.5409081896
0.734700353 0.4101923458 0.9998017053
0.7531035577 0.4684116597 0.9998413643
0.2664498473 0.4881221495 0.416022209
0.295363503 0.5413444378 0.4081300813
0.048149764 0.7884592504 0.90743605
0.0766271368 0.756057902 0.8642474717
0.5334549637 0.7518540551 0.5207217926
0.5716098838 0.7783462225 0.4810232005
0.5145758141 0.6406504065 0.5293277811
0.4804664261 0.6295855641 0.4799127503
0.8132312696 0.3580408487 0.2973626809
0.8567009083 0.4006742019 0.3023597065
1.0 0.9998810232 0.2689272259
0.9422123508 0.9998810232 0.2492167361
0.854043549 0.3618877652 0.5314693635
0.8877959783 0.4104302994 0.5162403331
1.1898623726e-04 0.8744398176 0.3277017648
1.1898623726e-04 0.8232797938 0.3610549276
0.4118510292 0.9978584176 0.0346222487
0.468409154 0.9988498909 0.0115804085
0.1387379526 0.2115010906 0.195280587
0.1978344505 0.2259369423 0.1899662899
0.5849363424 0.2900654372 0.9299226651
0.6305873954 0.3236962126 0.9072377553
0.3653274105 0.8187983343 0.1208804283
0.3809146075 0.8643267896 0.158477097
0.120850355 0.0907396391 0.9059290105
0.1787173284 0.0857029546 0.8870513583
0.0702812041 0.9482847511 0.0363275828
0.0672668861 0.9998810232 0.0037675987
0.489945663 7.9317866349e-05 0.3188974817
0.4451275136 7.9317866349e-05 0.2773745786
0.4315630825 0.3411064842 0.6508030934
0.3953516043 0.3042633353 0.6834027365
0.7074921667 0.7314693635 3.9658933175e-05
0.7646848848 0.7529248463 6.7420186397e-04
0.625352001 0.5103311521 0.2138806266
0.5779558164 0.471822328 0.2151100535
0.7089596637 0.3013285743 0.0349395201
0.7492166739 0.2686496133 0.0026174896
0.0058303256 0.6024588539 0.4269680746
0.033078174 0.5478881618 0.4241126314
0.9342402729 0.7524885981 0.06468372
0.9113949153 0.7845330161 0.1114019433
0.7300995518 0.6765814 0.4148720999
0.7203823424 0.6524291097 0.359666865
0.2783881331 0.8672218917 0.0015466984
0.228691548 0.9026373191 0.0044814594
0.8286598183 0.8604402142 0.9420582986
0.8399238488 0.881300813 0.9983343248
0.6967437433 0.905056514 0.6538568313
0.7511204537 0.9294467579 0.6404917708
0.3486693372 0.6138013087 0.5152488598
0.3552929045 0.6617886179 0.5524489391
0.2755721255 7.9317866349e-05 0.959666865
0.3213818268 0.0040848701 0.9998413643
0.0986395907 0.4325599841 0.9995240928
0.0783326062 0.3749752132 0.9978980765
0.8206480784 0.302082094 0.4728534602
0.7790028953 0.3460241919 0.4645250843
0.5149327728 0.7504263335 0.3959151299
0.5524927617 0.7938132064 0.3749355542
0.2426525998 0.8824112631 0.09256395
0.212152461 0.8351378148 0.1163989689
1.1898623726e-04 0.3029942495 0.5158040849
1.1898623726e-04 0.2862581797 0.4570692048
0.9153214612 0.0780884394 0.532936744
0.9159560544 0.0683720008 0.4726155066
0.9566493476 0.2550862582 0.4820543327
1.0 0.2473924251 0.4396985921
0.3273708008 0.1855244894 0.7723577236
0.3742910403 0.1802895102 0.8111441602
0.085233808 0.5959944477 0.3792980369
0.1322333717 0.6312512393 0.3959547888
0.625391663 0.4381122348 0.0788419592
0.6220203863 0.4981955185 0.0684116597
0.7751556737 0.3067618481 0.2017449931
0.8182286915 0.3465000991 0.2190362879
0.0760322056 0.782788023 0.2837596669
0.1119263872 0.7835812017 0.3331350387
0.7977233967 0.4070592901 0.893198493
0.8482925475 0.4298631767 0.9188181638
0.4642446357 0.4767003768 0.7787031529
0.4351723317 0.4570295459 0.8287130676
0.6560504502 0.8960935951 0.7848899465
0.665490025 0.9176680547 0.7285346024
0.3428786737 0.4370811025 0.8894705532
0.3553722286 0.4532619473 0.8319254412
0.6207908619 0.9259171128 0.1574856236
0.5940586206 0.9213166766 0.2122149514
1.0 0.3461035098 0.2247471743
0.9471701107 0.3674003569 0.2468372001
0.0349819538 0.9384889946 0.5179853262
0.0011502003 0.8911758874 0.4992663097
0.9265854916 0.3269085862 0.5838588142
0.9213500972 0.2660717827 0.5828276819
0.4393765121 0.2141978981 0.4883601031
0.3829373736 0.202379536 0.5084671822
1.0 0.2932381519 0.7290105096
0.998016896 0.3464604402 0.6991473329
1.0 0.6142772159 0.2844338687
0.9992067584 0.5575252826 0.2618679358
0.0886844088 0.9541146143 0.5794566726
0.1158925951 0.9998810232 0.549553837
0.3168206877 0.4078128098 0.0778504858
0.2621266807 0.4344636129 0.072417212
0.9140522746 0.2960935951 0.6558794368
0.9743386348 0.2870910173 0.6521911561
0.1159719192 9.5181439619e-04 0.5499900853
0.1717368024 4.3624826492e-04 0.5749355542
0.7283147583 0.3504263335 0.7350783264
0.7487010669 0.3955185406 0.6992663097
0.9159163923 7.9317866349e-05 0.8790005949
0.9334470313 0.0582193139 0.8725361888
0.9247213739 0.1456276026 0.2799920682
0.9383651291 0.1868728931 0.2370811025
0.9509380082 0.1171128297 0.9227443982
1.0 0.1458655562 0.9004560777
0.1978344505 0.4370017847 0.0260559191
0.1651132352 0.3859210787 0.0333135039
0.2583191211 0.9149315883 0.699702558
0.2230595328 0.8661114416 0.6893912354
0.4133978503 0.2228038866 0.7234186
0.3836116289 0.1716042038 0.7085068412
0.1826835363 7.9317866349e-05 0.7280190363
0.1758219966 7.9317866349e-05 0.6673408685
0.0453337564 0.5449930597 0.9275431291
7.9324158172e-05 0.5770771366 0.953123141
0.4671003054 0.4944675788 0.1837794963
0.4123269742 0.4995042633 0.1571683522
0.3322492365 0.0871306762 0.4883204442
0.2954824892 0.1317073171 0.4686099544
0.6869075477 0.3820741622 0.8876859012
0.7060643319 0.4396985921 0.8941503074
0.8348867648 0.7110450129 0.8541741027
0.82144132 0.6536188777 0.8383501884
0.9959544679 0.9998810232 0.5545112036
1.0 0.9998810232 0.4935950823
0.3723079364 0.3238548483 0.3536783661
0.4322373379 0.3129883006 0.3579218719
0.0056716773 0.9966289907 0.804759072
0.0021020902 0.9413047789 0.7790997422
1.0 0.3165576046 0.5071584374
0.9692222266 0.3693039857 0.5093396788
0.145956451 0.5157644259 0.0
0.1062547099 0.5438429506 0.0370017847
0.9749732281 0.9304778901 0.2980368828
0.9999603379 0.9261154075 0.3535990482
0.1533732598 0.3481261154 0.9969462621
0.1732836235 0.4057902042 0.9998413643
0.2652203228 0.8328375967 0.8449732302
0.2468964423 0.7789807654 0.8227642276
0.9180184825 0.1292088043 3.9658933175e-04
0.882639908 0.1789807654 3.9658933175e-05
0.3374846309 0.2895498711 0.5100931985
0.3830960219 0.3261947254 0.5275431291
0.0715900528 0.2512393417 3.9658933175e-05
0.0169753698 0.2239143367 3.9658933175e-05
0.4953000436 0.7752528257 0.3231806464
0.469400706 0.8296252231 0.3131072774
0.6709633919 0.9060876462 0.5788221297
0.7304168485 0.8933967876 0.5729526076
0.6219410622 0.7781875868 0.6680943883
0.6689802879 0.7605790204 0.7028356137
1.0 0.9967876264 0.6459250446
0.9401895847 0.9998810232 0.6579417014
0.738190616 0.9998413643 0.2044814594
0.7983579899 0.9985326195 0.214832441
0.5150120969 0.1501090621 0.7475708903
0.4954586919 0.2078524688 0.7441205632
1.0 0.6592901051 0.979813603
0.999008448 0.5985722784 0.9733491969
0.4845912823 0.9307951616 0.5236962126
0.5455915599 0.9281380131 0.5219512195
0.0651647959 0.254610351 0.7680745588
0.0736524809 0.3147729526 0.7742216934
0.9511363186 0.5371405909 0.9486020226
1.0 0.5468570295 0.9132659131
0.3951136319 0.2685306365 0.2489787825
0.3498591996 0.3094586556 0.2459647035
0.8775234998 7.9317866349e-05 0.1807654174
0.9385634395 7.9317866349e-05 0.1830656355
0.6483163447 0.606504065 0.4285940908
0.6535120771 0.6609557803 0.4014673805
0.9106413358 0.4643664485 0.9998413643
0.8858128743 0.4917707714 0.9512195122
0.1269979772 0.0368431489 0.3867142574
0.1086344346 7.9317866349e-05 0.4319254412
0.9984135168 0.6839579615 0.6345032719
0.9992464205 0.7443188578 0.6438627801
0.2996866696 0.711005354 0.5878643664
0.3555308769 0.7352369621 0.5824707515
0.6040534645 0.9844140393 0.7557802895
0.5835085075 0.9273051755 0.7488399762
0.8446436362 0.8685306365 0.8580606782
0.8537659144 0.9211580408 0.8876859012
0.0208622536 0.2477890145 0.8486218521
0.0013881728 0.2117390442 0.8033313504
0.8770078928 0.6199087845 0.7626412849
0.9061595209 0.6726155066 0.752528257
0.8688375045 0.9998810232 0.9562561967
0.860072185 0.9580011898 0.9998413643
0.6314996232 0.8276422764 0.345984533
0.6180938405 0.8299821535 0.4055125917
0.788363146 0.3608962919 0.3871505057
0.7308134692 0.3428514773 0.3775530438
0.454884385 0.7146936347 0.5547094983
0.4500456114 0.7301209597 0.4958159826
0.522547892 0.6964108665 0.297323022
0.4704715821 0.7001388063 0.3290501686
0.9177011859 0.2899861194 0.9998413643
0.87561972 0.3342058299 0.9998413643
0.173997541 0.3830656355 0.6534999009
0.1336612065 0.4279992068 0.6442593694
0.3939634316 0.7175887369 3.9658933175e-05
0.3540237179 0.763791394 3.9658933175e-05
0.8425812081 0.6630973627 0.1689470553
0.8135089041 0.7106087646 0.1439222685
0.4394954984 0.7687091017 0.3796946262
0.4035219926 0.8121752925 0.3562958556
0.9976995994 0.0613127107 0.1776323617
1.0 0.0726551656 0.1176680547
0.6646571213 0.6262145548 0.8342653183
0.6515289731 0.6858615903 0.8346619076
0.0631420299 0.2945865556 0.8977989292
0.1103002419 0.3221891731 0.9251239342
0.8024431841 0.5676779695 0.2186000397
0.8482132233 0.6075351973 0.225540353
0.9445127514 0.9224667856 0.7806860995
0.9224209733 0.8659924648 0.7879436843
0.415737913 0.5105294468 0.9998413643
0.3820251458 0.4920880428 0.9523696213
0.3166223773 0.2270870514 0.314534999
0.3571966843 0.2364069007 0.3592306167
0.6533930909 0.407733492 0.3409081896
0.6176575576 0.455800119 0.3288915328
0.1630508071 0.1217132659 0.599405116
0.1343751239 0.0695617688 0.5856038073
0.8944592076 0.2189569701 0.687249653
0.8829572046 0.1777513385 0.6436644854
0.6907151073 0.8724965298 0.1235772358
0.6521635664 0.8474320841 0.0834027365
0.749771943 0.9247670038 3.9658933175e-05
0.7794391782 0.9781875868 3.9658933175e-05
0.3265378971 0.2288320444 0.4443783462
0.2777932019 0.2276422764 0.4811818362
0.4375123944 0.0120563157 0.7125917113
0.394677349 7.9317866349e-05 0.6707515368
0.9630349423 0.3398373984 3.9658933175e-05
0.9995637171 0.2908982748 3.9658933175e-05
0.2877880458 0.3913940115 0.4008328376
0.232221473 0.372674995 0.3838191553
0.9248403601 0.8888756692 0.3432877256
0.8672510213 0.9043029942 0.3299226651
0.1914488557 0.1588340274 0.0538171723
0.1647166144 0.1476105493 3.9658933175e-05
0.2767223258 0.6061074757 0.8327582788
0.265299647 0.6632559984 0.8143961927
0.3034942292 0.9799325798 3.9658933175e-05
0.2746995598 0.9640690065 0.0515169542
0.4214889144 0.8182827682 0.9591512988
0.4640463253 0.8345429308 0.9998017053
0.9999603379 0.3751735078 0.0707911957
0.9437988339 0.3518143962 0.0763037874
0.128901757 0.4786833234 0.5321039064
0.1638440487 0.4537775134 0.5756097561
0.2654582953 0.928772556 0.4470751537
0.2104866537 0.9036287924 0.455800119
0.2344822116 0.7961134245 0.4429506246
0.2628802602 0.8336307753 0.481895697
0.9973823028 0.0470751537 0.3813999603
0.9550232023 0.0683323419 0.3428911362
0.1401657875 0.1267896094 0.8220107079
0.0822194899 0.1081895697 0.8270473924
0.1263237219 0.773904422 0.6555621654
0.1051045096 0.7166765814 0.6531826294
0.3767104272 0.3911560579 0.6786436645
0.3201523024 0.3916319651 0.6555621654
0.8043866259 0.4456474321 0.7253222288
0.780351406 0.4837596669 0.7665278604
0.373616785 0.9996430696 0.2582193139
0.3417284734 0.9791790601 0.2103509816
0.2520525126 0.5421376165 0.0025778307
0.2581604728 0.4814197898 3.9658933175e-05
0.9931781224 0.2694031331 0.8971643863
1.0 0.2210588935 0.9338488995
8.725657399e-04 0.7527265517 0.1022803887
1.1898623726e-04 0.7853658537 0.1538766607
0.4986316583 0.2887963514 0.0259766012
0.446357038 0.258179655 0.0180844735
0.527069369 0.0989490383 0.8727344834
0.5657398961 0.09256395 0.9195320246
0.7887201047 7.1386079714e-04 0.9646242316
0.8432951255 7.9317866349e-05 0.9920682134
0.4068932693 0.5998017053 0.1459052151
0.4588505929 0.6224469562 0.1687091017
0.0537421172 0.0414832441 0.8742811818
8.3290366081e-04 0.0341860004 0.8446559588
0.6631103002 0.4050366845 0.9597858418
0.6178162059 0.3965496728 0.9998413643
0.095268314 0.9998810232 0.3277414238
0.1415539603 0.9992464803 0.287844537
0.6587078095 0.5591909578 0.5889351576
0.6658073216 0.5024390244 0.6102716637
0.8068456749 0.6910569106 0.2872893119
0.8539642248 0.6537378545 0.2982748364
0.5835878317 0.7061669641 0.4233591116
0.5419029866 0.6663097363 0.4434661908
0.4922064015 0.7273844934 0.7791790601
0.4923253877 0.7725560182 0.8202657149
0.9712053306 0.9052944676 0.5451913544
0.9998016896 0.859964307 0.574459647
0.1098639591 0.4301804481 0.7365853659
0.0738111292 0.4144755106 0.7833035891
0.9999603379 0.4510013881 0.2741225461
0.9815967953 0.456989887 0.2162205037
0.362590727 0.324013484 0.4351774737
0.390155872 0.2709894904 0.422565933
0.6696545433 0.9129486417 0.0422764228
0.7107444572 0.9363077533 0.0809438826
0.4917304565 0.0936744002 0.9975014872
0.4872883037 0.0576244299 0.9484433869
0.6195613374 0.0337497521 0.6579417014
0.6615238171 7.9317866349e-05 0.6868927226
0.5336929362 0.9227047392 0.8340670236
0.510530282 0.9164386278 0.7779099742
0.4436996787 0.1777909974 0.9996827285
0.4178400032 0.1224667856 0.9998413643
0.3524372348 0.9484433869 0.0540947849
0.377622655 0.9352369621 3.9658933175e-05
0.1998572165 0.2050763434 0.2738449336
0.2545115615 0.2309339679 0.2653579219
0.1424661881 0.8454887964 0.0592504462
0.1460357752 0.7878247075 0.0395399564
0.2285328997 0.85576046 0.5693436447
0.1985483679 0.8371604204 0.6191949237
0.5971522627 0.6807455879 0.645687091
0.6191250545 0.6299424945 0.6199484434
0.8268353627 0.3880626611 0.1366250248
0.8774045135 0.4111045013 0.1112036486
0.0248681236 0.547174301 3.9658933175e-05
1.1898623726e-04 0.5402736466 0.0554431886
0.0522746202 0.3554233591 0.8389054134
2.776345536e-04 0.3243704144 0.846876859
0.0292309523 0.7653777513 0.621971049
1.1898623726e-04 0.7177077137 0.6466785643
0.5816840519 0.7769978188 0.7446757882
0.6263038908 0.8185603807 0.7478485029
0.0021020902 0.7017251636 0.1649415031
0.0108674097 0.6423160817 0.1759666865
0.5443223734 0.3773944081 0.0987904025
0.5454725737 0.4375966686 0.0886773746
0.5222305953 0.535911164 0.5190957763
0.5619323365 0.5763632758 0.4963315487
0.0251854202 0.5617687884 0.6506444577
0.0555269107 0.5468966885 0.7015268689
0.6772696625 0.1869918699 0.3161213563
0.6280093603 0.19702558 0.2814594487
1.1898623726e-04 0.4557208011 0.9998413643
0.0154285488 0.5148522705 0.9998413643
0.3341530163 0.2490184414 0.6060678168
0.3180898743 0.2251834226 0.5521713266
1.0 0.2658338291 0.1751338489
0.9932971086 0.2641284949 0.2358120167
0.7675802166 0.5070394606 0.4164584573
0.7084043946 0.5078326393 0.4316478287
0.5133066275 0.9344437835 3.172714654e-04
0.4547653988 0.9171921475 0.0033710093
0.2275016856 0.1050961729 0.1843743803
0.19057629 0.147769185 0.2077731509
0.6520049181 0.7538766607 0.2625817965
0.7045571729 0.7845330161 0.268253024
0.466386388 0.9136625025 0.3016855047
0.4093126562 0.9004560777 0.3189371406
1.0 0.1982946659 0.7532817767
0.9524451672 0.2358516756 0.7608962919
0.8305239361 0.5636327583 0.1155661313
0.8746678301 0.5678366052 0.1575649415
0.2278586444 0.0857426135 0.0233591116
0.2639114742 0.1350386675 0.0241522903
0.4630151113 0.5798929209 0.0
0.4360845596 0.6345825897 0.0036486219
1.1898623726e-04 0.5746976006 0.5387269482
1.1898623726e-04 0.6187190165 0.5810430299
0.8572958394 0.1735474916 0.9499504263
0.8700670289 0.2063850882 0.9998413643
0.0840836077 0.9983343248 0.4112234781
0.0684170864 0.993456276 0.470037676
0.5659778686 0.0737259568 0.6152686893
0.5892198469 0.1299226651 0.6095578029
0.0533851585 0.4190362879 0.4011104501
0.1049458613 0.3941304779 0.4224072972
0.2347598461 0.6770176482 0.4189173111
0.2369809225 0.7330953797 0.3947650208
0.207630984 0.178663494 0.9998413643
0.2526077817 0.2195121951 0.9936942296
0.095307976 0.0770969661 0.1851279001
0.1512711696 0.0927622447 0.1662899068
0.5111252132 0.3516161015 0.525242911
0.5442827113 0.3003767599 0.5278207416
0.4251378257 0.4262145548 0.5575649415
0.4489350732 0.3714455681 0.570335118
0.9266251537 0.4316081697 0.6875669244
0.9420537025 0.4887963514 0.7025183423
0.3071034784 0.1051754908 0.8594487408
0.2926268195 0.1615704938 0.8410073369
0.5483679054 0.5234186 0.2891532818
0.4951810574 0.5020027761 0.2680547293
0.7615515805 0.8589331747 0.3863176681
0.8206480784 0.8744398176 0.3868332342
0.1235473764 0.4372793972 0.2125718818
0.0721056598 0.4149910767 0.2368828079
1.1898623726e-04 0.4770573072 0.4104302994
1.1898623726e-04 0.4919294071 0.4696807456
0.1470273272 0.6497323022 0.6140789213
0.1677309325 0.6031330557 0.5804481459
0.5468210844 0.1992068213 0.3160420385
0.524055051 0.2418005156 0.2786436645
0.3310990362 0.9052151497 0.2370017847
0.2952445167 0.8921673607 0.2847114813
0.9239281323 0.309815586 0.7565734682
0.9165906477 0.3704540948 0.7574856236
0.8369491929 0.7486416815 0.6309736268
0.8436124222 0.7041443585 0.5896490184
0.9646214255 0.6742415229 0.0528653579
0.9975806132 0.7054927622 0.0937140591
0.3136080593 0.973309538 0.6628594091
0.3597747194 0.9906404918 0.6989093793
0.807916551 0.6431885782 0.6384691652
0.80942371 0.6668649613 0.6947451914
0.2310712728 7.9317866349e-05 0.3314693635
0.1700709951 7.9317866349e-05 0.3285742614
0.5775988577 0.5719611342 0.4187190165
0.5210010709 0.5599048186 0.3991275035
0.9985721652 0.7771564545 0.3291294864
0.9662872328 0.7528455285 0.2833234186
0.803910681 0.3093793377 0.7382907
0.8530916591 0.2768986714 0.7221495142
0.3203109507 0.9998810232 0.3377354749
0.3478364336 0.9504263335 0.3148126115
0.1727283544 0.9063652588 0.5323815189
0.1822869155 0.9579218719 0.5637517351
0.64994249 0.8487804878 3.9658933175e-05
0.6956728672 0.8097560976 0.0108268888
0.8102962757 0.9311124331 0.6933174698
0.8519017967 0.8880824906 0.7053737854
1.1898623726e-04 0.7143763633 0.555463018
1.1898623726e-04 0.7745389649 0.5448740829
0.7746797287 0.9200475907 0.8446559588
0.7139174236 0.9259567718 0.8423953996
0.3258239797 0.69851279 0.3153678366
0.343552929 0.7399167162 0.3566131271
0.996509737 0.0383898473 0.9996430696
0.9649387221 0.0906603212 0.9998413643
0.9985721652 0.2031727147 0.2863374975
0.9495101733 0.2380725758 0.2966091612
0.2184983937 0.4799524093 0.7367440016
0.1948597946 0.5358318461 0.7437239738
0.9986514893 0.2686892723 0.3633154868
0.9991274343 0.3280983542 0.3491175887
0.004997422 0.8925242911 0.6717033512
0.0607623052 0.9071187785 0.6515169542
0.7866180145 0.9288915328 0.1254808646
0.8308015706 0.925203252 0.0834423954
0.7406496649 0.8574261352 0.0638508824
0.7644469123 0.8384295062 0.1167955582
0.587276405 0.3029149316 0.4319651001
0.5599492325 0.3479674797 0.4628594091
0.2073930115 0.5783858814 0.6729327781
0.2579225003 0.5461431687 0.661154075
0.437829691 0.6687685901 0.9111243308
0.4154206163 0.709815586 0.871822328
0.2012850514 0.156692445 0.7806464406
0.1581723714 0.1994447749 0.7871901646
0.0713520803 0.8600832838 0.2115804085
0.0510450958 0.8460836803 0.1557009716
0.410740491 0.4255800119 0.9998413643
0.3504144687 0.4346222487 0.9969859211
0.5850949907 0.3553043823 0.6646440611
0.6075833895 0.3205234979 0.7095379734
0.5387696823 0.2616696411 0.0908982748
0.5046206322 0.2388260956 0.1361094587
0.2877483838 0.5055324212 0.8582589728
0.3150358942 0.5076740036 0.9128693238
0.8586443501 0.1280983542 0.5570097164
0.8070043232 0.0954590522 0.5581201666
0.600285567 0.6420781281 0.0678960936
0.639432039 0.6227642276 0.1106484236
0.0931662238 0.5048978782 0.757287329
0.073216198 0.4882014674 0.8125718818
0.9322175068 0.0136823319 0.41189768
0.8902946892 7.9317866349e-05 0.3696212572
0.1808194186 0.252825699 0.906841166
0.1887914965 0.3112036486 0.9229426928
0.8757783683 0.8223676383 0.4100337101
0.9297584579 0.8174499306 0.3818758675
0.2532027129 0.2486218521 0.6402538172
0.2042597073 0.2820146738 0.6550862582
0.6184111371 0.0636922467 0.999405116
0.6654107008 0.1026373191 0.9965893317
0.1623368897 0.3491175887 0.8584969264
0.1437750367 0.4062661114 0.8696410867
0.7550469996 0.9998017053 0.1090224073
0.8160472772 0.9998810232 0.1057703748
1.0 0.854015467 0.3866349395
0.9832229405 0.8579020424 0.4452508428
0.7607186769 0.0833234186 0.2454491374
0.7270059096 0.1298830061 0.2661114416
0.0056716773 0.5967876264 0.766765814
0.0624677746 0.5758477097 0.7749752132
0.6663229286 0.0787626413 0.4038865755
0.6688216396 0.1306761848 0.3718024985
0.4987109824 0.3798929209 0.7944477494
0.4480228454 0.3773547492 0.8284354551
0.8486098441 0.1178266905 0.1268689272
0.8864871297 0.0808645647 0.1573666468
0.5102526474 0.9009716439 0.1894903827
0.5228651886 0.9591116399 0.1756097561
7.9324158172e-05 0.891374182 0.1963117192
1.1898623726e-04 0.9340868531 0.1526472338
0.8722087812 0.2051556613 0.5700178465
0.8557886804 0.2538964902 0.537100932
0.8749058026 0.5134642078 0.2197898077
0.9338833142 0.5233392822 0.2322030537
0.3412128664 0.6823716042 0.8663493952
0.3145202872 0.7337299227 0.846876859
0.8128743109 3.172714654e-04 0.6473527662
0.8547178043 0.0168550466 0.6886377156
0.0864236703 0.2671029149 0.1557406306
0.0745250466 0.3027959548 0.2038469165
0.6007615119 0.6276026175 0.5428118184
0.5771229128 0.6828475114 0.553718025
0.6227343037 0.4864961333 0.6838786437
0.5931463927 0.4366051953 0.6647630379
0.4663070638 0.570890343 0.6971247273
0.5184626978 0.5806464406 0.7273844934
0.2155237378 0.1763632758 0.3461035098
0.2594693214 0.1629585564 0.3058893516
0.8687185182 0.8306960143 0.3004164188
0.9289652164 0.823121158 0.2939520127
0.0285566969 0.6430696014 0.3499504263
9.9155197715e-04 0.6746381122 0.3944080904
0.2942926268 0.1110450129 0.5771564545
0.3393884107 0.1521713266 0.5747372596
0.3808352834 0.1817965497 0.8987507436
0.3552532424 0.1325798136 0.9242514376
0.0014278348 0.8600436248 0.8049177077
0.0013088486 0.826730121 0.8561173904
1.1898623726e-04 0.0494150307 0.0948641682
1.9831039543e-04 0.0945468967 0.0537378545
0.5581247769 0.9998810232 3.9658933175e-05
0.576210685 0.9998810232 0.0583779496
0.2576448657 0.3328574261 0.7436843149
0.2548288581 0.3364663891 0.6828078525
0.4261293777 0.0435851676 0.9981360301
0.4689644231 7.9317866349e-05 0.9998413643
0.1095070004 0.1166369225 0.3508625818
0.1677705945 0.108586159 0.3673210391
0.6462935787 0.6784453698 3.9658933175e-05
0.6041724507 0.7226650803 3.9658933175e-05
0.0768254472 0.6099147333 0.6021019235
0.0548923175 0.6646440611 0.6180844735
1.1898623726e-04 0.0033710093 0.1800515566
0.0207829294 0.05576046 0.2036882808
0.6266211875 0.7803688281 0.0496529843
0.6535914013 0.7270672219 0.062343843
0.6631499623 0.9997223875 0.4151497125
0.614325943 0.9976601229 0.4517945667
0.4868916829 0.7120364862 0.6636922467
0.5208424226 0.6657941701 0.6847114813
0.336493079 0.0746381122 7.5351973032e-04
0.292388847 0.0324410073 3.9658933175e-05
0.6843295126 0.2839579615 0.5887765219
0.7258160473 0.2712671029 0.5457862384
0.5129893309 0.4130081301 0.6375570097
0.5267917344 0.4707118779 0.6230418402
0.4471106175 0.778623835 0.8954193932
0.4161741959 0.7924251438 0.8446162998
0.342006108 0.1390442197 0.0589728336
0.337008686 0.15427325 3.9658933175e-05
0.2637131638 0.6229625223 0.5913940115
0.2724388212 0.5936149118 0.5385683125
0.1423472018 0.7880230022 0.7865159627
0.1935112839 0.8141978981 0.7658536585
0.1313608059 0.2514376363 0.8407297244
0.1095863245 0.1951219512 0.8497719611
0.0086463332 0.8128494943 0.9717628396
0.0690516797 0.8110648424 0.9806860995
0.8597945504 0.9852865358 0.6631766805
0.8708602705 0.9799325798 0.7229823518
0.4486177765 0.8844735277 0.8979972239
0.500495776 0.8527463811 0.8923259964
0.0767857851 0.7858021019 0.5616894706
0.0812676 0.7266706326 0.576283958
0.2715662555 0.1631568511 0.9174697601
0.2298814104 0.125203252 0.9409875074
0.4275968746 0.8845131866 0.6130874479
0.4635307183 0.9334126512 0.6061867936
0.8400824971 0.6163791394 0.0522704739
0.8290167771 0.5867539163 3.9658933175e-05
0.7962162377 0.6254213762 0.922823716
0.8498393686 0.6527067222 0.9124330756
0.6977749574 0.2736862978 0.4627007733
0.7057866973 0.3281380131 0.4891929407
0.2579621624 0.3321435653 0.2775728733
0.2881053425 0.3211976998 0.3295657347
0.5850156665 0.9997620464 0.2196708309
0.64593662 0.9998810232 0.223716042
0.9243247531 0.9234979179 0.237398374
0.9128624122 0.9250049574 0.177434067
0.3296712014 0.5628792385 0.6928415626
0.3406575973 0.5035098156 0.6835217133
0.2199262285 0.4229228634 0.138885584
0.1678102566 0.4532222883 0.1487209994
0.0861063737 0.3159627206 0.4873686298
0.0492603022 0.3634741225 0.4979575649
0.0048387736 0.2793178663 0.7123140988
1.1898623726e-04 0.2283164783 0.6790402538
0.1306072264 0.7131865953 0.7629188975
0.0755959227 0.7397184216 0.7624826492
1.0 0.9625223081 0.7394011501
0.9545472574 0.9993654571 0.7568510807
0.7746400666 0.1225857624 0.7226650803
0.8012929838 0.0720999405 0.7444774936
0.5559830246 7.9317866349e-05 0.6913345231
0.508547178 0.0384691652 0.689034305
0.2280966168 0.8286337498 0.370890343
0.1925197319 0.7942891136 0.3350783264
0.3533494626 0.7823914337 0.9221098552
0.3526355452 0.8274439818 0.8809042237
3.9662079086e-04 0.405353956 0.3372199088
0.0033712767 0.410073369 0.2763831053
0.323959862 0.9993654571 0.4852667063
0.3098401618 0.9971842157 0.4258972834
0.0590171737 0.0751140194 0.4010311323
1.1898623726e-04 0.0847114813 0.3880230022
0.1496053623 0.9771167956 0.8968074559
0.1490897553 0.9340868531 0.8534602419
1.1898623726e-04 0.9998810232 0.1054531033
1.1898623726e-04 0.9910370811 0.0450525481
0.7648831952 0.231449534 0.4639698592
0.802403522 0.1907594686 0.4898274836
0.8639987308 0.1923458259 0.1806464406
0.8406774283 0.2452905017 0.2001189768
0.0950303415 0.6328772556 0.3079119572
0.1139094911 0.6905810034 0.3146143169
1.1898623726e-04 0.3565734682 0.0561173904
0.0099155198 0.3343644656 7.9317866349e-05
0.017570301 0.1964703549 0.287844537
0.0560028557 0.2120166568 0.2429902836
0.7968111688 0.2918104303 0.5754907793
0.8507119343 0.2964901844 0.6038072576
0.1143854361 0.9254015467 0.3472139599
0.0540197517 0.9342851477 0.3446361293
0.0596121049 0.0810628594 0.9612135634
0.0126918653 0.0750347016 0.9998413643
0.6351088724 0.4801903629 0.4441403926
0.6300321263 0.423716042 0.4668253024
0.8748264784 0.0232797938 0.5942494547
0.9165113235 7.9317866349e-05 0.6323616895
0.5046206322 0.1900059488 0.0367638311
0.5128306826 0.1397580805 0.00297442
0.2493554912 0.4644854253 0.9998413643
0.2979812002 0.5013682332 0.9984136427
0.5674057034 0.0074558794 0.7694626215
0.5543965415 0.0024985128 0.8289113623
0.4897076905 0.1451516954 0.3057703748
0.4768968389 0.1398373984 0.246281975
0.455875937 0.8325599841 0.6659131469
0.4800698053 0.8845131866 0.6870513583
0.3557688494 0.9348800317 0.4074558794
0.4149446714 0.9453103312 0.4184810629
0.4299765994 0.9085068412 0.7810430299
0.4028873994 0.8946658735 0.8339877057
0.337008686 0.8269680746 0.4190759469
0.3435925911 0.8729327781 0.45873488
0.9468924761 0.835018838 0.2008724965
0.9368579701 0.8526670633 0.1432480666
0.0542973863 0.3018441404 0.089629189
0.0811486138 0.3202458854 0.037953599
0.3085313132 0.2429506246 0.1720404521
0.36608099 0.222526274 0.1698592108
0.3830166977 0.3639103708 0.0745587944
0.3330821402 0.3325798136 0.0586159032
0.1225558244 0.1664088836 0.5479278207
0.1643993178 0.1434463613 0.5098552449
0.3293142427 0.5866349395 0.3488399762
0.3643755206 0.6365655364 0.3465397581
0.0924126443 0.8021415824 0.4347412255
0.0619521675 0.8146341463 0.4861788618
0.7004323167 0.4690462027 0.6891532818
0.6749692619 0.4209399167 0.7168352171
0.2305556657 0.0928019036 0.8174499306
0.266806806 0.1127106881 0.7725163593
0.8789909967 0.7217925838 0.3305175491
0.9312259549 0.7432877256 0.3537973429
0.5795422996 0.594090819 0.6786040056
0.5589180185 0.5420582986 0.6541344438
0.935787094 0.7087844537 0.4250644458
0.8857335502 0.6787626413 0.4430696014
0.2774362432 0.2040055523 0.3872298235
0.2790623885 0.1429704541 0.3874281182
1.0 0.604759072 0.6786040056
0.9524848293 0.6085266706 0.6404124529
0.9867925277 7.9317866349e-05 0.678366052
0.9919089359 0.0402538172 0.632639302
0.7444572244 0.7717231806 0.7645052548
0.7329948836 0.7161610153 0.7871108467
0.1569428469 0.6677771168 0.1627206028
0.1156942847 0.6251041047 0.1771167956
0.448340142 0.2195518541 0.2867340869
0.3901162099 0.2017053341 0.291413841
0.0937214929 0.6330358913 0.8202260559
0.0689723555 0.6888360103 0.8229625223
0.2190536628 0.4301011303 0.8935950823
0.2545908857 0.3805671227 0.88958953
0.0752786261 0.8684513187 0.7498314495
0.0841232697 0.9286139203 0.755463018
1.1898623726e-04 0.6351378148 0.6673012096
0.0010312141 0.6621455483 0.7220701963
0.3821837941 0.7440809042 0.1414634146
0.3757188752 0.7803291691 0.1901645846
0.0647681751 0.325203252 0.5656950228
0.0829730694 0.2731707317 0.5919492366
0.882124301 0.1873884593 0.7775530438
0.9260698846 0.1579615308 0.7470156653
0.8929123865 0.7417806861 0.808328376
0.9227382699 0.7491572477 0.861114416
0.0671082378 0.3501090621 0.640967678
0.0766271368 0.3452706722 0.7010906207
0.113354222 0.0034503272 0.2240729724
0.0791258478 7.9317866349e-05 0.1735871505
0.6880180859 0.7516161015 0.9998017053
0.6644588109 0.8079714456 0.9998413643
0.7324396145 3.9658933175e-04 0.5277810827
0.7289493515 7.9317866349e-05 0.4668253024
0.4613096419 0.7802101923 0.0781280984
0.4036013168 0.7677969463 0.0623835019
1.0 0.7687487607 0.1973031925
1.0 0.8048780488 0.1480864565
0.3020663943 0.0513186595 0.7368233195
0.2689485583 1.1897679952e-04 0.7407495538
0.7375560227 0.8746777712 0.7598651596
0.6973386745 0.845131866 0.724608368
0.4144687265 0.8163394805 0.437953599
0.4229960735 0.8747174301 0.4537378545
0.1547217705 0.0903827087 0.4434265318
0.145916789 0.067063256 0.4991869919
0.3357394995 0.9008526671 0.6897085068
0.3919010035 0.8776521912 0.6836010311
0.6030619125 0.8693634741 0.687249653
0.5508666164 0.8533412651 0.7146143169
0.8002221076 0.9871505057 0.7583184612
0.7490580256 0.9571683522 0.743604997
0.8970372427 0.4953400754 0.0038469165
0.8412723595 0.47063256 1.586357327e-04
0.3336374093 0.5699781876 0.1391631965
0.2942529647 0.6145548285 0.1530041642
0.6725895371 0.1629585564 0.779218719
0.696069488 0.115724767 0.7484433869
0.1019315433 0.3148522705 0.3615308348
0.0862253599 0.264088836 0.391671624
0.4499266252 0.2167360698 0.567955582
0.4123666363 0.2369621257 0.6116597264
0.8047435847 0.0109062066 0.3346024192
0.7754333082 0.0636922467 0.3439222685
0.6973386745 0.0542534206 0.1088637716
0.7542934201 0.059924648 0.0875272655
0.0749613295 0.210113028 0.0677771168
0.1281878396 0.2304184017 0.0898274836
0.1716178162 0.6292286337 0.233234186
0.1833577916 0.5711679556 0.2481459449
0.2081862531 0.5083085465 0.8862978386
0.2194502836 0.5476502082 0.840928019
0.5574901836 0.9833035891 0.3753321436
0.583270535 0.9293277811 0.3876660718
0.5800975687 0.2966884791 0.1820741622
0.6130964185 0.3441602221 0.201784652
0.484948241 0.2737259568 0.6883601031
0.5093404196 0.3266309736 0.6700773349
0.9382858049 0.8168550466 0.5208011105
0.8896997581 0.8526274043 0.5112433076
1.0 0.0628197501 0.7288915328
0.9986911514 0.1236962126 0.7241324608
0.903184865 0.8080904224 0.7148522705
0.9184547654 0.7510608765 0.730557208
0.6207511998 0.488994646 0.861114416
0.5891405227 0.4849494349 0.9131865953
0.4379486773 0.563791394 0.2477890145
0.3995557847 0.611302796 0.2462026571
1.1898623726e-04 0.8625421376 3.9658933175e-05
0.0016261452 0.9236168947 3.9658933175e-05
0.4210526316 0.4253420583 0.0075351973
0.4101058978 0.3657346817 3.9658933175e-05
0.4503232459 0.5066032124 0.4585762443
0.47443779 0.4680547293 0.417806861
0.3430769841 0.8108665477 0.2556811422
0.3990401777 0.822565933 0.277176284
0.7237932812 0.7456672616 0.1902439024
0.7686114306 0.7844933571 0.1756097561
0.3577916154 0.4636922467 0.0393020028
0.3341530163 0.5040650407 3.9658933175e-05
0.5906873438 0.9991671624 0.9250446163
0.5363106334 0.9724370414 0.9173904422
0.9270614366 0.3343248067 0.9338092405
0.9266251537 0.3927027563 0.9517350783
1.1898623726e-04 0.1192147531 0.5135435257
1.1898623726e-04 0.176283958 0.4918104303
0.6018720501 0.0327186199 0.3993257981
0.5956451037 0.0028554432 0.3464207813
0.9993257447 0.3330160619 0.9987705731
1.0 0.2719413048 0.9998413643
0.6769127038 0.616022209 0.9145746579
0.6470868203 0.5636327583 0.9046599246
0.7526276127 0.2324410073 0.6169343645
0.7007099512 0.2003965893 0.6193535594
0.4980367271 0.8430696014 0.1263533611
0.4824098679 0.8565536387 0.068847908
0.8114068139 0.2590521515 0.9790997422
0.796890493 0.3146143169 0.9998413643
0.8764129616 0.0688082491 0.3322625421
0.8754214096 0.0795558199 0.3923854848
0.5384523857 0.4621852072 0.4804679754
0.5318684805 0.4279992068 0.5306365259
0.3568793876 0.0688875669 0.6822526274
0.3538254075 0.0939916716 0.626690462
0.3629080236 0.4173706127 0.354312909
0.4166104787 0.4006742019 0.3781082689
0.1285844604 0.0627007733 0.9996827285
0.1648356007 0.1118778505 0.9998413643
0.1525006941 0.225500694 0.5043029942
0.1511521834 0.2625024787 0.5528455285
0.5163209455 0.4285544319 0.8879238548
0.478919605 0.4726948245 0.9074757089
1.0 0.8706722189 0.9927027563
0.9556577956 0.9120761452 0.9998413643
0.8472613334 6.7420186397e-04 0.5173904422
0.9083409352 5.1556613127e-04 0.5162799921
1.0 0.855800119 0.3073170732
1.0 0.8199881023 0.2578227246
0.4721373894 0.7742216934 0.60594884
0.42426526 0.7404322824 0.6232004759
0.5510252647 0.5769581598 0.5807257585
0.5714512355 0.5194130478 0.5791790601
0.6622377345 0.0590918104 0.4837596669
0.6510926903 7.9317866349e-05 0.4948245092
0.5958830762 0.1375768392 0.325242911
0.567207393 0.0983938132 0.3623636724
0.7586165867 0.5427325005 0.0158635733
0.7020187998 0.5207614515 0.0090422368
0.2441597589 0.4116993853 0.7054927622
0.2180224487 0.4481856038 0.6640491771
0.2781104986 0.5455086258 0.1902042435
0.259271011 0.4885583978 0.2017053341
0.4975607821 0.0876859012 0.7932579814
0.4923650498 0.0329962324 0.7664882015
0.2284139135 0.7269085862 0.209518144
0.1887518344 0.7498711085 0.16914535
0.4590885654 0.1839381321 0.1014475511
0.5161622972 0.1643466191 0.1109260361
0.2975449173 0.7996430696 0.6151893714
0.2551461548 0.7591909578 0.6324013484
0.2037441003 0.71041047 0.8461233393
0.1428628089 0.7110846718 0.8412452905
0.6530757942 0.6870116994 0.5765615705
0.6252330147 0.7413840968 0.5771961134
0.3383175346 0.8717430101 0.6159825501
0.374647999 0.8240333135 0.6277215943
0.2210367667 0.1046995836 0.1053341265
0.2724784833 0.0754709498 0.090184414
0.0863046841 0.5575252826 0.4821336506
0.0641335819 0.6143565338 0.4794765021
0.9575615754 0.4123339282 0.3351973032
0.9287272439 0.4091215546 0.3889748166
0.0635386507 0.7039460639 0.0814197898
0.0709554595 0.6749553837 0.1346817371
0.4088367112 0.2483442395 0.9321039064
0.4592075517 0.2636922467 0.9629982153
0.0896362987 0.8697997224 0.2963315487
0.1467893547 0.8485028753 0.2995042633
0.6091698727 0.2939520127 3.9658933175e-05
0.5642327371 0.2525877454 3.9658933175e-05
0.4020544957 0.4459647035 0.4416022209
0.3592591124 0.4032123736 0.4331548681
0.627374767 0.3417013682 0.5051754908
0.6170229643 0.3117588737 0.5573666468
0.2458652283 0.1704540948 0.5349196907
0.2448736763 0.1762046401 0.5957168352
0.0453734185 0.9687091017 0.6990680151
1.1898623726e-04 0.9998810232 0.7256791592
0.8807361282 0.1978187587 0.4616299822
0.9068734383 0.1659329764 0.5066825302
0.923293539 0.0683323419 0.0797144557
0.9569269821 0.1182232798 0.0690858616
1.0 7.9317866349e-05 0.5549474519
1.0 0.0610350982 0.5514178069
0.6784595248 0.1200872497 0.5530834821
0.6347915758 0.161451517 0.542454888
0.5816840519 0.8843942098 0.6123735872
0.5463848015 0.9179853262 0.6491374182
0.313449411 0.4062264525 0.5693833036
0.3476777853 0.4485028753 0.5415823914
0.3546583112 0.9309934563 0.7705730716
0.3014318011 0.9208407694 0.7987309141
0.580256217 0.6405710886 0.3789411065
0.5284178797 0.6230814991 0.3517747373
0.9080633007 0.26765814 0.8912948642
0.9225399595 0.2362879239 0.9416220504
0.6188870821 0.2032520325 0.6150307357
0.6029032642 0.2340273647 0.5647035495
0.3802800143 0.126987904 0.4297441999
0.3878951335 0.184572675 0.4108268888
0.2384087574 0.9998810232 0.3915526472
0.1774084798 0.9963117192 0.3921871902
0.1265220323 0.2837993258 0.7238548483
0.1787966525 0.2521911561 0.724013484
0.671518661 0.8211778703 0.823160817
0.6746916273 0.7604600436 0.8176085663
0.5425772419 0.9619274242 0.4502082094
0.4925633602 0.9611739044 0.4151893714
1.1898623726e-04 0.9998810232 0.6304184017
1.1898623726e-04 0.9450327186 0.6036089629
0.2321421489 0.0986714257 0.63085465
0.2780708365 0.0923656554 0.67063256
0.1952564153 0.7547094983 0.7126313702
0.2222662912 0.7236168947 0.7577235772
0.2006504581 0.9999603411 0.1783462225
0.1495657002 0.9862383502 0.208883601
0.5592749772 0.1437636328 0.2551259171
0.6120652045 0.1132262542 0.2515169542
0.6742950065 0.1822724569 0.9998413643
0.6464125649 0.1971048979 0.9475708903
0.6479990481 0.2458060678 0.8848304581
0.696585095 0.2811818362 0.8958953004
0.9780272082 0.736506048 0.5298433472
0.9898861698 0.7813999603 0.5695022804
0.8261611074 7.9317866349e-05 0.2508824113
0.7650815056 7.9317866349e-05 0.2514376363
0.1452821957 0.0762244696 0.0889549871
0.0945147345 0.1071584374 0.0749950426
0.4584936342 0.1842157446 0.9148522705
0.4347757109 0.1284552846 0.9225857624
0.1868480546 0.2999405116 0.2634542931
0.1451632095 0.2617093 0.2864564743
0.1019315433 0.503866746 0.9649415031
0.1067703169 0.5577632362 0.9933372992
0.9997620275 0.1822724569 0.3944477494
0.979415381 0.1432480666 0.3520920087
0.7909411811 0.1694626215 0.5840967678
0.7483044461 0.1938132064 0.547769185
0.9158370682 0.9984929605 0.5339282173
0.907746004 0.9996430696 0.4734086853
0.8469043747 0.0805869522 0.2404917708
0.8364335858 0.1403133056 0.2477493555
0.9264665054 0.7059290105 0.5817965497
0.9321778448 0.64572675 0.5733491969
0.3117836037 0.1664882015 0.9936545707
0.3507714274 0.20594884 0.9680745588
0.6792527664 0.4986714257 0.9399563752
0.6671954944 0.4990283561 0.9998413643
0.7112600643 0.6794368431 0.9633948047
0.6624360449 0.6752329962 0.9998413643
0.1568238607 0.4410073369 0.7995637517
0.2059651767 0.4739639104 0.814832441
0.6386387974 0.5813206425 0.1782669046
0.6192043787 0.5486813405 0.1304382312
0.7812636338 0.0615506643 0.9138607971
0.7216118669 0.0504858219 0.921078723
0.1877206203 0.9903628792 0.9983343248
0.1950184429 0.9297243704 0.9998413643
0.2752151668 0.6916914535 0.9998810232
0.2382501091 0.6430696014 0.9998413643
0.715146948 0.4752329962 0.538845925
0.6648157696 0.5031528852 0.5183819155
1.1898623726e-04 0.2572278406 0.3817965497
3.1729663269e-04 0.2972040452 0.3355938925
0.9235711736 0.7264723379 0.9496728138
0.8699480427 0.7342058299 0.9214356534
0.0735731567 0.210073369 0.4922863375
0.0419228176 0.2207416221 0.4411659726
0.9882996867 0.4115407496 0.998215348
1.0 0.4714653976 0.9998413643
0.1849839369 0.9259964307 0.6539758081
0.2364256534 0.9135831846 0.6234780884
0.6480387102 0.8188379933 0.6007138608
0.6695355571 0.7997223875 0.5468173706
0.4476658866 0.4909379338 0.5974618283
0.4552810058 0.497323022 0.5372199088
0.2527267679 0.629069998 0.9231409875
0.2845357554 0.6811818362 0.9218322427
7.9324158172e-05 0.9425342058 0.2870513583
0.0069408638 0.9998810232 0.3069204838
0.5030341491 0.1156851081 0.639143367
0.5457105461 0.140630577 0.6749950426
0.1459961131 0.9986515963 0.6229228634
0.1155356364 0.9633948047 0.6624628198
0.1388172768 0.7191354353 0.9998810232
0.1343354619 0.6585762443 0.9932579814
0.7503668742 0.8233194527 0.8689668848
0.7617498909 0.7697798929 0.8418798334
0.697576647 0.4151497125 0.426135237
0.7538967993 0.4294665873 0.4072972437
0.5900924126 0.413642673 0.2676184811
0.6002459049 0.3638707119 0.3015665279
0.938801412 0.2078128098 0.8400158636
0.8971165669 0.1852072179 0.8784850288
0.5915202475 0.598810232 0.848066627
0.5669694205 0.5547491572 0.882490581
0.8643160274 0.4984731311 0.54126512
0.9219450284 0.4782470752 0.5393218322
0.5079125848 0.5408685306 0.7951616102
0.4676555745 0.5285742614 0.8394606385
0.6705667711 0.2609557803 0.2493357129
0.6279696982 0.2930795162 0.2790799128
3.9662079086e-05 0.4046004362 0.8727741424
1.5864831634e-04 0.4601626016 0.8473924251
0.8441676913 0.9217132659 1.586357327e-04
0.9051283068 0.9177077137 3.9658933175e-05
0.2057668663 0.9999603411 0.8444180052
0.2616903978 0.9998810232 0.8689668848
0.4288263991 0.1889351576 0.2066627008
0.4561535716 0.2432282372 0.2007138608
0.8256851624 0.5795756494 0.4015070395
0.8313171776 0.640372794 0.4
0.4687661127 0.3478485029 0.0711481261
0.4801094673 0.3437636328 0.1310331152
0.7881251735 0.465873488 0.3325401547
0.7459247214 0.4470354947 0.2926432679
0.2287312101 0.705056514 3.9658933175e-05
0.2881450046 0.6908586159 3.9658933175e-05
0.9995240551 0.558437438 0.4048780488
0.9715622893 0.5853261947 0.3577235772
0.5612580811 0.8421971049 0.1742613524
0.6052829889 0.8048780488 0.15427325
0.7464403284 0.7612928812 0.1030339084
0.6925395629 0.7825500694 0.1223874678
0.6846468092 0.4617886179 0.2344636129
0.7013445445 0.5205234979 0.2340670236
7.9324158172e-05 1.0 0.9238151894
1.1898623726e-04 0.9480071386 0.8917311124
0.6246777456 0.659369423 0.2993456276
0.6739777099 0.6739639104 0.2663493952
0.3748066474 0.5357128693 0.3892127702
0.3468845437 0.4820146738 0.3974221693
0.3840082497 0.7223081499 0.4267697799
0.4069329314 0.6964901844 0.3764029348
0.7329552215 0.6318857823 1.586357327e-04
0.7889977393 0.6561570494 3.9658933175e-05
0.7416015548 0.3362284355 0.947174301
0.710109864 0.3266706326 0.9986515963
0.8372268274 0.0093595082 0.8930398572
0.8589219847 0.0662304184 0.8984334721
0.7360885258 0.9998810232 0.9914733294
0.773807163 0.9518540551 0.9931390046
0.5898544402 0.1728732897 0.7976601229
0.6142466188 0.2287130676 0.8019432877
0.1292190537 0.3639896887 0.5908784454
0.1380636973 0.3168352171 0.6286734087
0.9998016896 0.8212968471 0.7438429506
0.999484393 0.7604997026 0.7379734285
0.4462380518 0.9998810232 0.5169938529
0.4129615674 0.952528257 0.4974419988
0.7885614564 0.1727543129 0.8199484434
0.8196961885 0.1515764426 0.8680547293
0.3262206005 0.0820146738 0.3522109855
0.3314163328 0.1378147928 0.3279397184
0.8660611589 0.9996827285 0.0369224668
0.9164319994 0.9998810232 0.002379536
0.1984293817 0.0802300218 0.2823716042
0.1411573395 0.0602419195 0.2750347016
0.8210050371 0.880705929 0.7781479278
0.8043866259 0.8236763831 0.7638310529
0.5008923968 0.6798334325 0.0998215348
0.4434220442 0.7005750545 0.1009319849
0.9967080474 0.2305373785 0.1016061868
0.9986911514 0.2906603212 0.0910965695
0.8101772895 7.9317866349e-05 0.0398572278
0.7658747472 0.0135236962 3.9658933175e-05
0.0097965335 0.2380329169 0.1601824311
7.9324158172e-05 0.2958953004 0.1771167956
0.0830523936 0.7120761452 0.3844536982
0.04311268 0.7578028951 0.3912353758
0.6555745052 7.9317866349e-05 0.7660122943
0.6704477849 0.0538171723 0.7909181043
0.4628564629 0.962006742 0.8893119175
0.4174037203 0.9998810232 0.8740432282
0.7408083132 2.7761253222e-04 0.7882212968
0.7493356602 7.9317866349e-05 0.848661511
0.7730932455 0.2015466984 0.3506246282
0.7419585135 0.1491175887 0.347174301
0.5288145005 0.8510807059 0.5303589133
0.5030341491 0.8444180052 0.5853261947
1.0 0.5139004561 0.3378147928
0.9456629517 0.5236565536 0.3116398969
0.769325348 0.0332738449 0.5898076542
0.732201642 0.0795954789 0.6042435058
5.5526910721e-04 0.3593892524 0.6831647829
3.1729663269e-04 0.3951219512 0.7326987904
0.4377503669 0.9511005354 0.6790799128
0.4513941221 0.9998810232 0.7131469363
0.7722206798 0.7271861987 0.3706523895
0.8219965891 0.7434067024 0.4021415824
0.2073533495 0.2922070196 0.7998413643
0.2293261413 0.306841166 0.8548879635
0.5660175306 0.612492564 0.0026968075
0.6234482212 0.5926234384 0.0086853064
0.671003054 0.9465000991 0.4734483442
0.6147225638 0.9248066627 0.4832441007
0.4690437473 0.2954590522 0.2590124926
0.5176297942 0.3321832243 0.254610351
0.2401142268 0.023121158 0.6080111045
0.0689723555 0.4458853857 0.1556613127
0.96489906 0.5344834424 0.4724568709
0.9690239162 0.6331152092 0.1263137022
0.1371118074 0.147769185 0.7019234583
0.6748899377 0.1977790997 0.707991275
0.5751398088 0.6691255205 0.1380924053
0.5768056162 0.6744794765 0.2378742812
0.5338119224 0.7476502082 0.1846519929
0.6336810376 0.7368233195 0.1835415427
0.4200214175 0.4448145945 0.2482649217
0.3562844564 0.3777116796 0.2859409082
0.4529012811 0.3751735078 0.3123537577
0.4256137707 0.3488796351 0.2193139005
0.8052988538 0.5031528852 0.2646440611
0.8051005434 0.5021614119 0.1647035495
0.7555626066 0.4313702161 0.2154669839
0.856066315 0.4320047591 0.2152686893
0.7678975132 0.4389847313 0.1217529248
0.8265577282 0.3986912552 0.0515962721
0.8363939238 0.49553837 0.0753123141
0.7550866616 0.464088836 0.0253817172
0.1546821084 0.5826293873 0.3374975213
0.1779240868 0.5792583779 0.4346619076
0.1996589061 0.5014475511 0.3753321436
0.1040732955 0.5214356534 0.3989292088
0.5232618094 0.5356732104 0.0265318263
0.4312061238 0.5071980964 3.9658933175e-05
0.4630151113 0.4924053143 0.0939123538
0.5014476659 0.437993258 0.0187190165
0.3728632055 0.5490779298 0.2048780488
0.3928132313 0.5182629387 0.2978385881
0.3245547932 0.4698790403 0.24275233
0.3048030778 0.562006742 0.2775332144
0.349541903 0.7322228832 0.2475114019
0.2996866696 0.6915724767 0.1710093198
0.3240788482 0.6353361095 0.2502478683
0.3955895768 0.6667063256 0.1870315289
0.2659342403 0.4703152885 0.5317073171
0.3027406497 0.4624231608 0.624310926
0.2242097331 0.4065833829 0.5967876264
0.2133423234 0.505611739 0.6095578029
0.9999206758 0.875986516 0.8133650605
1.0 0.8853063653 0.9128693238
0.9225002975 0.841522903 0.8668253024
0.9369769563 0.9404719413 0.857545112
0.4477848729 0.6430299425 0.6638112235
0.5304406457 0.6485821931 0.6078921277
0.4417562369 0.6316081697 0.5644259369
0.4845516202 0.56022209 0.6206623042
0.3975330187 0.0618679358 0.2917707714
0.4085194146 0.1459052151 0.3447154472
0.4810613572 0.0767796946 0.3450327186
0.394161742 0.0585365854 0.3920285544
0.9273787332 0.5334919691 0.8514772953
0.9266251537 0.5576442594 0.7545112036
0.8444453258 0.5191750942 0.79702558
0.9250386705 0.461114416 0.7819551854
0.4640066632 0.3963513781 0.4796747967
0.3640185619 0.5533610946 0.0583382907
0.4519890533 0.8103113226 0.2193932183
0.5308372665 0.0429902836 0.2661907595
0.0969341213 0.4489787825 0.0416418798
0.3794074485 0.992266508 0.5962324013
0.934319597 0.610668253 0.9196906603
0.4722960378 0.5928217331 0.0776918501
0.8168801809 0.985167559 0.5274241523
0.7969698172 0.8359706524 0.6575054531
0.2429698965 0.3148126115 0.198810232
0.1770911831 0.3538766607 0.7601824311
0.2033871416 0.6390640492 0.7710886377
0.7002340063 0.2340670236 0.3757287329
0.9345972316 0.6280785247 0.4796351378
0.1321143854 0.6483045806 0.5221098552
0.1082378138 0.8608764624 0.5944477494
0.5147741245 0.4247471743 0.3152488598
0.2537183199 0.9953202459 0.2544913742
0.5213976917 0.7254808646 0.905056514
1.0 0.0022209003 0.2936744002
0.7483441082 0.7195716835 0.6162205037
0.4247412049 0.6329169145 0.8081697402
0.2950462063 0.0012690859 0.4350981559
0.7441795899 0.9998810232 0.8456077732
0.9996430413 0.6568709102 0.7435256792
0.5367469163 7.9317866349e-05 3.9658933175e-05
0.8592789434 0.9907594686 0.297323022
0.3056359814 0.7277414238 0.4616299822
0.9999206758 0.8863374975 0.0589331747
0.9998810138 0.5910370811 0.0271267103
0.3266172213 0.4265318263 0.7630378743
2.3797247452e-04 0.3534800714 0.3985326195
0.0489826677 0.6272060282 3.9658933175e-05
0.9875064451 0.889034305 0.6521911561
0.0963788522 0.0026174896 0.0680547293
0.2634751914 0.7807654174 0.9179060083
0.2952445167 0.9998810232 0.7971048979
0.9289255543 0.9411858021 0.099107674
0.6689009638 0.4043228237 3.9658933175e-05
0.6940467219 0.0027364664 0.3690660321
0.4315234205 0.9996034107 0.3282966488
0.6408202118 0.9852468769 0.3015665279
0.8927537382 0.3311917509 0.3152488598
0.9998810138 0.2349395201 0.545429308
0.5133066275 0.8699186992 0.4450128892
0.0928885892 0.6174499306 0.8981558596
0.0610399397 0.0379139401 0.2893515764
1.1898623726e-04 0.4962522308 0.7409081896
0.7340657597 0.9802895102 0.5604997026
1.1898623726e-04 0.5665278604 0.8479873091
0.7463213422 0.6612730518 0.2272456871
0.2560980447 0.6724965298 0.6529050169
0.1898623726 0.5206028158 0.065873488
0.3611232301 0.0348205433 0.9140194329
0.2192519732 0.8971643863 0.8516755899
0.2706540277 0.5055324212 0.3215149712
0.6233292349 0.0938330359 0.8408090422
0.908737556 0.005314297 0.0030537379
0.7759489152 0.5902835614 0.3095379734
0.6574386229 0.743049772 0.4800317271
0.8068456749 0.8063454293 0.3478881618
0.7425534447 0.4636129288 0.6185603807
0.3130924523 0.5812809835 0.9423359112
0.7648435331 0.9587150506 0.4702756296
0.2378534883 0.7415427325 0.5004164188
0.975409511 0.3567717628 0.4312512393
0.7036449451 0.5064049177 0.334721396
0.4218458732 0.5806067817 0.4583779496
0.9679927022 0.1908784454 0.9998413643
0.148931107 0.7343644656 0.2584969264
0.1685638361 0.4458853857 0.3277017648
0.8807361282 0.6858615903 0.1020424351
0.4446119066 0.0851080706 0.4496133254
0.7590132075 0.5566131271 0.7370216141
0.4040375997 0.0209795756 0.002379536
0.4742791417 0.6634146341 0.4021019235
0.3340340301 0.8392226849 0.3292088043
0.8783960655 0.5532817767 0.4714653976
0.1246182525 0.6492960539 0.6901447551
0.4654344981 0.9999206821 0.2285940908
0.562170309 0.8612730518 0.3105691057
0.2297227621 0.6116200674 0.3483244101
0.4938722088 0.278960936 0.8839976205
0.8230278031 0.0761848106 0.0215744596
0.9952008884 0.5345231013 0.1830656355
0.4688057748 0.0139996034 0.394090819
0.6391940666 0.2328375967 0.0674201864
0.9254352913 0.9291691453 0.6958556415
0.5740292706 0.2257783066 0.7081499108
0.3483520406 0.944834424 0.8892325996
0.9946456193 0.0049573666 0.9146143169
0.6050053544 0.1277810827 0.1437636328
0.5022409075 0.9117192148 0.9591116399
0.9792567326 0.4990283561 0.6254610351
0.6506960695 0.0093595082 0.5804878049
0.1463134097 0.8601229427 0.7153281777
0.3594574228 0.6704739243 0.6598056712
0.8151747115 0.6893515764 0.477731509
0.7937175267 0.1087447948 0.6449732302
0.1849046127 0.4852270474 0.9585167559
0.0988379011 0.8734880032 0.8440214158
0.8334192678 0.564981162 0.6948641682
0.8211636854 0.026095578 0.1229823518
0.0435886249 0.4396985921 0.6592901051
0.7336691389 0.2366051953 0.7668847908
0.1145837465 0.7168748761 3.9658933175e-05
0.6712806885 0.1358715051 0.0918500892
0.9620433903 0.3844536982 0.6253817172
0.8604291437 0.0932778108 0.9757683918
0.8830365288 0.1909974222 0.0927622447
0.546622774 0.9046202657 0.1144556811
0.2765240154 0.9728336308 0.5527265517
0.5780748027 7.9317866349e-05 0.9686694428
0.1809384048 0.2353361095 0.0250644458
0.1920041249 0.9902439024 0.0875669244
0.5758140642 0.2126908586 0.9149315883
0.4949430849 0.1651794567 0.4174102717
0.5076746123 0.5930200278 0.271822328
0.4028080752 0.6126511997 0.9864366449
0.6107960179 0.9576046004 0.6786040056
0.8105739103 0.1471346421 0.0547293278
0.1129972633 0.7290501686 0.4748760658
0.2064411216 0.0365655364 0.9731509022
0.7245468607 0.5819155265 0.1495934959
0.8911275929 0.3605790204 0.191116399
0.9637091976 0.2873289709 0.8216934364
0.3483123785 0.6716636922 0.0793971842
0.3682227422 0.8755502677 0.9996827285
0.4688454369 0.2400555225 0.4161411858
0.0136040931 0.2873289709 0.6278009122
0.7618688772 0.759071981 0.9267896094
0.703605283 0.637953599 0.6750743605
0.8752230992 0.5580805076 0.3236962126
0.8763336374 0.7564941503 0.4640095181
0.2263514853 0.1934166171 0.1160420385
0.072224646 0.8166567519 0.0358120167
0.317931226 0.6218520722 0.0252627404
0.8838297704 0.9990878445 0.8515962721
0.6563677468 0.2946262146 0.788697204
0.6306667195 0.6021812413 0.9938132064
0.8365922342 0.9307555027 0.2319254412
0.5883869432 0.8247471743 0.9028752727
0.3757981993 0.343644656 0.936506048
0.2360290326 0.0699186992 0.3971445568
1.1898623726e-04 0.4229228634 3.9658933175e-05
0.2855669694 0.2472734483 0.8966091612
0.660492603 0.0897878247 0.1895697006
0.5959624003 0.4293079516 0.5773150902
0.9296791338 0.4130874479 0.8529050169
0.7615912426 0.9545508626 0.3681538767
0.7465196526 0.3271465398 0.8430696014
0.2083449014 0.8212968471 0.0010707912
0.2578035141 0.0790799128 0.5144160222
0.3461706263 0.3626809439 0.8312908983
0.0753182882 0.5318659528 0.5563751735
0.1747114584 0.1898076542 0.6383105294
0.8912465791 0.6842355741 0.66765814
0.6382025146 0.9013285743 0.2857822725
0.1831991433 0.164386278 0.8770176482
3.9662079086e-05 0.8734880032 0.10148721
0.4378693531 0.34423954 0.737100932
0.0913021061 0.3737854452 0.1075550268
0.8017292666 0.0374776919 0.4206226453
0.9993654067 0.1005353956 0.8026571485
0.2934993852 0.4030933968 0.2132064247
0.538611034 0.1562958556 0.9843347214
0.7506048467 0.6481856038 0.7501883799
0.7500099155 0.2080111045 0.9631568511
0.3867449332 0.0754312909 0.7695022804
0.8275492801 0.1431687488 0.4239539956
0.2265497957 0.001784652 0.509775927
0.6907547694 0.595280587 0.0567519334
0.6550985603 0.3879833432 0.6357723577
0.9972633165 0.5217529248 0.7581201666
0.0881688018 0.1545112036 0.1499900853
0.8579700948 0.3063255998 0.0546500099
0.1513108317 0.0034503272 0.9267102915
0.6997580613 0.1624826492 0.1984533016
0.1507952247 0.9130279595 0.0165774341
0.5780748027 0.7183819155 0.8106285941
0.0064649189 0.7072774142 0.8709101725
0.1779637489 0.4143565338 0.5081895697
0.5449569666 0.2246678564 0.2031727147
0.5460278428 0.0032520325 0.1712472734
0.0239558958 0.5445171525 0.3372992267
0.1791139492 0.33531628 0.0927622447
0.785348828 0.2061471346 0.7014078921
0.0521952961 0.4547293278 0.5248463216
0.983936858 0.7716042038 0.4304184017
0.5728394082 0.4089629189 0.4138409677
0.7187561972 0.3850485822 0.1626809439
0.3747273232 0.0201070791 0.4887963514
0.2988537659 0.7931390046 0.1752131668
0.6080989965 0.1112829665 0.4468372001
0.6769127038 0.6093198493 0.5301606187
0.4131598778 0.4183620861 0.1244100734
0.1532146115 0.8697600635 0.156692445
0.5361519851 0.6272060282 0.8972437041
0.7550073375 0.1199286139 0.9622446956
0.1462340856 0.3365853659 0.2059884989
0.352080276 0.151338489 0.1377751338
0.4514337842 0.1114416022 0.1637120761
0.6692975846 0.9579218719 0.9998413643
0.6968230675 0.0799920682 3.9658933175e-05
0.5564589696 0.8404521118 0.7990878445
0.1599175029 7.9317866349e-05 0.8235970652
0.8511085551 0.2559190958 0.8285544319
0.7799547852 0.0883601031 0.8253817172
0.004521477 0.251041047 0.9386872893
0.0385118788 0.5396391037 0.1890144755
0.9282512989 0.8327979377 0.0079317866
0.5498354024 0.3465000991 0.0035296451
0.4607147107 0.2749950426 0.7682331945
0.1249752112 0.6474320841 0.0835613722
0.7654781264 0.0826492167 0.4856236367
0.6703684607 0.7617687884 0.3724767004
0.0724626185 0.9984136427 0.1569303986
0.9871098243 0.7735474916 0.965576046
0.7134811407 0.522268491 0.8238350188
0.0301828422 0.7366250248 0.9753321436
0.6048467061 0.5349196907 0.3463811223
0.8471423472 0.487249653 0.6288320444
0.7174870107 0.2039262344 0.8857822725
0.4523063499 0.7533214357 0.9998413643
0.219172649 0.8191156058 0.2301804481
0.0184428668 0.6384295062 0.9998810232
0.3698885496 0.8366845132 0.7910370811
0.2621266807 0.8910965695 0.9826690462
0.7873319319 0.5574459647 0.6216141186
0.3565224289 0.5282966488 0.5226650803
0.8801808591 0.2667063256 0.2707515368
0.8989013604 0.2612730518 0.1402339877
0.491452822 7.9317866349e-05 0.6217727543
0.985444017 0.4794368431 0.8740828872
0.0813865863 0.1247273448 0.6066230418
0.5874350533 0.2367638311 0.3881816379
0.053662793 0.3006147135 0.9763236169
0.0708364732 0.949553837 0.2519135435
0.4187125689 0.981003371 0.9992861392
0.2153650894 0.9223478088 0.185167559
0.137905049 0.8561570494 0.3779496332
0.3949946456 0.5658536585 0.6479079913
0.0788085511 0.2274836407 0.6947848503
0.4496093285 0.787547095 0.0
0.158489668 0.7345627603 0.3746182828
0.0784119304 0.2054332738 0.9219512195
0.0028160076 0.7204045211 1.9829466587e-04
0.8535279419 7.9317866349e-05 0.797620464
0.1808194186 0.9351576443 0.7604997026
0.2789830643 0.3700178465 0.9742613524
0.3299488359 0.9943287726 0.9944874083
0.3673898386 0.2349395201 0.0732103906
0.6130567564 0.8452111838 0.4909379338
0.6499028279 0.9790997422 0.8444180052
0.9967477095 0.8956573468 0.178623835
0.9094514734 0.7624826492 0.2122942693
0.5688335383 0.3689867143 0.7589133452
0.7522309919 0.8555621654 0.9756097561
0.0333954706 0.1709696609 0.5635930993
0.7517947091 0.2734086853 0.3170731707
0.7671439337 0.2008724965 0.2413246084
0.7440209416 0.9244893912 0.2592504462
0.1709832229 0.3662502479 0.3040650407
0.2892158807 0.775689074 0.7249256395
0.5051759013 0.9998810232 0.5943287726
0.7437036449 0.3613721991 0.0733690264
0.0765081506 0.0455284553 0.7284552846
0.7453694523 0.2763831053 0.1090224073
1.0 0.6755106088 0.3925044616
0.5037084044 0.789292088 0.7194923657
0.2676397097 0.037953599 0.1689073964
0.8981081188 0.6352567916 0.9944874083
0.8863681434 0.5625619671 0.6300614713
0.8349660889 0.5486416815 0.9992861392
0.3868639194 0.3181836209 0.1392425144
0.3071034784 0.4982748364 0.1179853262
0.0032126284 0.0236367242 0.5277810827
0.7231190259 0.790481856 0.6531429705
0.8190219331 0.3306761848 0.8921277018
0.8571768532 0.5990878445 0.5416617093
0.3672708523 0.8351378148 0.0377553044
0.0818228692 0.4613920286 0.3169541939
0.9209534764 0.2696410867 0.4069006544
0.5043429977 0.1679159231 0.8407693833
0.9984531789 0.7936149118 0.8291493159
0.6072660929 0.3758080508 0.8425143764
0.4494110181 0.5183819155 0.3534404125
0.7946694166 0.7873488003 0.5761253222
4.3628286995e-04 0.4906603212 0.2452508428
0.4778487288 0.0120563157 0.1160816974
0.5966366557 0.0843148919 0.5205234979
0.5411494071 0.8157842554 0.9998413643
0.2829492722 0.4033313504 0.3020424351
0.4642049736 0.3417013682 0.9764822526
0.2131043509 0.7183422566 0.0766607178
0.9904414389 0.1662105889 7.9317866349e-05
0.2344425495 0.6218917311 0.100892326
0.2923491849 0.3992861392 0.4831251239
3.9662079086e-05 0.4681737061 0.1233789411
0.6886923413 0.0268887567 0.9998413643
0.528060921 0.976244299 0.9998413643
0.5526910721 0.4586159032 0.7927820742
0.9930591362 0.1393614912 0.581598255
0.3082140166 0.0822922863 0.9996827285
0.1272359497 0.5143763633 0.6437834622
0.2808868441 0.625500694 0.7117588737
0.311942252 0.3220701963 0.5845330161
0.9691825646 0.1729922665 0.1594685703
0.1588862888 0.8272060282 0.4988697204
0.6568833538 0.559627206 0.7116398969
0.9979375719 0.9942097958 0.4112234781
0.7824138341 0.4475907198 0.4790799128
0.3556102011 0.0018243109 0.1955185406
0.126878991 0.1927820742 0.3334126512
0.2977828898 0.3117985326 0.1265119968
0.7492166739 0.7229823518 0.5173507833
0.687066196 0.3578028951 0.2708705136
0.6279696982 0.2157049375 0.4598453302
0.504501646 0.0452111838 0.5298433472
0.0608019672 0.1439222685 0.7593099346
0.2023559275 0.4369224668 0.2214554828
0.883671122 0.941860004 0.5878643664
0.7151866101 0.508625818 0.1054531033
0.8844643636 0.4748760658 0.2987507436
1.1898623726e-04 0.1990481856 0.0917707714
0.3658033554 0.7472139599 0.7878643664
0.6812358704 0.8592901051 0.9361094587
0.6303097608 0.3337299227 0.0834027365
0.4022924682 0.2801507039 0.8524291097
0.8785547138 0.359627206 0.4560777315
0.2580811486 0.2262145548 0.794685703
0.5011700313 0.4744001586 0.6980368828
0.3641375481 0.782193139 0.4944279199
0.691587673 0.9998810232 0.0375173508
0.6813548566 0.112195122 0.8916517946
0.245746242 0.9599841364 0.9469363474
0.6593820648 0.5712076145 0.3016458457
0.5861658668 0.1726353361 0.0362482649
0.3170983223 0.0025778307 0.8057902042
0.1009003292 0.9998810232 0.9998413643
0.9977789236 0.3485227047 0.9008130081
0.3193987229 0.0214951418 0.6204243506
0.2761670567 0.294983145 0.9998413643
0.3970967358 0.5610945866 0.7346024192
0.4035219926 0.9212373587 0.208883601
0.0150715901 0.0757882213 0.7704540948
0.7119343196 0.1469363474 0.4778901448
0.2184983937 0.5488399762 0.5014078921
3.9662079086e-05 0.6167360698 0.0831251239
0.7533415302 0.6661907595 0.1174697601
0.5403561655 0.7667261551 0.0837596669
0.9688652679 0.4637319056 0.4368828079
0.5114821719 0.6529446758 0.7986515963
0.3143616388 0.9102121753 0.159627206
0.9245230635 0.2662700773 0.0250247868
0.9969460199 0.9695022804 0.0238350188
0.8140245112 0.4104699584 0.9995637517
0.0234006267 0.8115804085 0.7307951616
0.0510847579 0.3368629784 0.2766210589
0.1810177289 0.5585564148 0.16617093
0.4820925713 0.6805076343 0.9758873686
0.024074882 0.6055125917 0.2661907595
0.2302780312 0.7112829665 0.318699187
0.4954586919 0.6938726948 3.5693039857e-04
0.9923452187 0.4048780488 0.7639103708
1.1898623726e-04 0.9244497323 0.9993654571
0.9290048784 0.7834622249 0.6212968471
0.7493753223 0.6034503272 0.9859210787
0.9341212866 0.6487408289 0.8228435455
0.7318446833 0.6042831648 0.4506047987
0.5390076548 0.5878643664 0.1991275035
0.6142466188 0.8470751537 0.2331152092
0.2216316979 0.5636724172 0.9666071783
0.0683774243 0.0832837597 0.4951021218
0.1866894063 7.9317866349e-05 0.0251834226
0.1764565899 0.6132064247 5.1556613127e-04
0.1678102566 0.7284949435 0.9144953401
0.9765200492 0.69256395 0.8754312909
0.5508269543 0.3691850089 0.9379734285
0.5419426486 0.2591711283 0.7902042435
0.1973188435 0.9095379734 0.2961729129
0.1815729981 0.7478485029 0.6049573666
0.4660690913 0.2933174698 0.589886972
1.1898623726e-04 0.3986515963 0.1615308348
0.8277872526 0.7410271664 0.0472337894
0.6372506247 0.7246876859 0.9260360896
0.0713917424 0.9642276423 0.8600039659
0.61884742 7.9317866349e-05 0.2688875669
0.9635108872 0.9990878445 0.1409081896
0.6024669813 0.7488796351 0.3255205235
0.7679768373 0.1322625421 0.1510608765
0.7359298774 0.662899068 0.8873686298
0.4304525443 0.9343644656 0.0843545509
0.553642962 0.3030735673 0.3588736863
0.2950462063 0.6148720999 0.4554035296
0.0303018284 7.9317866349e-05 0.6549276224
0.3695315908 0.7568510807 0.6782074162
0.7466386388 0.4402141582 0.8243902439
0.4039186134 0.0500099147 0.5808843942
0.677507635 0.1279397184 0.6704739243
0.1240233213 0.9971048979 0.7686694428
0.7585769246 0.7873884593 0.4204640095
1.1898623726e-04 0.1231409875 0.1673210391
0.2920318883 0.0352964505 0.2851873885
0.4449688653 0.4050763434 0.9312710688
0.024550827 0.8814197898 0.4116597264
0.2067187562 0.175649415 0.42490581
0.8154126839 0.8392623438 0.0117390442
0.4580573514 0.5648621852 0.9236565536
0.2545115615 0.0353361095 0.8703946064
0.1147027327 0.0446162998 3.9658933175e-05
0.8552730734 0.7904421971 0.8669046203
0.632887796 0.9924251438 0.5580011898
0.2391623369 0.6649613325 0.528772556
0.9136556538 0.146579417 0.4108268888
0.796890493 0.8688875669 0.518104303
0.5018839488 0.0859805671 0.0602419195
0.5259984928 0.9754114614 0.273567321
0.3436322532 0.3094189966 0.7513781479
0.2058461905 0.3405512592 0.5165972635
0.5290524729 0.5190957763 0.128812215
0.7888390909 0.2577037478 0.9010509617
0.6030222504 0.5518143962 0.7693436447
0.8831158529 0.3678762641 0.6692841563
0.3075794233 0.774459647 0.0634542931
0.0950700036 0.5434860202 0.2485425342
0.1470669893 0.3180249851 0.4359706524
0.8850592948 0.1108467182 0.835018838
0.6994804268 7.9317866349e-05 0.166765814
0.9189703724 0.9422962522 0.9348007139
1.0 0.3484037279 0.1454689669
0.801927577 0.2833234186 0.3777513385
0.5068417086 0.9998413643 0.8352171327
0.014555983 0.0064644061 0.0203053738
0.7438226312 0.0247868332 0.7120761452
0.0909451473 0.9138607971 0.1047392425
0.9983738548 0.1193733889 0.2668649613
0.2831872447 0.3014078921 0.4404521118
0.6642605005 0.255800119 0.1592702756
0.9322571689 0.092603609 0.6481856038
0.3372466585 0.2402141582 3.9658933175e-05
0.9192083449 0.46765814 0.1617291295
0.6395510253 0.4462026571 0.1676779695
0.372109626 0.9998810232 0.1111639897
0.8920001586 0.6926432679 0.0238350188
0.2989330901 0.3781479278 0.0034106683
0.9955181851 0.6676977989 0.2135633551
0.6771110142 0.8893119175 0.3837001785
0.0166184111 0.8685306365 0.5906008328
0.8478166025 0.8389054134 0.1309141384
0.2087811843 0.9967876264 0.4650406504
0.2493158291 0.6133650605 0.2355344041
0.7092769603 0.8828871703 0.2
0.0983222941 0.1449534008 0.24572675
0.0268908896 0.1585564148 0.9644259369
0.5678419863 0.8469561769 0.0115804085
0.1687224844 0.6235177474 0.8757485624
0.6443501368 0.2626214555 0.9998413643
0.8454368778 0.9998810232 0.3897283363
0.6672748185 0.9996430696 0.1177473726
0.2437631381 0.9283759667 0.3576442594
0.3266965454 0.9087447948 0.5467777117
0.9240867806 0.0540551259 0.2596866944
0.9469718003 0.6769779893 0.2960935951
1.1898623726e-04 0.7929803688 0.2631370216
0.2140165787 0.9938925243 0.7187785049
0.7546107167 0.565576046 0.5415030736
0.0688930314 0.4360499703 0.8965298433
0.4481021695 0.82788023 0.7812413246
0.551144251 0.7681142177 0.5965496728
0.3285210011 0.5566131271 0.7973428515
7.9324158172e-04 8.7249652984e-04 0.3767598652
0.3119819141 0.5516954194 0.6033710093
0.9881013763 0.4946262146 0.0710688082
0.9994447309 0.0386674598 3.9658933175e-05
0.906199183 0.8339877057 0.9708110252
0.132907627 0.8103113226 0.877771168
1.1898623726e-04 0.091374182 0.2794368431
0.7930432713 0.2158239143 0.0903430498
0.8528933487 0.1888954987 0.350148721
0.6940070599 0.9817965497 0.6916121356
0.9253956292 0.6257386476 0.223121158
0.6001665807 0.0117390442 0.0987507436
0.1131162496 0.8894308943 0.4809042237
0.578749058 0.7344041245 0.9823121158
0.9913140047 0.445092207 0.5167558993
0.4712251616 0.6901050962 0.2350584969
0.701106572 0.2993059687 0.679516161
0.7431880379 0.9999603411 0.2836406901
0.9218260421 0.5725163593 0.0879238548
0.2262721612 0.2719809637 0.3598651596
0.2832269068 0.1611342455 0.1773944081
0.1310038472 0.8646044021 0.9797342851
0.9863562448 0.9998810232 0.8380329169
0.5984611113 0.9129486417 0.9998413643
0.3081743545 0.2588935158 0.6966488201
0.9275770436 0.001784652 0.9611739044
0.3982865982 0.4765020821 0.7346420781
0.3012334907 0.1637120761 0.6972040452
0.6657676595 0.083680349 0.3046202657
0.3744100266 0.049256395 0.0970454095
0.0222107643 0.3642276423 0.9383303589
0.1315591163 0.2009518144 0.9975014872
0.6875024789 0.6697600635 0.1746976006
0.8141434974 0.7530438231 0.2324410073
0.6227343037 0.6685306365 0.737695816
0.8340538611 0.7512195122 0.7511005354
0.8190219331 0.8358516756 0.2092008725
0.913734978 0.0677771168 0.740670236
0.3673501765 0.1083085465 0.2319254412
0.808947765 0.4025381717 0.5829069998
0.8875976679 0.8572674995 0.6065833829
1.1898623726e-04 0.1052548086 0.6502875273
0.5410304208 0.2280388658 0.6139599445
0.4421925197 0.1652587745 0.6278009122
0.6664022528 0.4370017847 0.8210192346
0.0656010788 0.7085068412 0.223121158
0.1154959743 0.1623240135 0.4428713068
0.8390512831 0.3887765219 0.7683918303
0.1940268909 0.0784453698 0.7218322427
0.0427557213 0.8675391632 0.9101725164
0.8511878793 0.443347214 0.4124132461
0.0013881728 0.1499504263 0.8641681539
0.7858247729 0.6893119175 0.9939321832
0.8933090073 0.403569304 3.9658933175e-05
0.6729068338 0.010668253 0.0374776919
0.7222067981 0.3977394408 0.5234979179
0.4567485028 0.0373190561 0.1915129883
0.4270416055 0.1045409478 0.8317668055
0.001983104 0.7201665675 0.2959349593
0.3908301273 0.5473329367 0.8456077732
0.2275810098 0.308030934 0.0284354551
0.1094276762 0.5511401943 0.1328970851
0.5399595447 0.4262145548 0.9919888955
0.435291318 0.1057307158 0.6934364466
0.835481696 0.5705730716 0.8614713464
0.7836830207 0.9619274242 0.9145746579
0.4162138579 0.8352171327 0.5221891731
0.5395232618 0.5263533611 0.9998413643
0.7686114306 0.3328970851 0.6548086456
0.4031650339 0.4626611144 0.6567122744
0.6261849046 0.3403529645 0.3727543129
0.5513822235 0.412492564 0.1695815983
0.6304287471 0.9135831846 0.8924449732
0.4402094158 7.9317866349e-05 0.8254213762
0.4220045215 0.1384096768 0.0018639699
0.1300519573 0.5205631569 0.8926829268
0.4457224448 0.1250446163 0.5595082292
0.7439019553 0.4393020028 0.9760063454
0.2841787967 0.5164386278 0.4355740631
0.0640939198 0.7538370018 0.9007733492
0.5665727997 0.7718024985 0.5188181638
0.4886368143 0.6571485227 0.5057703748
0.8291357633 0.3826293873 0.3227047392
0.978423829 0.9924648027 0.2376759865
0.8902153651 0.3755700972 0.5328970851
0.0234799508 0.8463612929 0.3405116002
0.4311267997 0.9998810232 0.0011104501
0.1661047872 0.2189173111 0.1689470553
0.5977075318 0.3060083284 0.8970454095
0.3960655218 0.8357723577 0.1371802499
0.1571411573 0.0877255602 0.9191354353
0.0718676873 0.9616498116 0.0
0.4526633086 0.0094388261 0.3141780686
0.4188712172 0.3045806068 0.6526274043
0.7379129814 0.7367043427 0.0234384295
0.6024273192 0.4908586159 0.2382708705
0.7144330306 0.285465001 3.9658933175e-05
0.0016658073 0.5656553639 0.4381518937
0.9440368064 0.7679159231 0.0988300615
0.7466386388 0.6541344438 0.3880230022
0.2671241026 0.9042236764 3.9658933175e-05
0.843017491 0.8910172516 0.9609756098
0.7306151588 0.9148522705 0.6698790403
0.3637012652 0.6494546897 0.5167162403
0.2827906239 0.0055522506 0.9973031925
0.0660770238 0.4116597264 0.9998413643
0.7929639472 0.3218719016 0.491374182
0.5444413596 0.7731112433 0.4066627008
0.2477690081 0.8498909379 0.1129089827
0.0048784357 0.2722189173 0.4928019036
0.8922381311 0.0774935554 0.5018441404
0.9693412129 0.2298631767 0.4555621654
0.3603299885 0.2028554432 0.7829466587
0.0935628446 0.6309339679 0.3937338886
0.6167056677 0.4716636922 0.0960935951
0.7811049855 0.3372199088 0.224945469
0.0753182882 0.789292088 0.3219115606
0.8326656883 0.4212571882 0.8844735277
0.46737794 0.4515169542 0.8079317866
0.6721532543 0.9256791592 0.7658536585
0.3280450561 0.4366051953 0.8536981955
0.6285646294 0.9191354353 0.1948046798
0.9796136913 0.3787428118 0.2289906802
1.1898623726e-04 0.922228832 0.5223874678
0.9178994963 0.2974023399 0.5603410668
0.4032840201 0.2281975015 0.4880428316
1.0 0.3315090224 0.7348007139
0.9758061318 0.5861590323 0.2732500496
0.1052234958 0.9628792385 0.5455482848
0.288343315 0.4236367242 0.0987904025
0.9437195098 0.2798730914 0.674757089
0.1535715702 0.0 0.5407495538
0.7444968865 0.3855641483 0.7364267301
0.9140919367 0.0299821535 0.8544913742
0.9220243525 0.1521316677 0.2419194924
0.9877840796 0.1254808646 0.9310331152
0.1745528101 0.4126511997 0.0069403133
0.2562170309 0.8768590125 0.7063255998
0.4145480506 0.1843743803 0.7279793774
0.2026732241 0.0034899861 0.6950228039
0.0241938682 0.5770771366 0.922823716
0.4348550351 0.4744001586 0.1762046401
0.3117042795 0.0983938132 0.4575054531
0.7185182247 0.4030933968 0.8952607575
0.8049815571 0.6877255602 0.8463216339
1.0 0.9761649812 0.5241721198
0.4003490263 0.3013682332 0.3393218322
0.0059493119 0.9589133452 0.8134047194
0.9846904375 0.3419789808 0.5320245885
0.1115297664 0.533531628 3.9658933175e-05
0.9833419268 0.9514574658 0.3294864168
0.1545234601 0.3810826889 0.9766805473
0.2782691469 0.8013484037 0.8266508031
0.9003291953 0.15427325 0.0240333135
0.3472415024 0.3269085862 0.5129486417
0.0342283743 0.2577037478 0.0077731509
0.502002935 0.8097164386 0.3068808249
0.6978939436 0.8976006345 0.5523299623
0.6483163447 0.7501090621 0.671782669
0.9652560187 0.9948046798 0.6289113623
0.7722206798 0.9963117192 0.186357327
0.5187006703 0.1846519929 0.7645845727
0.9950422401 0.6265318263 0.9998413643
0.5157656764 0.9296450525 0.5466190759
0.0685757347 0.2823716042 0.7948046798
0.9878634038 0.5259567718 0.9434860202
0.3582278983 0.2741225461 0.2594090819
0.9089358664 9.5181439619e-04 0.1581598255
0.6414548051 0.6441800516 0.4342256593
0.8948954904 0.4978385881 0.9883799326
0.1355253242 0.0033710093 0.4042831648
1.0 0.7177473726 0.6157049375
0.3282830286 0.7267896094 0.6086456474
0.5914409233 0.9538370018 0.7758873686
0.8614206957 0.9032322031 0.8542534206
1.1898623726e-04 0.2483442395 0.8159825501
0.9018760163 0.6368828079 0.7383303589
0.846031809 0.9700971644 0.9658536585
0.6107166938 0.8475907198 0.3718421574
0.7636536707 0.3514574658 0.3589133452
0.4453654861 0.74423954 0.5315486813
0.5088644747 0.6977989292 0.333531628
0.8797445762 0.2959746183 0.9953202459
0.1503589418 0.4072179258 0.6723378941
0.3579899258 0.7268292683 0.0109062066
0.8306825844 0.6991473329 0.1766805473
0.4199024313 0.7781875868 0.3476502082
0.9751318764 0.0688082491 0.1470949831
0.65795423 0.6561570494 0.810668253
0.0960218935 0.3136228435 0.890184414
0.8228294927 0.586357327 0.245687091
0.9119501844 0.9032322031 0.7890144755
0.4187125689 0.4959746183 0.9641086655
0.3303851188 0.254610351 0.3380130874
0.6431602745 0.4424350585 0.3547491572
0.1610677032 0.0942296252 0.5721990878
0.8847816603 0.2159032322 0.6498909379
0.6556538294 0.8562760262 0.1209200872
0.7646055606 0.9514574658 0.0238350188
0.3115852933 0.2098750744 0.4746381122
0.4330305795 4.3624826492e-04 0.675946857
1.0 0.3293277811 0.0046797541
0.2501487328 0.3969462621 0.4080507634
0.9018760163 0.9196113425 0.3381320642
0.1623765518 0.1389252429 0.0376759865
0.2942926268 0.6381915526 0.8201070791
0.2900487844 0.9945667262 0.0332738449
0.4461587276 0.846876859 0.9677969463
0.9637885218 0.3846916518 0.0807455879
0.1337008686 0.4775728733 0.5704937537
0.2395589577 0.9208407694 0.4747174301
0.2585174315 0.8264525084 0.4441007337
0.9932971086 0.0648820147 0.3472536189
0.1180740094 0.0950228039 0.8208209399
0.0952286519 0.7524885981 0.6640491771
0.3469242058 0.3678366052 0.6702756296
0.785348828 0.4791988895 0.7284156256
0.3376432793 0.9978187587 0.2440610748
0.2571292587 0.510965695 0.0250247868
0.9991670963 0.2311719215 0.8964901844
0.0242731924 0.7687091017 0.1286535792
0.482965137 0.2598453302 0.0055919096
0.532582398 0.109815586 0.9094586556
0.8055368262 0.0046797541 0.9992861392
0.4316820688 0.5956771763 0.1753718025
0.0391861341 0.0331152092 0.8394209796
0.6564074089 0.3976601229 0.9971842157
0.1339388411 0.9997620464 0.325798136
0.643953516 0.5340868531 0.6144358517
0.838535676 0.6761848106 0.2707515368
0.5685162416 0.6915328178 0.4558794368
0.4697180026 0.7448740829 0.8053936149
0.9962717646 0.89851279 0.573904422
0.0769840955 0.4114217728 0.7448740829
0.9983341927 0.476541741 0.245092207
0.3975726808 0.3083085465 0.4297441999
0.6725895371 0.9328177672 0.075391632
0.5098163646 0.0648423557 0.9790600833
0.6554951811 0.0354154273 0.6723378941
0.5002578035 0.9235772358 0.8145548285
0.409709277 0.1599444775 0.9945667262
0.365605045 0.9187785049 0.0329962324
0.2227025741 0.2333135039 0.287249653
0.1485344862 0.8093198493 0.0716240333
0.2257962162 0.8260559191 0.5940115011
0.6240828144 0.6533412651 0.6503668451
0.8449212708 0.4215348007 0.1295260757
0.0283980486 0.5589530042 0.0367638311
0.0187205013 0.3470156653 0.8214951418
0.0079720779 0.7551060876 0.6526670633
0.6150795225 0.7846123339 0.7627206028
1.1898623726e-04 0.6753123141 0.1931390046
0.5502716852 0.403569304 0.0709101725
0.5434894697 0.5434463613 0.4876462423
0.060682981 0.5617687884 0.6661511005
0.6577559196 0.1726353361 0.2859409082
0.0040851941 0.4862185207 0.9763632758
0.3093245548 0.2241126314 0.589886972
0.9976995994 0.2412056316 0.2049177077
0.7438226312 0.5124330756 0.4465595875
0.4861381034 0.9227840571 0.0253420583
0.2177448142 0.1220701963 0.217806861
0.6764764209 0.7678762641 0.2891136228
0.4455241344 0.9027562959 0.3324211779
0.9871494864 0.2271663692 0.775689074
0.8390512831 0.5806067817 0.1493158834
0.2444373934 0.1117985326 3.9658933175e-05
0.470907865 0.6177275431 0.0022605592
0.0023797247 0.5802895102 0.5769581598
0.8450005949 0.1803291691 0.9860400555
0.0988775632 0.9996827285 0.4469561769
0.5991750288 0.0925242911 0.6087646242
0.0864236703 0.4025381717 0.3894507238
0.2542339269 0.6984731311 0.3932183224
0.2274620236 0.1984533016 0.9731112433
0.1287431087 0.0619472536 0.1727543129
0.5439654147 0.3372199088 0.5397977394
0.4356482767 0.4036486219 0.5872298235
0.9120295086 0.4643664485 0.7022010708
0.315432515 0.1314693635 0.8323220305
0.5284178797 0.5180249851 0.256395003
0.789870305 0.8705929011 0.4099940512
0.0985999286 0.4428713068 0.2416418798
4.7594494903e-04 0.4613920286 0.4458457267
0.1706262642 0.6190759469 0.6156256197
0.5218736366 0.2287923855 0.3150505651
0.2948082338 0.909181043 0.2499305969
0.9212311109 0.3405909181 0.7332540155
0.8556696942 0.7399563752 0.598215348
1.0 0.6887170335 0.0588935158
0.3419267838 0.9995637517 0.6657545112
0.8028794669 0.6763434464 0.6577830656
0.2016816722 9.9147332937e-04 0.306246282
0.5412683933 0.5852072179 0.4202657149
0.9996430413 0.748958953 0.3026373191
0.8397255384 0.3131865953 0.7241324608
0.3215008131 0.9613325402 0.3410271664
0.2007694443 0.9272258576 0.5490382709
0.6886130171 0.8463216339 2.3795359905e-04
0.8382580415 0.9101725164 0.6766607178
0.0164201007 0.7414237557 0.5330953797
0.7425137826 0.9010509617 0.8344636129
0.3249117519 0.7364663891 0.322863375
1.0 0.0761848106 0.9921078723
0.9728314758 0.2123735872 0.3137418203
0.2133819855 0.5134642078 0.718104303
1.0 0.2928812215 0.3330953797
0.0406932931 0.8781280984 0.6675391632
0.7943521199 0.9141780686 0.0905016855
0.7686114306 0.8349791791 0.0784453698
0.553167017 0.3207217926 0.436208606
0.2413834133 0.5805274638 0.654570692
0.4086780629 0.6938330359 0.9064445766
0.1791536112 0.1811223478 0.7603410668
0.0529092135 0.8323616895 0.1918302598
0.3770673859 0.4065833829 0.9981756891
0.6111926387 0.355463018 0.6932381519
0.5411494071 0.2406504065 0.1233392822
0.2852496728 0.491413841 0.8942296252
0.8381787173 0.1040650407 0.5794170137
0.6362590727 0.6475510609 0.0810628594
0.104826875 0.5006543724 0.7939718422
0.8948954904 0.0042435058 0.4078524688
0.1791536112 0.2766210589 0.9373388856
0.909213501 0.8410866548 0.4046400952
0.2330543767 0.2798334325 0.6293079516
0.6372506247 0.0871703351 0.9750148721
0.1609487169 0.3758873686 0.8864564743
0.7842779519 0.9997223875 0.0836406901
1.0 0.8782074162 0.4168550466
0.7594098283 0.1099742217 0.2735276621
0.0256217031 0.5641483244 0.7729129486
0.6903978107 0.1003767599 0.3826690462
0.4866537104 0.3760856633 0.8310132857
0.8622535993 0.1106484236 0.1623636724
0.5158450006 0.9357128693 0.2056712274
0.0179272597 0.9239738251 0.1855244894
0.8419466148 0.2208209399 0.5516954194
0.8984650775 0.5374578624 0.2389847313
0.3362947686 0.7196113425 0.8755899266
0.819973823 7.9317866349e-05 0.6853856831
0.0781342958 0.3036684513 0.1652984335
0.5916392337 0.6608764624 0.5253222288
0.602308333 0.4726551656 0.6540551259
0.4979574029 0.5527265517 0.7100931985
0.2275413477 0.148364069 0.3221891731
0.8953317733 0.8042435058 0.2908586159
1.1898623726e-04 0.6686099544 0.3561768788
0.3159084599 0.1312314099 0.5521713266
0.3485106889 0.1605393615 0.8983144953
0.0 0.8632956573 0.8434661908
0.0231626542 0.0678564347 0.0697997224
0.5445206838 0.9979773944 0.0362482649
0.2507833261 0.3115209201 0.7121158041
0.4305715306 0.0051953202 0.9998017053
0.145440844 0.115724767 0.336506048
0.6080196724 0.6841562562 0.0011104501
0.0715503907 0.6329169145 0.6327979377
2.3797247452e-04 0.0241919492 0.2126908586
0.6320548923 0.7549474519 0.078326393
0.6244397731 0.9998810232 0.4144755106
0.5173521596 0.7043426532 0.6862978386
0.3150755563 0.0524687686 0.0241522903
0.694086384 0.2570295459 0.5627602617
0.5139808829 0.4375570097 0.6076541741
0.4316424067 0.8084870117 0.8762244696
0.3481933923 0.1682728535 0.0343446361
0.251774878 0.5921475312 0.5712869324
0.175544362 0.8038072576 0.7985326195
0.0986395907 0.2322030537 0.8483838985
0.0353785745 0.81189768 0.9997620464
0.849561734 0.9998810232 0.6975609756
0.4755879903 0.8744001586 0.8720999405
0.0979653353 0.7610152687 0.5825897283
0.2511402848 0.1313107277 0.909181043
0.4362035458 0.9127900059 0.58810232
0.8317931226 0.5812809835 0.0382708705
0.824455638 0.6450525481 0.9405909181
0.6964661088 0.3116795558 0.4554035296
0.2691072066 0.3033511799 0.3009319849
0.6170229643 0.9988895499 0.1979773944
0.9073890453 0.9033115209 0.2090422368
0.3271724904 0.5282569899 0.7100138806
0.2058461905 0.4586555622 0.1437636328
0.0657993892 0.3434860202 0.4692444973
4.3628286995e-04 0.2410073369 0.7156057902
0.1039939714 0.7279000595 0.7389649018
0.9901241423 0.9998810232 0.7416220504
0.8060127712 0.1104501289 0.7418996629
0.5177091183 0.0017053341 0.6969264327
0.2142545512 0.8263335316 0.3348403728
0.3519216277 0.8209795756 0.9190561174
0.0093205886 0.4302201071 0.3089034305
0.3399833419 0.9998810232 0.4500099147
0.025582041 0.0861392029 0.4171723181
0.1622575655 0.9413444378 0.8891532818
0.0235196129 0.9996430696 0.0746381122
0.7948280649 0.2287130676 0.4883601031
0.8611430611 0.2147134642 0.2120959746
0.1258081149 0.6539361491 0.3182629387
1.1898623726e-04 0.3235375768 0.0359309935
0.0183238805 0.2105096173 0.2517945667
0.8180303812 0.2757882213 0.6036486219
0.0832903661 0.9305968669 0.3696609161
0.0504105025 0.0837596669 0.9986912552
0.6172609368 0.459924648 0.4719016458
0.9130210606 0.0212968471 0.6001586357
0.5068020466 0.1779099742 3.9658933175e-05
0.2727164558 0.4832441007 0.9753718025
0.58374648 7.9317866349e-05 0.8037675987
0.4656328085 0.1273844934 0.2811818362
0.4867330345 0.8556414832 0.6621058894
0.3909887756 0.929962324 0.3921871902
0.4199024313 0.9238548483 0.8151100535
0.3261016142 0.8635336109 0.425500694
0.920239559 0.8339480468 0.1727939718
0.0851941459 0.2952607575 0.0672218917
0.3377622655 0.2314891929 0.194685703
0.3717130052 0.3300813008 0.0595677176
0.1267203427 0.1415030736 0.5185802102
0.3418871217 0.6140392623 0.3245687091
0.0579066355 0.8139599445 0.4476700377
0.6913893626 0.4552448939 0.7241324608
0.2624439773 0.0835217133 0.7975808051
0.8935866418 0.7517350783 0.3502676978
0.5841431008 0.5556613127 0.6801903629
0.9009241264 0.6974419988 0.4127305175
0.3014318011 0.1741027166 0.3927027563
0.961884742 0.598215348 0.6765020821
1.0 0.0036089629 0.642157446
0.7327965732 0.7363077533 0.7540749554
0.1485741483 0.6303787428 0.1573666468
0.4178003411 0.2208605988 0.3105294468
0.0811089517 0.6619869126 0.7978187587
0.2396779439 0.4054729328 0.9152092009
0.0596121049 0.9025976601 0.7405909181
0.0214571848 0.6382708705 0.6994646044
0.3884107405 0.7453103312 0.1796549673
0.0624677746 0.2867340869 0.562046401
0.8881925991 0.1659329764 0.7459052151
0.9216277317 0.7267896094 0.8295062463
0.0703605283 0.324013484 0.6693634741
0.0766271368 7.9317866349e-05 0.2122546104
0.6980129298 0.7888954987 0.9965893317
0.7541744338 0.0038865755 0.4959349593
0.4262483639 0.796430696 0.0752726552
0.9959148059 0.7679159231 0.1588340274
0.2686312617 0.035613722 0.725203252
0.7132828303 0.844497323 0.7599048186
0.4119700155 0.8524291097 0.4241126314
0.1548407568 0.0569105691 0.462899068
0.3729821917 0.9087844537 0.6966488201
0.5725617737 0.8458457267 0.6834423954
0.7792805299 0.9559389252 0.7677572873
0.8596755642 0.5046995836 3.9658933175e-05
0.3184864951 0.6027364664 0.125203252
0.7059453457 0.1446361293 0.7721990878
0.0807123309 0.2826492167 0.3581201666
0.4158172371 0.2343049772 0.5731905612
0.7936778646 0.043307555 0.3165179457
0.718161266 0.0726551656 0.0819353559
0.1131162496 0.2036486219 0.0662304184
0.1724507199 0.6049970256 0.2634542931
0.2113988815 0.5461431687 0.8787626413
0.5590370047 0.9466587349 0.3629585564
0.5835085075 0.3212770176 0.2117787032
0.5129496688 0.2990283561 0.6970057505
0.9249196843 0.8446162998 0.4973626809
1.0 0.091413841 0.7027959548
0.9121484948 0.7861986913 0.7455086258
0.6201959307 0.4705532421 0.8951417807
0.4185539206 0.5882212968 0.2707515368
0.0243921786 0.8925242911 0.003569304
0.4387815809 0.3909577632 0.0064644061
0.4810613572 0.5018441404 0.4355344041
0.3695315908 0.8389847313 0.2582986318
0.7352952842 0.7823121158 0.1952012691
0.3589814778 0.4744398176 0.0021415824
0.5603061913 0.9980567123 0.9010509617
0.9050886447 0.3662105889 0.9334919691
0.0078530917 0.1397184216 0.4816577434
0.5875937017 7.9317866349e-05 0.3841760857
1.0 0.3020424351 0.9754907793
0.6412961567 0.6015466984 0.909775927
0.7369214294 0.2008724965 0.6329565735
0.4702336096 0.8600832838 0.1054134444
0.7842382898 0.2780091216 0.9990878445
0.852576052 0.0695221099 0.3627602617
0.5479316226 0.4608368035 0.5179456673
0.3569983739 0.1031132263 0.6641681539
0.3977709912 0.4312908983 0.3637517351
0.1277515567 0.1012889153 0.9964703549
0.1420299052 0.261114416 0.5152488598
0.5144964899 0.4668253024 0.8933571287
0.9938127157 0.9088637716 0.994090819
0.8773648515 7.9317866349e-05 0.4930398572
0.9962717646 0.8569105691 0.2688082491
0.4334668623 0.7747372596 0.6077731509
0.5816443898 0.5557009716 0.570335118
0.6413754809 0.029069998 0.4710688082
0.5608614604 0.1230616696 0.3331746976
0.7243088883 0.5511401943 3.9658933175e-05
0.2490778567 0.4257783066 0.6697600635
0.2691468687 0.5215942891 0.2193139005
0.4970848372 0.0497719611 0.8010707912
0.2266291199 0.7443981757 0.1750148721
0.4806647364 0.1517747373 0.1020027761
0.2806488716 0.7846123339 0.6465992465
0.174513148 0.731152092 0.831449534
0.650973704 0.7200079318 0.5967083085
0.3603299885 0.845092207 0.5985326195
0.2588347281 0.1104897878 0.0994249455
0.0886447468 0.5902835614 0.4616299822
0.9635902114 0.4153876661 0.373309538
0.0763495022 0.7092603609 0.1175490779
0.430769841 0.2788023002 0.9415427325
0.1199777892 0.8604402142 0.2742415229
0.5867211359 0.2732897085 0.0238350188
0.3751636061 0.425540353 0.460519532
0.6371713005 0.3095776324 0.5243704144
0.2244873676 0.1619274242 0.5660916121
0.0069012018 0.9691056911 0.7032322031
0.8990996708 0.2021415824 0.4954590522
0.9228175941 0.1068808249 0.0835217133
0.9765993733 0.0303390839 0.5489986119
0.6670765082 0.1557009716 0.5630775332
0.5577281561 0.9147729526 0.6122546104
0.3456153572 0.4104302994 0.5482054333
0.3381985484 0.9307555027 0.8055919096
0.5624479435 0.6400951814 0.3445964704
0.8950938008 0.2591711283 0.9267499504
0.6194423512 0.2387071188 0.599405116
0.3731805021 0.1636724172 0.4398968868
0.207630984 0.998215348 0.3680745588
0.1526196803 0.2680150704 0.7477295261
0.6781422282 0.7889748166 0.8435851676
0.5064054258 0.9755700972 0.4483442395
0.0234006267 0.9702954591 0.6214554828
0.2491175187 0.1161610153 0.6609161214
0.200610796 0.7187785049 0.7259964307
0.1628524967 0.9934166171 0.1732302201
0.5893784952 0.1374975213 0.2316081697
0.6397889977 0.1813603014 0.9823121158
0.6729464959 0.2697204045 0.8674201864
1.0 0.7680348999 0.5346024192
0.7954229961 1.1897679952e-04 0.2273646639
0.1073652481 0.0776521912 0.0964901844
0.4667036846 0.1492762245 0.92936744
0.1622575655 0.2718619869 0.2532222883
0.0996311427 0.5202855443 0.9999603411
1.0 0.1447551061 0.3848502875
0.7609169873 0.1599048186 0.5616101527
0.9239677944 0.9787031529 0.5016458457
0.8458731607 0.1083482054 0.2674598453
0.9289255543 0.6790799128 0.5539956375
0.3293539047 0.2004362483 0.9998413643
0.64994249 0.4975609756 0.9652191156
0.700590965 0.6686496133 0.9990085267
0.1693967398 0.4669442792 0.8254610351
0.6502201245 0.5544715447 0.1528851874
0.7472732321 0.064088836 0.8954590522
0.1677309325 0.9572080111 0.9990085267
0.2381311228 0.6815387666 0.995280587
0.69610915 0.4838786437 0.506246282
0.0061476223 0.2597660123 0.343644656
0.8874390196 0.7125917113 0.9484037279
0.0692896522 0.2360103113 0.4638905413
0.9888946179 0.4431489193 0.9758873686
0.2140165787 0.943049772 0.6348998612
0.6803236426 0.8061471346 0.5834622249
0.47443779 0.4993456276 0.5708110252
0.2523301471 0.66468372 0.908030934
7.9324158172e-04 0.979218719 0.274757089
0.515567366 0.1163593099 0.6757485624
0.1126799667 0.9964703549 0.6425143764
0.1300916194 0.6918104303 0.973864763
0.7600047594 0.8078128098 0.8348602023
0.7345813668 0.4043624826 0.4295855641
0.582239321 0.3757683918 0.269442792
0.9353508111 0.1877057307 0.8728931192
0.58775235 0.5603410668 0.8503271862
0.8927537382 0.489629189 0.5165576046
0.50152699 0.5462224866 0.8329565735
0.6327688097 0.2692048384 0.2489787825
0.0115020029 0.4236763831 0.8410866548
0.8734779677 0.9011699385 0.0149514178
0.2252409471 0.988736863 0.8759071981
0.4440962995 0.2126908586 0.1802101923
0.827985563 0.6106285941 0.4245488796
0.4587712688 0.3279793774 0.1028356137
0.7689683893 0.4343049772 0.321039064
0.2639114742 0.7209994051 0.0021415824
0.9646214255 0.5633551457 0.3888161808
0.5812081069 0.8327979377 0.142454888
0.7124499266 0.7746182828 0.0901447551
0.690080514 0.4921673607 0.2578623835
3.9662079086e-04 0.9865159627 0.8875272655
0.6608495617 0.6727741424 0.3027562959
0.364573831 0.5033908388 0.3704540948
0.3884900646 0.6880428316 0.4093595082
0.7609963114 0.6440610748 0.0238746778
0.7058660215 0.338251041 0.9619670831
0.8551540872 0.0329962324 0.9179060083
0.7725776385 0.9899662899 0.9998413643
0.611351287 0.1951219512 0.8209399167
0.1481775275 0.3303589133 0.5938132064
0.9999206758 0.7931786635 0.7172318065
0.4116527188 0.9909577632 0.5020027761
0.8240986793 0.1716835217 0.8352567916
0.3119025899 0.1045806068 0.3241721198
0.8777614723 0.9995240928 3.9658933175e-05
0.1751874033 0.0629387269 0.2567122744
0.8355610201 0.845687091 0.7703747769
0.4736048864 0.6929605394 0.1239738251
1.0 0.2564346619 0.0730517549
0.8023241978 5.9488399762e-04 0.0019432877
0.0051560703 0.2603212374 0.1914733294
0.05818427 0.7273844934 0.4098750744
0.673541427 0.0334721396 0.7581598255
0.4475865625 0.9964703549 0.8981162007
0.7215325427 0.0015863573 0.8217727543
0.7756316186 0.1653380924 0.3370612731
0.5143775037 0.8242712671 0.55427325
0.963867846 0.5001388063 0.3364267301
0.7456470868 0.0458853857 0.6177275431
8.3290366081e-04 0.3579615308 0.7218719016
0.4333875382 0.9656553639 0.7146539758
0.7997065006 0.7128296649 0.3938528654
0.2039027486 0.2835217133 0.837398374
0.5866418118 0.5810430299 0.0118183621
0.6516876215 0.9136625025 0.4803489986
0.4942688296 0.3154471545 0.2805472933
0.5799389204 0.7070791196 0.1860400555
0.4137151469 0.3865952806 0.2663890541
0.8055764883 0.4671425739 0.2150307357
0.7964145481 0.4493357129 0.0684513187
0.1590052751 0.5461431687 0.3866349395
0.4797525086 0.4932381519 0.0347808844
0.3486693372 0.5248859806 0.255800119
0.3423234046 0.6814197898 0.2139202855
0.2514972435 0.4613127107 0.5906404918
0.9648197359 0.8859012493 0.8626214555
0.4761432594 0.6207416221 0.6141978981
0.42025939 0.0857426135 0.3434463613
0.9059215484 0.5177870315 0.7962324013
