# Supplementary material for: Differentiating interfacial water structures via alkali metal cation promotor for H2O2 electrosynthesis in acid
Source: Nat Commun. 2026 Apr 8;17:4973. doi: 10.1038/s41467-026-71584-9 (PMC13237355; doi:10.1038/s41467-026-71584-9)
Supplement: Supplementary file 3 — Supplementary Data 1 [file 41467_2026_71584_MOESM3_ESM.zip › Supplementary data 1/Li-O.vasp]

li                                    
1.0
       12.1239995956         0.0000000000         0.0000000000
        0.0000000000        12.6000003815         0.0000000000
        0.0000000000         0.0000000000        35.0000000000
    C    N    O   Co    H   Li
   57    2   68   30  128    1
Direct
     0.038369998         0.036200002         0.045710001
     0.138950005         0.094690003         0.055860002
     0.139740005         0.212430000         0.048900001
     0.041290000         0.262679994         0.032949999
     0.244190007         0.037640002         0.052409999
     0.343459994         0.095389999         0.049070001
     0.343820006         0.209370002         0.046640001
     0.244310006         0.265619993         0.042180002
     0.443650007         0.040180001         0.043790001
     0.543850005         0.096879996         0.037640002
     0.545430005         0.209380001         0.036139999
     0.446049988         0.266479999         0.043620002
     0.642170012         0.039150000         0.032290000
     0.742600024         0.093649998         0.028109999
     0.742999971         0.203109995         0.022430001
     0.643859982         0.261680007         0.024350001
     0.842970014         0.037659999         0.031879999
     0.942080021         0.093340002         0.036899999
     0.943260014         0.205080003         0.030750001
     0.844649971         0.258170009         0.020970000
     0.043570001         0.369599998         0.022360001
     0.144370005         0.426270008         0.023429999
     0.142900005         0.536360025         0.021600001
     0.041630000         0.592999995         0.019640001
     0.244550005         0.371589988         0.030510001
     0.345079988         0.429380000         0.028860001
     0.343840003         0.539020002         0.018810000
     0.242950007         0.594179988         0.022800000
     0.442389995         0.380989999         0.043469999
     0.441810012         0.598399997         0.011250000
     0.742229998         0.422520012         0.009230000
     0.738340020         0.537180007         0.003420000
     0.635200024         0.596849978         0.003810000
     0.845009983         0.368530005         0.013090000
     0.945540011         0.425000012         0.013020000
     0.943639994         0.537000000         0.011390000
     0.841790020         0.592930019         0.008370000
     0.039680000         0.701409996         0.028250000
     0.139229998         0.752830029         0.042660002
     0.139390007         0.867839992         0.051780000
     0.037730001         0.926169991         0.044259999
     0.242589995         0.702769995         0.031830002
     0.341309994         0.760909975         0.032189999
     0.341760010         0.872349977         0.041350000
     0.243560001         0.927330017         0.049050000
     0.439590007         0.708739996         0.019600000
     0.540679991         0.763400018         0.021490000
     0.542270005         0.871439993         0.032970000
     0.442220002         0.928240001         0.040210001
     0.639970005         0.707599998         0.013000000
     0.741550028         0.761810005         0.017829999
     0.741819978         0.871840000         0.025610000
     0.642759979         0.927699983         0.030710001
     0.842469990         0.704620004         0.016349999
     0.941730022         0.758289993         0.026720000
     0.941439986         0.869629979         0.034329999
     0.842480004         0.926129997         0.030610001
     0.535510004         0.545310020         0.000830000
     0.646770000         0.368979990         0.019190000
     0.133320004         0.788919985         0.083030000
     0.126870006         0.168239996         0.087920003
     0.300559998         0.607201993         0.287974000
     0.527329028         0.383888006         0.538426995
     0.198568001         0.425033987         0.499045998
     0.347725987         0.137929007         0.516951025
     0.780798972         0.586676002         0.333656996
     0.170293003         0.047568001         0.485450000
     0.531405985         0.364183992         0.336513013
     0.383574992         0.794166982         0.312169999
     0.746384025         0.095320001         0.325583011
     0.706200004         0.100497998         0.507151008
     0.757119000         0.370707005         0.333496988
     0.374902993         0.904847026         0.247006997
     0.446536005         0.055539999         0.368267000
     0.381540000         0.320677012         0.481631994
     0.222848997         0.326196998         0.333629012
     0.675140023         0.819526017         0.403930008
     0.502177000         0.558245003         0.306982011
     0.142634004         0.537864983         0.433797002
     0.085525997         0.740895987         0.261361003
     0.631497979         0.181898996         0.390507996
     0.609991014         0.783333004         0.288109004
     0.315389007         0.131816000         0.315351993
     0.339047015         0.568996012         0.397496998
     0.891534984         0.294863999         0.388687998
     0.109264001         0.346190989         0.398335010
     0.256390989         0.861393988         0.454551011
     0.329544008         0.865661979         0.382784009
     0.087991998         0.249152005         0.468905985
     0.765981019         0.258307993         0.270832986
     0.082204998         0.419932991         0.280833989
     0.483298987         0.725180984         0.382829994
     0.956248999         0.666570008         0.423711002
     0.410995990         0.547084987         0.573781013
     0.154896006         0.564397991         0.228857994
     0.892588973         0.069197997         0.386182010
     0.471778989         0.252950996         0.274313003
     0.902283013         0.758432984         0.311239988
     0.176006004         0.620994985         0.349813014
     0.746728003         0.603219986         0.409433991
     0.648702025         0.390904993         0.424941987
     0.694716990         0.319660991         0.495784014
     0.153396994         0.832322001         0.349146992
     0.958917975         0.849372983         0.378336012
     0.721449018         0.021896999         0.434199005
     0.609628022         0.940394998         0.339767009
     0.434388995         0.382836014         0.407660991
     0.902808011         0.366225004         0.466170996
     0.989096999         0.001932000         0.163544998
     0.615830004         0.958508015         0.174735993
     0.313317001         0.380540997         0.244663000
     0.968348026         0.603492975         0.498997003
     0.154592007         0.505347013         0.158123001
     0.243508995         0.316377014         0.178486004
     0.808932006         0.910977006         0.192623004
     0.799503982         0.899735987         0.270065010
     0.175253004         0.132887006         0.162961006
     0.074138999         0.804098010         0.188068002
     0.524725974         0.000483000         0.526694000
     0.081276000         0.934634984         0.541769028
     0.334555000         0.742929995         0.549695015
     0.144950002         0.740222991         0.509070992
     0.448408991         0.840503991         0.493236989
     0.284316003         0.944617987         0.580994010
     0.952593029         0.326943010         0.235240996
     0.467249006         0.720022023         0.238672003
     0.993780971         0.503175020         0.340162992
     0.657471001         0.643572986         0.166113004
     0.701206028         0.568983018         0.225213006
     0.496621996         0.265836000         0.105313003
     0.698791981         0.235346004         0.119726002
     0.439018011         0.444274008         0.098756000
     0.567040980         0.468542993         0.049334999
     0.631048977         0.405467004         0.113683999
     0.767627001         0.424199998         0.068928003
     0.834554970         0.371268004         0.130164996
     0.397152990         0.622633994         0.082129002
     0.582328975         0.584320009         0.104163997
     0.725067019         0.616500020         0.056446999
     0.782311022         0.547465026         0.118395001
     0.974955022         0.501498997         0.142431006
     0.548530996         0.769383013         0.089675002
     0.723737001         0.729345977         0.112038001
     0.907629013         0.685765028         0.123640001
     0.387201011         0.346805990         0.152836993
     0.572983980         0.308550000         0.166929007
     0.757508993         0.266916007         0.179076999
     0.323994994         0.545709014         0.137999997
     0.504158974         0.494363010         0.160492003
     0.569715977         0.435359001         0.218490005
     0.711746991         0.449039996         0.175365999
     0.894298017         0.413648009         0.193777993
     0.465685010         0.677569985         0.143586993
     0.518002987         0.622192025         0.210807994
     0.846786976         0.592795014         0.179119006
     0.593396008         0.819166005         0.149676993
     0.804838002         0.773319006         0.170071006
     0.321577996         0.683929026         0.290127009
     0.264654011         0.596580029         0.262777001
     0.512708008         0.324400991         0.555464983
     0.598213017         0.364966005         0.524541020
     0.202035993         0.453016996         0.524923980
     0.272733003         0.390996993         0.493620992
     0.412052989         0.089346997         0.516833007
     0.283708990         0.099522002         0.504652977
     0.762492001         0.595947027         0.361541986
     0.767636001         0.509736001         0.329151005
     0.128223002         0.010530000         0.506664991
     0.128858998         0.112400003         0.478118986
     0.493952006         0.356402993         0.361658990
     0.518285990         0.439359009         0.327670008
     0.358296990         0.828288972         0.336524993
     0.381994009         0.848351002         0.291159987
     0.738534987         0.140807003         0.302771002
     0.688063979         0.037546001         0.326557994
     0.638639987         0.059152000         0.516038001
     0.767332017         0.079311997         0.523495972
     0.806267977         0.343286008         0.354627013
     0.678224981         0.362852991         0.340932012
     0.407418996         0.836212993         0.237124994
     0.425675988         0.959984004         0.238698006
     0.491982996         0.112060003         0.379597992
     0.395231992         0.089809000         0.348883003
     0.437662005         0.350769013         0.499305993
     0.368023992         0.246895000         0.492700011
     0.288213998         0.370045006         0.337226987
     0.181694001         0.330630004         0.358772010
     0.688970029         0.879061997         0.421719015
     0.662240028         0.857235014         0.379381001
     0.423323989         0.565621018         0.297255009
     0.545745015         0.561051011         0.283053011
     0.154023007         0.509723008         0.459998012
     0.217504993         0.560208023         0.425402999
     0.017498000         0.743308008         0.276951998
     0.073522002         0.782287002         0.237415001
     0.650236011         0.253899992         0.399691999
     0.675032020         0.168723002         0.367022008
     0.677237988         0.817102015         0.277765989
     0.558820009         0.764487982         0.265628994
     0.274383008         0.196753994         0.323020995
     0.366681010         0.157107994         0.295610011
     0.397671998         0.625168979         0.396100998
     0.283057988         0.588526011         0.377384007
     0.969070971         0.321390986         0.386534989
     0.898042977         0.215947002         0.389254004
     0.114759997         0.300653994         0.421622008
     0.117278002         0.420215011         0.408533007
     0.278694987         0.860933006         0.426550001
     0.222305998         0.931550026         0.459764987
     0.362181991         0.937228024         0.382526010
     0.228274003         0.855665982         0.363669008
     0.011514000         0.279482007         0.470173001
     0.129546002         0.301189989         0.484486014
     0.765617013         0.305559993         0.294589996
     0.718043029         0.295226991         0.252191991
     0.141297996         0.379889995         0.294274002
     0.039094999         0.454921007         0.303016990
     0.423449010         0.784242988         0.384945005
     0.545881987         0.752282977         0.398286998
     0.027556000         0.628072977         0.422428012
     0.962557971         0.735965014         0.410282999
     0.438672990         0.549862981         0.599825025
     0.462038010         0.499318987         0.559862971
     0.128873006         0.506743014         0.246511996
     0.118960999         0.631609976         0.239341006
     0.848910987         0.073919997         0.362298995
     0.836919010         0.051879998         0.406336010
     0.500952005         0.288841009         0.298013002
     0.532913029         0.244295999         0.256247014
     0.853998005         0.696229994         0.316583008
     0.917900980         0.792236984         0.336805999
     0.054149002         0.554071009         0.346818000
     0.212521002         0.609211028         0.324418008
     0.826242030         0.614786983         0.416081011
     0.715158999         0.675441027         0.411680013
     0.683815002         0.460934997         0.420881003
     0.567784011         0.400379986         0.419494987
     0.670801997         0.340806991         0.469294995
     0.694900990         0.240915999         0.497669011
     0.159281999         0.850347996         0.322109014
     0.163896993         0.700356007         0.350542009
     0.037760001         0.853760004         0.368833005
     0.936138988         0.923646986         0.383341014
     0.677464008         0.077289000         0.420805991
     0.723168015         0.045511998         0.461290002
     0.540051997         0.977165997         0.348710001
     0.591709971         0.890002012         0.318623990
     0.408138990         0.350113988         0.431892008
     0.393777996         0.452273011         0.404469013
     0.834074974         0.351487994         0.480545998
     0.885033011         0.349559009         0.439170003
     0.057291001         0.875481009         0.177755997
     0.974227011         0.005822000         0.136225998
     0.606112003         0.026164001         0.161347002
     0.700558007         0.950151026         0.183354005
     0.354597986         0.441698998         0.234533995
     0.371549994         0.332197994         0.255102992
     0.948496997         0.636516988         0.474238008
     0.961009026         0.527454972         0.493847013
     0.150341004         0.536310971         0.186021999
     0.173703998         0.428635001         0.163240001
     0.261981010         0.331429005         0.206515998
     0.209894001         0.240092993         0.175071999
     0.917720973         0.975937009         0.175431997
     0.813610017         0.907863021         0.221167997
     0.798331976         0.965659022         0.284871995
     0.844200015         0.847245991         0.285912991
     0.106865004         0.096450999         0.171037003
     0.166846007         0.141766995         0.135068998
     0.013646000         0.758912027         0.178361997
     0.923979998         0.543663025         0.338764995
     0.519636989         0.982348979         0.553681016
     0.494960994         0.932045996         0.511551023
     0.089896001         0.861962020         0.531228006
     0.142403007         0.939794004         0.560543001
     0.362628013         0.673222005         0.558610022
     0.262730002         0.729653001         0.536378980
     0.088831000         0.683750987         0.504616022
     0.172976002         0.767095983         0.484237999
     0.416153014         0.795732975         0.514096022
     0.381886989         0.855122030         0.476794988
     0.312467009         0.997843027         0.563197017
     0.310301989         0.874668002         0.571637988
     0.007418000         0.360920012         0.254662007
     0.890821993         0.294620007         0.250279993
     0.517683983         0.710920990         0.327174991
