# Supplementary material for: Differentiating interfacial water structures via alkali metal cation promotor for H2O2 electrosynthesis in acid
Source: Nat Commun. 2026 Apr 8;17:4973. doi: 10.1038/s41467-026-71584-9 (PMC13237355; doi:10.1038/s41467-026-71584-9)
Supplement: Supplementary file 3 — Supplementary Data 1 [file 41467_2026_71584_MOESM3_ESM.zip › Supplementary data 1/Li-OH.vasp]

li                         
1.0
       12.1239995956         0.0000000000         0.0000000000
        0.0000000000        12.6000003815         0.0000000000
        0.0000000000         0.0000000000        35.0000000000
    C    N    O   Co    H   Li
   57    2   68   30  128    1
Direct
     0.017225999         0.004405000         0.074308999
     0.119617000         0.060472000         0.084969997
     0.119887002         0.178637996         0.082395002
     0.019041000         0.232204005         0.070505001
     0.224203005         0.005161000         0.077119000
     0.323060006         0.063146003         0.073619001
     0.323637009         0.176342994         0.076027997
     0.223912001         0.233583003         0.076103002
     0.421692997         0.009027000         0.063913003
     0.521902025         0.064880997         0.059459999
     0.524038017         0.176826999         0.062344000
     0.425691009         0.232482001         0.072792001
     0.620742977         0.008044000         0.053474002
     0.721504986         0.062146999         0.055941001
     0.722324014         0.173332006         0.054386001
     0.622251987         0.232078999         0.051148001
     0.821753979         0.006726000         0.059429999
     0.919984996         0.062056001         0.067841001
     0.920970976         0.174836993         0.066311002
     0.822974980         0.228915006         0.057009000
     0.020784000         0.340281010         0.061542999
     0.122303002         0.396236002         0.061282001
     0.121689998         0.505393982         0.055706002
     0.020915000         0.561819017         0.050809000
     0.223536000         0.341832995         0.067155004
     0.325237989         0.398541987         0.063454002
     0.324631006         0.506955028         0.050744999
     0.222495005         0.561924994         0.053082999
     0.425630987         0.346612990         0.073665000
     0.420540988         0.564345002         0.038573001
     0.719563007         0.390783995         0.040529002
     0.718382001         0.504833996         0.033240002
     0.615517020         0.564141989         0.030619999
     0.821492016         0.339895010         0.050471000
     0.922715008         0.395401001         0.051470000
     0.922079027         0.505644023         0.045069002
     0.821430027         0.561285973         0.037841000
     0.019385001         0.671838999         0.054017000
     0.119356997         0.724286973         0.066409998
     0.119896002         0.837639987         0.074648999
     0.017037001         0.895479023         0.068989001
     0.221735001         0.673079014         0.055627000
     0.318832994         0.731784999         0.051049002
     0.319572002         0.843237996         0.058788002
     0.223205000         0.896701992         0.070173003
     0.417135000         0.677205026         0.040111002
     0.518351972         0.733548999         0.038851000
     0.519540012         0.843294978         0.047678001
     0.419802010         0.898756027         0.056632999
     0.619840980         0.677093983         0.033789001
     0.721937001         0.731907010         0.038534999
     0.721997976         0.842725992         0.045035001
     0.621321023         0.898054004         0.047959000
     0.822844028         0.674332976         0.040544000
     0.921917021         0.728833020         0.050129998
     0.921263993         0.840085983         0.057436001
     0.821768999         0.896068990         0.053723000
     0.515973985         0.511183977         0.032529000
     0.621482015         0.335033000         0.039243001
     0.118276000         0.761748016         0.107779004
     0.112852998         0.121188000         0.121064998
     0.224135995         0.530938983         0.272583991
     0.608766019         0.414458007         0.537487984
     0.170194998         0.397765994         0.533856988
     0.376349986         0.147973001         0.527836025
     0.849834025         0.596177995         0.366692990
     0.203719005         0.076474003         0.482416987
     0.599542975         0.409395009         0.358451009
     0.512655973         0.597473979         0.372069001
     0.831377029         0.067690000         0.312436014
     0.729305983         0.050657999         0.497357994
     0.825730979         0.387162000         0.340110004
     0.273678005         0.279733986         0.415749997
     0.499229997         0.052593999         0.406854987
     0.390166014         0.352198988         0.527809024
     0.137854993         0.395038009         0.380470008
     0.683359027         0.760140002         0.431297004
     0.680952013         0.579783976         0.303952992
     0.154018000         0.577593982         0.492388010
     0.886653006         0.752488017         0.294182986
     0.698386014         0.117806002         0.378363997
     0.588239014         0.609233975         0.505544007
     0.350899994         0.155061007         0.369765997
     0.311758995         0.580161989         0.435521007
     0.873759985         0.244368002         0.393952996
     0.984057009         0.385233015         0.433977008
     0.268344015         0.915847003         0.440387994
     0.453720987         0.850404024         0.389856994
     0.076205999         0.256092012         0.484416008
     0.832588017         0.303386003         0.272094995
     0.800415993         0.478745997         0.572346985
     0.478076994         0.704267979         0.444281995
     0.950953007         0.573192000         0.465647995
     0.633499980         0.213795006         0.271679014
     0.899483979         0.648943007         0.535000026
     0.953496993         0.031961001         0.385021001
     0.478664994         0.273065001         0.320621014
     0.022616999         0.720870018         0.352481008
     0.198491007         0.591234028         0.349831998
     0.758152008         0.557826996         0.433575988
     0.628192008         0.384178996         0.431854993
     0.700924993         0.265127003         0.491044998
     0.300372988         0.789373994         0.337509006
     0.122768998         0.883732975         0.382495999
     0.777468026         0.960936010         0.430227995
     0.661948025         0.770601988         0.357226014
     0.414893001         0.396853000         0.454140007
     0.893491983         0.204401001         0.524262011
     0.153697997         0.553228021         0.201373994
     0.693853021         0.742083013         0.546539009
     0.992832005         0.342002988         0.577333987
     0.661006987         0.093673997         0.211547002
     0.173567995         0.276923001         0.173519999
     0.330343992         0.005031000         0.177000001
     0.003567000         0.695771992         0.230955005
     0.048044000         0.432298005         0.155432999
     0.530571997         0.972312987         0.166738003
     0.801146984         0.866645992         0.237399995
     0.583624005         0.926522970         0.532860994
     0.072778001         0.954093993         0.526426971
     0.290684015         0.801841974         0.570037007
     0.101108998         0.742012978         0.537892997
     0.396681011         0.840511978         0.500419021
     0.418540001         0.999210000         0.583370984
     0.098328002         0.835358977         0.180244997
     0.334064990         0.704577029         0.257977992
     0.307042003         0.797474027         0.192554995
     0.597370982         0.634558022         0.190897003
     0.624872029         0.571020007         0.255787998
     0.456613004         0.255490005         0.132262006
     0.663344979         0.223929003         0.114058003
     0.395505995         0.438876987         0.120164998
     0.553043008         0.426822990         0.077235997
     0.580853999         0.387125999         0.143095002
     0.746491015         0.407144994         0.101171002
     0.757722974         0.339778006         0.163828000
     0.339506000         0.617844999         0.108645000
     0.534990013         0.570896983         0.127912998
     0.690164983         0.594779015         0.083466001
     0.719578981         0.526409984         0.149177000
     0.898671985         0.460779011         0.168215007
     0.522184014         0.744512022         0.105714001
     0.685306013         0.710245013         0.137773007
     0.855772972         0.656901002         0.156048998
     0.318082988         0.345847011         0.170297995
     0.480293006         0.316296995         0.198973000
     0.621385992         0.214506000         0.176770002
     0.279473990         0.546281993         0.163888007
     0.448850006         0.496450990         0.183354005
     0.486368001         0.444631994         0.244963005
     0.640187025         0.434408993         0.206817001
     0.819549024         0.390487999         0.224636003
     0.418004006         0.688431025         0.165243000
     0.448302001         0.624884009         0.233585998
     0.784151971         0.567363024         0.208554998
     0.559123993         0.816413999         0.166059002
     0.745117009         0.751495004         0.199491993
     0.504373014         0.620638013         0.398822010
     0.265457004         0.601692021         0.267940015
     0.674642026         0.436132997         0.552960992
     0.637290001         0.354741991         0.521597981
     0.061175998         0.366903991         0.563794971
     0.250836015         0.383569002         0.536821008
     0.386220992         0.097741999         0.549575984
     0.316085011         0.119643003         0.511583984
     0.813390017         0.581462026         0.392412007
     0.858810008         0.524357021         0.355453998
     0.155102000         0.031498000         0.499008000
     0.160567001         0.142722994         0.477869004
     0.612944007         0.387070000         0.386188000
     0.562287986         0.480993986         0.362897992
     0.459549010         0.792571008         0.410185009
     0.311320007         0.772212982         0.220409006
     0.853766024         0.131634995         0.298494995
     0.803853989         0.018780001         0.293031007
     0.674686015         0.005553000         0.511982977
     0.790543973         0.069927000         0.514338017
     0.852495015         0.331321001         0.358606994
     0.745419979         0.394093990         0.345575988
     0.343012989         0.744706988         0.281872004
     0.331833005         0.321069002         0.430577010
     0.570379019         0.078107998         0.396533996
     0.409689993         0.111548997         0.384247988
     0.461079001         0.376089990         0.538985014
     0.388466001         0.270770013         0.529661000
     0.157713994         0.467361987         0.371832013
     0.221187994         0.332073987         0.401172996
     0.710884988         0.832994998         0.436592013
     0.603213012         0.749895990         0.439635992
     0.283392012         0.477869987         0.270714998
     0.660978019         0.517044008         0.318794996
     0.165885001         0.466791004         0.519465983
     0.207843006         0.581623971         0.470890999
     0.942812979         0.760551989         0.315299988
     0.837001026         0.832448006         0.260601014
     0.749583006         0.172883004         0.388543010
     0.729029000         0.099614002         0.353159010
     0.587992013         0.532420993         0.512462974
     0.649836004         0.688419998         0.530215025
     0.310743988         0.222521007         0.394605994
     0.392295003         0.195680007         0.350127012
     0.376634002         0.634598017         0.438441008
     0.287696987         0.582741022         0.408859998
     0.907967985         0.297253013         0.412301987
     0.923027992         0.181853995         0.392621011
     0.022154000         0.339902014         0.453871995
     0.968343019         0.457293987         0.446063012
     0.334015995         0.922650993         0.424118012
     0.248977005         0.987780988         0.451400012
     0.491930008         0.976213992         0.399782002
     0.398249000         0.826366007         0.370568991
     0.008699000         0.231273994         0.498625010
     0.116184004         0.304230005         0.502546012
     0.837897003         0.343059987         0.297659010
     0.757830977         0.268027991         0.273671001
     0.075896002         0.400422007         0.399608999
     0.861353993         0.428469002         0.576467991
     0.544566989         0.626164973         0.482389987
     0.448448986         0.746967971         0.465820998
     0.076879002         0.571114004         0.480848014
     0.964772999         0.632142007         0.448246986
     0.579590023         0.222350001         0.293511003
     0.604728997         0.267686993         0.252833009
     0.836618006         0.538812995         0.558740020
     0.831811011         0.693363011         0.535268009
     0.917645991         0.029022001         0.359865010
     0.898849010         0.000977000         0.403315991
     0.520871997         0.328880012         0.336178988
     0.439271986         0.312079996         0.300413996
     0.963662982         0.678065002         0.365182012
     0.052611999         0.779812992         0.369190007
     0.128773004         0.634715974         0.349664003
     0.205038995         0.562465012         0.323502004
     0.828836977         0.555875003         0.449734002
     0.727374971         0.629836977         0.438448995
     0.670888007         0.451777011         0.435909986
     0.550841987         0.394789010         0.441644996
     0.680885971         0.298400015         0.466147006
     0.685625970         0.187886998         0.489744991
     0.237892002         0.834505975         0.345568001
     0.275891006         0.716117024         0.343786001
     0.170378998         0.891331971         0.405779988
     0.069546998         0.943931997         0.383237988
     0.734456003         0.007368000         0.412999988
     0.767188013         0.994033992         0.456256002
     0.563800991         0.650026977         0.360839009
     0.675329983         0.767251015         0.386032999
     0.404702991         0.381127000         0.482515991
     0.378109992         0.466598988         0.448592007
     0.830747008         0.242932007         0.512115002
     0.916144013         0.246799007         0.546705008
     0.911418021         0.623236001         0.507853985
     0.059517000         0.641577005         0.223723993
     0.685036004         0.718069017         0.572804987
     0.857630014         0.909780025         0.224959999
     0.176410004         0.527354002         0.227660999
     0.016101001         0.323621005         0.603067994
     0.643356979         0.118933998         0.238067999
     0.610630989         0.035379998         0.204026997
     0.162224993         0.212341994         0.157967001
     0.115005001         0.331400990         0.165188998
     0.281560987         0.024832999         0.155977994
     0.312281013         0.929552972         0.184149995
     0.936574996         0.673345983         0.215712994
     0.929681003         0.713256001         0.274450988
     0.103979997         0.500647008         0.186774001
     0.068864003         0.453310996         0.129512995
     0.445270002         0.992801011         0.168889001
     0.562071025         0.017092999         0.146372005
     0.057411999         0.790237010         0.198787004
     0.595100999         0.814320028         0.355843008
     0.624080002         0.859372020         0.538976014
     0.519358993         0.904245973         0.516986012
     0.083669998         0.875509024         0.527948976
     0.069972999         0.978443027         0.552758992
     0.322279990         0.744615018         0.585132003
     0.214589000         0.777202010         0.562828004
     0.024664000         0.714291990         0.542585015
     0.131372005         0.688444018         0.519356012
     0.356361985         0.821156025         0.524118006
     0.341980994         0.870864987         0.482282996
     0.485352010         0.973375022         0.569986999
     0.366328001         0.939851999         0.581584990
     0.082538001         0.806752980         0.154585004
     0.224943995         0.799848974         0.185945004
     0.765487015         0.683387995         0.328316003
