# Supplementary material for: Differentiating interfacial water structures via alkali metal cation promotor for H2O2 electrosynthesis in acid
Source: Nat Commun. 2026 Apr 8;17:4973. doi: 10.1038/s41467-026-71584-9 (PMC13237355; doi:10.1038/s41467-026-71584-9)
Supplement: Supplementary file 3 — Supplementary Data 1 [file 41467_2026_71584_MOESM3_ESM.zip › Supplementary data 1/Li-OOH.vasp]

li                                    
1.0
       12.1239995956         0.0000000000         0.0000000000
        0.0000000000        12.6000003815         0.0000000000
        0.0000000000         0.0000000000        35.0000000000
    C    N    O   Co    H   Li
   57    2   68   30  128    1
Direct
     0.036970001         0.029400000         0.045380000
     0.138160005         0.086319998         0.056150001
     0.138699993         0.205620006         0.051959999
     0.039290000         0.257270008         0.037579998
     0.243249997         0.030700000         0.050310001
     0.342310011         0.089070000         0.048149999
     0.342610002         0.203250006         0.048850000
     0.243019998         0.259950012         0.045540001
     0.441830009         0.034639999         0.040539999
     0.542240024         0.091480002         0.036509998
     0.544080019         0.203840002         0.038929999
     0.444720000         0.260540009         0.046870001
     0.640240014         0.034030002         0.029589999
     0.741010010         0.088600002         0.028689999
     0.741479993         0.199049994         0.026590001
     0.642700016         0.257660002         0.028929999
     0.841329992         0.032170001         0.031259999
     0.940100014         0.087150000         0.038350001
     0.941200018         0.199709997         0.034990001
     0.842729986         0.253639996         0.026260000
     0.041579999         0.364109993         0.026890000
     0.142539993         0.420450002         0.026459999
     0.141360000         0.529919982         0.021490000
     0.040380001         0.586860001         0.018540001
     0.242730007         0.366400003         0.033909999
     0.343650013         0.424039990         0.031250000
     0.343389988         0.532060027         0.018010000
     0.241579995         0.587220013         0.020040000
     0.441000015         0.375290006         0.045979999
     0.440450013         0.590699971         0.007900000
     0.740880013         0.417699993         0.014430000
     0.736999989         0.530319989         0.005390000
     0.634320021         0.589359999         0.002540000
     0.843029976         0.363660008         0.018890001
     0.943419993         0.419220001         0.017519999
     0.941550016         0.530409992         0.013060000
     0.840290010         0.586449981         0.008590000
     0.038520001         0.696500003         0.024189999
     0.138630003         0.748359978         0.037140001
     0.139019996         0.861689985         0.046950001
     0.036550000         0.920029998         0.041170001
     0.240799993         0.698180020         0.025260000
     0.338789999         0.756850004         0.023510000
     0.339450002         0.867760003         0.033599999
     0.242369995         0.921620011         0.043749999
     0.437350005         0.703209996         0.012060000
     0.537940025         0.759010017         0.013310000
     0.539640009         0.867659986         0.024170000
     0.440149993         0.923680007         0.033160001
     0.638599992         0.702139974         0.008050000
     0.740100026         0.756799996         0.013240000
     0.740480006         0.867640018         0.020220000
     0.640779972         0.923340023         0.024410000
     0.841099977         0.699230015         0.013330000
     0.940670013         0.753440022         0.022539999
     0.940310001         0.864669979         0.030350000
     0.840969980         0.921109974         0.027090000
     0.535329998         0.536409974         0.000340000
     0.645770013         0.364960015         0.024750000
     0.136700004         0.781459987         0.078299999
     0.127027005         0.154431999         0.090452000
     0.589012027         0.750169992         0.264232010
     0.832808971         0.571260989         0.283143014
     0.654101014         0.152847007         0.231068000
     0.605238020         0.561001003         0.625835001
     0.283446997         0.641673028         0.278881013
     0.443412006         0.652684987         0.663718998
     0.922752976         0.388521999         0.246154994
     0.384775996         0.777065992         0.234654993
     0.326602012         0.861935019         0.213129997
     0.931122005         0.726630986         0.243107006
     0.770725012         0.853271008         0.226503000
     0.094159000         0.425621986         0.199030995
     0.466724008         0.050643999         0.210931003
     0.194165006         0.274758995         0.154284999
     0.506080985         0.401454985         0.524734020
     0.149656996         0.436219007         0.506399989
     0.318798006         0.104969002         0.515631974
     0.855291009         0.467361987         0.389699012
     0.312974989         0.970914006         0.454014987
     0.588405013         0.345122010         0.308032990
     0.469267011         0.686357021         0.322091997
     0.795723021         0.051263999         0.278106987
     0.631413996         0.084103003         0.446420997
     0.764774024         0.314206004         0.346038997
     0.327024996         0.107020997         0.394136012
     0.321747988         0.309996009         0.495418012
     0.083347999         0.239875004         0.344835013
     0.644160986         0.725308001         0.399320990
     0.151764005         0.612031996         0.462877005
     0.543914020         0.145814002         0.315560997
     0.205908000         0.058408000         0.327062011
     0.277287006         0.543559015         0.401681989
     0.795085013         0.158370003         0.396876991
     0.976280987         0.281500995         0.406702012
     0.454791993         0.798366010         0.447463989
     0.407952994         0.837134004         0.370308995
     0.995450020         0.301445007         0.477645993
     0.907392025         0.234164998         0.296164006
     0.501577973         0.570285976         0.385423005
     0.956030011         0.700878978         0.447344005
     0.449997008         0.161626995         0.622007012
     0.788496971         0.970086992         0.357241988
     0.364466012         0.137217000         0.272641987
     0.941945016         0.624836981         0.347281009
     0.164280996         0.651427984         0.344558001
     0.765550971         0.599344015         0.448942989
     0.549188018         0.373291999         0.403795004
     0.628974974         0.291696012         0.472698003
     0.173674002         0.864570022         0.364470989
     0.949057996         0.820622027         0.381053001
     0.567700028         0.994108975         0.377727002
     0.607837021         0.587764025         0.548520982
     0.328272998         0.325704008         0.415167987
     0.808073997         0.413401008         0.490572006
     0.930884004         0.739838004         0.523573995
     0.338757992         0.580631018         0.602331996
     0.834860027         0.562947989         0.549928010
     0.874130011         0.951367021         0.528365016
     0.460575014         0.397311002         0.600821972
     0.661171973         0.948370993         0.504791021
     0.130327001         0.964154005         0.502849996
     0.368981987         0.789335012         0.559253991
     0.149745002         0.742609978         0.526921988
     0.626183987         0.725452006         0.490296990
     0.127362996         0.562130988         0.570672989
     0.471697986         0.992815971         0.555570006
     0.591230989         0.659048975         0.163335994
     0.603995025         0.620100021         0.227206007
     0.439960003         0.272614986         0.109453999
     0.617374003         0.235737994         0.135078996
     0.393920988         0.464446992         0.091600001
     0.559331000         0.465054989         0.052351002
     0.576159000         0.412474006         0.117499001
     0.739623010         0.421788007         0.077671997
     0.752799988         0.366726995         0.142697006
     0.335548997         0.645536005         0.079807997
     0.534366012         0.602553010         0.098278001
     0.703634024         0.613344014         0.058568999
     0.714029014         0.551899016         0.123349003
     0.888522983         0.497451007         0.142142996
     0.510963976         0.787406027         0.081854001
     0.678436995         0.737145007         0.110584997
     0.849357009         0.685705006         0.131246001
     0.318599999         0.377057999         0.146271005
     0.492987990         0.337707013         0.172903001
     0.667613983         0.276600987         0.195758000
     0.279514015         0.566238999         0.134406999
     0.450257003         0.519336998         0.154268995
     0.469242990         0.483007014         0.217497006
     0.636238992         0.466039985         0.184997007
     0.824822009         0.424131989         0.200154006
     0.414790004         0.707190990         0.135426998
     0.423911005         0.662095010         0.201518998
     0.776745021         0.599314988         0.183779001
     0.551798999         0.835961998         0.142952994
     0.733317018         0.780569017         0.175015002
     0.557143986         0.726255000         0.289880991
     0.872336984         0.507879019         0.273968995
     0.867986977         0.590987027         0.308227986
     0.591444016         0.104877003         0.223683998
     0.711278021         0.112365998         0.245631993
     0.552184999         0.599831998         0.643317997
     0.679121971         0.569833994         0.636141002
     0.304439008         0.704549015         0.262127012
     0.297481000         0.580745995         0.262082994
     0.521012008         0.781269014         0.251998007
     0.419409007         0.618817985         0.687242985
     0.389324993         0.629900992         0.643503010
     0.999670982         0.396219999         0.236713007
     0.918130994         0.323799998         0.263819009
     0.384108990         0.917801976         0.211936995
     0.894501984         0.666256011         0.257456988
     0.950893998         0.696350992         0.218199000
     0.837017000         0.805648029         0.234354004
     0.709649026         0.828526974         0.243181005
     0.034350000         0.464217991         0.184679002
     0.160788998         0.470292985         0.196695998
     0.420978010         0.082571000         0.232039005
     0.452448994         0.094621003         0.188245997
     0.132326007         0.312382013         0.166801006
     0.168209001         0.230122000         0.132765993
     0.483734012         0.389784008         0.573605001
     0.557938993         0.355414987         0.510266006
     0.143211007         0.467700005         0.532323003
     0.216953993         0.389164001         0.505567014
     0.375348985         0.072332002         0.533043027
     0.329414010         0.063568003         0.491647989
     0.807421982         0.498082012         0.409575999
     0.809493005         0.419761002         0.373106986
     0.310021013         0.018042000         0.431053013
     0.596364021         0.340804011         0.384525001
     0.534639001         0.386004001         0.322486013
     0.445872009         0.747587979         0.339161992
     0.402337015         0.666024983         0.307307005
     0.851908982         0.108176000         0.282810986
     0.644783020         0.030362001         0.467462003
     0.703213990         0.102269001         0.434664011
     0.761614025         0.252151996         0.364275992
     0.690060973         0.326077014         0.331977010
     0.313894004         0.182426006         0.400175989
     0.284833014         0.090963997         0.370700985
     0.433057010         0.377730995         0.514460027
     0.321060985         0.233317003         0.504368007
     0.139131993         0.295174003         0.342768013
     0.046865001         0.253199995         0.371255994
     0.609212995         0.774900973         0.417225987
     0.698704004         0.685396016         0.414851010
     0.149818003         0.543707013         0.477849990
     0.204334006         0.597423971         0.441677004
     0.559850991         0.227039993         0.313008994
     0.602388024         0.112636998         0.300554007
     0.154955998         0.118291996         0.332291991
     0.253183991         0.080945998         0.305552006
     0.356097996         0.564337015         0.399361014
     0.238207996         0.578967988         0.380111992
     0.867294014         0.192753002         0.403521001
     0.809909999         0.091339000         0.382753998
     0.995420992         0.286323994         0.436275005
     0.940469980         0.351009011         0.401816010
     0.432415009         0.789229989         0.420594007
     0.409076989         0.860190988         0.455314994
     0.456777990         0.900510013         0.373315990
     0.329605997         0.859538972         0.371461004
     0.925625026         0.340912998         0.483013988
     0.977133989         0.234514996         0.311670005
     0.851000011         0.265554994         0.314709008
     0.489688009         0.595674992         0.358700007
     0.554274976         0.627137005         0.394751012
     0.957485020         0.752198994         0.425828993
     0.465407014         0.115091003         0.600306988
     0.708558023         0.965076983         0.364315987
     0.432038993         0.139468998         0.290109009
     0.353267998         0.210767001         0.264789999
     0.912567973         0.570753992         0.365705013
     0.932067990         0.696725011         0.358898014
     0.083780997         0.633664012         0.343870014
     0.194310993         0.641991973         0.318444014
     0.839309990         0.636501014         0.449571013
     0.714861989         0.639916003         0.466601998
     0.539301991         0.450406998         0.396088004
     0.408203006         0.335512996         0.409904987
     0.599560976         0.325506002         0.449256986
     0.625005007         0.213826999         0.467494011
     0.177939996         0.920768023         0.344819009
     0.172236994         0.793390989         0.352117002
     0.892557025         0.874126017         0.373968989
     0.596041977         0.588634014         0.576695979
     0.566945016         0.524995983         0.538635015
     0.324741006         0.308872014         0.467070013
     0.295643985         0.396257013         0.409613013
     0.745522976         0.363348991         0.486140013
     0.791674018         0.476543993         0.474619001
     0.893158019         0.673873007         0.533662021
     0.929944992         0.733528018         0.495263994
     0.260035992         0.568632007         0.596674979
     0.375964999         0.509682000         0.600250006
     0.753431022         0.574375987         0.551014006
     0.839489996         0.500310004         0.532983005
     0.891951978         0.874729991         0.530214012
     0.452975988         0.234606996         0.612384975
     0.523909986         0.431140989         0.613542974
     0.739364982         0.956363022         0.513879001
     0.652185023         0.871282995         0.499974012
     0.144734994         0.894711971         0.514828980
     0.377920985         0.724696994         0.574607015
     0.293458015         0.783968985         0.549447000
     0.066195004         0.745887995         0.527593970
     0.166015998         0.705587029         0.502397001
     0.608659029         0.685374022         0.514216006
     0.554858029         0.740948975         0.477288008
     0.438941002         0.921832025         0.560078979
     0.136517003         0.630882978         0.556611001
     0.052154999         0.562206984         0.580603004
     0.236625999         0.959854007         0.463396013
     0.826892018         0.995877028         0.261655986
     0.054049000         0.346998006         0.489122987
     0.030108999         0.665117979         0.449687004
     0.023422999         0.851038992         0.376177996
     0.789361000         0.988254011         0.329876989
     0.546375990         0.054876000         0.361519992
     0.576386988         0.024303000         0.404148012
     0.941600025         0.983941019         0.518501997
     0.178032994         0.015410000         0.516359985
     0.539012015         0.980036020         0.540377975
     0.639481008         0.412357986         0.265138000
