# Supplementary material for: Differentiating interfacial water structures via alkali metal cation promotor for H2O2 electrosynthesis in acid
Source: Nat Commun. 2026 Apr 8;17:4973. doi: 10.1038/s41467-026-71584-9 (PMC13237355; doi:10.1038/s41467-026-71584-9)
Supplement: Supplementary file 3 — Supplementary Data 1 [file 41467_2026_71584_MOESM3_ESM.zip › Supplementary data 1/Na-Ead.vasp]

POSCAR\(2)                              
   1.00000000000000     
    12.1239995956000008    0.0000000000000000    0.0000000000000000
     0.0000000000000000   12.6000003814999992    0.0000000000000000
     0.0000000000000000    0.0000000000000000   40.0000000000000000
   C    N    O    Co   Na
    57     2     2    30     1
Direct
  0.0382485501465150  0.0331631867060757  0.0401360830592447
  0.1388874490330170  0.0911536928076649  0.0493059394022280
  0.1397451704800197  0.2091462916882564  0.0438058663091824
  0.0410686873436627  0.2597026836767127  0.0300899343632314
  0.2443032977057972  0.0346782495729362  0.0460401680544269
  0.3436386798182105  0.0924148291110425  0.0432154451502151
  0.3440140943642159  0.2063230414806526  0.0416353328871173
  0.2446251795236140  0.2624129161618808  0.0382279315476831
  0.4437026050677468  0.0374799716327931  0.0380866827645102
  0.5439890105535924  0.0940989868274597  0.0329528387933776
  0.5458987511712241  0.2065316335351298  0.0325049855518098
  0.4463763137172927  0.2633208865795753  0.0391012963046389
  0.6420476146860983  0.0365284641755577  0.0276678920771103
  0.7426479555010486  0.0909474399364211  0.0246372409015693
  0.7431196191712346  0.2006737091207307  0.0204193850533155
  0.6441519756966929  0.2592471519168150  0.0221531776922826
  0.8429874184711011  0.0348523849998146  0.0276812920387112
  0.9420191574675433  0.0903481770106817  0.0325174265894145
  0.9431460769682402  0.2022648177483687  0.0277498853482732
  0.8446048329422035  0.2555796345988037  0.0194089436800580
  0.0434690651716584  0.3668401489074994  0.0212749561542746
  0.1443063048293561  0.4234511630109220  0.0225069848178774
  0.1427124993834542  0.5333357149618392  0.0208891700927025
  0.0414181475200445  0.5899390169345707  0.0185829423491329
  0.2447862101997134  0.3688739705392429  0.0285106150233128
  0.3454302475357108  0.4262983271982120  0.0269880921040638
  0.3442019554495775  0.5362163666591808  0.0182353196486764
  0.2429666061643548  0.5910397330357483  0.0217082642407173
  0.4434460669744076  0.3775496026909958  0.0389567049923496
  0.4415616283089671  0.5951811896086180  0.0104160731542548
  0.7420202534347995  0.4196190432454532  0.0089904822477957
  0.7381497268753315  0.5341616526112767  0.0034133020128350
  0.6348680442921867  0.5938989391256672  0.0031537917246856
  0.8449154311667036  0.3658930735733801  0.0128120622129476
  0.9455152861175021  0.4223032913826889  0.0130338569125870
  0.9435502170137897  0.5341022042732152  0.0111597927579532
  0.8417956851598962  0.5900254076835446  0.0075712757205594
  0.0392878252225864  0.6985166502100235  0.0256868582481701
  0.1389175680311832  0.7502969133600201  0.0381847105105463
  0.1391732587367597  0.8653863734079509  0.0455509604771788
  0.0374927514221821  0.9232828167611893  0.0387171843181946
  0.2424733124562006  0.7001983041663618  0.0287272472126147
  0.3409068016663505  0.7585427228619618  0.0276927552242942
  0.3414880805640961  0.8699345476036180  0.0356401306941969
  0.2435154946075555  0.9245694060411894  0.0429079302085884
  0.4388890273748127  0.7063690762196432  0.0163757399825629
  0.5398376222564835  0.7614694769011162  0.0169326720706208
  0.5417176892889322  0.8693508120977699  0.0269058244310657
  0.4420553804828887  0.9257070636520909  0.0342266801135044
  0.6395265372291385  0.7053740050232609  0.0100356985997552
  0.7413010321791641  0.7592851341348633  0.0145155411285129
  0.7417149743982924  0.8694491569695094  0.0212742997249039
  0.6424898425904135  0.9252760423157437  0.0253981759371756
  0.8423946007506410  0.7018740860527308  0.0139990209736001
  0.9415020908484892  0.7554425243872765  0.0235538926955948
  0.9412783444769721  0.8669906075000359  0.0298164442987738
  0.8423934127703978  0.9234288204589037  0.0261828310765738
  0.5352575414982934  0.5418798417601330  0.0016768943123934
  0.6464852935275154  0.3660591218932750  0.0173398411291691
  0.1328801479450062  0.7876106621695179  0.0733120778243148
  0.1267128254453939  0.1632425277845666  0.0775991297977342
  0.6402553246670505  0.6512251371455002  0.1447435108163069
  0.6830474716518723  0.5774809875123877  0.1956535395317246
  0.4475430876246911  0.2749558376340653  0.0941946123812164
  0.6405987054213197  0.2213032586519988  0.1127637283370690
  0.4151813722472344  0.4622225755421723  0.0837506215302362
  0.5663277887967541  0.4649970221959803  0.0445091092556290
  0.5994927106418383  0.4012605007455660  0.0996930872054854
  0.7564367991315611  0.4153819250436879  0.0616619959316838
  0.7828384914500861  0.3458661283233428  0.1151846589695742
  0.3644158494356636  0.6468671513097698  0.0742421609239698
  0.5582906416559993  0.5959697159052872  0.0879693923539481
  0.7283093628175737  0.6153429601389814  0.0492284076060054
  0.7397899664608638  0.5399105938861386  0.1033896773832781
  0.9177768199466969  0.4767614980590799  0.1106387410711674
  0.5284807786274562  0.7863875228797634  0.0781427858635826
  0.7016874324914840  0.7308384698709097  0.0949120651798586
  0.8802909430185419  0.6663933746499697  0.1001179758404373
  0.3513288001811095  0.3768657443604790  0.1324432525886886
  0.5276163399189834  0.3203034166382139  0.1482188680290138
  0.7091231597859589  0.2703950384165928  0.1634829969048386
  0.3132272342348509  0.5661257707070675  0.1226600031661455
  0.4866180181674184  0.5087366788507857  0.1385151918208898
  0.5400467963890411  0.4519877768884683  0.1923062464059751
  0.6823107140827898  0.4496118408824744  0.1548513308369442
  0.8691986098783564  0.4066250011187604  0.1628296328458061
  0.4526620663345124  0.6964442303194019  0.1254929665450713
  0.4994457612494156  0.6296389524586713  0.1819817422722123
  0.8320260236854433  0.5852714465990392  0.1522032210466973
  0.5910438970435481  0.8250991361443705  0.1311383818460564
  0.7937298604169475  0.7646785761448004  0.1434737547688955
  0.5372720113486803  0.5882279855141043  0.2576523680164426
 
  0.00000000E+00  0.00000000E+00  0.00000000E+00
  0.00000000E+00  0.00000000E+00  0.00000000E+00
  0.00000000E+00  0.00000000E+00  0.00000000E+00
  0.00000000E+00  0.00000000E+00  0.00000000E+00
  0.00000000E+00  0.00000000E+00  0.00000000E+00
  0.00000000E+00  0.00000000E+00  0.00000000E+00
  0.00000000E+00  0.00000000E+00  0.00000000E+00
  0.00000000E+00  0.00000000E+00  0.00000000E+00
  0.00000000E+00  0.00000000E+00  0.00000000E+00
  0.00000000E+00  0.00000000E+00  0.00000000E+00
  0.00000000E+00  0.00000000E+00  0.00000000E+00
  0.00000000E+00  0.00000000E+00  0.00000000E+00
  0.00000000E+00  0.00000000E+00  0.00000000E+00
  0.00000000E+00  0.00000000E+00  0.00000000E+00
  0.00000000E+00  0.00000000E+00  0.00000000E+00
  0.00000000E+00  0.00000000E+00  0.00000000E+00
  0.00000000E+00  0.00000000E+00  0.00000000E+00
  0.00000000E+00  0.00000000E+00  0.00000000E+00
  0.00000000E+00  0.00000000E+00  0.00000000E+00
  0.00000000E+00  0.00000000E+00  0.00000000E+00
  0.00000000E+00  0.00000000E+00  0.00000000E+00
  0.00000000E+00  0.00000000E+00  0.00000000E+00
  0.00000000E+00  0.00000000E+00  0.00000000E+00
  0.00000000E+00  0.00000000E+00  0.00000000E+00
  0.00000000E+00  0.00000000E+00  0.00000000E+00
  0.00000000E+00  0.00000000E+00  0.00000000E+00
  0.00000000E+00  0.00000000E+00  0.00000000E+00
  0.00000000E+00  0.00000000E+00  0.00000000E+00
  0.00000000E+00  0.00000000E+00  0.00000000E+00
  0.00000000E+00  0.00000000E+00  0.00000000E+00
  0.00000000E+00  0.00000000E+00  0.00000000E+00
  0.00000000E+00  0.00000000E+00  0.00000000E+00
  0.00000000E+00  0.00000000E+00  0.00000000E+00
  0.00000000E+00  0.00000000E+00  0.00000000E+00
  0.00000000E+00  0.00000000E+00  0.00000000E+00
  0.00000000E+00  0.00000000E+00  0.00000000E+00
  0.00000000E+00  0.00000000E+00  0.00000000E+00
  0.00000000E+00  0.00000000E+00  0.00000000E+00
  0.00000000E+00  0.00000000E+00  0.00000000E+00
  0.00000000E+00  0.00000000E+00  0.00000000E+00
  0.00000000E+00  0.00000000E+00  0.00000000E+00
  0.00000000E+00  0.00000000E+00  0.00000000E+00
  0.00000000E+00  0.00000000E+00  0.00000000E+00
  0.00000000E+00  0.00000000E+00  0.00000000E+00
  0.00000000E+00  0.00000000E+00  0.00000000E+00
  0.00000000E+00  0.00000000E+00  0.00000000E+00
  0.00000000E+00  0.00000000E+00  0.00000000E+00
  0.00000000E+00  0.00000000E+00  0.00000000E+00
  0.00000000E+00  0.00000000E+00  0.00000000E+00
  0.00000000E+00  0.00000000E+00  0.00000000E+00
  0.00000000E+00  0.00000000E+00  0.00000000E+00
  0.00000000E+00  0.00000000E+00  0.00000000E+00
  0.00000000E+00  0.00000000E+00  0.00000000E+00
  0.00000000E+00  0.00000000E+00  0.00000000E+00
  0.00000000E+00  0.00000000E+00  0.00000000E+00
  0.00000000E+00  0.00000000E+00  0.00000000E+00
  0.00000000E+00  0.00000000E+00  0.00000000E+00
  0.00000000E+00  0.00000000E+00  0.00000000E+00
  0.00000000E+00  0.00000000E+00  0.00000000E+00
  0.00000000E+00  0.00000000E+00  0.00000000E+00
  0.00000000E+00  0.00000000E+00  0.00000000E+00
  0.00000000E+00  0.00000000E+00  0.00000000E+00
  0.00000000E+00  0.00000000E+00  0.00000000E+00
  0.00000000E+00  0.00000000E+00  0.00000000E+00
  0.00000000E+00  0.00000000E+00  0.00000000E+00
  0.00000000E+00  0.00000000E+00  0.00000000E+00
  0.00000000E+00  0.00000000E+00  0.00000000E+00
  0.00000000E+00  0.00000000E+00  0.00000000E+00
  0.00000000E+00  0.00000000E+00  0.00000000E+00
  0.00000000E+00  0.00000000E+00  0.00000000E+00
  0.00000000E+00  0.00000000E+00  0.00000000E+00
  0.00000000E+00  0.00000000E+00  0.00000000E+00
  0.00000000E+00  0.00000000E+00  0.00000000E+00
  0.00000000E+00  0.00000000E+00  0.00000000E+00
  0.00000000E+00  0.00000000E+00  0.00000000E+00
  0.00000000E+00  0.00000000E+00  0.00000000E+00
  0.00000000E+00  0.00000000E+00  0.00000000E+00
  0.00000000E+00  0.00000000E+00  0.00000000E+00
  0.00000000E+00  0.00000000E+00  0.00000000E+00
  0.00000000E+00  0.00000000E+00  0.00000000E+00
  0.00000000E+00  0.00000000E+00  0.00000000E+00
  0.00000000E+00  0.00000000E+00  0.00000000E+00
  0.00000000E+00  0.00000000E+00  0.00000000E+00
  0.00000000E+00  0.00000000E+00  0.00000000E+00
  0.00000000E+00  0.00000000E+00  0.00000000E+00
  0.00000000E+00  0.00000000E+00  0.00000000E+00
  0.00000000E+00  0.00000000E+00  0.00000000E+00
  0.00000000E+00  0.00000000E+00  0.00000000E+00
  0.00000000E+00  0.00000000E+00  0.00000000E+00
  0.00000000E+00  0.00000000E+00  0.00000000E+00
  0.00000000E+00  0.00000000E+00  0.00000000E+00
  0.00000000E+00  0.00000000E+00  0.00000000E+00
