# Supplementary material for: Differentiating interfacial water structures via alkali metal cation promotor for H2O2 electrosynthesis in acid
Source: Nat Commun. 2026 Apr 8;17:4973. doi: 10.1038/s41467-026-71584-9 (PMC13237355; doi:10.1038/s41467-026-71584-9)
Supplement: Supplementary file 3 — Supplementary Data 1 [file 41467_2026_71584_MOESM3_ESM.zip › Supplementary data 1/Na-H2O.vasp]

na                                    
1.0
       12.1239995956         0.0000000000         0.0000000000
        0.0000000000        12.6000003815         0.0000000000
        0.0000000000         0.0000000000        35.0000000000
    C    N    O   Co    H   Na
   57    2   68   30  128    1
Direct
     0.038369998         0.036200002         0.045710001
     0.138950005         0.094690003         0.055860002
     0.139740005         0.212430000         0.048900001
     0.041290000         0.262679994         0.032949999
     0.244190007         0.037640002         0.052409999
     0.343459994         0.095389999         0.049070001
     0.343820006         0.209370002         0.046640001
     0.244310006         0.265619993         0.042180002
     0.443650007         0.040180001         0.043790001
     0.543850005         0.096879996         0.037640002
     0.545430005         0.209380001         0.036139999
     0.446049988         0.266479999         0.043620002
     0.642170012         0.039150000         0.032290000
     0.742600024         0.093649998         0.028109999
     0.742999971         0.203109995         0.022430001
     0.643859982         0.261680007         0.024350001
     0.842970014         0.037659999         0.031879999
     0.942080021         0.093340002         0.036899999
     0.943260014         0.205080003         0.030750001
     0.844649971         0.258170009         0.020970000
     0.043570001         0.369599998         0.022360001
     0.144370005         0.426270008         0.023429999
     0.142900005         0.536360025         0.021600001
     0.041630000         0.592999995         0.019640001
     0.244550005         0.371589988         0.030510001
     0.345079988         0.429380000         0.028860001
     0.343840003         0.539020002         0.018810000
     0.242950007         0.594179988         0.022800000
     0.442389995         0.380989999         0.043469999
     0.441810012         0.598399997         0.011250000
     0.742229998         0.422520012         0.009230000
     0.738340020         0.537180007         0.003420000
     0.635200024         0.596849978         0.003810000
     0.845009983         0.368530005         0.013090000
     0.945540011         0.425000012         0.013020000
     0.943639994         0.537000000         0.011390000
     0.841790020         0.592930019         0.008370000
     0.039680000         0.701409996         0.028250000
     0.139229998         0.752830029         0.042660002
     0.139390007         0.867839992         0.051780000
     0.037730001         0.926169991         0.044259999
     0.242589995         0.702769995         0.031830002
     0.341309994         0.760909975         0.032189999
     0.341760010         0.872349977         0.041350000
     0.243560001         0.927330017         0.049050000
     0.439590007         0.708739996         0.019600000
     0.540679991         0.763400018         0.021490000
     0.542270005         0.871439993         0.032970000
     0.442220002         0.928240001         0.040210001
     0.639970005         0.707599998         0.013000000
     0.741550028         0.761810005         0.017829999
     0.741819978         0.871840000         0.025610000
     0.642759979         0.927699983         0.030710001
     0.842469990         0.704620004         0.016349999
     0.941730022         0.758289993         0.026720000
     0.941439986         0.869629979         0.034329999
     0.842480004         0.926129997         0.030610001
     0.535510004         0.545310020         0.000830000
     0.646770000         0.368979990         0.019190000
     0.132469997         0.789340019         0.083370000
     0.124316998         0.165454999         0.089459002
     0.275687009         0.563015997         0.264833987
     0.479429007         0.334630996         0.522356987
     0.212045997         0.422219008         0.503759027
     0.364876986         0.133138001         0.455709994
     0.796163976         0.589550018         0.271245986
     0.158692002         0.073458999         0.484629005
     0.598885000         0.377723992         0.334978014
     0.381271988         0.760352015         0.267181009
     0.703131020         0.108524002         0.312130004
     0.710783005         0.046916001         0.501676023
     0.814073026         0.418816000         0.314729005
     0.597082973         0.491973996         0.394228011
     0.395801008         0.063451000         0.326837003
     0.364571989         0.341628999         0.456936985
     0.204364002         0.349175990         0.348379999
     0.626218975         0.833835006         0.388684988
     0.499002993         0.578956008         0.309320986
     0.118234999         0.540856004         0.447598010
     0.040018000         0.808786988         0.238610998
     0.552425027         0.180171996         0.364807010
     0.683948994         0.844124019         0.242675006
     0.264851004         0.203637004         0.296456009
     0.267787993         0.625402987         0.395370007
     0.892265022         0.302008986         0.395666003
     0.093725003         0.360727996         0.411897987
     0.213633999         0.912470996         0.438358009
     0.250690997         0.931420982         0.360531002
     0.072401002         0.266943008         0.480872005
     0.793835998         0.266880989         0.265947998
     0.052358001         0.441401988         0.304452002
     0.405752003         0.785620987         0.374720991
     0.928189993         0.697202027         0.385244012
     0.366576999         0.501975000         0.553658009
     0.096101999         0.614144027         0.219145000
     0.774155021         0.984781981         0.367477000
     0.494379997         0.291880995         0.611532986
     0.877268016         0.801813006         0.286249012
     0.100341000         0.639428020         0.341542989
     0.705195010         0.651687980         0.362821013
     0.647592008         0.305296987         0.426885009
     0.680068016         0.267767996         0.500738978
     0.187177002         0.799645007         0.301476985
     0.953718007         0.890730023         0.350701004
     0.642539024         0.030206000         0.426100999
     0.560416996         0.942499995         0.299885005
     0.374761999         0.441644996         0.386247993
     0.876397014         0.350382000         0.475988001
     0.951972008         0.096872002         0.142334998
     0.608991981         0.993026018         0.166345000
     0.332495004         0.370411992         0.246862993
     0.916257024         0.712306976         0.464284986
     0.175625995         0.527070999         0.155218005
     0.248319000         0.337639004         0.180359006
     0.857975006         0.872346997         0.509222984
     0.001225000         0.107482001         0.382301986
     0.172098994         0.153529003         0.165171996
     0.952754974         0.894657016         0.163874999
     0.490839005         0.025405999         0.508669972
     0.076127000         0.924978018         0.532687008
     0.302729994         0.707041979         0.529048979
     0.129405007         0.763800979         0.484703988
     0.405077994         0.849772990         0.478785992
     0.222344995         0.843677998         0.585569978
     0.981921017         0.357611001         0.236181006
     0.502161980         0.620471001         0.585820019
     0.387008011         0.167605996         0.556582987
     0.669510007         0.657553971         0.166927993
     0.721130013         0.578333020         0.226878002
     0.494659990         0.274854004         0.105630003
     0.692348003         0.234041005         0.122569002
     0.439612001         0.455720007         0.098760001
     0.568479002         0.468735009         0.049268000
     0.628934979         0.408620000         0.113828003
     0.767175972         0.418738991         0.068798997
     0.830681980         0.366135001         0.130098999
     0.400052011         0.639185011         0.083535001
     0.583503008         0.593228996         0.102968000
     0.735794008         0.617344022         0.055946998
     0.775049984         0.543904006         0.117165998
     0.966171980         0.499516010         0.134495005
     0.545094013         0.784547985         0.091219001
     0.720018983         0.732791007         0.108912997
     0.902494013         0.674247980         0.107942000
     0.391837001         0.360583007         0.153531998
     0.574265003         0.316888005         0.168308005
     0.758926988         0.270262003         0.181151003
     0.335774988         0.563480020         0.139715999
     0.514034986         0.506317019         0.160276994
     0.579840004         0.448812991         0.218539998
     0.719829977         0.454921007         0.175751999
     0.906159997         0.419759005         0.190255001
     0.478336990         0.692296982         0.145444006
     0.532150984         0.625853002         0.209941998
     0.856272995         0.600578010         0.173648998
     0.613026023         0.833895028         0.149591997
     0.830983996         0.779169023         0.157900006
     0.321054012         0.627695024         0.261242002
     0.204971001         0.578661978         0.251614988
     0.415809989         0.230185002         0.541266024
     0.558730006         0.313181996         0.518921971
     0.251381010         0.449075013         0.526588023
     0.270945013         0.394048989         0.486220986
     0.421086997         0.100810997         0.473001003
     0.293976009         0.110740997         0.467382997
     0.671110988         0.585529983         0.375032008
     0.810829997         0.487904996         0.299968988
     0.127430007         0.026552999         0.505214989
     0.117152996         0.142413005         0.484721005
     0.546267986         0.253984988         0.355015010
     0.593554974         0.422802001         0.359474003
     0.311055988         0.778474987         0.281565011
     0.382070005         0.808221996         0.245345995
     0.732378006         0.160044000         0.293296009
     0.654254019         0.054363001         0.300424993
     0.633638024         0.031509999         0.510407984
     0.805347025         0.932543993         0.507757008
     0.847216010         0.350259006         0.380607992
     0.737998009         0.409271002         0.325435996
     0.492062002         0.683983028         0.569657981
     0.566797972         0.532233000         0.415425986
     0.444986999         0.106184997         0.343867987
     0.347902000         0.118614003         0.313279986
     0.450700998         0.344788998         0.495911986
     0.363922000         0.261332989         0.454315990
     0.275626004         0.381258994         0.356734008
     0.162653998         0.342658997         0.373546988
     0.616141975         0.956413984         0.423348993
     0.680297971         0.883140981         0.376760989
     0.421285003         0.563076973         0.314002991
     0.509068012         0.574461997         0.281437993
     0.151253000         0.510836005         0.471412003
     0.176289007         0.584755003         0.435793996
     0.971881986         0.806163013         0.256186992
     0.020881999         0.856616020         0.217556000
     0.616705000         0.253722012         0.409038007
     0.613725007         0.153610006         0.348549992
     0.693288028         0.888324976         0.219878003
     0.674854994         0.771400988         0.231515005
     0.236898005         0.247226000         0.318381995
     0.295078009         0.256951004         0.278836012
     0.320740014         0.685093999         0.391173005
     0.211071000         0.630403996         0.374940991
     0.966736972         0.336201996         0.399325997
     0.953263998         0.170954004         0.384297997
     0.096070997         0.314734995         0.435506999
     0.101837002         0.435373992         0.423384011
     0.218413994         0.925850987         0.410647005
     0.187869996         0.979107976         0.451196998
     0.298303008         0.989309013         0.349687994
     0.218595996         0.893422008         0.338373989
     0.992770016         0.293044001         0.482668012
     0.117643997         0.318670988         0.495653003
     0.804889023         0.325879008         0.286181003
     0.735686004         0.297017992         0.249522001
     0.114119999         0.405986011         0.319548011
     0.983452022         0.423251003         0.317838997
     0.350809991         0.844743013         0.371315986
     0.463236004         0.812282026         0.392048001
     0.925563991         0.698454022         0.413812995
     0.938009024         0.772343993         0.377339989
     0.404698998         0.542573988         0.574940026
     0.421761990         0.448256999         0.544897020
     0.026076000         0.574469984         0.220436007
     0.074181996         0.690742016         0.224868998
     0.759804010         0.035843000         0.346320987
     0.746771991         0.019051000         0.391281992
     0.553427994         0.420805991         0.317842007
     0.449616998         0.239053994         0.596709013
     0.823119998         0.658742011         0.280543000
     0.903738022         0.840128005         0.309982985
     0.035953000         0.653841972         0.359187007
     0.083897002         0.573050976         0.327461988
     0.784789979         0.652737021         0.368831009
     0.662253976         0.762026012         0.387001991
     0.627462983         0.377683014         0.416599989
     0.455412000         0.458624989         0.386388987
     0.661620021         0.277617991         0.472930014
     0.694100976         0.190401003         0.504052997
     0.136836007         0.818292975         0.280398011
     0.151917994         0.737653971         0.315337986
     0.016401000         0.938902974         0.353848010
     0.889451027         0.934769988         0.360758007
     0.583527982         0.076036997         0.416514009
     0.700022995         0.044923000         0.473722011
     0.490119010         0.983581007         0.304421991
     0.565400004         0.917807996         0.273436010
     0.369951993         0.373521000         0.431086987
     0.336481005         0.511168003         0.390854001
     0.810688019         0.323139012         0.490024000
     0.859992027         0.335628003         0.448886991
     0.943239987         0.971170008         0.155027002
     0.989735007         0.117238998         0.118410997
     0.537710011         0.029413000         0.164408997
     0.662449002         0.049423002         0.158660993
     0.314631999         0.446978003         0.254402995
     0.407575995         0.373618990         0.235633999
     0.884652972         0.772657990         0.480266988
     0.893648028         0.646157980         0.476370007
     0.147707999         0.569482982         0.177977994
     0.187592998         0.452885002         0.165296003
     0.269751012         0.345903993         0.208727002
     0.212294996         0.263882995         0.176110998
     0.888212025         0.147079006         0.144558996
     0.924324989         0.898868978         0.522545993
     0.031916000         0.099721000         0.407853991
     0.810226023         0.836170971         0.276266009
     0.092692003         0.142502993         0.169432998
     0.177282006         0.154541999         0.136908993
     0.011537000         0.865296006         0.147815004
     0.306950986         0.171087995         0.555240989
     0.448650986         0.058922999         0.529748023
     0.456310987         0.955603004         0.501338005
     0.094030000         0.863678992         0.515536010
     0.120325997         0.908640027         0.555911005
     0.322889000         0.631721020         0.533402026
     0.235137999         0.709061980         0.512908995
     0.059030998         0.730588973         0.476328999
     0.155855000         0.808647990         0.463081002
     0.377617002         0.794282973         0.496509999
     0.340050995         0.872582972         0.463766992
     0.281967014         0.880182028         0.598655999
     0.257981986         0.790216029         0.568732977
     0.016646000         0.393362999         0.259223014
     0.923255980         0.310620010         0.247063994
     0.546935976         0.758580983         0.329717010
