# Supplementary material for: Differentiating interfacial water structures via alkali metal cation promotor for H2O2 electrosynthesis in acid
Source: Nat Commun. 2026 Apr 8;17:4973. doi: 10.1038/s41467-026-71584-9 (PMC13237355; doi:10.1038/s41467-026-71584-9)
Supplement: Supplementary file 3 — Supplementary Data 1 [file 41467_2026_71584_MOESM3_ESM.zip › Supplementary data 1/Na-H2O2.vasp]

na                                    
1.0
       12.1239995956         0.0000000000         0.0000000000
        0.0000000000        12.6000003815         0.0000000000
        0.0000000000         0.0000000000        35.0000000000
    C    N    O   Co    H   Na
   57    2   68   30  128    1
Direct
     0.038369998         0.036200002         0.045710001
     0.138950005         0.094690003         0.055860002
     0.139740005         0.212430000         0.048900001
     0.041290000         0.262679994         0.032949999
     0.244190007         0.037640002         0.052409999
     0.343459994         0.095389999         0.049070001
     0.343820006         0.209370002         0.046640001
     0.244310006         0.265619993         0.042180002
     0.443650007         0.040180001         0.043790001
     0.543850005         0.096879996         0.037629999
     0.545430005         0.209380001         0.036139999
     0.446049988         0.266479999         0.043620002
     0.642170012         0.039150000         0.032290000
     0.742600024         0.093649998         0.028109999
     0.742999971         0.203109995         0.022430001
     0.643859982         0.261680007         0.024350001
     0.842970014         0.037659999         0.031870000
     0.942080021         0.093340002         0.036899999
     0.943260014         0.205080003         0.030740000
     0.844649971         0.258170009         0.020970000
     0.043570001         0.369599998         0.022369999
     0.144370005         0.426270008         0.023429999
     0.142900005         0.536360025         0.021600001
     0.041630000         0.592999995         0.019630000
     0.244550005         0.371589988         0.030500000
     0.345079988         0.429380000         0.028860001
     0.343840003         0.539020002         0.018810000
     0.242950007         0.594179988         0.022800000
     0.442389995         0.380989999         0.043469999
     0.441810012         0.598399997         0.011260000
     0.742229998         0.422520012         0.009230000
     0.738340020         0.537180007         0.003420000
     0.635200024         0.596849978         0.003810000
     0.845009983         0.368530005         0.013090000
     0.945540011         0.425000012         0.013020000
     0.943639994         0.537000000         0.011390000
     0.841790020         0.592930019         0.008370000
     0.039680000         0.701409996         0.028250000
     0.139229998         0.752830029         0.042660002
     0.139390007         0.867839992         0.051780000
     0.037730001         0.926169991         0.044259999
     0.242589995         0.702769995         0.031830002
     0.341309994         0.760909975         0.032189999
     0.341760010         0.872349977         0.041350000
     0.243560001         0.927330017         0.049050000
     0.439590007         0.708739996         0.019600000
     0.540679991         0.763400018         0.021490000
     0.542270005         0.871439993         0.032970000
     0.442220002         0.928240001         0.040210001
     0.639970005         0.707599998         0.013010000
     0.741550028         0.761810005         0.017829999
     0.741819978         0.871840000         0.025610000
     0.642759979         0.927699983         0.030710001
     0.842469990         0.704620004         0.016340001
     0.941730022         0.758289993         0.026720000
     0.941439986         0.869629979         0.034329999
     0.842480004         0.926129997         0.030610001
     0.535510004         0.545310020         0.000830000
     0.646770000         0.368979990         0.019190000
     0.133320004         0.788919985         0.083030000
     0.126870006         0.168239996         0.087920003
     0.305451006         0.575492024         0.302284986
     0.564647973         0.390711993         0.549928010
     0.197073996         0.442288011         0.506513000
     0.373005003         0.142213002         0.506569028
     0.757062018         0.593221009         0.340786994
     0.174470007         0.056003999         0.490229994
     0.599600017         0.319855988         0.320255011
     0.409875989         0.763175011         0.305433005
     0.762337983         0.087320000         0.332850009
     0.695159972         0.086379997         0.510842979
     0.818759024         0.369448006         0.329268992
     0.434255004         0.857840002         0.234711006
     0.441017985         0.038633998         0.354178995
     0.387744993         0.348044991         0.502484977
     0.196535006         0.326180995         0.337478012
     0.666094005         0.828667998         0.400887996
     0.510246992         0.507072985         0.306946009
     0.154707998         0.538408995         0.435638011
     0.053245999         0.751926005         0.273535013
     0.612351000         0.179391995         0.381000996
     0.658039987         0.763193011         0.283621013
     0.309664011         0.146348000         0.308634996
     0.352492005         0.538569987         0.395401001
     0.901575029         0.284671992         0.391330004
     0.111815996         0.345569015         0.406619012
     0.246259004         0.871742010         0.456508994
     0.323877007         0.867734015         0.379568994
     0.090108000         0.262840003         0.478345007
     0.812191010         0.223653004         0.271853000
     0.029347001         0.405340999         0.293769985
     0.485520005         0.713217974         0.389313996
     0.963313997         0.659401000         0.423427999
     0.426209986         0.544112027         0.580013990
     0.139292002         0.564794004         0.255457014
     0.892831028         0.058749001         0.394998997
     0.470425993         0.254779011         0.261758000
     0.860840976         0.763965011         0.305265009
     0.135101005         0.593789995         0.353798985
     0.777163982         0.531332016         0.417544007
     0.651094973         0.342509001         0.427399009
     0.705618978         0.306872994         0.499633998
     0.141997993         0.804464996         0.342850000
     0.947075009         0.839415014         0.379471004
     0.699921012         0.029095000         0.435160995
     0.621923029         0.928707004         0.330071986
     0.444970012         0.368799001         0.426744014
     0.904555023         0.390441000         0.478830993
     0.034538999         0.944145024         0.158316001
     0.624255002         0.965815008         0.179142997
     0.281598002         0.369185001         0.251594007
     0.937542021         0.612069011         0.496926010
     0.157089993         0.544659972         0.160001993
     0.215762004         0.341401011         0.181872994
     0.836269975         0.902427971         0.189577997
     0.855219007         0.928873003         0.260850012
     0.174171999         0.146077007         0.163155004
     0.065254003         0.751456022         0.192063004
     0.517189026         0.988542974         0.536948979
     0.104262002         0.938377976         0.548456013
     0.331634015         0.719558001         0.548967004
     0.133900002         0.741518974         0.510631025
     0.438935012         0.841868997         0.496639013
     0.306708992         0.911889017         0.585564017
     0.962091982         0.320670009         0.225875005
     0.665575027         0.602647007         0.477201998
     0.717384994         0.640320003         0.509509027
     0.638176024         0.648064971         0.167809993
     0.679576993         0.566096008         0.224647999
     0.449618995         0.271797001         0.106563002
     0.646184981         0.217323005         0.124972001
     0.417474985         0.459639013         0.095792003
     0.565833986         0.467990011         0.049961999
     0.600699008         0.399500996         0.113107003
     0.756074011         0.418399006         0.070059001
     0.784415007         0.344399005         0.130622998
     0.368122011         0.645011008         0.084403001
     0.557379007         0.593941987         0.101323999
     0.728344023         0.617752016         0.057004001
     0.736967027         0.539767027         0.119177997
     0.914090991         0.476197004         0.124935001
     0.527343988         0.783752024         0.090952002
     0.698997021         0.727580011         0.111328997
     0.878879011         0.663008988         0.116824001
     0.354162008         0.368571013         0.152326003
     0.532568991         0.310921997         0.166998997
     0.710530996         0.260437012         0.183936000
     0.310930014         0.564710975         0.139039993
     0.487085998         0.503202975         0.158086002
     0.538886011         0.437689990         0.218268007
     0.685009003         0.442164987         0.177146003
     0.876543999         0.397350997         0.185785994
     0.452556014         0.691327989         0.145220995
     0.497083992         0.616505027         0.209766001
     0.829671979         0.577938020         0.175047994
     0.585425019         0.827148974         0.151467994
     0.794068992         0.760762990         0.167236000
     0.335137993         0.649757028         0.302556992
     0.243761003         0.573916972         0.282402009
     0.564297020         0.336600989         0.569770992
     0.623192012         0.367273003         0.531085014
     0.181893006         0.468351007         0.532123983
     0.275050998         0.411882997         0.507180989
     0.420791000         0.092726998         0.520565987
     0.300799996         0.106238000         0.501541972
     0.755895972         0.565347016         0.393139005
     0.786664009         0.523059011         0.333844990
     0.141144007         0.018482000         0.513105989
     0.132203996         0.121936999         0.485475004
     0.582800984         0.276605994         0.343369007
     0.558525026         0.389315993         0.321043998
     0.378100991         0.810033023         0.324905992
     0.415859014         0.803322971         0.281013995
     0.779151022         0.122668996         0.308369994
     0.714057982         0.023859000         0.327450007
     0.628425002         0.047649000         0.521560013
     0.759667993         0.053803001         0.522553027
     0.847106993         0.335249990         0.354039997
     0.737076998         0.357282013         0.328435987
     0.431879997         0.812210977         0.211645007
     0.495965004         0.905780971         0.229577005
     0.485008001         0.089575000         0.369197994
     0.390495002         0.083149999         0.337451994
     0.448965997         0.368566006         0.519791007
     0.380699009         0.267966986         0.505200982
     0.252101004         0.382158995         0.335965991
     0.171932995         0.326763004         0.365188003
     0.675544024         0.887486994         0.419207007
     0.657628000         0.865424991         0.376076013
     0.428296000         0.520264030         0.305049002
     0.537074983         0.515546978         0.280072987
     0.160622999         0.523464978         0.463331997
     0.974578023         0.751650989         0.285315990
     0.047061998         0.773684978         0.246604994
     0.637655973         0.239672005         0.398036003
     0.675484002         0.154825002         0.364859015
     0.741252005         0.762320995         0.290392995
     0.649416983         0.752418995         0.256040007
     0.267490000         0.207077995         0.319234014
     0.356972009         0.175889000         0.288473010
     0.401329011         0.601230025         0.398521006
     0.283794999         0.552344024         0.409909010
     0.978811979         0.309799999         0.395680994
     0.903666019         0.206106007         0.394270003
     0.118065000         0.303425014         0.430763990
     0.125815004         0.420859009         0.415228009
     0.267331988         0.872033000         0.429143012
     0.215643004         0.943157017         0.462641001
     0.358083993         0.937408984         0.372857004
     0.254534990         0.856745005         0.364461988
     0.014450000         0.293857992         0.479274988
     0.133065000         0.317898989         0.492307007
     0.821250975         0.278719008         0.292560011
     0.742313027         0.243370995         0.259512991
     0.087618001         0.369569987         0.309751987
     0.958064973         0.399681002         0.307161003
     0.426838011         0.767639995         0.387005001
     0.548609972         0.751590014         0.401717991
     0.092078999         0.587312996         0.430512995
     0.953516006         0.728501976         0.409633011
     0.458658993         0.568127990         0.603887022
     0.485082000         0.503246009         0.566994011
     0.093199000         0.509452999         0.267591000
     0.101827003         0.633804977         0.262410998
     0.854961991         0.063157998         0.369800001
     0.830206990         0.047940001         0.413085997
     0.525472999         0.272725999         0.282285005
     0.511707008         0.244149998         0.237587005
     0.804865003         0.647765994         0.328027993
     0.875101984         0.795677006         0.330621004
     0.077316999         0.563389003         0.337805986
     0.205164999         0.577391028         0.340110987
     0.899199009         0.613627970         0.416747987
     0.736609995         0.567270994         0.439624995
     0.695547998         0.406039000         0.420666993
     0.567340016         0.363303006         0.426963001
     0.678997993         0.318161011         0.472308993
     0.702750981         0.229199007         0.504209995
     0.123470001         0.805431008         0.315196991
     0.138931006         0.726243973         0.349016011
     0.021658000         0.840115011         0.367466986
     0.932430983         0.912983000         0.388227999
     0.653505027         0.079140000         0.420563996
     0.695071995         0.050345000         0.462482005
     0.548022985         0.961951971         0.333815008
     0.621105015         0.876757979         0.308587998
     0.421296000         0.364957988         0.453887999
     0.410851002         0.434760988         0.415520012
     0.835295975         0.360087991         0.490000010
     0.886859000         0.397783011         0.451626003
     0.064631999         0.875586987         0.168200999
     0.035439000         0.936025023         0.130567998
     0.608313978         0.038082998         0.169323996
     0.706139982         0.961304009         0.182823002
     0.296741992         0.445300996         0.252844989
     0.354139000         0.333108991         0.255068988
     0.943710983         0.639122009         0.469922006
     0.935214996         0.533720016         0.493984014
     0.085180998         0.555936992         0.146523997
     0.154128000         0.471343994         0.170800000
     0.237583995         0.347606003         0.210142002
     0.187452003         0.265902013         0.177356005
     0.905654013         0.927787006         0.176533997
     0.848307014         0.910117984         0.219196007
     0.910641015         0.979794979         0.269041985
     0.859393001         0.864470005         0.279567003
     0.123319998         0.089042999         0.170359001
     0.165944993         0.152473003         0.135137007
     0.996746004         0.717266023         0.182043999
     0.120846003         0.695149004         0.189725995
     0.530564010         0.958270013         0.562120020
     0.486304998         0.925674021         0.519401014
     0.101562001         0.867155015         0.536587000
     0.169580996         0.934041977         0.565563023
     0.362120986         0.650864005         0.558366001
     0.258962989         0.708001018         0.536589026
     0.070285998         0.694257021         0.505991995
     0.159681007         0.771243989         0.486014992
     0.410710990         0.785929024         0.514263988
     0.373115003         0.860203981         0.480751991
     0.350324005         0.957720995         0.568944991
     0.319013000         0.839106977         0.575277984
     0.999427021         0.358967990         0.247345001
     0.910116017         0.272677004         0.239878997
     0.799646020         0.632704973         0.504510999
     0.573382974         0.666697979         0.332693011
