# Supplementary material for: Differentiating interfacial water structures via alkali metal cation promotor for H2O2 electrosynthesis in acid
Source: Nat Commun. 2026 Apr 8;17:4973. doi: 10.1038/s41467-026-71584-9 (PMC13237355; doi:10.1038/s41467-026-71584-9)
Supplement: Supplementary file 3 — Supplementary Data 1 [file 41467_2026_71584_MOESM3_ESM.zip › Supplementary data 1/Na-MD-final.vasp]

POSCAR file written by OVITO Basic 3.8.5
1
31.863 0.0 0.0
0.0 31.863 0.0
0.0 0.0 31.863
H Na O S 
2150 6 1117 13 
Direct
0.4801807739 0.794965948 0.138091203
0.4277688855 0.7937105734 0.1443680758
0.4525625333 0.7682892383 0.1060791514
0.284028497 0.4814361485 0.1801462511
0.29720993 0.434359602 0.1663371308
0.2529579763 0.4513071588 0.1540972288
0.2046260553 0.7547939616 0.5316511314
0.1955245896 0.7039512915 0.5269434768
0.1974076515 0.7387879359 0.4877130214
0.4039167687 0.4877130214 0.8442393999
0.3590371277 0.4990113925 0.860873113
0.3722185607 0.519725073 0.8185042212
0.0056491856 0.6006967329 0.8298025923
0.0254213351 0.5975582965 0.8781345134
0.0156921822 0.6446348429 0.8574208329
0.5495402191 0.4782977121 0.6035213257
0.5577001538 0.452876377 0.6458902175
0.5711954304 0.5002667671 0.6389856573
0.7890029187 0.066848696 0.2865392461
0.7962213225 0.0244798042 0.2645701911
0.8294887487 0.036092019 0.2959545554
0.9851551957 0.2178074883 0.2931299627
0.989235163 0.257665631 0.3273389198
0.9431001475 0.2432288234 0.3069390829
0.2168659574 0.8910021028 0.6123089477
0.2134136773 0.8658946113 0.5702538995
0.2589210056 0.8765652952 0.5906537363
0.5727646487 0.346483382 0.4431472241
0.5774723033 0.3941876157 0.4582117189
0.5721369614 0.3593509713 0.4952452688
0.7585600854 0.949690864 0.9035558485
0.8075196937 0.9622446097 0.9044973794
0.7745661112 0.9851551957 0.9383924929
0.0304428334 0.5759030851 0.4456579732
-0.0191444622 0.5718231177 0.4400087876
0.0037661237 0.5627216521 0.4852022722
0.1437403885 0.5853183944 0.852085491
0.1456234504 0.5969306092 0.8021843518
0.1666509745 0.6276872862 0.8367071525
0.4773561812 0.2724162822 0.4776700248
0.4917929887 0.2962683991 0.5156451056
0.5046605781 0.2491918526 0.5093682327
0.3982675831 0.6229796315 0.515331262
0.4032890814 0.5752753978 0.5206666039
0.3577817531 0.5956752346 0.5115651382
0.5288265386 0.9719737627 0.5577001538
0.4833192104 0.9707183881 0.5831214889
0.4886545523 0.9509462386 0.5351034115
0.6961052004 0.5093682327 0.2799485296
0.7240372846 0.5077990145 0.324514327
0.7064620406 0.4654301227 0.2994068355
0.8765652952 0.9393340238 0.7168188808
0.8502024291 0.9267802781 0.7595016163
0.8451809309 0.9732291372 0.7328249066
0.0194583059 0.5740200232 0.2234566739
-0.008787622 0.6016382638 0.1895615604
0.0376612372 0.5843768634 0.1779493456
0.6465179048 0.2680224712 0.4020337068
0.6606408687 0.2422872925 0.3571540658
0.6138781659 0.2366381069 0.3762985281
0.3012898974 0.2014876189 0.5806107397
0.2846561843 0.2156105828 0.6267457553
0.1446819195 1.0055550325 0.4742177447
0.1123560242 0.9660107335 0.4776700248
0.150331105 0.8605592694 0.1616294762
0.1679063491 0.8232118758 0.1311866428
0.7372187176 0.5893983617 0.4613501554
0.7438094341 0.6358472209 0.4823776794
0.5872014562 0.9092050341 0.7538524307
0.6327087845 0.9192480306 0.7318833757
0.5925367982 0.741298685 0.5611524339
0.5746477105 0.7842952641 0.5824938016
0.7654646455 0.0574333867 0.5627216521
0.7701723002 0.0677902269 0.5128205128
0.8480055236 0.8087750683 0.0662210087
0.8065781628 0.7890029187 0.0885039074
0.4679408719 0.9550262059 0.3232589524
0.4892822396 1.0014750651 0.3257697015
0.59096758 0.8527131783 0.0533534193
0.621724257 0.8922574773 0.0643379468
0.2513887581 0.1311866428 0.6813545492
0.2535856636 0.1154944607 0.7300003138
0.4064275178 0.9135988451 0.16884788
0.4073690487 0.8624423312 0.1704170982
0.2953268682 0.5071713272 0.2416596052
0.2692778458 0.5040328908 0.2859115589
0.1079622132 0.9402755547 0.5442048771
0.1406019521 0.9038696921 0.5589555284
0.155666447 0.4371841948 0.8100304428
0.1490757305 0.4585255626 0.8561654584
0.811599661 0.9779367919 0.1214574899
0.7918275115 0.9305464018 0.1230267081
0.2912469008 0.8153657848 0.0524118884
0.2520164454 0.8354517779 0.0784609108
0.3850861501 0.5564447792 0.6596993378
0.3646863133 0.5984998274 0.6386718137
0.6882591093 0.1622571635 0.0398581427
0.6747638327 0.1154944607 0.0241659605
0.2058814299 0.8662084549 0.0244798042
0.2287920158 0.9063804413 0.0461350155
0.5165866365 0.604149013 0.5696262122
0.531964975 0.5711954304 0.5335341933
0.0411135172 0.0144368076 0.6402410319
-0.0012553746 0.0332674262 0.6182719769
0.0276182406 0.0633964159 0.2570379437
0.0320120516 0.0197721495 0.2306750777
0.2438565107 0.6138781659 0.9007312557
0.2592348492 0.5934783291 0.945297053
0.2291058595 0.7573047108 0.9299187145
0.1983491824 0.7842952641 0.9606753915
0.8003012899 0.323572796 0.0144368076
0.8401594326 0.3141574867 0.0455073282
0.3169820795 0.4930483633 0.6132504786
0.2912469008 0.452876377 0.6323949408
0.2504472272 0.7161911935 0.3945014594
0.2921884317 0.6866898911 0.3897938047
0.327966607 0.6863760475 0.2061952735
0.3750431535 0.6923390767 0.2250258921
0.3693939679 0.1173775225 0.0935254056
0.4205504817 0.1167498352 0.0947807802
0.0812855036 0.093211562 0.1710447855
0.0520980448 0.0568056994 0.1493895741
0.6226657879 0.3351850108 0.5975582965
0.5802968961 0.3618617205 0.6072874494
0.8856667608 0.7001851677 0.1446819195
0.9129711578 0.6590716505 0.1315004865
0.408938267 0.84769168 0.6047767002
0.4578978753 0.8464363054 0.5897122054
0.2193767065 0.386027681 0.0191444622
0.1986630261 0.3656278442 -0.0232244296
0.9920597558 0.0338951135 0.030756677
0.9587923297 0.0724978816 0.0285597715
0.151272636 0.6527947776 0.426513511
0.1148667734 0.6493424976 0.4626055299
0.9164234378 0.4183535762 0.5818661143
0.8963374447 0.3747293099 0.5649185576
0.6807268619 0.0928977184 0.9556538932
0.7168188808 0.0577472303 0.9456108967
0.9082635031 0.8734268587 0.696419044
0.8979066629 0.8536547092 0.6502840285
0.0574333867 0.7563631799 0.3295358253
0.0772055362 0.7168188808 0.355271004
0.7924551988 0.3502495057 0.4971283307
0.8059504755 0.3041144902 0.4798669303
0.1443680758 0.8762514515 0.0831685654
0.141543483 0.8765652952 0.0320120516
0.4563286571 0.5203527603 0.4996390798
0.4713931519 0.5661739321 0.5165866365
0.2702193767 0.7780183912 0.2115306154
0.2457395725 0.8128550356 0.1829708439
0.5250604149 0.2322442959 -3.138436431e-04
0.5341618806 0.2639425038 0.0389166117
0.5975582965 0.5379280043 0.5040328908
0.5520509682 0.5432633462 0.4814361485
0.5140758874 0.4808084612 0.9230141543
0.5357310988 0.4974421743 0.9663245771
0.8850390735 0.0863070019 0.4381257258
0.905752754 0.071242507 0.4823776794
0.7334525939 0.4136459216 0.049273452
0.6863760475 0.3945014594 0.0564918558
0.0078460911 0.5526786555 0.6775884254
0.0586887613 0.5595832156 0.6760192072
0.3527602548 0.4525625333 0.0291874588
0.377240059 0.430907322 -0.0103568402
0.2218874557 0.4698239337 1.0017889088
0.1719863164 0.4773561812 0.9923735995
0.7409848414 0.049273452 0.12490977
0.7117973825 0.0731255688 0.1597464143
0.8156796284 0.9525154568 0.461663999
0.8031258827 0.905752754 0.4786115557
0.7689169256 0.8709161096 0.9412170856
0.7284310956 0.8875498227 0.914540376
0.9296048709 0.3003483664 0.4563286571
0.9001035684 0.3226312651 0.4208643254
0.5683708376 0.5181558548 0.4014060195
0.6185858205 0.518783542 0.390421492
0.7996736026 0.9547123623 0.643693312
0.7642092709 0.9192480306 0.6339641591
0.3555848476 0.2090198663 0.6957913567
0.3875968992 0.1898754041 0.7306280011
0.154724916 0.9791921665 0.3452280074
0.154724916 1.0199918401 0.3138436431
0.3326742617 0.9807613847 0.7569908671
0.350877193 1.0199918401 0.7846091077
0.3232589524 0.3656278442 0.7915136679
0.3342434799 0.3176097668 0.8062643191
0.4695100901 0.6870037347 0.1738693783
0.5018359853 0.6775884254 0.1355804538
0.368452437 0.6540501522 0.9396478674
0.3329881053 0.6738223017 0.9710322317
0.7613846782 0.1315004865 0.7742522675
0.7698584565 0.0919561874 0.7428679032
0.6151335405 0.9732291372 0.8994758811
0.6135643223 0.9336848382 0.8671499859
0.2692778458 0.9283494963 0.6477732794
0.2378934815 0.9330571509 0.6882591093
0.5442048771 0.3408341964 0.0991745912
0.5602109029 0.3628032514 0.0555503248
0.6468317484 0.3788092772 0.3979537394
0.692966764 0.3951291467 0.4139597652
0.497756018 0.6066597621 0.0539811066
0.5052882654 0.6440071556 0.0194583059
0.4422056931 0.7780183912 0.0094153093
0.4811223049 0.777390704 -0.0238521169
0.262059442 0.6970467313 0.882842168
0.2852838716 0.6945359822 0.9283494963
1.0196779964 0.6634654615 0.1308727992
0.9782506355 0.6371025955 0.1161221479
0.9051250667 0.0495872956 0.3317327308
0.9032420048 0.0797162853 0.3731600916
0.8103442865 0.8100304428 0.2256535794
0.80375357 0.808147381 0.2764962496
0.8768791388 0.7723692057 0.5649185576
0.8605592694 0.7347079685 0.5950475473
0.9503185513 0.2786931551 0.5181558548
0.9214449361 0.3210620469 0.5216081348
0.1669648181 0.3709631861 0.7623262091
0.1895615604 0.3301635125 0.7836675768
0.8266641559 0.6763330509 0.04048583
0.8498885855 0.6571885886 0.0819131908
0.4428333804 0.5046605781 0.2316166086
0.4575840316 0.5322788187 0.2721024386
0.9098327213 0.7434955905 0.4105074852
0.918934187 0.7842952641 0.3806923391
0.3571540658 0.1198882717 0.5589555284
0.3759846844 0.1349527665 0.5137620437
0.3687662806 0.234755045 0.0794024417
0.3474249129 0.218121332 0.1230267081
0.8194457521 0.6327087845 0.5495402191
0.7999874463 0.6110535731 0.5074851709
0.7868060132 0.3797508081 0.0539811066
0.8097165992 0.4218058563 0.0724978816
0.6258042243 0.7968490098 0.6543639959
0.648087123 0.8247810941 0.6176442896
0.3750431535 0.7999874463 0.4042306123
0.4073690487 0.7999874463 0.444088755
0.1396604212 0.7243511283 0.2036845244
0.0957223111 0.714935819 0.2284781722
0.7522832125 0.4381257258 0.780842984
0.7045789788 0.4531902206 0.7695446129
0.315726705 0.9333709946 0.29720993
0.3307911998 0.8979066629 0.3311050435
0.1744970656 0.8445532436 0.6898283275
0.1886200295 0.8175626903 0.6487148103
0.053667263 0.3778677463 0.7130527571
0.0517842011 0.4290242601 0.7102281643
0.1296174246 0.0856793146 0.2934438063
0.1060791514 0.0505288265 0.2648840348
0.7011266987 0.413332078 0.5956752346
0.7158773499 0.4619778426 0.590026049
0.6578162759 0.6562470577 1.0036719706
0.6226657879 0.6405548756 0.9700907008
0.3304773562 0.7205850046 0.8640115494
0.3671970624 0.7563631799 0.865266924
0.0511565138 0.4271411983 0.8580485202
0.0414273609 0.3813200264 0.8370209961
0.0894454383 0.6418102501 0.620782726
0.1387188902 0.6549916831 0.626118068
0.5391833788 0.2068229608 0.2686501585
0.5093682327 0.2473087908 0.2582933183
0.9565954242 0.1406019521 0.7287449393
0.9352540564 0.1675925054 0.7667200201
0.2143552082 0.5212942912 0.315726705
0.2112167718 0.5702538995 0.3003483664
0.1443680758 0.3580955968 0.1716724728
0.1591187271 0.4004644886 0.1471926686
0.4895960832 0.7959074789 0.5432633462
0.5037190472 0.808147381 0.4955591125
0.7152496626 0.2174936447 0.0687317578
0.692025233 0.203998368 0.1123560242
0.6016382638 0.9625584534 0.3631170951
0.5689985249 0.9484354894 0.4001506449
0.3737877789 0.7230957537 0.8015566645
0.4161566707 0.6989297932 0.786178326
0.9418447729 0.359664815 0.6443209993
0.9795060101 0.3537017858 0.6101120422
0.6308257226 0.4685685591 0.2262812667
0.607601293 0.4459718168 0.2661394093
0.5288265386 0.9471801149 0.2721024386
0.5394972225 0.9079496595 0.2407180743
0.3543294731 0.2608040674 0.2228289866
0.3449141638 0.2821454351 0.2683363148
0.7347079685 0.4990113925 0.8979066629
0.750086307 0.5442048771 0.9170511251
0.2925022754 0.6553055268 0.5915952672
0.2598625365 0.620782726 0.6107397295
0.4362426639 0.5103097637 0.413332078
0.4707654646 0.4732762138 0.4064275178
0.0693594451 0.6694284907 0.7045789788
0.0451934846 0.6245488498 0.6992436368
0.2742993441 0.5570724665 -0.0065907165
0.2548410382 0.5840630198 0.0323258952
0.6336503154 0.7224680664 0.0411135172
0.6254903807 0.6873175784 0.0775193798
0.3003483664 0.9653830462 0.816935003
0.2630009729 0.9327433073 0.8298025923
0.9032420048 0.1481341995 0.0436242664
0.8856667608 0.138091203 0.0907008129
0.5269434768 0.3562125349 0.8222703449
0.568056994 0.346483382 0.7930828861
0.0831685654 0.3781815899 0.3141574867
0.0398581427 0.3524464112 0.3223174215
0.8464363054 0.119574428 0.7977905408
0.8222703449 0.1588048834 0.8203872831
0.7795876095 0.532906506 0.058061074
0.7306280011 0.5256881022 0.0445657973
0.4054859869 0.5244327276 1.0102626871
0.407996736 0.5341618806 0.9600477042
0.3000345228 0.2990929919 0.2231428302
0.2846561843 0.3461695383 0.2366381069
0.4673131846 0.292816119 0.8307441233
0.5052882654 0.2617455983 0.8458086181
0.0373473935 0.6892006402 0.8137965666
0.0225967423 0.6593854941 0.7745661112
0.0232244296 0.8505162728 0.3436587892
0.0094153093 0.8304302796 0.3888522738
0.29720993 0.8495747419 0.2363242633
0.2542133509 0.8558516147 0.2639425038
0.2272227976 0.84769168 0.3417757273
0.2322442959 0.7971628535 0.3342434799
0.5470294699 0.8668361422 0.6709977089
0.5972444528 0.8615008003 0.6618962433
0.5448325644 0.3951291467 -0.0047076546
0.5040328908 0.4086244233 0.0232244296
0.2363242633 0.4108213288 0.6694284907
0.2592348492 0.4478548787 0.6967328877
0.1085899005 0.9675799517 0.1443680758
0.1117283369 1.0168534036 0.1581771961
0.4943037379 0.0684179142 0.5802968961
0.4500517842 0.0684179142 0.554875561
0.9296048709 0.5002667671 0.7450648087
0.958478486 0.488026865 0.7855506387
0.266453253 0.3047421774 0.0982330603
0.3034868029 0.2736716568 0.0809716599
0.7259203465 0.3910491793 0.8181903776
0.7397294668 0.3449141638 0.8009289772
0.4139597652 0.2156105828 0.6038351693
0.4591532499 0.2109029282 0.6273734426
0.4218058563 0.1258513009 0.7108558516
0.444088755 0.0866208455 0.6863760475
0.2397765433 0.8630700185 0.6895144839
0.2906192135 0.8680915168 0.6860622038
0.9280356526 0.7799014531 0.6725669272
0.9274079654 0.767661551 0.6229796315
0.3741016226 0.2193767065 0.9296048709
0.3668832188 0.2651978784 0.9079496595
0.2187490192 0.3474249129 0.1343250792
0.2510749145 0.3304773562 0.1704170982
0.5765307724 0.9870382575 0.6785299564
0.5620939648 0.9380786492 0.6750776763
0.1613156326 0.2510749145 0.1101591187
0.1531556978 0.2790069987 0.0681040706
0.6913975457 0.7030097605 0.0549226375
0.7356494994 0.6788438 0.0643379468
0.904811223 0.404544456 0.2975237737
0.9016727866 0.3712770298 0.2586071619
0.7745661112 0.5492263754 0.6593854941
0.7902582933 0.5806107397 0.6220381006
0.1264789882 0.7682892383 0.7551078053
0.1280482064 0.8078335373 0.7224680664
0.5718231177 0.4227473873 0.2187490192
0.559269372 0.3734739353 0.2237705175
0.3041144902 0.5266296331 0.3988952704
0.3009760537 0.5727646487 0.3766123717
0.5030913599 0.132755861 0.2645701911
0.5310234441 0.1302451119 0.2218874557
0.0056491856 0.25327182 0.7955936353
-0.0235382732 0.2463672598 0.8370209961
0.0499011393 0.4905376142 0.6066597621
0.0957223111 0.4974421743 0.6286288171
0.5438910335 0.4651162791 0.4494240969
0.5878291435 0.4600947808 0.4233750745
0.8800175752 0.8589900512 0.1475065123
0.8724853278 0.9060665976 0.1657094436
0.8467501491 0.0423688918 0.9609892352
0.8840975426 0.0772055362 0.9656968898
0.9412170856 0.4400087876 0.0530395757
0.97605373 0.4691962464 0.0762640053
0.3229451087 0.3731600916 0.2846561843
0.336754229 0.3304773562 0.3094498321
0.0768916926 0.5928506418 0.1274205191
0.0979192166 0.5551894046 0.1550387597
0.954084675 0.4619778426 0.9886074758
0.9537708314 0.501208298 0.9556538932
0.3392649782 0.5903398927 0.0963499984
0.3292219816 0.5928506418 0.0461350155
0.5382418479 0.710542008 0.9795060101
0.5699400559 0.6785299564 1.0039858143
0.9773091046 0.9562815805 0.3292219816
0.9647553589 0.9302325581 0.2868530898
0.648087123 0.8643253931 0.3681385934
0.6474594357 0.8134827229 0.3741016226
0.7682892383 0.9399617111 0.3502495057
0.7494586197 0.9198757179 0.3069390829
0.688572953 0.2890499953 0.4626055299
0.6662900543 0.3263973888 0.4356149766
0.5887706744 0.7686030819 0.2849700279
0.546087939 0.7422402159 0.2742993441
0.1744970656 0.2102752409 0.4519348461
0.1484480432 0.1999184007 0.4949314252
0.6584439632 0.3383234473 0.6945359822
0.6264319116 0.3038006465 0.674449989
0.8505162728 0.1289897373 0.2281643285
0.8812729498 0.1685340363 0.2388350124
0.5727646487 0.7199573173 0.1961522769
0.6047767002 0.7256065028 0.1569218215
0.8247810941 0.093211562 0.5784138342
0.8571069893 0.0841100963 0.6170166023
0.9412170856 0.9157957506 0.6345918463
0.9911182249 0.923327998 0.6264319116
0.4610363117 0.7447509651 0.048331921
0.430907322 0.7070897279 0.0659071651
0.8715437969 0.1289897373 0.1631986944
0.9186203433 0.1095314314 0.1625710071
0.0125537457 0.1751247528 0.3442864765
0.0081599347 0.141543483 0.3056837084
0.1977214952 0.8762514515 0.3979537394
0.2130998337 0.9173649688 0.3712770298
0.2859115589 0.1173775225 0.399209114
0.2394626997 0.1358942975 0.4098797979
0.3204343596 0.7077174152 0.5040328908
0.2862254025 0.7042651351 0.46605781
0.4425195368 0.0301289897 0.234755045
0.4861438032 0.0031384364 0.2325581395
0.6559332141 0.3116467376 0.5467156263
0.6069736057 0.3028591156 0.5347895678
0.5448325644 0.5759030851 1.0021027524
0.5683708376 0.5351034115 1.0228164329
0.0188306186 0.1280482064 0.9242695289
0.0018830619 0.1691617236 0.949690864
0.5398110661 0.5978721401 0.9051250667
0.5671154631 0.5655462449 0.9336848382
0.9029281612 0.0916423438 0.5517371246
0.945297053 0.1076483696 0.5278850077
0.2670809403 0.6091705113 0.3129021122
0.3107052067 0.59441986 0.2909330572
0.4629193736 0.7108558516 0.8426701817
0.457270188 0.6913975457 0.8897467282
0.4575840316 0.4578978753 0.754480118
0.4418918495 0.4550732825 0.7058343533
0.8768791388 0.1854815931 0.7811568277
0.8840975426 0.2360104196 0.7792737658
0.5978721401 0.8790760443 0.5147035747
0.6182719769 0.8445532436 0.5464017826
0.1051376204 0.4943037379 0.2504472272
0.1434265449 0.5281988513 0.2545271946
0.4293381038 0.2742993441 0.2447980416
0.4192951072 0.2903053699 0.1974076515
0.8709161096 0.0282459279 0.0812855036
0.9195618743 0.0433104227 0.0775193798
0.3803784954 0.1697894109 0.1525280105
0.3405203528 0.1729278473 0.1845400621
0.9587923297 -0.0050214983 0.2174936447
0.9380786492 -0.0094153093 0.2642563475
0.1026268713 0.6957913567 0.8555377711
0.0608856668 0.7124250698 0.8800175752
0.5655462449 0.7598154599 0.4064275178
0.6057182312 0.728117252 0.4067413615
0.372846248 0.5426356589 0.754480118
0.3998368013 0.4990113925 0.7532247434
0.2586071619 0.7177604118 0.2877946207
0.2077644917 0.7161911935 0.2808900606
0.4870853341 0.8225841886 0.7466340269
0.4648024354 0.7770768603 0.7557354926
0.3781815899 0.883783699 0.7849229514
0.3653140006 0.9073219722 0.741298685
0.8994758811 0.2353827323 0.1980353388
0.8589900512 0.2325581395 0.2291058595
0.12836205 0.8269779996 0.8338825597
0.1164359916 0.874996077 0.8203872831
0.8658946113 0.3129021122 0.802812039
0.821328814 0.2953268682 0.7849229514
-0.0021969055 0.7070897279 0.1801462511
0.031698208 0.7117973825 0.2184351756
0.6948498258 0.8112858174 0.4252581364
0.6898283275 0.7692307692 0.4538179079
0.8737407024 0.7070897279 0.7004990114
0.900417412 0.7234095973 0.7409848414
0.6094843549 0.7908859806 0.4613501554
0.63490569 0.8326271851 0.4462856605
0.772055362 0.5950475473 0.3263973888
0.7946521043 0.5605247466 0.3565263786
0.7158773499 0.9286633399 0.8448670872
0.6873175784 0.9387063365 0.8862944481
0.377240059 0.4541317516 0.4095659542
0.3398926655 0.4302796347 0.435301133
0.3988952704 0.1431127013 0.8492608982
0.3511910366 0.1374635157 0.8668361422
0.8310579669 0.981389072 0.8338825597
0.8712299532 0.9791921665 0.8658946113
0.7478894015 0.50999592 0.1289897373
0.7601293036 0.5037190472 0.1785770329
0.1402881085 0.6116812604 0.0505288265
0.1368358284 0.5931644855 0.0982330603
0.8589900512 0.510937451 0.4892822396
0.8319994979 0.4789253994 0.4600947808
0.4513071588 0.5658600885 0.812541192
0.4983837052 0.5689985249 0.8326271851
0.7849229514 0.5059159527 0.7158773499
0.7654646455 0.5501679063 0.732511063
0.1377773593 0.1421711703 0.1704170982
0.1029407149 0.150331105 0.2074506481
0.502149829 0.6951636695 0.7551078053
0.4764146502 0.7020682296 0.7111696953
0.5118789819 0.9274079654 0.3822615573
0.4698239337 0.9186203433 0.4101936415
0.4873991777 0.1305589555 0.5564447792
0.4798669303 0.1779493456 0.5749615542
-0.0112983712 0.0715563506 0.1349527665
-3.138436431e-04 0.0577472303 0.0869346891
0.6694284907 0.0185167749 0.6725669272
0.6926529203 -0.0094153093 0.6364749082
0.0768916926 0.9625584534 0.3853999937
0.1227128645 0.9722876063 0.4061136742
0.3813200264 0.3762985281 0.9911182249
0.3966983649 0.3386372909 1.0221887456
0.0379750808 0.7739384239 0.6069736057
0.0859931582 0.7880613878 0.6167027587
0.1613156326 0.5721369614 0.607601293
0.2118444591 0.5818661143 0.6066597621
0.786178326 0.1914446223 0.5165866365
0.7409848414 0.1970938079 0.492420676
0.008787622 0.9051250667 0.7243511283
0.0464488592 0.9383924929 0.7152496626
0.2667670966 0.9741706682 0.284028497
0.225967423 0.9569092678 0.3097636757
0.8461224618 0.355271004 0.9898628503
0.8762514515 0.3182374541 0.971659919
0.1895615604 0.7497724634 0.3982675831
0.1895615604 0.7491447761 0.3471110693
0.585632238 0.7563631799 0.7130527571
0.5423218153 0.7444371214 0.7378464049
0.5401249098 0.8856667608 0.882842168
0.5172143238 0.8897467282 0.9283494963
0.9528293004 0.8367071525 0.3565263786
0.9073219722 0.8552239274 0.3715908734
0.5937921727 0.2746131877 0.7880613878
0.546087939 0.2630009729 0.8021843518
0.6333364718 0.2247120485 0.1638263817
0.6782161127 0.2416596052 0.1814016257
0.0486457647 0.3446003201 0.6575024323
0.048331921 0.315726705 0.6151335405
0.9616169224 0.38163387 0.0276182406
0.9151680633 0.3857138374 0.0065907165
0.1528418542 0.2921884317 0.311332894
0.1198882717 0.3292219816 0.2984653046
0.904811223 0.5024636726 0.195210746
0.8552239274 0.514389731 0.1889338731
0.7359633431 0.6581301196 0.3584094404
0.7102281643 0.6188996642 0.3791231209
0.9995920033 0.4726485265 0.5052882654
0.9747983555 0.5087405455 0.5316511314
0.0643379468 0.5806107397 0.0574333867
0.0345228007 0.5492263754 0.0295013025
0.6471455921 0.6063459185 0.7660923328
0.6816683928 0.6044628566 0.80375357
0.0047076546 0.3452280074 0.8775068261
0.0062768729 0.3081944575 0.8420424944
0.5172143238 0.9738568245 0.4500517842
0.5448325644 1.012145749 0.4701377774
0.155666447 0.217179801 0.33769576
0.1186328971 0.239148856 0.3656278442
0.2250258921 0.1569218215 0.9026143175
0.2309889213 0.2058814299 0.9167372815
0.8137965666 0.1186328971 0.9051250667
0.776449173 0.1456234504 0.8825283244
0.8715437969 0.6477732794 0.4999529235
0.9211310925 0.6465179048 0.5137620437
0.0765778489 0.1180052098 0.9688353262
0.0815993472 0.0715563506 0.990176694
0.2768100932 0.0182029313 0.5624078084
0.2284781722 0.0276182406 0.5762169287
0.9779367919 0.7067758843 0.1041960895
0.9543985187 0.741298685 0.0743809434
0.5846907071 0.1114144933 0.8709161096
0.5423218153 0.0950946239 0.8467501491
0.0288736152 0.0012553746 0.7287449393
-0.0106706839 0.0053353419 0.7610708345
0.0310705207 0.3223174215 0.9773091046
-0.0050214983 0.3038006465 1.0086934689
0.1321281737 0.5432633462 0.6709977089
0.1145529297 0.5777861469 0.6374164391
0.9280356526 0.3176097668 0.1117283369
0.923327998 0.3687662806 0.1095314314
0.5796692088 0.1475065123 0.9616169224
0.554875561 0.1117283369 0.9346263691
0.5121928255 0.9063804413 0.7717415184
0.528512695 0.8756237642 0.7340802812
0.4745315884 0.3659416879 0.4808084612
0.4789253994 0.3342434799 0.4409503186
0.8555377711 0.1431127013 0.6280011298
0.8897467282 0.1798324075 0.6380441264
0.55048175 0.7695446129 0.1384050466
0.5379280043 0.80720585 0.1704170982
0.039544299 0.8109719738 0.2118444591
-0.0031384364 0.7839814205 0.2196905502
0.4425195368 0.3000345228 0.071242507
0.4334180711 0.3483664438 0.0853654709
0.7569908671 0.0979192166 0.6264319116
0.7212126918 0.0630825723 0.6148196968
0.709600477 0.878448357 -0.0091014656
0.6731946144 0.8731130151 0.0266767097
0.8448670872 0.7723692057 0.7146219753
0.8156796284 0.808147381 0.7372187176
0.3081944575 0.9751121991 0.3985814267
0.262059442 0.958478486 0.413332078
0.1525280105 0.7751937984 0.4415780058
0.1446819195 0.7246649719 0.4412641622
0.4613501554 0.0097291529 0.4723346829
0.4196089508 0.0257351787 0.4971283307
0.563663183 0.8545962402 0.2033706807
0.5435771898 0.869660735 0.1588048834
0.5872014562 0.1848539058 0.4459718168
0.5947337037 0.234755045 0.4535040643
0.2846561843 0.7444371214 0.0285597715
0.2868530898 0.7218403791 0.0743809434
0.1208298026 0.1136113988 0.346483382
0.0703009761 0.1048237768 0.3446003201
0.3486802875 0.1616294762 0.6185858205
0.3951291467 0.1396604212 0.6223519443
0.0116122148 0.5077990145 0.2755547186
0.0138091203 0.4993252362 0.2250258921
0.2134136773 0.5165866365 0.5727646487
0.2601763801 0.4983837052 0.5837491762
0.8812729498 0.2328719832 0.9424724602
0.8844113862 0.2372657942 0.9933151304
0.0505288265 0.4638609045 0.0709286633
0.0376612372 0.5112512946 0.0856793146
0.3150990177 0.6527947776 0.3317327308
0.3150990177 0.7039512915 0.3292219816
0.8272918432 0.4713931519 0.6644069924
0.8304302796 0.5190973857 0.6458902175
-0.0106706839 0.3417757273 0.4867714904
0.0269905533 0.3348711672 0.4525625333
0.5165866365 0.5059159527 0.7604431472
0.4936760506 0.5090543891 0.8059504755
0.6562470577 0.5256881022 0.1964661206
0.6942221385 0.4939898942 0.1829708439
0.0784609108 0.2642563475 0.2491918526
0.1032545586 0.234755045 0.2827731224
0.0106706839 0.0646517905 0.8884913536
0.0028245928 0.1007438094 0.8530270219
0.7196434736 0.3163543922 0.9581646424
0.692966764 0.2962683991 0.9970812541
0.6060320748 0.6989297932 0.6697423344
0.599755202 0.7350218121 0.6339641591
1.0221887456 0.7971628535 0.4497379406
0.9923735995 0.7616985218 0.4277688855
0.5234911967 0.4491102533 0.1308727992
0.5388695352 0.4155289835 0.0954084675
0.8935128519 0.5721369614 0.3414618837
0.8527131783 0.6028936384 0.3449141638
0.887235979 0.9481216458 0.0687317578
0.8555377711 0.9126573141 0.0878762201
0.8232118758 0.8771929825 0.6280011298
0.8316856542 0.8316856542 0.6496563412
3.138436431e-04 0.7871198569 0.1255374572
0.0056491856 0.8294887487 0.1534695415
0.8803314189 0.1515864796 0.3019175847
0.8963374447 0.1402881085 0.3493079748
0.4462856605 0.4585255626 0.1484480432
0.4014060195 0.4776700248 0.1330697047
0.6775884254 0.4117628597 0.639299501
0.6810407055 0.4290242601 0.687631422
0.1867369676 0.3819477136 0.5981859837
0.146878825 0.4020337068 0.5730784923
0.3857138374 0.4136459216 0.5658600885
0.3392649782 0.426513511 0.5831214889
0.1136113988 0.0100429966 0.08442394
0.0863070019 0.0495872956 0.1029407149
0.2297335467 0.110786806 0.8458086181
0.2366381069 0.1446819195 0.8078335373
0.1553526033 0.9104604086 0.4635470609
0.1867369676 0.8712299532 0.4723346829
0.9270941217 0.802812039 0.080030129
0.901358943 0.7893167624 0.1220851772
0.2852838716 0.3753569971 0.7343941248
0.2419734488 0.3719047171 0.7613846782
0.0530395757 0.4384395694 0.4067413615
0.0106706839 0.4164705144 0.3879107429
0.3810061827 0.6490286539 0.0605718231
0.3954429903 0.670056178 0.0163198694
0.7729968929 0.7212126918 0.0222828987
0.8122273483 0.7541662744 0.0254213351
0.8401594326 0.4974421743 0.4014060195
0.7999874463 0.4833192104 0.3731600916
1.0155980291 0.0662210087 0.324514327
0.9647553589 0.0731255688 0.3232589524
0.0106706839 0.1377773593 0.3919907102
-0.0056491856 0.1751247528 0.4230612309
0.6650346797 0.3267112325 0.2727301259
0.7070897279 0.332360418 0.3009760537
0.1839123749 0.3872830556 0.2253397357
0.1741832219 0.3665693751 0.2711609076
0.3810061827 0.9449832094 0.5975582965
0.4023475505 0.9845275084 0.6226657879
0.5859460817 1.012145749 0.5897122054
0.5991275147 0.962872297 0.5853183944
0.0097291529 0.4010921759 0.5040328908
0.04048583 0.4108213288 0.5435771898
0.4939898942 0.7692307692 0.3788092772
0.5300819132 0.7664061764 0.3424034146
0.9449832094 0.6320810972 0.652480934
0.9352540564 0.5821799579 0.6575024323
0.048331921 0.883783699 0.777390704
0.0386027681 0.8436117126 0.8075196937
0.1930138405 0.1358942975 0.3257697015
0.1826570003 0.110786806 0.3693939679
0.0677902269 0.5150174183 0.4233750745
0.0687317578 0.5476571572 0.3838307755
0.2469949471 0.2018014625 0.7416125286
0.2250258921 0.2319304522 0.7770768603
0.1465649813 0.9597338606 0.84769168
0.1054514641 0.9688353262 0.8181903776
0.5071713272 0.0345228007 0.8059504755
0.5536201864 0.0348366444 0.7842952641
0.110786806 0.7359633431 0.7001851677
0.0772055362 0.7315695321 0.6615823996
0.581238427 0.7824122022 0.0806578163
0.621724257 0.7620123654 0.1041960895
0.9440416784 0.6229796315 0.3172959232
0.9933151304 0.6342780027 0.3097636757
0.5956752346 0.6248626934 0.1271066755
0.5903398927 0.674449989 0.1396604212
0.3995229577 0.9258387471 0.3169820795
0.4202366381 0.9192480306 0.3634309387
0.2768100932 0.3590371277 0.062454885
0.2953268682 0.4014060195 0.0401719863
0.8097165992 0.2865392461 0.6615823996
0.8605592694 0.2837146534 0.6653485234
0.6854345165 0.0210275241 0.4196089508
0.7196434736 0.0320120516 0.4563286571
0.4779838684 0.6088566676 0.2994068355
0.5015221417 0.6141920095 0.2542133509
0.0150644949 0.9073219722 0.9443555221
0.0116122148 0.8759376079 0.9845275084
0.5711954304 0.0753224743 0.1092175878
0.5260019458 0.052725732 0.1173775225
0.4513071588 0.9970812541 1.0124595926
0.4698239337 0.9920597558 0.9650692025
0.1581771961 0.9543985187 0.2422872925
0.1534695415 0.9606753915 0.1914446223
0.8878636663 0.062454885 0.777390704
0.9239556853 0.0979192166 0.7846091077
0.2322442959 0.5404387534 0.1948969024
0.2152967392 0.5332203496 0.2426011361
0.7792737658 0.1481341995 0.9569092678
0.7441232778 0.1578633525 0.9930012868
0.3144713304 0.0329535825 0.231302765
0.2736716568 0.036092019 0.262059442
0.9019866303 0.2429149798 0.7256065028
0.9211310925 0.2881084644 0.7108558516
0.3850861501 0.7933967297 0.6901421712
0.3897938047 0.7497724634 0.7168188808
0.6590716505 0.4657439664 0.5507955936
0.6101120422 0.4648024354 0.5360449424
0.6035213257 0.4494240969 0.9920597558
0.6019521075 0.4346734457 0.9431001475
0.7868060132 0.1710447855 0.6650346797
0.76326774 0.1396604212 0.6979882622
0.6907698585 0.7174465681 0.713994288
0.6600131814 0.7397294668 0.6794714873
0.5190973857 0.1406019521 -0.0053353419
0.4798669303 0.173241691 -0.0028245928
0.4955591125 0.2501333835 0.6829237674
0.5150174183 0.2432288234 0.6361610646
0.6050905439 0.9685214826 0.7902582933
0.6047767002 1.0005335342 0.830116436
0.9732291372 0.8232118758 0.6283149735
1.0027304397 0.8235257195 0.5862599253
0.8502024291 0.7240372846 0.2630009729
0.8134827229 0.6942221385 0.2432288234
0.6625239306 0.2080783354 0.6992436368
0.6518532467 0.2579794746 0.7042651351
0.8640115494 0.5071713272 0.7124250698
0.8756237642 0.5369864733 0.7522832125
0.2821454351 0.2143552082 0.1192605844
0.2385211688 0.1986630261 0.0972915294
0.0875623764 0.133697392 0.736904874
0.049273452 0.0998022785 0.7347079685
0.9795060101 0.9192480306 0.0486457647
1.0093211562 0.9603615479 0.0417412045
0.3138436431 0.2742993441 0.46605781
0.3609201896 0.2834008097 0.4478548787
0.4657439664 0.0894454383 0.4575840316
0.4927345197 0.0916423438 0.501208298
0.3518187239 0.0370335499 0.9427863039
0.3668832188 -9.4153092929e-04 0.9117157832
0.2495056963 0.3097636757 0.4892822396
0.222515143 0.3069390829 0.532906506
0.6851206729 0.1101591187 0.2771239369
0.6870037347 0.0596302922 0.2846561843
0.4487964096 0.6355333773 0.798418228
0.4917929887 0.6634654615 0.8009289772
0.4735900574 0.5266296331 0.9387063365
0.4569563443 0.546087939 0.8944543828
0.3712770298 0.8555377711 0.9704045445
0.3430311019 0.8423563381 0.9296048709
0.8668361422 0.9186203433 0.5297680695
0.8797037316 0.9656968898 0.5445187208
0.8216426576 0.0134952767 0.1920723096
0.7726830493 0.0125537457 0.2071368044
0.8207011267 0.1048237768 0.6760192072
0.8426701817 0.062454885 0.6951636695
0.945297053 0.1167498352 0.9788783228
0.9537708314 0.0787747544 0.9456108967
0.8731130151 0.6515394031 0.3267112325
0.879389888 0.700812855 0.3398926655
0.9512600822 0.3558986913 0.7265480338
0.9456108967 0.328908138 0.7698584565
0.8398455889 0.9619307661 0.231302765
0.8053227882 0.9296048709 0.2510749145
0.0637102595 0.9879797885 0.5253742585
0.0367197062 0.9512600822 0.502149829
0.457270188 0.7921413552 0.6254903807
0.4547594388 0.7714276747 0.6722530835
0.1437403885 0.0859931582 0.4867714904
0.1901892477 0.0699871324 0.501208298
0.0643379468 0.0338951135 0.3562125349
0.0574333867 0.0561780121 0.4017198632
0.830116436 0.1898754041 0.9114019396
0.8200734394 0.2397765433 0.9183064997
0.8674638295 0.2604902238 0.3003483664
0.8831560117 0.2152967392 0.3182374541
0.5159589493 0.5868876126 0.7152496626
0.4999529235 0.6113674168 0.6731946144
0.816935003 0.0630825723 0.8411009635
0.8467501491 0.0646517905 0.882842168
0.1726140037 0.0426827355 0.2495056963
0.1873646549 0.0122399021 0.2109029282
0.9161095942 0.5595832156 0.9139126887
0.9591061733 0.5699400559 0.9393340238
0.320120516 0.6097981985 0.750086307
0.3336157926 0.5937921727 0.7968490098
0.3853999937 0.3979537394 0.3769262154
0.3832030882 0.3775539026 0.3298496689
0.3263973888 0.2608040674 0.3518187239
0.3725324044 0.2827731224 0.3511910366
0.2909330572 0.1616294762 0.2165521137
0.2871669334 0.1261651445 0.25327182
0.2193767065 0.6154473841 0.6775884254
0.2592348492 0.5834353325 0.6735084581
0.0056491856 0.4318488529 0.2830869661
-0.0091014656 0.3891661174 0.2589210056
0.3681385934 0.0627687286 0.2121583027
0.3282804507 0.0950946239 0.2118444591
0.3345573235 0.7331387503 0.5843768634
0.2912469008 0.71932963 0.6079151367
0.1537833851 0.0985469039 0.9754260427
0.1923861532 0.1054514641 1.0083796253
0.146878825 0.9330571509 0.0386027681
0.1349527665 0.9653830462 6.2768728619e-04
0.4183535762 0.6355333773 0.904811223
0.4538179079 0.6000690456 0.914540376
0.3486802875 0.9801336974 0.3342434799
0.3737877789 1.0083796253 0.368452437
0.1832846876 0.9685214826 0.4249442928
0.2130998337 1.0017889088 0.3995229577
0.7243511283 0.1500172614 0.1726140037
0.7014405423 0.1559802906 0.218121332
0.5216081348 0.8053227882 0.8119135047
0.537300317 0.8216426576 0.8580485202
0.46605781 0.4666854973 0.8360794652
0.4422056931 0.4224335436 0.8464363054
0.9449832094 0.1917584659 -0.0188306186
0.9685214826 0.1744970656 0.0232244296
0.7582462417 0.1280482064 0.2965822427
0.7522832125 0.1271066755 0.2457395725
0.3982675831 0.5545617174 0.1625710071
0.3558986913 0.5256881022 0.1650817563
1.0168534036 0.5937921727 0.971659919
0.9983366287 0.6320810972 0.9427863039
1.0052411888 0.129303581 0.6606408687
0.9609892352 0.1054514641 0.6694284907
0.8163073157 0.6157612278 0.9424724602
0.7974766971 0.661268556 0.9283494963
0.7293726266 0.7918275115 0.2350688887
0.7158773499 0.7519693689 0.2058814299
0.4855161159 0.0053353419 0.8577346766
0.4400087876 0.0156921822 0.8367071525
0.6258042243 0.1114144933 0.1650817563
0.6198411951 0.0605718231 0.1660232872
0.8451809309 0.4895960832 0.5598970593
0.8618146439 0.444088755 0.5765307724
0.6659762107 0.101999184 0.4695100901
0.6405548756 0.066848696 0.4965006434
0.2096475536 0.5090543891 0.7981043844
0.2529579763 0.5084267018 0.7707999874
0.5360449424 0.5212942912 0.8787622007
0.55048175 0.4936760506 0.8382763707
0.5363587861 0.4566425007 0.758873929
0.5501679063 0.4076828924 0.7660923328
0.5561309356 0.9644415152 0.1926999969
0.5906537363 1.0021027524 0.1892477168
0.2538995073 0.0376612372 0.7761353294
0.203998368 0.036092019 0.7883752315
0.8539685529 0.9098327213 0.8354517779
0.8304302796 0.8759376079 0.8050089445
0.9023004739 0.2344412014 0.8690330477
0.9267802781 0.1989768697 0.8417286508
0.1898754041 0.4516210024 0.3182374541
0.1939553714 0.4695100901 0.3662555315
0.6826099237 0.8712299532 0.199604557
0.6590716505 0.9060665976 0.2287920158
0.9405893984 0.4456579732 0.2441703543
0.9600477042 0.4585255626 0.1986630261
0.7830398895 0.5796692088 0.8056366318
0.808147381 0.5407525971 0.7839814205
0.9468662712 0.2890499953 0.611995104
0.9383924929 0.2557825691 0.6499701849
0.1183190534 0.8357656216 0.2231428302
0.1045099332 0.7871198569 0.2146690519
0.3135297995 0.8075196937 0.9829582902
0.2714747513 0.7780183912 0.9791921665
0.1048237768 0.2080783354 0.4258858237
0.062454885 0.1945830587 0.4001506449
0.1111006497 0.9926874431 0.9361955874
0.0947807802 0.9443555221 0.940903242
0.0740670998 0.6057182312 0.3226312651
0.0495872956 0.6452625302 0.3442864765
0.8988481938 0.7020682296 0.4707654646
0.8621284876 0.7375325613 0.4682547155
0.1318143301 0.7485170888 0.3122744249
0.155666447 0.7472617142 0.2670809403
0.5903398927 0.4271411983 0.8775068261
0.6141920095 0.4726485265 0.8753099206
0.6358472209 0.0737532561 0.3853999937
0.6766468945 0.1045099332 0.3847723064
0.5150174183 0.0015692182 0.6989297932
0.4971283307 0.0357781753 0.7328249066
0.5147035747 0.1515864796 0.8866082917
0.4707654646 0.177635502 0.8844113862
0.0094153093 0.0715563506 0.7783322349
-0.0138091203 0.1170636789 0.7820983586
0.6462040611 0.2482503217 0.8803314189
0.6210965697 0.2557825691 0.8363933089
0.1070206823 0.4149012962 0.0301289897
0.1048237768 0.4648024354 0.0185167749
0.7256065028 0.1584910398 0.1032545586
0.7563631799 0.1173775225 0.1007438094
0.6182719769 0.2102752409 0.9697768572
0.6433794683 0.1744970656 0.9964535668
0.7488309324 0.3395788218 0.2463672598
0.7682892383 0.3298496689 0.292816119
0.7758214857 0.515331262 0.5925367982
0.7733107366 0.4845745849 0.5514232809
0.7799014531 0.8172488466 0.8003012899
0.7598154599 0.8615008003 0.7836675768
0.0313843643 0.3907353357 0.1211436462
-0.0178890877 0.3775539026 0.1274205191
0.6587578069 0.1038822459 0.7648369582
0.6957913567 0.1170636789 0.7318833757
0.6000690456 0.6587578069 0.2959545554
0.5796692088 0.6923390767 0.3285942943
0.4305934783 0.4544455952 0.9490631767
0.448482566 0.4334180711 0.9923735995
0.3533879421 0.5586416847 0.2705332203
0.328908138 0.5661739321 0.2262812667
0.0225967423 0.4739039011 0.6662900543
-0.0031384364 0.483633054 0.709600477
0.3270250761 0.9214449361 0.0455073282
0.2887361516 0.9518877695 0.0608856668
0.8009289772 0.12836205 0.1682201927
0.8200734394 0.0815993472 0.1770078147
0.656874745 0.5809245834 0.364058626
0.6201550388 0.6148196968 0.3527602548
0.5052882654 0.5947337037 0.1245959263
0.4547594388 0.6019521075 0.1286758937
0.2780654678 0.137149672 0.6204688824
0.2648840348 0.0891315946 0.608542824
0.9613030788 0.2658255657 0.052725732
1.0008473778 0.2344412014 0.04393811
0.2598625365 0.4739039011 0.0696732888
0.2366381069 0.5181558548 0.0577472303
0.5470294699 0.1481341995 0.5752753978
0.5972444528 0.1575495088 0.5708815868
0.4296519474 0.080030129 0.2714747513
0.3872830556 0.0533534193 0.2827731224
0.5410664407 0.0097291529 0.9270941217
0.5344757242 0.0502149829 0.896023601
0.8097165992 0.4161566707 0.8250949377
0.8307441233 0.4183535762 0.7786460785
0.0853654709 0.6069736057 0.524118884
0.0963499984 0.6559332141 0.5332203496
0.0659071651 0.874054546 0.2193767065
0.0696732888 0.9201895616 0.2410319179
0.5865737689 0.9402755547 0.2570379437
0.6301980353 0.967266108 0.2589210056
0.9418447729 0.9754260427 0.9029281612
0.9449832094 0.9371371183 0.8687192041
0.0922700311 0.42557198 0.5956752346
0.0734394125 0.3778677463 0.5981859837
0.4902237705 0.5589555284 0.3267112325
0.444088755 0.563663183 0.3483664438
0.4186674199 0.683237611 0.701754386
0.4305934783 0.6647208361 0.6556193704
0.4406364749 0.6722530835 0.4974421743
0.4149012962 0.6653485234 0.4535040643
0.9631861407 0.4120767034 0.9405893984
0.9851551957 0.3659416879 0.9437278348
0.2061952735 0.6534224649 0.3085083012
0.1942692151 0.6308257226 0.3527602548
0.2830869661 0.9459247403 0.896023601
0.3188651414 0.9512600822 0.93211562
0.3577817531 0.0386027681 0.0182029313
0.3558986913 0.0310705207 0.0687317578
0.2749270314 0.9016727866 0.9474939585
0.2783793114 0.8778206697 0.9923735995
0.8489470546 0.2234566739 0.5256881022
0.8746822333 0.2328719832 0.4820638358
0.5771584597 0.50999592 0.2482503217
0.5363587861 0.5404387534 0.2426011361
0.2287920158 0.7347079685 0.6650346797
0.2363242633 0.7538524307 0.6179581333
0.9387063365 0.4070552051 0.8862944481
0.9230141543 0.4494240969 0.8621284876
0.7152496626 0.5363587861 0.5611524339
0.7218403791 0.576844616 0.5303957568
0.5922229545 0.0342089571 0.2394626997
0.6367887518 0.053667263 0.2234566739
0.989235163 0.1437403885 0.5002667671
1.0146564981 0.1465649813 0.5448325644
0.8279195305 0.2469949471 0.036092019
0.8583623639 0.243542667 0.0772055362
0.3414618837 0.1861092804 1.0134011236
0.310391363 0.2087060227 0.9791921665
0.0944669366 0.133697392 0.5244327276
0.1161221479 0.1471926686 0.4801807739
0.0357781753 0.1697894109 0.0621410413
-0.0031384364 0.1895615604 0.088817751
0.3238866397 1.0061827198 0.6935944512
0.3282804507 0.9578507987 0.6769607382
0.0590026049 0.7108558516 0.2730439695
0.049273452 0.6606408687 0.2780654678
0.4293381038 0.2733578131 0.7252926592
0.4585255626 0.2630009729 0.7660923328
0.1242820827 0.3292219816 0.6866898911
0.1277343627 0.3122744249 0.7350218121
0.7563631799 0.3267112325 0.6775884254
0.7300003138 0.3709631861 0.6800991746
0.7802152967 0.0156921822 0.6851206729
0.7799014531 0.0254213351 0.63490569
0.7488309324 0.607601293 0.9308602454
0.7001851677 0.612936635 0.9459247403
0.9465524276 0.6512255594 0.5740200232
0.9503185513 0.6013244202 0.5620939648
0.9387063365 0.524118884 0.8467501491
0.9817029156 0.496814487 0.8508301164
0.0982330603 0.8200734394 0.3671970624
0.0728117252 0.812541192 0.323572796
0.4312211656 0.4575840316 0.0649656341
0.474845432 0.474845432 0.0445657973
0.9622446097 0.958478486 0.4804946176
0.9553400496 0.9333709946 0.5244327276
0.1540972288 0.0837962527 0.7375325613
0.1801462511 0.0991745912 0.7789599222
0.071242507 0.8997897248 0.6311395663
0.0244798042 0.8822144807 0.6198411951
0.2711609076 0.9035558485 0.1980353388
0.2322442959 0.9343125255 0.1845400621
0.4710793083 0.2193767065 0.439694944
0.4826915231 0.1741832219 0.4607224681
0.1154944607 0.4754731193 0.8991620375
0.1211436462 0.4381257258 0.9339986819
0.4224335436 0.2341273578 0.0216552114
0.4287104165 0.1948969024 0.0542949503
0.2570379437 0.6794714873 0.2309889213
0.2733578131 0.6380441264 0.2061952735
-3.138436431e-04 0.9738568245 0.1647679126
0.0266767097 0.9616169224 0.2065091172
0.6694284907 0.0295013025 0.0386027681
0.6286288171 0.0574333867 0.0257351787
0.9368232746 0.8781345134 0.0837962527
0.9820167593 0.8618146439 0.1016853404
0.4958729561 0.8888051973 0.4971283307
0.4478548787 0.9038696921 0.5068574836
0.0564918558 6.2768728619e-04 -0.0081599347
0.0627687286 0.0222828987 0.0379750808
0.7899444497 0.1427988576 0.3618617205
0.7842952641 0.0919561874 0.3650001569
0.8181903776 0.2275366412 0.5815522707
0.8216426576 0.1763801274 0.5815522707
0.8414148071 1.0036719706 1.0124595926
0.8420424944 0.9543985187 0.9983366287
0.6521670904 0.345541851 0.1387188902
0.6151335405 0.3370680727 0.173241691
0.2739855004 0.5890845181 0.821328814
0.2946991809 0.5793553652 0.8674638295
0.5134482001 0.0285597715 0.6465179048
0.5489125318 0.0564918558 0.6220381006
0.5052882654 0.6640931488 0.3794369645
0.50999592 0.6584439632 0.429965791
0.852085491 0.8260364686 0.5755892414
0.88817751 0.8241534068 0.5394972225
0.6562470577 0.9195618743 0.4826915231
0.6239211625 0.9292910272 0.444088755
0.1302451119 0.860873113 0.3226312651
0.1810877821 0.8643253931 0.3169820795
0.2156105828 0.1967799642 0.2124721464
0.2466811035 0.1905030914 0.1719863164
0.2774377805 0.2978376173 0.6273734426
0.2548410382 0.2758685623 0.6678592725
0.904811223 0.3778677463 0.8404732762
0.945297053 0.3471110693 0.8323133415
0.4782977121 0.3282804507 0.9622446097
0.4277688855 0.3216897342 0.9669522644
0.6961052004 0.2297335467 0.8059504755
0.7004990114 0.2316166086 0.7547939616
0.292816119 0.1048237768 0.7805291404
0.3069390829 0.0772055362 0.7397294668
0.4017198632 0.6028936384 0.7591877727
0.4481687223 0.5906537363 0.741298685
0.0677902269 0.8530270219 0.9424724602
0.1111006497 0.8360794652 0.9208172488
0.479239243 0.1999184007 0.940903242
0.46605781 0.2451118853 0.9609892352
0.6333364718 0.5234911967 0.6559332141
0.59096758 0.5382418479 0.6804130182
0.0301289897 0.687631422 0.4095659542
0.080030129 0.6757053636 0.4092521106
0.945297053 0.7551078053 0.1515864796
0.9286633399 0.7626400527 0.1992907134
0.2755547186 0.2404042306 0.2824592788
0.2771239369 0.2253397357 0.3314188871
0.5385556916 0.4321626965 0.2925022754
0.5090543891 0.4227473873 0.333301949
0.2761824059 0.3973260522 0.8690330477
0.2573517873 0.4158428271 0.8250949377
0.3995229577 0.5649185576 0.061513354
0.448482566 0.5561309356 0.0734394125
0.4610363117 0.5583278411 0.6901421712
0.4444025986 0.5162727929 0.6659762107
0.2626871293 0.0737532561 0.9044973794
0.2291058595 0.0797162853 0.9427863039
0.5473433136 0.434359602 0.5438910335
0.5514232809 0.4830053667 0.5281988513
0.1057653077 0.1760662838 0.7883752315
0.0850516273 0.2168659574 0.7651508019
0.3543294731 0.6760192072 0.6079151367
0.3650001569 0.6647208361 0.6565609014
0.1798324075 0.528512695 0.901358943
0.2294197031 0.5423218153 0.9010450993
0.8043812573 0.7199573173 0.962872297
0.8050089445 0.7444371214 0.9179926561
0.6471455921 0.1393465775 0.6939082949
0.6185858205 0.1741832219 0.6694284907
0.7306280011 0.2595486928 0.6888867966
0.7409848414 0.2749270314 0.6411825628
0.9107742523 0.5928506418 0.7177604118
0.8869221354 0.6097981985 0.7598154599
0.3869692119 0.8718576405 0.2209459247
0.3662555315 0.8762514515 0.2673947839
0.7246649719 0.9917459122 0.7968490098
0.7409848414 0.9948843486 0.7485170888
0.4214920127 0.2639425038 0.1384050466
0.4400087876 0.2209459247 0.1597464143
0.0590026049 0.6826099237 0.0819131908
0.0988607476 0.683237611 0.1142390861
0.9098327213 0.8941405392 0.0338951135
0.9327433073 0.9041835358 -0.0109845275
0.1305589555 0.4481687223 0.0841100963
0.1437403885 0.4742177447 0.1261651445
0.3031729592 0.9616169224 0.5260019458
0.3405203528 0.97260145 0.559269372
0.2925022754 0.5181558548 0.7102281643
0.3176097668 0.5529924991 0.6826099237
0.3853999937 0.8947682265 0.5561309356
0.3825754009 0.9167372815 0.5096820764
0.8197595958 0.3615478768 0.5498540627
0.8097165992 0.4114490161 0.5551894046
0.4277688855 0.786178326 0.3722185607
0.4240027618 0.7557354926 0.3311050435
0.5313372878 0.7268618774 0.598813671
0.4895960832 0.7249788156 0.6283149735
0.9289771836 0.1970938079 0.4425195368
0.9591061733 0.2074506481 0.4823776794
0.2156105828 0.4051721432 0.5247465713
0.239148856 0.4503656278 0.5263157895
0.1911307786 0.6534224649 0.0718701943
0.2275366412 0.6835514547 0.0916423438
0.5595832156 0.2548410382 0.9026143175
0.5256881022 0.2187490192 0.8891190409
0.6264319116 0.576844616 0.6035213257
0.6609547124 0.5828076452 0.5661739321
0.4196089508 0.616388915 0.1980353388
0.3825754009 0.6154473841 0.1625710071
0.3348711672 0.8090889119 0.5919091109
0.3838307755 0.7946521043 0.585632238
0.0913285001 0.1788908766 0.0731255688
0.1220851772 0.2190628629 0.0652794778
0.9176788124 0.7723692057 0.483633054
0.9299187145 0.8222703449 0.4858299595
0.230361234 0.9779367919 0.7529108998
0.2209459247 0.9280356526 0.7613846782
1.0021027524 0.723723441 0.6983021059
0.963813828 0.697360575 0.71932963
0.0564918558 0.2589210056 0.8348240906
0.0991745912 0.2419734488 0.8571069893
0.8043812573 0.6844929856 0.3317327308
0.7629538964 0.6873175784 0.301603741
0.9383924929 0.745692496 0.8605592694
0.8931990083 0.7635815837 0.8445532436
0.3204343596 0.1788908766 0.767661551
0.3251420142 0.1578633525 0.8137965666
0.4635470609 0.7102281643 0.333301949
0.4770423375 0.6691146471 0.305997552
0.7353356558 0.6254903807 0.1164359916
0.7824122022 0.6411825628 0.1286758937
0.5049744217 0.8200734394 0.9236418416
0.4817499922 0.777390704 0.9073219722
0.8473778364 0.6477732794 0.6995574805
0.8856667608 0.6424379374 0.6659762107
0.6697423344 0.5802968961 0.1575495088
0.6571885886 0.6047767002 0.2008599316
0.981389072 0.3461695383 0.1905030914
0.9424724602 0.3138436431 0.1974076515
0.4381257258 0.1446819195 0.4039167687
0.4039167687 0.1333835483 0.3675109061
0.962872297 0.6866898911 0.7805291404
0.9132850014 0.6866898911 0.794024417
0.7701723002 0.3119605812 0.3571540658
0.7350218121 0.2774377805 0.3424034146
0.6976744186 0.2319304522 0.8709161096
0.7438094341 0.2262812667 0.892571321
0.1905030914 0.2156105828 0.0577472303
0.1945830587 0.1650817563 0.0495872956
0.9110880959 0.5705677432 0.186423124
0.9255249035 0.6138781659 0.2102752409
0.1311866428 0.12836205 0.0665348523
0.1638263817 0.1023130276 0.0960361548
0.4569563443 0.0530395757 0.3606063459
0.4710793083 0.0878762201 0.3254558579
0.324514327 0.0480180774 0.3715908734
0.3135297995 0.0659071651 0.4183535762
0.34114804 0.2548410382 0.7469478706
0.3832030882 0.2677086276 0.7733107366
0.1766939711 0.0 0.0681040706
0.1723001601 0.0053353419 0.1186328971
0.5674293067 0.2074506481 0.4983837052
0.5303957568 0.1870508113 0.5269434768
0.6813545492 0.7638954273 0.7516555252
0.6634654615 0.8056366318 0.7755076421
0.235696576 0.8737407024 0.7736245802
0.1992907134 0.882842168 0.8084612246
0.6954775131 0.5008944544 0.4356149766
0.674449989 0.4739039011 0.4739039011
0.6107397295 0.0207136804 0.9274079654
0.6443209993 0.0542949503 0.9085773468
0.9493770204 0.3857138374 0.3866553683
0.9418447729 0.4057998305 0.4331042275
0.9161095942 0.8690330477 0.4340457584
0.9641276716 0.8778206697 0.4494240969
0.9669522644 0.2426011361 0.9518877695
0.9710322317 0.2203182375 0.9060665976
0.3753569971 0.6575024323 0.8636977058
0.3467972256 0.6157612278 0.8721714842
0.7987320717 0.790572137 0.1506449487
0.7485170888 0.7977905408 0.1443680758
0.1515864796 0.2586071619 0.6926529203
0.1801462511 0.2187490192 0.7070897279
0.9838998211 0.3210620469 0.3609201896
0.9675799517 0.342089571 0.3172959232
0.5981859837 0.7682892383 0.9688353262
0.5605247466 0.7777045476 0.9355679001
0.4867714904 0.2990929919 0.2975237737
0.4422056931 0.2783793114 0.3116467376
0.6094843549 0.6160750714 0.4943037379
0.6047767002 0.6295703481 0.5435771898
0.0753224743 0.7513416816 0.9653830462
0.1067068387 0.7146219753 0.9484354894
0.6644069924 0.8006151335 0.5351034115
0.6995574805 0.8272918432 0.5608385902
0.7824122022 0.3458556947 0.4321626965
0.7698584565 0.390421492 0.4101936415
0.7014405423 0.9001035684 0.6709977089
0.6782161127 0.8549100838 0.6791576437
0.6138781659 0.5269434768 0.8254087813
0.604149013 0.5470294699 0.8715437969
0.8561654584 0.323572796 0.2253397357
0.8439255563 0.3731600916 0.222515143
0.3467972256 0.3063113957 0.1242820827
0.3194928287 0.3254558579 0.1631986944
0.878448357 0.1500172614 0.417725889
0.852085491 0.1214574899 0.3841446192
0.6794714873 0.4120767034 0.9393340238
0.6892006402 0.3929322412 0.985782883
0.5303957568 0.2416596052 0.5708815868
0.5620939648 0.2812039042 0.5784138342
0.0301289897 0.9179926561 0.869660735
0.0781470671 0.9352540564 0.874996077
0.0894454383 0.142485014 0.2830869661
0.0822270345 0.1848539058 0.2551548818
0.798418228 0.7212126918 0.6377302828
0.8429840254 0.6970467313 0.6446348429
0.2375796378 0.195210746 1.0042996579
0.2495056963 0.2416596052 0.985782883
0.8423563381 0.3621755641 0.399209114
0.8775068261 0.3838307755 0.4293381038
0.3794369645 0.8166211593 0.816935003
0.3336157926 0.8241534068 0.7959074789
0.3295358253 0.5106236073 0.0878762201
0.3806923391 0.5059159527 0.0837962527
0.2247120485 0.4014060195 0.4531902206
0.2058814299 0.3863415247 0.407996736
0.3446003201 0.3822615573 0.1412296394
0.3527602548 0.4274550419 0.1183190534
0.8539685529 0.5614662775 0.0743809434
0.8228980322 0.5963029219 0.0533534193
0.4911653014 0.9223864671 0.1315004865
0.4751592756 0.8982205065 0.1738693783
0.0721840379 0.4359288203 0.3474249129
0.0954084675 0.4648024354 0.3122744249
0.0693594451 0.0313843643 0.4720208392
0.0815993472 0.0803439726 0.4801807739
0.4374980385 0.3251420142 0.6644069924
0.408938267 0.332360418 0.706148197
0.0455073282 0.8062643191 0.5068574836
0.0938392493 0.789630606 0.5062297963
0.0464488592 0.5379280043 0.9534569877
0.013181433 0.5062297963 0.97605373
0.7538524307 0.2014876189 0.2821454351
0.7547939616 0.1826570003 0.2344412014
0.80375357 0.6596993378 0.6151335405
0.7554216489 0.6474594357 0.6028936384
0.9299187145 0.527571164 0.3838307755
0.8878636663 0.5134482001 0.3580955968
0.3687662806 0.794024417 0.1355804538
0.3515048803 0.8398455889 0.151272636
0.6741361454 0.5040328908 0.7124250698
0.7152496626 0.5219219785 0.687631422
0.6091705113 0.9114019396 0.6320810972
0.6198411951 0.900417412 0.5831214889
0.1070206823 0.8571069893 0.7557354926
0.12836205 0.8966512883 0.7309418448
0.5489125318 0.6311395663 0.7717415184
0.5737061796 0.6719392399 0.7902582933
0.3169820795 0.3345573235 0.9073219722
0.3097636757 0.3524464112 0.8596177384
0.5865737689 0.6358472209 0.7048928224
0.6242350061 0.6327087845 0.670056178
0.0881900637 0.3232589524 0.142485014
0.0837962527 0.3207482032 0.1933276841
-0.0185167749 0.2338135141 0.7359633431
0.0291874588 0.2152967392 0.7331387503
0.0596302922 0.8137965666 0.0863070019
0.097605373 0.8414148071 0.0655933214
0.6242350061 0.3612340332 0.0863070019
0.6487148103 0.4017198632 0.1054514641
0.1744970656 0.3292219816 0.3941876157
0.1782631893 0.3383234473 0.3436587892
0.3788092772 0.7799014531 0.97605373
0.3841446192 0.7296864702 0.984841352
0.2648840348 0.3320465744 0.4158428271
0.2849700279 0.3593509713 0.4541317516
0.2422872925 0.4164705144 0.0925838747
0.2033706807 0.4459718168 0.1076483696
0.5570724665 0.0809716599 0.0012553746
0.5595832156 0.0577472303 0.0467627028
0.519725073 0.1136113988 0.1588048834
0.4889683959 0.1519003233 0.173241691
0.4130182343 0.8919436337 0.7155635063
0.4023475505 0.9001035684 0.6662900543
1.0124595926 0.5674293067 0.7623262091
0.9660107335 0.5887706744 0.7629538964
0.6725669272 0.1685340363 0.88817751
0.6289426608 0.1685340363 0.9148542196
0.4622916863 0.408938267 0.1035684022
0.4547594388 0.3725324044 0.1387188902
0.8781345134 0.6650346797 0.2353827323
0.905752754 0.6355333773 0.2670809403
0.9424724602 0.8219565013 0.0166337131
0.9339986819 0.7745661112 -9.4153092929e-04
0.0329535825 0.6957913567 0.9327433073
-0.0147506512 0.7014405423 0.9142265323
0.643693312 0.8743683897 0.852085491
0.6763330509 0.8555377711 0.8175626903
0.7460063396 0.6355333773 0.25327182
0.7955936353 0.6245488498 0.2469949471
0.3056837084 0.8633838622 0.1126698679
0.2950130245 0.9007312557 0.145937294
0.0586887613 0.0376612372 0.572450805
0.1095314314 0.0420550482 0.5711954304
0.8031258827 0.0160060258 0.4943037379
0.8395317453 0.0241659605 0.4591532499
0.0301289897 0.6976744186 0.5297680695
-0.0163198694 0.6763330509 0.531964975
0.6822960801 0.1785770329 0.6295703481
0.6835514547 0.1798324075 0.5784138342
0.0517842011 0.1217713335 0.0950946239
0.0828547218 0.1396604212 0.1315004865
0.2466811035 0.3938737721 0.2545271946
0.2837146534 0.4290242601 0.2592348492
0.0480180774 0.7827260459 0.728117252
0.0348366444 0.7391017795 0.7513416816
0.7431817469 0.3499356621 0.8737407024
0.7899444497 0.3681385934 0.8844113862
0.0160060258 0.9088911904 0.3784954336
0.0059630292 0.9522016132 0.4042306123
0.8401594326 0.461663999 0.129303581
0.869660735 0.4240027618 0.1114144933
0.1685340363 0.483633054 0.6709977089
0.1945830587 0.4569563443 0.6358472209
0.1748109092 0.2294197031 0.1970938079
0.1399742648 0.2237705175 0.2344412014
0.013181433 0.4911653014 0.1525280105
0.0097291529 0.4422056931 0.1666509745
0.0486457647 0.949690864 0.6571885886
0.0875623764 0.9685214826 0.6848068292
0.2178074883 0.5846907071 0.5294542259
0.2419734488 0.6298841917 0.5291403823
0.7230957537 0.9418447729 0.5978721401
0.6772745818 0.9286633399 0.617330446
0.5749615542 0.1967799642 0.8034397263
0.5467156263 0.1606879453 0.7805291404
0.9399617111 0.9807613847 0.1079622132
0.9619307661 0.9352540564 0.1164359916
0.6374164391 0.6910837021 0.9110880959
0.59096758 0.6848068292 0.9318017764
0.1559802906 0.5087405455 0.5533063428
0.1154944607 0.4808084612 0.5671154631
0.7111696953 0.8351379343 0.0461350155
0.7513416816 0.8059504755 0.0583749176
0.9082635031 0.7981043844 0.2586071619
0.923327998 0.7538524307 0.2799485296
0.3555848476 0.1148667734 0.9641276716
0.3941876157 0.0806578163 0.9656968898
0.0944669366 0.2061952735 0.9917459122
0.0549226375 0.1999184007 0.9597338606
0.9252110598 0.8341964034 0.9085773468
0.971659919 0.8420424944 0.9286633399
0.1691617236 0.7811568277 0.8210149703
0.1484480432 0.7353356558 0.811599661
0.4095659542 0.3590371277 0.7789599222
0.4180397326 0.3926183975 0.7409848414
0.2253397357 0.6584439632 0.4274550419
0.218121332 0.6185858205 0.4588394062
0.918934187 0.039544299 0.1399742648
0.9261525908 0.0335812698 0.1901892477
0.5934783291 0.6292565044 0.2297335467
0.6079151367 0.6782161127 0.2247120485
0.798418228 0.6154473841 0.7557354926
0.7723692057 0.6487148103 0.7268618774
0.8815867935 0.3822615573 0.1751247528
0.9135988451 0.4214920127 0.1675925054
0.9387063365 0.976995261 0.7491447761
0.9264664344 1.0086934689 0.7877475442
0.6600131814 0.7438094341 0.5103097637
0.7058343533 0.7381602486 0.5325926623
0.3364403854 0.492420676 0.3050560211
0.3822615573 0.4990113925 0.2830869661
0.7259203465 0.7802152967 0.8097165992
0.7654646455 0.7525970561 0.8276056868
0.2975237737 0.4136459216 0.4949314252
0.3436587892 0.3998368013 0.5118789819
0.8260364686 0.4723346829 0.8527131783
0.7987320717 0.5140758874 0.8636977058
0.439694944 0.665662367 0.3832030882
0.408938267 0.7064620406 0.3875968992
0.785236795 0.4852022722 0.9405893984
0.8166211593 0.4745315884 0.9798198537
0.8545962402 0.4164705144 0.8888051973
0.8056366318 0.426513511 0.9007312557
0.7318833757 0.3135297995 0.50654364
0.688572953 0.3383234473 0.5175281675
0.4437749113 0.878448357 0.8721714842
0.4739039011 0.9104604086 0.8982205065
0.7742522675 0.2124721464 0.0
0.7566770235 0.2604902238 0.0037661237
0.6408687192 0.7846091077 0.9205034052
0.6719392399 0.8084612246 0.8878636663
0.3220035778 0.8454947745 0.8583623639
0.3097636757 0.8922574773 0.8756237642
0.9418447729 0.1638263817 0.1437403885
0.9882936321 0.1785770329 0.160060258
0.3282804507 0.5479710008 0.6057182312
0.2912469008 0.5677431504 0.5765307724
0.8379625271 0.2146690519 0.4180397326
0.8825283244 0.2118444591 0.3932460848
0.8291749051 0.8555377711 0.9845275084
0.8053227882 0.900417412 0.9904905376
0.2877946207 0.4378118821 0.7513416816
0.3188651414 0.4786115557 0.7494586197
0.5956752346 0.9522016132 0.1208298026
0.6339641591 0.9543985187 0.0869346891
0.1782631893 0.1478203559 0.429965791
0.1832846876 0.0982330603 0.4418918495
0.5096820764 0.9399617111 0.6484009666
0.4610363117 0.9239556853 0.6455763739
0.8900605718 0.4149012962 0.5046605781
0.8938266955 0.4469133478 0.4648024354
0.7858644823 0.0602579795 0.9597338606
0.7670338637 0.030756677 0.9973950978
0.6895144839 0.6694284907 0.7686030819
0.7290587829 0.6983021059 0.7830398895
0.8935128519 0.5369864733 0.5614662775
0.8605592694 0.563663183 0.5325926623
0.2385211688 0.7682892383 0.8420424944
0.2573517873 0.80375357 0.8103442865
0.4735900574 0.2014876189 0.21278599
0.4233750745 0.1933276841 0.2184351756
0.6606408687 0.0524118884 0.7312556884
0.674449989 0.0037661237 0.7403571541
0.9440416784 0.9766814173 0.670056178
0.9236418416 1.0105765308 0.7026959169
0.9402755547 0.4710793083 0.6308257226
0.8894328845 0.470451621 0.6371025955
0.5451464081 0.1205159589 0.4591532499
0.5959890782 0.1148667734 0.4604086244
0.151272636 0.2937576499 0.1679063491
0.2011737752 0.2827731224 0.1622571635
0.1694755673 0.8900605718 0.8615008003
0.1933276841 0.9318017764 0.879389888
0.5027775162 0.5391833788 0.4327903838
0.5244327276 0.5846907071 0.4240027618
0.1180052098 0.3270250761 0.8624423312
0.1004299658 0.3725324044 0.8775068261
0.519725073 0.3053698647 0.9051250667
0.5567586229 0.3398926655 0.896023601
0.4007783322 0.8979066629 0.9522016132
0.4189812635 0.9142265323 0.9970812541
0.1992907134 0.7478894015 0.7397294668
0.2272227976 0.7064620406 0.7513416816
0.0671625396 0.0150644949 0.7770768603
0.1129837115 0.0348366444 0.7886890751
0.6082289803 0.4004644886 0.6681731162
0.5793553652 0.4221197 0.7048928224
0.3530740985 0.3072529266 0.9697768572
0.3031729592 0.2962683991 0.9697768572
0.6631516179 0.4980698616 0.0370335499
0.6603270251 0.4469133478 0.035150488
0.3825754009 0.6289426608 0.2601763801
0.4321626965 0.6421240938 0.2611179111
0.4233750745 0.3339296363 0.5561309356
0.3781815899 0.3524464112 0.5721369614
0.6800991746 0.7547939616 0.3351850108
0.7224680664 0.7830398895 0.3295358253
0.3938737721 0.0185167749 0.5683708376
0.3753569971 0.0630825723 0.5507955936
0.8232118758 0.4280827292 0.7070897279
0.781784515 0.4051721432 0.6873175784
0.4472271914 0.8414148071 0.2156105828
0.4654301227 0.8178765339 0.2573517873
0.6741361454 0.5771584597 0.6854345165
0.6800991746 0.6182719769 0.7158773499
0.4061136742 0.0703009761 0.390421492
0.4221197 0.0285597715 0.4155289835
0.5134482001 0.3527602548 0.1635125381
0.5357310988 0.3160405486 0.1914446223
0.2877946207 0.1349527665 0.901358943
0.3163543922 0.160060258 0.9358817437
0.554875561 0.3220035778 0.2639425038
0.5912814236 0.2946991809 0.2404042306
0.6292565044 0.3348711672 0.7723692057
0.6402410319 0.3185512977 0.8197595958
0.3345573235 0.0787747544 0.4943037379
0.3091359885 0.0345228007 0.4952452688
0.0753224743 0.275240875 0.417725889
0.0549226375 0.2692778458 0.4644885918
0.6986159495 0.8809591062 0.7409848414
0.7130527571 0.9252110598 0.7620123654
0.1315004865 0.4726485265 0.1895615604
0.1697894109 0.50654364 0.1883061859
0.3828892446 0.080030129 0.7541662744
0.3857138374 0.0881900637 0.8046951009
0.5733923359 0.141543483 0.3945014594
0.5605247466 0.1098452751 0.3565263786
0.243542667 0.1302451119 0.5156451056
0.2429149798 0.0828547218 0.5347895678
0.1355804538 0.3364403854 0.4494240969
0.1578633525 0.2921884317 0.4619778426
0.2090198663 0.8291749051 0.5112512946
0.2570379437 0.8307441233 0.4936760506
0.9920597558 0.7020682296 0.4682547155
0.9650692025 0.6917113894 0.4261996673
0.1873646549 0.1305589555 0.6816683928
0.1559802906 0.1675925054 0.665662367
0.781784515 0.4051721432 0.9776229482
0.7849229514 0.3624894078 0.9493770204
1.0096349998 0.275240875 0.3995229577
0.9587923297 0.2812039042 0.4020337068
0.7777045476 0.9569092678 0.0414273609
0.7516555252 0.9139126887 0.0304428334
0.3615478768 0.2834008097 0.5649185576
0.3499356621 0.2410319179 0.5388695352
0.7343941248 0.7535385871 0.6697423344
0.7789599222 0.777390704 0.6766468945
0.9895490067 0.5881429872 0.0674763833
0.9440416784 0.581238427 0.0900731256
0.6719392399 0.7805291404 0.0207136804
0.6258042243 0.8015566645 0.0273043969
0.2212597684 0.2090198663 0.3094498321
0.1861092804 0.1854815931 0.2802623733
0.8972789756 0.0335812698 0.2567241001
0.8680915168 0.0753224743 0.2630009729
0.4491102533 0.8075196937 0.8150519411
0.434359602 0.7695446129 0.8461224618
0.3116467376 0.3188651414 0.5806107397
0.2950130245 0.3662555315 0.59096758
0.7582462417 0.3574679095 0.5937921727
0.7130527571 0.3364403854 0.6050905439
0.7158773499 0.7011266987 0.9302325581
0.6923390767 0.7312556884 0.896023601
0.7707999874 0.7974766971 0.8746822333
0.7551078053 0.8122273483 0.9211310925
0.1653955999 0.9493770204 0.6998713241
0.1374635157 0.9776229482 0.7321972193
0.6747638327 0.5755892414 0.0197721495
0.7055205097 0.5658600885 -0.0203998368
0.9170511251 0.710542008 0.6091705113
0.9518877695 0.6976744186 0.6443209993
0.2931299627 0.7048928224 0.1500172614
0.2755547186 0.7519693689 0.1399742648
0.7127389135 0.0037661237 0.2702193767
0.7171327245 -0.0185167749 0.3160405486
0.1302451119 0.5617801211 0.3628032514
0.1154944607 0.5410664407 0.3182374541
0.3496218184 0.9616169224 0.4509933151
0.4007783322 0.9647553589 0.4531902206
0.3734739353 0.2118444591 0.2758685623
0.3653140006 0.1628848508 0.2630009729
0.745692496 0.1324420174 0.8467501491
0.7485170888 0.1826570003 0.8379625271
0.0979192166 0.9622446097 0.301603741
0.1242820827 0.9192480306 0.292816119
0.8545962402 0.8254087813 0.3370680727
0.8062643191 0.8137965666 0.3489941311
0.1026268713 0.4007783322 0.7563631799
0.1007438094 0.3941876157 0.8068920064
0.2065091172 0.0420550482 0.9895490067
0.190816935 -0.0065907165 0.993628974
0.7224680664 0.6766468945 0.42557198
0.7165050372 0.7058343533 0.4673131846
0.8436117126 0.687631422 0.8947682265
0.8919436337 0.7039512915 0.8894328845
0.8414148071 0.6625239306 0.7811568277
0.8593038948 0.6578162759 0.8288610614
0.4801807739 0.0778332235 0.0853654709
0.4685685591 0.1132975552 0.0502149829
0.8596177384 0.8558516147 0.2780654678
0.8803314189 0.8586762075 0.231302765
0.7701723002 0.8715437969 0.2589210056
0.7300003138 0.8994758811 0.243542667
0.9525154568 0.5222358221 0.4682547155
0.9060665976 0.5228635094 0.4459718168
0.7347079685 0.5937921727 0.8470639927
0.7726830493 0.6110535731 0.8771929825
0.2636286602 0.9471801149 0.4742177447
0.2570379437 0.9026143175 0.4986975489
0.6939082949 0.3433449455 0.195210746
0.7381602486 0.3656278442 0.182029313
0.1045099332 0.3951291467 0.6860622038
0.1343250792 0.4136459216 0.6487148103
0.7930828861 0.7569908671 0.5027775162
0.7880613878 0.7177604118 0.4701377774
0.0643379468 0.1735555346 0.6512255594
0.0998022785 0.2077644917 0.665662367
0.7077174152 0.0856793146 0.8850390735
0.6851206729 0.0881900637 0.838904058
0.4014060195 0.852085491 0.5040328908
0.421178169 0.8046951009 0.5043467345
0.5718231177 0.8319994979 0.4723346829
0.5385556916 0.8533408656 0.439694944
0.5912814236 0.4695100901 0.3483664438
0.5868876126 0.4199227945 0.3361265418
0.6339641591 0.6615823996 0.8150519411
0.607601293 0.6838652983 0.8527131783
0.5875152999 0.7365910303 0.4845745849
0.607601293 0.6932806076 0.5034052035
0.9380786492 0.239148856 0.1427988576
0.8884913536 0.2507610708 0.1374635157
0.6386718137 0.692025233 0.3499356621
0.6870037347 0.6888867966 0.3668832188
0.9383924929 0.0147506512 0.4428333804
0.9832721338 0.026362866 0.421178169
0.5307096005 0.8429840254 0.2764962496
0.5793553652 0.834510247 0.2633148166
0.4095659542 0.8583623639 0.4120767034
0.4004644886 0.9070081286 0.4258858237
0.2755547186 0.6863760475 1.0014750651
0.2749270314 0.6380441264 0.9851551957
0.3154128613 0.7767630167 0.4130182343
0.3088221448 0.8247810941 0.3963845212
0.554875561 0.9264664344 0.0703009761
0.5062297963 0.9192480306 0.0561780121
0.5448325644 0.5941060164 0.1851677494
0.523177353 0.6399271883 0.1930138405
0.2943853372 0.7761353294 0.6662900543
0.3223174215 0.8150519411 0.6851206729
0.386027681 0.5115651382 0.364058626
0.3618617205 0.5335341933 0.403602925
0.5238050403 0.6606408687 0.6198411951
0.5649185576 0.6377302828 0.6399271883
0.6578162759 0.244484198 0.0602579795
0.6283149735 0.2855977152 0.0514703575
-0.0025107491 0.7736245802 0.3081944575
0.0103568402 0.8078335373 0.2724162822
0.8602454257 0.5919091109 0.2482503217
0.8272918432 0.5765307724 0.2843423406
0.8034397263 0.9650692025 0.4061136742
0.8319994979 0.9704045445 0.3637447823
0.4776700248 0.3678247497 0.9044973794
0.438753413 0.3945014594 0.9242695289
0.2742993441 0.4764146502 0.3577817531
0.3122744249 0.4585255626 0.3869692119
0.2727301259 0.9600477042 0.1289897373
0.243542667 0.9911182249 0.1004299658
0.2378934815 0.2793208424 0.7227819101
0.2174936447 0.3263973888 0.7249788156
0.311332894 0.0690456015 0.8445532436
0.2768100932 0.031698208 0.8373348398
0.6863760475 0.6424379374 0.5947337037
0.692966764 0.6452625302 0.6455763739
0.5941060164 0.4409503186 0.1462511377
0.6408687192 0.4613501554 0.1515864796
0.4422056931 0.7610708345 0.2071368044
0.3998368013 0.7331387503 0.1986630261
0.8680915168 0.5482848445 0.856479302
0.8975928193 0.5802968961 0.8291749051
0.1770078147 0.3135297995 0.6167027587
0.1603741016 0.2658255657 0.6258042243
0.1657094436 0.2187490192 0.8947682265
0.1223990208 0.2200043938 0.9223864671
0.7347079685 0.275240875 0.5611524339
0.7240372846 0.2372657942 0.5941060164
0.7670338637 0.2231428302 0.3910491793
0.7745661112 0.2178074883 0.4412641622
0.976995261 0.9283494963 0.8100304428
0.9820167593 0.8778206697 0.8185042212
0.9314879327 0.7799014531 0.7864921696
0.9685214826 0.7767630167 0.7510278379
-0.0116122148 -0.0012553746 0.9299187145
0.0254213351 -0.0185167749 0.8988481938
0.3565263786 0.6910837021 0.7391017795
0.3194928287 0.7004990114 0.7048928224
0.2165521137 0.2200043938 0.8542823965
0.2573517873 0.2457395725 0.8367071525
0.8467501491 0.9644415152 0.1619433198
0.8935128519 0.9710322317 0.1826570003
0.9010450993 0.5272573204 0.12836205
0.9173649688 0.5068574836 0.0841100963
0.8941405392 0.8840975426 0.7751937984
0.927721809 0.8489470546 0.7582462417
0.7124250698 0.4553871261 0.8514578037
0.6731946144 0.4428333804 0.8819006371
0.6386718137 0.4870853341 0.7607569909
0.6336503154 0.4447164423 0.732511063
0.1804600948 0.9685214826 0.5859460817
0.2080783354 0.967266108 0.6289426608
0.4695100901 0.1603741016 0.3072529266
0.4331042275 0.151272636 0.2721024386
0.7256065028 0.2375796378 0.2325581395
0.7246649719 0.2855977152 0.2146690519
0.1076483696 0.5322788187 -0.0172614004
0.1349527665 0.5432633462 0.0244798042
0.5190973857 0.2196905502 0.3577817531
0.5206666039 0.16884788 0.3524464112
0.910146565 0.6421240938 0.3835169319
0.9176788124 0.6424379374 0.4340457584
0.6487148103 0.1867369676 0.5219219785
0.6531086213 0.1355804538 0.5206666039
0.4626055299 0.6138781659 0.3945014594
0.4127043907 0.6110535731 0.4064275178
0.816935003 0.523177353 0.2316166086
0.8166211593 0.4729623701 0.2209459247
0.4114490161 0.3345573235 0.4585255626
0.3941876157 0.3185512977 0.5040328908
0.6308257226 0.3537017858 0.3392649782
0.5840630198 0.350877193 0.3602925023
0.4472271914 0.4444025986 0.5413802843
0.4557009698 0.3995229577 0.5649185576
0.0743809434 0.1839123749 0.5721369614
0.066848696 0.1377773593 0.5934783291
0.6618962433 0.5699400559 0.4993252362
0.6571885886 0.5708815868 0.448482566
0.1625710071 0.3565263786 0.9176788124
0.2099613972 0.3442864765 0.9019866303
0.2265951103 0.2598625365 0.4594670935
0.2250258921 0.2463672598 0.4101936415
0.2689640021 0.6581301196 0.7704861438
0.2579794746 0.6986159495 0.7999874463
0.5137620437 0.6769607382 0.5018359853
0.554875561 0.6518532467 0.4848884286
0.5216081348 0.1286758937 0.7146219753
0.5134482001 0.1007438094 0.7569908671
0.039544299 0.2899915262 0.7146219753
0.0122399021 0.3307911998 0.7293726266
-0.0225967423 0.7915136679 0.5294542259
0.008787622 0.7522832125 0.5388695352
0.3000345228 0.7755076421 0.3386372909
0.3034868029 0.772055362 0.2874807771
0.3301635125 0.247936478 0.6509117158
0.3775539026 0.2667670966 0.6549916831
0.5250604149 0.0332674262 0.2790069987
0.5467156263 0.0759501616 0.2614317547
0.332360418 0.2407180743 0.8677776732
0.3273389198 0.2526441327 0.8181903776
0.3311050435 0.0781470671 0.6543639959
0.3709631861 0.0775193798 0.6870037347
0.7108558516 1.0130872799 0.1895615604
0.7020682296 0.9653830462 0.2061952735
0.0244798042 0.3078806139 0.0847377836
0.0633964159 0.3260835452 0.057119543
0.5664877758 0.5853183944 0.3414618837
0.5501679063 0.5658600885 0.2968960864
0.333301949 0.8059504755 0.4965006434
0.2956407118 0.7717415184 0.4902237705
0.5906537363 0.2564102564 0.9729152936
0.6022659511 0.2943853372 0.9405893984
0.5225496658 0.6986159495 0.2174936447
0.5244327276 0.7482032451 0.2046260553
0.5715092741 0.2306750777 0.2002322443
0.5699400559 0.1829708439 0.1823431566
0.3166682359 0.572450805 0.4544455952
0.292816119 0.572450805 0.4999529235
0.7645231146 0.0254213351 0.3668832188
0.7234095973 0.0511565138 0.3505633493
0.301603741 0.4120767034 0.9722876063
0.2736716568 0.3885384302 0.936509431
0.4742177447 0.7378464049 0.5222358221
0.4873991777 0.7036374478 0.5580139974
0.981389072 0.7004990114 0.3301635125
0.9578507987 0.7422402159 0.3477387566
0.6672315852 0.1983491824 0.4509933151
0.700812855 0.1697894109 0.4249442928
0.6816683928 0.5969306092 0.2683363148
0.6775884254 0.6471455921 0.2598625365
0.5103097637 0.887235979 0.5928506418
0.5398110661 0.8627561749 0.5586416847
0.4811223049 0.865266924 0.688572953
0.4971283307 0.8191319085 0.6728807708
0.1553526033 0.7682892383 0.8900605718
0.1060791514 0.7789599222 0.8985343502
0.6116812604 0.1302451119 0.8009289772
0.6443209993 0.1318143301 0.8404732762
0.6327087845 0.0502149829 0.6276872862
0.6050905439 0.0897592819 0.6101120422
0.0659071651 0.5081128582 0.7287449393
0.0853654709 0.4980698616 0.7751937984
0.0508426702 0.2407180743 0.6236073188
0.0028245928 0.2582933183 0.6192135078
0.6433794683 0.7946521043 0.2491918526
0.6449486866 0.8131688793 0.2968960864
0.0681040706 0.1104729624 0.6722530835
0.044879641 0.088817751 0.6317672536
0.6028936384 0.5664877758 0.1509587923
0.5759030851 0.5394972225 0.1167498352
0.1723001601 0.7406709977 0.6214104133
0.137149672 0.7180742554 0.6512255594
0.2404042306 0.2416596052 0.5297680695
0.2595486928 0.1958384333 0.5175281675
0.1879923422 0.2014876189 0.5473433136
0.1440542322 0.2278504849 0.5511094373
0.1713586291 0.8963374447 0.2146690519
0.1603741016 0.8680915168 0.2557825691
0.1653955999 0.6399271883 0.5542478737
0.1726140037 0.6826099237 0.5815522707
0.968207639 0.9735429809 0.993628974
0.9236418416 0.9763675737 0.968207639
0.1399742648 0.5037190472 0.723723441
0.1842262185 0.5294542259 0.7278034083
0.4921068324 0.4434610677 0.4990113925
0.4691962464 0.4817499922 0.4742177447
0.3734739353 0.9757398864 0.1223990208
0.3593509713 0.9267802781 0.1183190534
0.1625710071 0.0310705207 0.6270595989
0.138091203 0.0731255688 0.6424379374
0.528512695 0.9044973794 0.9951981923
0.4936760506 0.9361955874 0.9751121991
0.6371025955 0.3533879421 0.9318017764
0.5937921727 0.3690801243 0.9537708314
0.4456579732 0.2990929919 0.3897938047
0.4240027618 0.333301949 0.3584094404
0.1365219847 0.8401594326 0.4246304491
0.1010576531 0.8109719738 0.4475410351
0.439694944 0.2052537426 0.7403571541
0.46605781 0.1619433198 0.7469478706
0.80375357 0.2981514609 0.2441703543
0.8012428208 0.2469949471 0.2413457615
0.5438910335 0.8363933089 0.3678247497
0.5887706744 0.8577346766 0.3797508081
0.1220851772 0.3066252393 0.5131343565
0.1427988576 0.2868530898 0.5558170919
0.1895615604 0.879389888 0.9616169224
0.1418573267 0.8643253931 0.9719737627
0.9713460754 0.2002322443 0.5410664407
0.9493770204 0.2369519505 0.5696262122
0.799359759 0.4042306123 0.257665631
0.8411009635 0.4258858237 0.2777516241
0.470451621 0.9625584534 0.7921413552
0.4390672567 0.9252110598 0.7767630167
0.0621410413 0.6675454289 0.0122399021
0.04393811 0.714935819 0.017575244
0.479239243 0.017575244 0.1603741016
0.5244327276 -0.0012553746 0.1453096068
0.7560493362 0.2758685623 0.7755076421
0.7714276747 0.3150990177 0.7463201833
0.9098327213 0.4014060195 0.710542008
0.9308602454 0.4161566707 0.6659762107
0.6967328877 0.7679753947 0.0944669366
0.6986159495 0.7469478706 0.1412296394
-0.0138091203 0.1384050466 0.2272227976
0.0357781753 0.150331105 0.2222012993
0.4955591125 0.3587232841 0.6145058532
0.4839468977 0.3091359885 0.6198411951
0.8247810941 0.5843768634 0.1628848508
0.8502024291 0.6289426608 0.1622571635
0.4378118821 0.1989768697 0.8247810941
0.4098797979 0.2140413646 0.865266924
0.9324294636 0.696419044 0.9983366287
0.8831560117 0.6976744186 0.9842136648
0.6540501522 0.2360104196 0.620782726
0.6280011298 0.2768100932 0.604149013
0.7434955905 0.6844929856 0.1613156326
0.7595016163 0.6866898911 0.2099613972
0.8693468914 0.603207482 0.9986504723
0.8963374447 0.6138781659 0.9562815805
0.2705332203 0.2937576499 1.0268964002
0.230361234 0.311332894 1.0002196906
0.3709631861 0.6932806076 0.336754229
0.4042306123 0.6932806076 0.2975237737
0.8539685529 0.8953959138 0.412390547
0.8734268587 0.9139126887 0.3687662806
0.7158773499 0.7001851677 0.5950475473
0.7406709977 0.7444371214 0.6022659511
0.6901421712 0.5828076452 0.882842168
0.6741361454 0.5517371246 0.8454947745
0.7133666008 0.4560148134 0.394815303
0.7121112262 0.4196089508 0.3587232841
0.3176097668 0.1446819195 0.4965006434
0.2821454351 0.1578633525 0.461663999
0.1067068387 0.6389856573 0.9766814173
0.0787747544 0.6057182312 0.9500047077
0.1751247528 0.3703354989 0.6596993378
0.2159244265 0.3417757273 0.6706838653
0.6757053636 0.585632238 0.0957223111
0.7224680664 0.5658600885 0.1032545586
0.7525970561 0.4500517842 0.4506794715
0.7745661112 0.4283965728 0.4917929887
0.368452437 0.971659919 0.8329410288
0.4001506449 0.9562815805 0.8699745787
0.4735900574 0.8147380975 0.3276527634
0.4597809371 0.8636977058 0.3210620469
0.1610017889 0.537300317 0.4337319148
0.1766939711 0.585632238 0.42557198
0.9434139911 -0.0125537457 0.59096758
0.9412170856 0.0291874588 0.5611524339
0.4582117189 0.6672315852 0.9735429809
0.4600947808 0.7177604118 0.9826444465
0.9038696921 0.9522016132 0.3150990177
0.8558516147 0.9440416784 0.2994068355
0.3358126981 0.1154944607 0.364058626
0.3452280074 0.1657094436 0.3599786586
0.8922574773 0.4356149766 0.7601293036
0.8753099206 0.3882245865 0.7686030819
0.4808084612 0.4811223049 0.2055675862
0.5043467345 0.4381257258 0.1911307786
0.4296519474 0.3493079748 0.8662084549
0.3872830556 0.3358126981 0.8407871199
0.3361265418 0.7595016163 0.2203182375
0.3474249129 0.8065781628 0.2360104196
0.0715563506 0.7243511283 0.5793553652
0.1114144933 0.7265480338 0.5470294699
0.4365565075 0.9484354894 0.0919561874
0.4770423375 0.9773091046 0.1035684022
0.2909330572 0.5015221417 0.9920597558
0.3358126981 0.5212942912 0.976995261
0.049273452 0.4544455952 0.4801807739
0.0938392493 0.4591532499 0.4553871261
0.3803784954 0.4688824028 0.6449486866
0.4202366381 0.4422056931 0.6267457553
0.4431472241 0.3822615573 0.2498195399
0.4067413615 0.4064275178 0.2764962496
0.5853183944 0.0273043969 0.368452437
0.5878291435 0.0495872956 0.3223174215
0.811599661 0.2341273578 0.1311866428
0.8451809309 0.2112167718 0.1622571635
0.0166337131 0.4582117189 0.9016727866
0.0455073282 0.496814487 0.883783699
0.7723692057 0.4127043907 0.1227128645
0.7375325613 0.4312211656 0.1553526033
0.1540972288 0.620782726 0.7284310956
0.1810877821 0.6647208361 0.728117252
0.4051721432 0.1895615604 0.4742177447
0.3631170951 0.218121332 0.4817499922
0.2046260553 0.5872014562 0.0944669366
0.2485641653 0.5627216521 0.1035684022
0.9613030788 0.6424379374 0.030756677
0.9983366287 0.6779022691 0.0310705207
0.1625710071 0.1434265449 0.8260364686
0.1340112356 0.1788908766 0.8492608982
0.4842607413 0.2560964128 0.1041960895
0.5250604149 0.2868530898 0.1045099332
0.5787276779 1.0080657816 0.9854690393
0.576844616 0.9587923297 0.971659919
0.3982675831 0.3373819163 0.1738693783
0.4214920127 0.372846248 0.2027429934
0.7083451025 0.9823306029 0.0699871324
0.6844929856 1.0149703418 0.1013714967
0.3179236105 0.3587232841 0.656874745
0.3489941311 0.3653140006 0.6970467313
0.6242350061 0.5451464081 0.2661394093
0.6471455921 0.5533063428 0.3110190503
0.5956752346 0.8294887487 0.7510278379
0.6223519443 0.8658946113 0.7748799548
0.6615823996 0.386027681 0.4754731193
0.6534224649 0.4111351725 0.5190973857
0.1453096068 0.4757869629 0.4908514578
0.1757524401 0.4465995041 0.4619778426
0.6141920095 0.6160750714 0.066848696
0.6145058532 0.5661739321 0.0552364812
0.2287920158 0.0941530929 0.2987791482
0.2284781722 0.0740670998 0.2517026018
0.7165050372 0.954084675 0.5247465713
0.7522832125 0.9870382575 0.5410664407
0.0856793146 0.2642563475 0.5266296331
0.04048583 0.2545271946 0.5485986881
0.7180742554 0.8903744155 0.1387188902
0.7551078053 0.8627561749 0.1164359916
0.1578633525 0.6148196968 0.9377648056
0.1657094436 0.6618962433 0.9192480306
0.0015692182 0.7755076421 0.0138091203
0.048331921 0.7849229514 0.0326397389
0.7560493362 0.2677086276 0.9443555221
0.7733107366 0.2956407118 0.9054389103
0.6035213257 0.4921068324 0.0586887613
0.5624078084 0.4902237705 0.0891315946
0.0803439726 0.8928851646 0.12490977
0.062454885 0.9179926561 0.1657094436
0.7475755579 0.7745661112 0.3954429903
0.7701723002 0.741298685 0.3637447823
0.7400433104 0.0954084675 0.4535040643
0.7751937984 0.1280482064 0.4717069956
0.1829708439 0.2724162822 0.8228980322
0.1324420174 0.2755547186 0.8137965666
0.998964316 0.4531902206 0.3433449455
0.9634999843 0.4864576468 0.3273389198
0.9283494963 0.0489596083 0.6402410319
0.8997897248 0.0718701943 0.6763330509
0.0621410413 0.5313372878 0.527571164
0.0426827355 0.5627216521 0.5627216521
0.6797853309 0.3995229577 0.2975237737
0.6502840285 0.4302796347 0.3257697015
0.2008599316 0.6050905439 0.017575244
0.1788908766 0.6462040611 -0.0040799674
0.2975237737 0.7911998242 0.7532247434
0.2815177479 0.8398455889 0.7513416816
0.1842262185 0.0831685654 0.1861092804
0.2065091172 0.1289897373 0.1792047202
0.2510749145 0.5746477105 0.7595016163
0.2228289866 0.6148196968 0.7447509651
0.0558641685 0.088817751 0.8238395631
0.0988607476 0.115180617 0.8338825597
0.0994884349 0.3797508081 0.519725073
0.0659071651 0.3577817531 0.4883407087
0.324514327 0.0065907165 0.1132975552
0.3370680727 0.0470765465 0.1418573267
0.1462511377 0.0608856668 0.9183064997
0.1142390861 0.0542949503 0.8790760443
0.59096758 0.1726140037 0.3354988545
0.639299501 0.1795185639 0.3207482032
0.2027429934 0.7356494994 0.1691617236
0.1861092804 0.692025233 0.1481341995
0.8304302796 0.7434955905 0.1823431566
0.8680915168 0.7777045476 0.1754385965
0.5344757242 0.3154128613 0.3458556947
0.5291403823 0.3562125349 0.3154128613
0.6314534099 0.1368358284 0.235696576
0.6245488498 0.1716724728 0.1989768697
0.1132975552 0.3138436431 0.0091014656
0.1531556978 0.3395788218 0.0285597715
0.8633838622 0.2962683991 0.5533063428
0.8445532436 0.3135297995 0.5978721401
0.563663183 0.9456108967 0.8323133415
0.55048175 0.8982205065 0.8172488466
0.1230267081 0.7839814205 0.0301289897
0.1418573267 0.8059504755 -0.0122399021
0.9437278348 0.7701723002 0.9183064997
0.9258387471 0.7271757211 0.9396478674
0.7635815837 0.6622100869 0.8414148071
0.7356494994 0.7004990114 0.860873113
0.6465179048 0.8593038948 0.1255374572
0.6735084581 0.8203872831 0.1453096068
0.1801462511 0.6292565044 0.1402881085
0.1867369676 0.590026049 0.1726140037
0.6424379374 0.9183064997 0.310391363
0.6870037347 0.914540376 0.3358126981
0.0954084675 0.3141574867 0.9296048709
0.0900731256 0.270847064 0.9565954242
0.9512600822 0.8665222986 0.2739855004
0.9961397232 0.8746822333 0.2504472272
0.8244672504 0.8040674136 0.8768791388
0.8640115494 0.8363933089 0.8800175752
0.2893638389 0.1914446223 0.3913630229
0.3176097668 0.2294197031 0.4111351725
0.1060791514 0.5633493394 0.7516555252
0.0935254056 0.6123089477 0.7425540596
0.524118884 0.8021843518 0.0329535825
0.541694128 0.8445532436 0.0561780121
0.5438910335 0.1857954367 0.6706838653
0.5652324012 0.150331105 0.6405548756
0.8630700185 0.4757869629 0.0373473935
0.8583623639 0.5260019458 0.0285597715
0.776449173 0.8122273483 0.5853183944
0.7667200201 0.8486332109 0.55048175
0.3100775194 0.4949314252 0.9167372815
0.2940714936 0.4676270282 0.8762514515
0.6339641591 -0.0053353419 0.4955591125
0.6000690456 0.0081599347 0.5313372878
0.6264319116 0.2447980416 0.2777516241
0.6603270251 0.2667670966 0.2463672598
0.8586762075 0.879389888 0.9299187145
0.8941405392 0.9023004739 0.9007312557
0.9434139911 0.0423688918 0.878448357
0.9114019396 0.053667263 0.8401594326
0.4390672567 0.9967674105 0.6854345165
0.3885384302 0.9889213194 0.6879452657
0.8112858174 0.9066942849 0.5630354957
0.8254087813 0.8662084549 0.5347895678
0.0144368076 0.6678592725 0.6358472209
0.0229105859 0.6204688824 0.6176442896
0.2717885949 0.8862944481 0.38163387
0.3132159558 0.905752754 0.4048582996
0.2473087908 0.3364403854 0.3558986913
0.2680224712 0.2978376173 0.328908138
0.8677776732 0.3998368013 0.3565263786
0.8527131783 0.4475410351 0.346483382
0.4491102533 0.407996736 0.368452437
0.4767284939 0.3938737721 0.4092521106
0.9795060101 0.8059504755 0.816935003
0.9851551957 0.8222703449 0.865266924
0.7739384239 0.0037661237 0.8285472178
0.7397294668 0.0364058626 0.8483193673
0.7438094341 0.9267802781 0.457270188
0.7045789788 0.9594200169 0.4538179079
0.7657784892 0.2937576499 0.1085899005
0.7224680664 0.2695916894 0.1220851772
0.5005806107 0.3301635125 0.7331387503
0.5281988513 0.3229451087 0.6907698585
0.3945014594 0.4921068324 0.2005460879
0.4020337068 0.4503656278 0.2297335467
0.0966638421 0.4321626965 0.257665631
0.0696732888 0.4277688855 0.2143552082
0.1744970656 1.0011612215 0.8762514515
0.2146690519 0.9992781596 0.8445532436
0.0225967423 0.3078806139 0.2306750777
0.0608856668 0.3364403854 0.2495056963
0.3364403854 0.7447509651 0.115180617
0.3675109061 0.7365910303 0.0753224743
0.4695100901 0.0637102595 0.9318017764
0.4607224681 0.0919561874 0.9735429809
0.608542824 0.7595016163 0.8181903776
0.8210149703 0.1117283369 0.026362866
0.2115306154 0.4434610677 0.9104604086
0.2325581395 0.8407871199 0.9026143175
0.2896776826 0.9923735995 0.9926874431
0.1895615604 0.1286758937 0.5878291435
0.3097636757 0.9211310925 0.6283149735
0.3066252393 0.8505162728 0.5991275147
0.3433449455 0.8643253931 0.6681731162
0.3753569971 0.8869221354 0.604149013
0.2234566739 0.7190157863 0.8348240906
0.2109029282 0.6518532467 0.8746822333
0.1515864796 0.687631422 0.8332548724
0.1801462511 0.7196434736 0.8966512883
0.1358942975 0.7777045476 0.5407525971
0.1616294762 0.8517716474 0.5649185576
0.2087060227 0.7880613878 0.5617801211
0.1522141669 0.7943382607 0.6160750714
0.4732762138 0.3471110693 0.5454602517
0.5445187208 0.3292219816 0.5303957568
0.5310234441 0.3810061827 0.5859460817
0.5184696984 0.399209114 0.5093682327
0.6901421712 0.1622571635 0.3744154662
0.7601293036 0.1779493456 0.3408341964
0.7026959169 0.2344412014 0.3364403854
0.6957913567 0.1638263817 0.2956407118
0.9434139911 0.5347895678 0.5806107397
0.9634999843 0.5338480369 0.6553055268
1.0134011236 0.568056994 0.6044628566
1.0008473778 0.4867714904 0.604149013
0.7780183912 0.0348366444 0.7315695321
0.8112858174 -0.0025107491 0.7886890751
0.8247810941 0.0734394125 0.7814706713
0.8552239274 0.0244798042 0.7309418448
0.7726830493 0.0831685654 0.071242507
0.8310579669 0.0376612372 0.0461350155
0.7626400527 0.0062768729 0.0558641685
0.8043812573 0.0310705207 0.1186328971
0.5432633462 0.3345573235 0.403602925
0.5605247466 0.2805762169 0.4560148134
0.5451464081 0.257665631 0.3813200264
0.4877130214 0.2837146534 0.4296519474
0.607601293 0.5256881022 0.7770768603
0.5941060164 0.5981859837 0.7541662744
0.5451464081 0.5661739321 0.80375357
0.5473433136 0.5385556916 0.7296864702
0.1390327339 0.5705677432 0.9085773468
0.0985469039 0.5473433136 0.8454947745
0.0637102595 0.5919091109 0.8982205065
0.0841100963 0.5181558548 0.9154819069
0.3339296363 0.5931644855 0.1531556978
0.3075667702 0.5322788187 0.195210746
0.2912469008 0.5385556916 0.1183190534
0.2557825691 0.5850045507 0.16884788
0.701754386 0.5545617174 0.4224335436
0.7092866334 0.5774723033 0.3474249129
0.6797853309 0.5081128582 0.3659416879
0.7535385871 0.5172143238 0.3788092772
0.4525625333 0.7937105734 0.1255374572
0.2739855004 0.452876377 0.1785770329
0.2087060227 0.7290587829 0.515331262
0.3844584628 0.5131343565 0.8467501491
0.0062768729 0.6145058532 0.8574208329
0.5470294699 0.4804946176 0.6345918463
0.7990459153 0.0376612372 0.292816119
0.9738568245 0.2463672598 0.301603741
0.2294197031 0.8866082917 0.5837491762
0.5850045507 0.3637447823 0.4657439664
0.781784515 0.9594200169 0.9223864671
0.0031384364 0.5815522707 0.4594670935
0.1625710071 0.5969306092 0.8285472178
0.479239243 0.2683363148 0.5090543891
0.3828892446 0.5984998274 0.528512695
0.497756018 0.9763675737 0.5545617174
0.71932963 0.4952452688 0.2956407118
0.8489470546 0.9412170856 0.7315695321
0.0194583059 0.5963029219 0.2021153062
0.6371025955 0.2573517873 0.3725324044
0.2978376173 0.1923861532 0.6104258858
0.1390327339 0.9763675737 0.4648024354
0.1559802906 0.852085491 0.1321281737
0.7504001506 0.6050905439 0.4852022722
0.6154473841 0.9223864671 0.7582462417
0.5809245834 0.7538524307 0.5872014562
0.7783322349 0.0480180774 0.5357310988
0.8185042212 0.7990459153 0.061513354
0.4936760506 0.971659919 0.3172959232
0.620782726 0.8630700185 0.0524118884
0.2407180743 0.1362081411 0.710542008
0.4192951072 0.8888051973 0.1826570003
0.2881084644 0.4886545523 0.2661394093
0.1346389229 0.9346263691 0.559269372
0.1657094436 0.4597809371 0.8298025923
0.8185042212 0.9474939585 0.12490977
0.2830869661 0.830116436 0.0787747544
0.3593509713 0.5683708376 0.6462040611
0.6860622038 0.1431127013 0.0150644949
0.2174936447 0.8775068261 0.0511565138
0.5077990145 0.5881429872 0.5438910335
0.0295013025 0.0379750808 0.6232934752
0.0455073282 0.0382889245 0.252330289
0.2592348492 0.590026049 0.9139126887
0.225967423 0.7839814205 0.9459247403
0.8097165992 0.3216897342 0.0442519537
0.319178985 0.4629193736 0.6220381006
0.2695916894 0.696419044 0.4095659542
0.3521325676 0.706148197 0.2090198663
0.3951291467 0.1324420174 0.1035684022
0.0809716599 0.0637102595 0.1603741016
0.608542824 0.3537017858 0.6182719769
0.8847252299 0.6722530835 0.1308727992
0.4331042275 0.8288610614 0.5975582965
0.1989768697 0.3646863133 0.0081599347
0.9688353262 0.048331921 0.0458211719
0.1258513009 0.6662900543 0.4384395694
0.9019866303 0.404544456 0.5577001538
0.6926529203 0.0737532561 0.9336848382
0.9070081286 0.879389888 0.665662367
0.0812855036 0.7362771867 0.3311050435
0.7827260459 0.3251420142 0.4811223049
0.1264789882 0.883783699 0.0586887613
0.4469133478 0.5495402191 0.5071713272
0.2498195399 0.7820983586 0.1879923422
0.546087939 0.2513887581 0.0125537457
0.5668016194 0.5313372878 0.5062297963
0.5090543891 0.4877130214 0.9531431441
0.8950820701 0.061513354 0.4544455952
0.706148197 0.4073690487 0.0354643317
0.0329535825 0.5624078084 0.6939082949
0.3533879421 0.4277688855 0.0097291529
0.1967799642 0.4591532499 0.9860967266
0.7168188808 0.0458211719 0.1446819195
0.8109719738 0.9227003107 0.4531902206
0.7381602486 0.8662084549 0.9352540564
0.9186203433 0.2981514609 0.4268273546
0.5922229545 0.502149829 0.3885384302
0.794965948 0.9252110598 0.63490569
0.3574679095 0.1948969024 0.723723441
0.1726140037 0.9973950978 0.3267112325
0.332360418 0.994570505 0.785236795
0.3351850108 0.3480526002 0.8147380975
0.4943037379 0.6697423344 0.1647679126
0.3637447823 0.6719392399 0.9650692025
0.7529108998 0.1183190534 0.7469478706
0.6320810972 0.9509462386 0.8856667608
0.2394626997 0.9324294636 0.656874745
0.5693123686 0.3493079748 0.0825408781
0.6669177416 0.3797508081 0.4224335436
0.514389731 0.6154473841 0.0288736152
0.4732762138 0.7758214857 0.0062768729
0.2874807771 0.7055205097 0.8988481938
0.9882936321 0.6631516179 0.1305589555
0.9223864671 0.0640241032 0.3537017858
0.7893167624 0.8065781628 0.2485641653
0.8853529172 0.7519693689 0.5868876126
0.9456108967 0.3078806139 0.5068574836
0.1936415278 0.3543294731 0.7642092709
0.8313718106 0.6505978721 0.0574333867
0.4657439664 0.5225496658 0.243542667
0.9176788124 0.7529108998 0.38163387
0.3577817531 0.1139252424 0.5281988513
0.3436587892 0.2366381069 0.0982330603
0.8263503123 0.617330446 0.523177353
0.7820983586 0.4076828924 0.0674763833
0.6336503154 0.825722625 0.6455763739
0.4054859869 0.799359759 0.4130182343
0.1170636789 0.7372187176 0.221573612
0.7252926592 0.448482566 0.7927690425
0.3405203528 0.9208172488 0.3116467376
0.1974076515 0.8398455889 0.6688008034
0.0687317578 0.404544456 0.7199573173
0.1318143301 0.0568056994 0.2818315915
0.6910837021 0.4428333804 0.59096758
0.6527947776 0.6377302828 0.9788783228
0.3568402222 0.7306280011 0.8502024291
0.0640241032 0.4020337068 0.8445532436
0.1189467407 0.6311395663 0.621724257
0.5247465713 0.2228289866 0.2457395725
0.9462385839 0.1393465775 0.7582462417
0.2247120485 0.5423218153 0.2946991809
0.1669648181 0.3797508081 0.1694755673
0.4845745849 0.7902582933 0.5128205128
0.6948498258 0.1977214952 0.0819131908
0.5834353325 0.9729152936 0.3863415247
0.3932460848 0.7180742554 0.777390704
0.9506323949 0.3449141638 0.6182719769
0.6038351693 0.4560148134 0.2366381069
0.5341618806 0.9390201801 0.2422872925
0.3317327308 0.2702193767 0.2426011361
0.7595016163 0.5165866365 0.9051250667
0.2742993441 0.630511879 0.5846907071
0.4638609045 0.4986975489 0.4230612309
0.0659071651 0.6405548756 0.7165050372
0.262059442 0.5846907071 0.0018830619
0.6339641591 0.6917113894 0.0477042338
0.2887361516 0.9474939585 0.8401594326
0.8787622007 0.137149672 0.0599441358
0.5398110661 0.3602925023 0.794024417
0.0696732888 0.3499356621 0.3132159558
0.8461224618 0.1506449487 0.8015566645
0.7504001506 0.5288265386 0.0687317578
0.3913630229 0.5203527603 0.9826444465
0.279634686 0.3223174215 0.2168659574
0.488026865 0.270847064 0.8216426576
0.0128675894 0.6750776763 0.7999874463
0.0084737784 0.8561654584 0.3706493425
0.2695916894 0.8646392367 0.2378934815
0.2237705175 0.8244672504 0.3210620469
0.5743338669 0.8822144807 0.6672315852
0.5269434768 0.3872830556 0.0197721495
0.2463672598 0.4406364749 0.6688008034
0.1280482064 0.9911182249 0.1506449487
0.4782977121 0.0819131908 0.5570724665
0.9534569877 0.4826915231 0.7551078053
0.2865392461 0.2994068355 0.0746947871
0.7180742554 0.3609201896 0.8172488466
0.4428333804 0.2033706807 0.6016382638
0.416784358 0.0991745912 0.6951636695
0.266453253 0.8649530804 0.7058343533
0.940903242 0.7858644823 0.6446348429
0.3734739353 0.2350688887 0.9023004739
0.2416596052 0.3270250761 0.1406019521
0.5523648119 0.9678937953 0.6728807708
0.1591187271 0.2501333835 0.0787747544
0.7224680664 0.7039512915 0.0505288265
0.9208172488 0.3897938047 0.2749270314
0.7886890751 0.55048175 0.6314534099
0.1202021153 0.7777045476 0.7256065028
0.5523648119 0.4001506449 0.2090198663
0.3038006465 0.5577001538 0.4042306123
0.5307096005 0.1242820827 0.2526441327
0.0040799674 0.257665631 0.8266641559
0.0794024417 0.4808084612 0.607601293
0.5677431504 0.4456579732 0.4425195368
0.870602266 0.8756237642 0.1723001601
0.8530270219 0.0728117252 0.9647553589
0.945297053 0.4641747481 0.0721840379
0.3471110693 0.3574679095 0.29720993
0.071242507 0.5699400559 0.1478203559
0.9678937953 0.4742177447 0.9631861407
0.3518187239 0.5906537363 0.0674763833
0.5646047139 0.6939082949 0.976995261
0.9597338606 0.9565954242 0.3031729592
0.6408687192 0.8407871199 0.3875968992
0.7422402159 0.9311740891 0.3351850108
0.6738223017 0.2959545554 0.4359288203
0.5649185576 0.7522832125 0.29720993
0.151272636 0.1930138405 0.4644885918
0.6383579701 0.3150990177 0.7011266987
0.8724853278 0.1396604212 0.2476226344
0.5969306092 0.7074035715 0.1810877821
0.8545962402 0.0960361548 0.5881429872
0.9631861407 0.9371371183 0.6273734426
0.4506794715 0.7296864702 0.0740670998
0.8997897248 0.1311866428 0.1500172614
0.0081599347 0.1719863164 0.3132159558
0.2190628629 0.887235979 0.3775539026
0.2686501585 0.1434265449 0.4014060195
0.2953268682 0.7212126918 0.4911653014
0.46605781 0.0207136804 0.2159244265
0.6280011298 0.3034868029 0.5583278411
0.5642908703 0.5517371246 0.9964535668
0.0229105859 0.1456234504 0.9500047077
0.5536201864 0.5699400559 0.905752754
0.9258387471 0.0834824091 0.531964975
0.2978376173 0.6054043875 0.3172959232
0.4525625333 0.7168188808 0.8718576405
0.4374980385 0.4437749113 0.7347079685
0.8938266955 0.208392179 0.7682892383
0.59441986 0.8643253931 0.5420079716
0.1233405517 0.5103097637 0.2705332203
0.4145874525 0.2670809403 0.218121332
0.8997897248 0.0247936478 0.093211562
0.3555848476 0.1870508113 0.1610017889
0.9339986819 0.0025107491 0.2353827323
0.0715563506 0.692025233 0.8589900512
0.5881429872 0.7472617142 0.4243166055
0.372846248 0.5125066692 0.7623262091
0.2341273578 0.6989297932 0.2821454351
0.4820638358 0.7999874463 0.7679753947
0.3869692119 0.9051250667 0.7638954273
0.8790760443 0.2159244265 0.2121583027
0.1396604212 0.8558516147 0.8282333741
0.8523993347 0.2909330572 0.7849229514
0.0097291529 0.7265480338 0.2018014625
0.7020682296 0.780842984 0.4271411983
0.8831560117 0.732511063 0.7161911935
0.6236073188 0.8172488466 0.4710793083
0.799359759 0.5828076452 0.3348711672
0.714935819 0.9274079654 0.8762514515
0.3587232841 0.4287104165 0.4105074852
0.3703354989 0.1324420174 0.8423563381
0.8411009635 0.9710322317 0.8618146439
0.7384740922 0.497756018 0.1566079779
0.1236543954 0.5931644855 0.0696732888
0.8567931457 0.4980698616 0.4610363117
0.4688824028 0.5598970593 0.8379625271
0.7670338637 0.5303957568 0.7083451025
0.1073345259 0.146878825 0.1763801274
0.496814487 0.7152496626 0.7312556884
0.4965006434 0.9349402128 0.4086244233
0.4993252362 0.1597464143 0.5586416847
0.0119260584 0.0649656341 0.1148667734
0.6797853309 0.0185167749 0.6430656247
0.1045099332 0.976995261 0.3810061827
0.3875968992 0.345541851 0.9930012868
0.0643379468 0.7660923328 0.6220381006
0.1879923422 0.5674293067 0.5915952672
0.7723692057 0.1958384333 0.4886545523
0.0370335499 0.9148542196 0.7337664376
0.2560964128 0.9515739259 0.3031729592
0.8756237642 0.3452280074 0.9873521012
0.2074506481 0.7519693689 0.3725324044
0.5721369614 0.7538524307 0.741298685
0.5203527603 0.8718576405 0.9029281612
0.9217587798 0.8310579669 0.3574679095
0.5765307724 0.2570379437 0.80720585
0.6628377742 0.2319304522 0.1559802906
0.0407996736 0.3436587892 0.6273734426
0.940903242 0.4014060195 0.0147506512
0.1500172614 0.3207482032 0.2981514609
0.8847252299 0.5206666039 0.1798324075
0.7133666008 0.6502840285 0.3784954336
0.990176694 0.5024636726 0.5049744217
0.0376612372 0.5639770266 0.0574333867
0.6706838653 0.621724257 0.7799014531
0.0015692182 0.3389511345 0.8467501491
0.5181558548 0.9958258795 0.4726485265
0.1384050466 0.2432288234 0.3414618837
0.2174936447 0.186423124 0.8957097574
0.7946521043 0.1434265449 0.9079496595
0.9010450993 0.6527947776 0.4902237705
0.0963499984 0.0941530929 0.9738568245
0.2557825691 0.0407996736 0.5683708376
0.9669522644 0.7362771867 0.1026268713
0.5545617174 0.1032545586 0.8743683897
0.0188306186 0.0147506512 0.7551078053
6.2768728619e-04 0.3238866397 0.9851551957
0.110786806 0.5485986881 0.6490286539
0.9383924929 0.3439726328 0.0979192166
0.5570724665 0.1255374572 0.9625584534
0.5369864733 0.8910021028 0.7601293036
0.4635470609 0.3590371277 0.4522486897
0.8589900512 0.173241691 0.6364749082
0.5297680695 0.7789599222 0.1597464143
0.008787622 0.8128550356 0.2174936447
0.421178169 0.3229451087 0.0718701943
0.7494586197 0.0743809434 0.6069736057
0.7014405423 0.8853529172 0.0203998368
0.8222703449 0.7933967297 0.7099143207
0.2918745881 0.9622446097 0.4221197
0.1660232872 0.7472617142 0.4459718168
0.4312211656 0.0178890877 0.4691962464
0.5668016194 0.8536547092 0.1723001601
0.6079151367 0.2065091172 0.4547594388
0.2727301259 0.7218403791 0.0464488592
0.0938392493 0.1220851772 0.3329881053
0.3662555315 0.1368358284 0.6101120422
0.0141229639 0.5212942912 0.2473087908
0.2334996705 0.4930483633 0.5674293067
0.8994758811 0.2422872925 0.9663245771
0.0310705207 0.4808084612 0.0891315946
0.323572796 0.6791576437 0.3467972256
0.8467501491 0.4955591125 0.6581301196
0.0153783385 0.3543294731 0.4745315884
0.4952452688 0.4930483633 0.7792737658
0.6675454289 0.4965006434 0.1992907134
0.0907008129 0.2360104196 0.2542133509
0.0021969055 0.0944669366 0.883783699
0.7187019427 0.2931299627 0.9795060101
0.6141920095 0.7278034083 0.6606408687
0.9995920033 0.7921413552 0.4283965728
0.5376141606 0.4459718168 0.1032545586
0.8834698553 0.6016382638 0.3383234473
0.8834698553 0.9173649688 0.0740670998
0.8310579669 0.8473778364 0.6226657879
0.0065907165 0.8178765339 0.1245959263
0.8875498227 0.1635125381 0.3301635125
0.4227473873 0.4550732825 0.12836205
0.6804130182 0.4032890814 0.6694284907
0.1770078147 0.3932460848 0.5705677432
0.3565263786 0.403602925 0.5699400559
0.097605373 0.036092019 0.0768916926
0.2165521137 0.1245959263 0.8207011267
0.1653955999 0.882842168 0.4525625333
0.9032420048 0.8103442865 0.0988607476
0.2711609076 0.3832030882 0.7610708345
0.0386027681 0.4283965728 0.3806923391
0.3919907102 0.6750776763 0.0470765465
0.8034397263 0.7252926592 0.0163198694
0.8310579669 0.4883407087 0.372846248
0.9920597558 0.0815993472 0.310391363
0.017575244 0.1660232872 0.4039167687
0.6785299564 0.3436587892 0.2950130245
0.1926999969 0.3863415247 0.2554687255
0.3875968992 0.9757398864 0.5963029219
0.5806107397 0.9854690393 0.5743338669
0.0232244296 0.4236889182 0.5209804475
0.5234911967 0.7770768603 0.3712770298
0.9264664344 0.6107397295 0.6662900543
0.0608856668 0.8593038948 0.7921413552
0.1851677494 0.1082760569 0.3383234473
0.0633964159 0.5448325644 0.4145874525
0.2256535794 0.2243982048 0.7466340269
0.1173775225 0.9503185513 0.8404732762
0.5278850077 0.0520980448 0.7902582933
0.0947807802 0.7155635063 0.6822960801
0.5906537363 0.7660923328 0.1057653077
0.9641276716 0.6389856573 0.2994068355
0.5959890782 0.6543639959 0.1161221479
0.426513511 0.9245833726 0.333301949
0.2749270314 0.390421492 0.0611995104
0.8367071525 0.2918745881 0.6465179048
0.7023820733 0.0091014656 0.4431472241
0.479239243 0.6258042243 0.2730439695
0.0084737784 0.8781345134 0.9534569877
0.5435771898 0.0681040706 0.0963499984
0.4550732825 0.9773091046 0.9882936321
0.1729278473 0.9518877695 0.2146690519
0.9129711578 0.0703009761 0.7943382607
0.2096475536 0.5272573204 0.2124721464
0.7748799548 0.1584910398 0.9860967266
0.2975237737 0.0178890877 0.2529579763
0.9060665976 0.2623732856 0.7011266987
0.4054859869 0.7736245802 0.7033236042
0.6399271883 0.46605781 0.5260019458
0.5893983617 0.4302796347 0.9713460754
0.7783322349 0.1412296394 0.6703700217
0.6857483602 0.7431817469 0.6967328877
0.4927345197 0.1475065123 0.0097291529
0.5005806107 0.2294197031 0.6600131814
0.5872014562 0.9864105703 0.8087750683
0.9920597558 0.8407871199 0.6101120422
0.8404732762 0.7086589461 0.2372657942
0.6709977089 0.234755045 0.7133666008
0.8727991715 0.5074851709 0.7425540596
0.2520164454 0.2074506481 0.1242820827
0.0772055362 0.1073345259 0.7230957537
0.993628974 0.9374509619 0.0273043969
0.3389511345 0.2614317547 0.4525625333
0.4905376142 0.1023130276 0.4717069956
0.3483664438 0.0065907165 0.9361955874
0.2328719832 0.2909330572 0.5081128582
0.6713115526 0.0828547218 0.270847064
0.4604086244 0.6647208361 0.7981043844
0.4519348461 0.5448325644 0.9252110598
0.3558986913 0.8319994979 0.9562815805
0.8900605718 0.9396478674 0.5310234441
0.8003012899 0.0273043969 0.2105890845
0.8426701817 0.0825408781 0.6709977089
0.9380786492 0.0869346891 0.9713460754
0.8621284876 0.6807268619 0.3229451087
0.9553400496 0.3276527634 0.7400433104
0.8260364686 0.9522016132 0.257665631
0.0655933214 0.9634999843 0.5059159527
0.4732762138 0.7767630167 0.6474594357
0.1657094436 0.0640241032 0.4823776794
0.052725732 0.0590026049 0.3709631861
0.8426701817 0.2184351756 0.9135988451
0.8919436337 0.244484198 0.3110190503
0.4911653014 0.599755202 0.700812855
0.8181903776 0.071242507 0.8715437969
0.1914446223 0.0401719863 0.2243982048
0.9405893984 0.5470294699 0.9289771836
0.3439726328 0.6003828892 0.7679753947
0.4023475505 0.3866553683 0.3530740985
0.3477387566 0.2749270314 0.3336157926
0.3072529266 0.1418573267 0.2344412014
0.2382073251 0.6006967329 0.6575024323
0.0109845275 0.413332078 0.2582933183
0.3373819163 0.0652794778 0.2068229608
0.3160405486 0.7089727898 0.5915952672
0.1845400621 0.0941530929 0.9801336974
0.1531556978 0.9613030788 0.0260490224
0.4475410351 0.630511879 0.9154819069
0.3474249129 0.9926874431 0.3628032514
0.2074506481 0.9713460754 0.4048582996
0.7274895647 0.145937294 0.2036845244
0.5464017826 0.8084612246 0.8310579669
0.438753413 0.4535040643 0.8448670872
0.9462385839 0.1685340363 0.0021969055
0.7642092709 0.1117283369 0.2702193767
0.3869692119 0.5250604149 0.1616294762
0.9914320685 0.6047767002 0.9572231114
0.9801336974 0.1280482064 0.6794714873
0.7943382607 0.6301980353 0.9252110598
0.7089727898 0.7814706713 0.2134136773
0.4707654646 0.0122399021 0.8310579669
0.6179581333 0.0863070019 0.1481341995
0.8367071525 0.4600947808 0.5668016194
0.6427517811 0.097605373 0.4902237705
0.230361234 0.5266296331 0.7824122022
0.532906506 0.4936760506 0.8643253931
0.5501679063 0.4315350093 0.745692496
0.5727646487 0.9820167593 0.1729278473
0.2309889213 0.0200859932 0.7886890751
0.8527131783 0.8979066629 0.8065781628
0.9302325581 0.2222012993 0.8624423312
0.203998368 0.4726485265 0.3364403854
0.6866898911 0.896023601 0.218121332
0.9346263691 0.4597809371 0.2168659574
0.7902582933 0.5658600885 0.7783322349
0.9443555221 0.2586071619 0.6192135078
0.0957223111 0.816935003 0.2121583027
0.2950130245 0.7871198569 0.998022785
0.0878762201 0.2130998337 0.3998368013
0.1007438094 0.9710322317 0.9562815805
0.0502149829 0.6258042243 0.3194928287
0.8913159464 0.7303141575 0.4597809371
0.1597464143 0.7475755579 0.2981514609
0.6167027587 0.4425195368 0.8844113862
0.6634654615 0.0797162853 0.3985814267
0.4927345197 0.0229105859 0.7045789788
0.496814487 0.1726140037 0.901358943
0.0078460911 0.0982330603 0.7946521043
0.6487148103 0.2592348492 0.8511439601
0.0963499984 0.4431472241 0.0392304554
0.7406709977 0.1365219847 0.1202021153
0.6239211625 0.1795185639 0.9722876063
0.7742522675 0.3427172583 0.2645701911
0.7566770235 0.4986975489 0.5740200232
0.7864921696 0.8451809309 0.7874337005
0.0062768729 0.3926183975 0.1402881085
0.6675454289 0.1035684022 0.7347079685
0.598813671 0.6675454289 0.3260835452
0.4277688855 0.4302796347 0.9688353262
0.3402065091 0.5802968961 0.2517026018
0.0203998368 0.4669993409 0.6970467313
0.2981514609 0.9318017764 0.0386027681
0.825722625 0.1123560242 0.1785770329
0.6267457553 0.5843768634 0.3562125349
0.4776700248 0.5925367982 0.1095314314
0.2573517873 0.1142390861 0.626118068
0.9908043813 0.2642563475 0.0423688918
0.2504472272 0.492420676 0.0461350155
0.5743338669 0.1490757305 0.5906537363
0.4098797979 0.0577472303 0.2614317547
0.519725073 0.0276182406 0.9123434705
0.80375357 0.4145874525 0.7943382607
0.0988607476 0.6327087845 0.5125066692
0.0558641685 0.9038696921 0.218121332
0.6179581333 0.9383924929 0.2586071619
0.9258387471 0.9531431441 0.8878636663
0.0891315946 0.3985814267 0.5802968961
0.4597809371 0.5517371246 0.3238866397
0.4422056931 0.6775884254 0.6816683928
0.4158428271 0.6584439632 0.4842607413
0.9757398864 0.3885384302 0.9242695289
0.2099613972 0.6276872862 0.3257697015
0.2890499953 0.9443555221 0.9267802781
0.34114804 0.0260490224 0.0417412045
0.262059442 0.8797037316 0.9656968898
0.8677776732 0.2438565107 0.5106236073
0.5664877758 0.5394972225 0.2504472272
0.2504472272 0.7422402159 0.6433794683
0.9139126887 0.4221197 0.8743683897
0.700812855 0.5602109029 0.5467156263
0.6135643223 0.0342089571 0.2162382701
0.9860967266 0.1449957631 0.5316511314
0.8577346766 0.2457395725 0.0458211719
0.3351850108 0.1895615604 0.9829582902
0.1148667734 0.12490977 0.5024636726
0.0075322474 0.1829708439 0.0599441358
0.3326742617 0.976995261 0.7014405423
0.0574333867 0.683237611 0.2579794746
0.4331042275 0.2542133509 0.750086307
0.1330697047 0.3050560211 0.7048928224
0.7569908671 0.3565263786 0.687631422
0.7864921696 0.0040799674 0.656874745
0.7218403791 0.5925367982 0.9358817437
0.949690864 0.630511879 0.55048175
0.9534569877 0.4980698616 0.8373348398
0.0954084675 0.8291749051 0.3373819163
0.4557009698 0.4503656278 0.0467627028
0.9747983555 0.9377648056 0.5005806107
0.1663371308 0.0746947871 0.7648369582
0.0414273609 0.9079496595 0.6254903807
0.2611179111 0.9245833726 0.1770078147
0.4591532499 0.1936415278 0.4525625333
0.1296174246 0.4481687223 0.9054389103
0.4111351725 0.2200043938 0.0473903901
0.2742993441 0.6694284907 0.2068229608
0.0075322474 0.9829582902 0.1936415278
0.6593854941 0.0542949503 0.0216552114
0.9650692025 0.887235979 0.0941530929
0.4779838684 0.9120296268 0.5087405455
0.0420550482 0.0160060258 0.0153783385
0.8050089445 0.1154944607 0.3624894078
0.8144242538 0.2014876189 0.5642908703
0.8486332109 0.9835859775 0.989235163
0.6458902175 0.3430311019 0.1691617236
0.3009760537 0.5843768634 0.8370209961
0.5194112293 0.0455073282 0.620782726
0.5018359853 0.6440071556 0.4032890814
0.8574208329 0.8222703449 0.5451464081
0.626118068 0.9214449361 0.4745315884
0.1537833851 0.878448357 0.311332894
0.239148856 0.1798324075 0.2005460879
0.2733578131 0.270847064 0.6430656247
0.9154819069 0.3530740985 0.8241534068
0.4553871261 0.3069390829 0.9631861407
0.7161911935 0.2328719832 0.781784515
0.2830869661 0.0837962527 0.7591877727
0.429965791 0.59096758 0.7667200201
0.0988607476 0.8511439601 0.9456108967
0.4773561812 0.2165521137 0.9675799517
0.6050905439 0.5360449424 0.652480934
0.0539811066 0.6763330509 0.3919907102
0.9208172488 0.7638954273 0.1691617236
0.2617455983 0.2429149798 0.3107052067
0.5219219785 0.4105074852 0.3075667702
0.262059442 0.4221197 0.8555377711
0.4233750745 0.5445187208 0.0586887613
0.4356149766 0.5413802843 0.6829237674
0.2466811035 0.0947807802 0.9217587798
0.5570724665 0.4629193736 0.5520509682
0.0863070019 0.1854815931 0.7657784892
0.3693939679 0.6562470577 0.6267457553
0.2093337099 0.5181558548 0.8979066629
0.8075196937 0.7165050372 0.93211562
0.6477732794 0.1631986944 0.6735084581
0.7497724634 0.2768100932 0.6709977089
0.9054389103 0.5872014562 0.7482032451
0.3706493425 0.8571069893 0.2429149798
0.7190157863 0.9826444465 0.7673477074
0.4444025986 0.2426011361 0.1374635157
0.0696732888 0.6722530835 0.1095314314
0.9214449361 0.8815867935 0.0075322474
0.1515864796 0.4503656278 0.1073345259
0.3185512977 0.984841352 0.5404387534
0.2896776826 0.5445187208 0.6935944512
0.4007783322 0.8997897248 0.5291403823
0.8031258827 0.3853999937 0.5388695352
0.4437749113 0.7723692057 0.3489941311
0.5068574836 0.7092866334 0.6072874494
0.9553400496 0.1889338731 0.4575840316
0.2375796378 0.4227473873 0.5112512946
0.2005460879 0.6688008034 0.097605373
0.5332203496 0.2491918526 0.8862944481
0.6352195336 0.5947337037 0.5793553652
0.4127043907 0.6091705113 0.1682201927
0.3540156294 0.7846091077 0.5868876126
0.1032545586 0.1983491824 0.0514703575
0.9308602454 0.794965948 0.501208298
0.2209459247 0.9509462386 0.7397294668
0.9829582902 0.6992436368 0.6948498258
0.0878762201 0.2589210056 0.8332548724
0.7729968929 0.6866898911 0.3314188871
0.9227003107 0.7573047108 0.8360794652
0.3047421774 0.1675925054 0.7921413552
0.4870853341 0.6907698585 0.3263973888
0.7529108998 0.6502840285 0.1230267081
0.5018359853 0.7890029187 0.9283494963
0.8624423312 0.661268556 0.6757053636
0.648087123 0.5831214889 0.1801462511
0.9685214826 0.3254558579 0.2099613972
0.4236889182 0.1211436462 0.3888522738
0.9339986819 0.6957913567 0.772055362
0.7466340269 0.3063113957 0.3370680727
0.7168188808 0.2118444591 0.8856667608
0.2099613972 0.1923861532 0.049273452
0.9346263691 0.5912814236 0.1901892477
0.1610017889 0.1202021153 0.0706148197
0.4754731193 0.0583749176 0.3358126981
0.3176097668 0.0737532561 0.3882245865
0.3518187239 0.2705332203 0.772055362
0.1926999969 0.0037661237 0.0947807802
0.5410664407 0.2134136773 0.514389731
0.6822960801 0.780842984 0.7780183912
0.2265951103 0.8928851646 0.7968490098
0.6948498258 0.4729623701 0.4500517842
0.6198411951 0.036092019 0.9016727866
0.9569092678 0.4092521106 0.4057998305
0.936509431 0.8655807677 0.4575840316
0.9854690393 0.2250258921 0.9333709946
0.3681385934 0.6352195336 0.8847252299
0.7767630167 0.8024981954 0.1315004865
0.1613156326 0.2300473904 0.6844929856
0.9817029156 0.3477387566 0.3446003201
0.5915952672 0.7736245802 0.9387063365
0.4597809371 0.2874807771 0.2871669334
0.5975582965 0.6374164391 0.5137620437
0.0819131908 0.7321972193 0.9415309293
0.6691146471 0.8254087813 0.5533063428
0.7868060132 0.364058626 0.4070552051
0.683237611 0.883783699 0.6907698585
0.6151335405 0.5219219785 0.856479302
0.8658946113 0.3518187239 0.2162382701
0.3471110693 0.3263973888 0.1484480432
0.8771929825 0.1220851772 0.4029752377
0.6797853309 0.386027681 0.9565954242
0.5394972225 0.2636286602 0.5912814236
0.0499011393 0.9330571509 0.8888051973
0.0828547218 0.1534695415 0.2545271946
0.8244672504 0.710542008 0.6236073188
0.2520164454 0.2105890845 0.9810752283
0.8727991715 0.3646863133 0.4051721432
0.3546433167 0.8354517779 0.8159934721
0.3530740985 0.4914791451 0.080030129
0.2121583027 0.4111351725 0.4261996673
0.3373819163 0.4127043907 0.141543483
0.8335687161 0.5668016194 0.0514703575
0.4983837052 0.9007312557 0.1528418542
0.0913285001 0.4356149766 0.3223174215
0.0677902269 0.0605718231 0.4600947808
0.4130182343 0.3144713304 0.6807268619
0.0693594451 0.798418228 0.4883407087
0.0335812698 0.5297680695 0.9807613847
0.7670338637 0.2043122117 0.2538995073
0.7849229514 0.6371025955 0.6038351693
0.9167372815 0.5250604149 0.3555848476
0.3747293099 0.8185042212 0.1540972288
0.6838652983 0.5228635094 0.6895144839
0.626118068 0.9195618743 0.6069736057
0.1299312682 0.8655807677 0.7362771867
0.5454602517 0.6600131814 0.7833537332
0.3038006465 0.3571540658 0.8900605718
0.5984998274 0.6484009666 0.6785299564
0.1038822459 0.323572796 0.1697894109
0.0119260584 0.240090387 0.7416125286
0.0806578163 0.8150519411 0.0630825723
0.6521670904 0.3750431535 0.0894454383
0.1911307786 0.3436587892 0.3719047171
0.3951291467 0.7582462417 0.9917459122
0.2645701911 0.3364403854 0.4469133478
0.2331858268 0.4384395694 0.1129837115
0.5652324012 0.0546087939 0.0160060258
0.5184696984 0.141543483 0.1729278473
0.4243166055 0.8906882591 0.6863760475
0.9933151304 0.5862599253 0.7783322349
0.6421240938 0.1606879453 0.8875498227
0.4732762138 0.3819477136 0.115180617
0.88817751 0.6358472209 0.2410319179
0.9474939585 0.7911998242 0.021969055
0.0084737784 0.6807268619 0.9192480306
0.6625239306 0.8502024291 0.8451809309
0.7748799548 0.6477732794 0.2501333835
0.3179236105 0.8859806045 0.1305589555
0.0837962527 0.04048583 0.5536201864
0.8144242538 0.0069045601 0.4666854973
9.4153092929e-04 0.6983021059 0.5181558548
0.688572953 0.1964661206 0.6044628566
0.0734394125 0.1431127013 0.1016853404
0.2777516241 0.3982675831 0.2557825691
0.0247936478 0.7620123654 0.732511063
0.7673477074 0.3480526002 0.8938266955
0.0254213351 0.9383924929 0.3841446192
0.8458086181 0.4431472241 0.1048237768
0.1660232872 0.4629193736 0.6474594357
0.1675925054 0.2137275209 0.2234566739
0.0128675894 0.4717069956 0.1770078147
0.058061074 0.9735429809 0.6750776763
0.2394626997 0.6019521075 0.5147035747
0.7074035715 0.9349402128 0.6242350061
0.5705677432 0.1657094436 0.7999874463
0.9518877695 0.9619307661 0.1299312682
0.6094843549 0.6779022691 0.9073219722
0.1343250792 0.4886545523 0.5432633462
0.7205850046 0.8056366318 0.0517842011
0.9104604086 0.7670338637 0.2545271946
0.3631170951 0.0847377836 0.9688353262
0.0815993472 0.2159244265 0.9650692025
0.9506323949 0.8203872831 0.9201895616
0.1528418542 0.7642092709 0.8003012899
0.4054859869 0.3646863133 0.7482032451
0.2068229608 0.6339641591 0.4340457584
0.9305464018 0.052725732 0.1660232872
0.6088566676 0.6527947776 0.243542667
0.8009289772 0.6374164391 0.7334525939
0.8957097574 0.3998368013 0.1534695415
0.9431001475 0.9832721338 0.7795876095
0.6907698585 0.750086307 0.5081128582
0.364058626 0.5071713272 0.3072529266
0.754480118 0.781784515 0.8232118758
0.3251420142 0.4017198632 0.4864576468
0.8210149703 0.502149829 0.8448670872
0.4227473873 0.6829237674 0.4029752377
0.7943382607 0.4629193736 0.9609892352
0.8254087813 0.4186674199 0.8775068261
0.7045789788 0.3116467376 0.5216081348
0.444088755 0.9041835358 0.8900605718
0.7755076421 0.2388350124 0.0166337131
0.6684869598 0.7833537332 0.9060665976
0.3091359885 0.8615008003 0.8819006371
0.9660107335 0.1832846876 0.1384050466
0.3019175847 0.541694128 0.5903398927
0.8687192041 0.2093337099 0.421178169
0.8194457521 0.8815867935 0.9697768572
0.2899915262 0.4679408719 0.7428679032
0.6047767002 0.9440416784 0.0919561874
0.1842262185 0.1189467407 0.4186674199
0.4877130214 0.9286633399 0.6292565044
0.8900605718 0.4170982017 0.4732762138
0.7660923328 0.0367197062 0.9663245771
0.7074035715 0.6939082949 0.7607569909
0.8684053604 0.5351034115 0.5429495026
0.2454257289 0.7987320717 0.8385902144
0.4494240969 0.1839123749 0.2036845244
0.6537363086 0.0222828987 0.7256065028
0.9324294636 0.9807613847 0.6989297932
0.914540376 0.4531902206 0.6292565044
0.572450805 0.1324420174 0.4494240969
0.1723001601 0.2705332203 0.1650817563
0.1883061859 0.9010450993 0.883783699
0.5278850077 0.5570724665 0.4384395694
0.1129837115 0.345541851 0.887235979
0.5256881022 0.3351850108 0.8975928193
0.4001506449 0.8935128519 0.9832721338
0.2096475536 0.7202711609 0.7290587829
0.0979192166 0.0094153093 0.7777045476
0.5884568308 0.4240027618 0.6750776763
0.3285942943 0.2997206792 0.9518877695
0.6446348429 0.4732762138 0.0420550482
0.4029752377 0.652480934 0.2554687255
0.3932460848 0.3267112325 0.5624078084
0.6917113894 0.7814706713 0.3232589524
0.3982675831 0.0417412045 0.5479710008
0.7959074789 0.4327903838 0.6926529203
0.4563286571 0.8137965666 0.2275366412
0.6782161127 0.6082289803 0.6860622038
0.4108213288 0.0392304554 0.3882245865
0.5307096005 0.3263973888 0.1622571635
0.3163543922 0.146878825 0.9073219722
0.5702538995 0.3179236105 0.2369519505
0.6179581333 0.3311050435 0.8012428208
0.3169820795 0.0590026049 0.4776700248
0.0499011393 0.2802623733 0.4356149766
0.7089727898 0.8944543828 0.7673477074
0.142485014 0.4983837052 0.1751247528
0.3800646518 0.066848696 0.7824122022
0.5633493394 0.1399742648 0.3646863133
0.2250258921 0.1067068387 0.5253742585
0.1487618868 0.310391363 0.4381257258
0.2325581395 0.8480055236 0.5030913599
0.9908043813 0.7058343533 0.4371841948
0.1606879453 0.1368358284 0.6666038979
0.794965948 0.3766123717 0.9754260427
0.9829582902 0.2742993441 0.3832030882
0.7795876095 0.9280356526 0.0288736152
0.3380096036 0.2648840348 0.5555032483
0.7604431472 0.7635815837 0.6556193704
0.963813828 0.6025797947 0.0784609108
0.6411825628 0.7751937984 0.0203998368
0.1983491824 0.1876784986 0.3091359885
0.8797037316 0.0499011393 0.2771239369
0.4302796347 0.7996736026 0.838904058
0.2912469008 0.3354988545 0.5972444528
0.7274895647 0.3624894078 0.5956752346
0.7067758843 0.7036374478 0.900417412
0.7783322349 0.7987320717 0.9051250667
0.1362081411 0.9562815805 0.7092866334
0.692025233 0.5536201864 0.0053353419
0.9358817437 0.687631422 0.6192135078
0.2890499953 0.7265480338 0.1277343627
0.7026959169 0.0040799674 0.3000345228
0.1126698679 0.5661739321 0.3373819163
0.3759846844 0.9456108967 0.4569563443
0.3863415247 0.1861092804 0.2636286602
0.7604431472 0.154724916 0.8304302796
0.1104729624 0.9440416784 0.2793208424
0.8244672504 0.8298025923 0.3292219816
0.1198882717 0.3957568339 0.7820983586
0.2149828955 0.0122399021 0.9867244139
0.7337664376 0.683237611 0.4538179079
0.8709161096 0.6829237674 0.8800175752
0.8643253931 0.6505978721 0.7987320717
0.4566425007 0.0913285001 0.0696732888
0.8856667608 0.8505162728 0.2611179111
0.7582462417 0.9007312557 0.2570379437
0.9368232746 0.5288265386 0.4418918495
0.7651508019 0.6013244202 0.8483193673
0.2689640021 0.9318017764 0.5008944544
0.7249788156 0.3439726328 0.2005460879
0.1261651445 0.3875968992 0.6647208361
0.808147381 0.7384740922 0.4826915231
0.0721840379 0.203998368 0.6512255594
0.7127389135 0.0891315946 0.8542823965
0.3998368013 0.8235257195 0.4911653014
0.5423218153 0.8417286508 0.4685685591
0.5941060164 0.448482566 0.3254558579
0.6151335405 0.6854345165 0.8222703449
0.6060320748 0.7243511283 0.5068574836
0.9176788124 0.2617455983 0.1352666102
0.6640931488 0.7086589461 0.3574679095
0.9675799517 0.0047076546 0.4371841948
0.5536201864 0.8514578037 0.2570379437
0.4202366381 0.8878636663 0.4108213288
0.2780654678 0.6678592725 0.9763675737
0.3166682359 0.7952797916 0.3879107429
0.5357310988 0.9088911904 0.0530395757
0.5423218153 0.6182719769 0.2049398989
0.3154128613 0.7846091077 0.6882591093
0.3838307755 0.5125066692 0.3954429903
0.5398110661 0.6336503154 0.621724257
0.6537363086 0.2699055331 0.0420550482
0.0200859932 0.7927690425 0.2981514609
0.8367071525 0.5721369614 0.2548410382
0.802812039 0.9697768572 0.3750431535
0.4494240969 0.3803784954 0.8985343502
0.3003483664 0.4842607413 0.3731600916
0.2727301259 0.9795060101 0.1041960895
0.2272227976 0.3034868029 0.7058343533
0.2843423406 0.0564918558 0.8549100838
0.7033236042 0.6556193704 0.6176442896
0.6248626934 0.4368703512 0.1402881085
0.429965791 0.7372187176 0.1905030914
0.8963374447 0.5620939648 0.8549100838
0.1594325707 0.2899915262 0.6057182312
0.1343250792 0.2209459247 0.8935128519
0.7438094341 0.2604902238 0.5875152999
0.7855506387 0.231302765 0.4152151398
0.9791921665 0.9060665976 0.8323133415
0.9481216458 0.7959074789 0.7654646455
0.0056491856 0.0050214983 0.9044973794
0.3493079748 0.6913975457 0.7083451025
0.225967423 0.244484198 0.8370209961
0.8624423312 0.9747983555 0.1870508113
0.9016727866 0.5310234441 0.0969776857
0.9164234378 0.8781345134 0.7538524307
0.7023820733 0.4541317516 0.8812729498
0.6540501522 0.4641747481 0.7460063396
0.1964661206 0.985782883 0.6063459185
0.4519348461 0.138091203 0.2934438063
0.7070897279 0.262059442 0.2262812667
0.129303581 0.5216081348 0.0028245928
0.5059159527 0.1948969024 0.3436587892
0.9305464018 0.6490286539 0.4061136742
0.6487148103 0.1603741016 0.5391833788
0.4362426639 0.5972444528 0.390421492
0.8094027555 0.5015221417 0.2099613972
0.3966983649 0.311332894 0.4739039011
0.6097981985 0.3687662806 0.3568402222
0.4362426639 0.4243166055 0.5630354957
0.0662210087 0.1540972288 0.5664877758
0.6443209993 0.5799830524 0.4754731193
0.1930138405 0.3650001569 0.9183064997
0.2159244265 0.2385211688 0.4390672567
0.2727301259 0.6892006402 0.7736245802
0.5300819132 0.6688008034 0.4764146502
0.510937451 0.129303581 0.7441232778
0.0379750808 0.3213758905 0.713994288
0.0037661237 0.7830398895 0.5435771898
0.2937576499 0.7576185544 0.3135297995
0.3606063459 0.2404042306 0.6537363086
0.5517371246 0.049273452 0.2771239369
0.3119605812 0.2451118853 0.8442393999
0.3424034146 0.0655933214 0.6810407055
0.7143081317 0.9933151304 0.2137275209
0.0514703575 0.3232589524 0.0859931582
0.5410664407 0.5784138342 0.324514327
0.3038006465 0.8018705081 0.4867714904
0.599755202 0.2630009729 0.9437278348
0.531964975 0.7271757211 0.2265951103
0.5872014562 0.2090198663 0.1839123749
0.3207482032 0.5708815868 0.4855161159
0.7497724634 0.0530395757 0.3675109061
0.2724162822 0.4076828924 0.9616169224
0.4710793083 0.7083451025 0.5316511314
0.9719737627 0.7293726266 0.3229451087
0.6951636695 0.1839123749 0.4522486897
0.6948498258 0.621724257 0.2542133509
0.5150174183 0.8599315821 0.5780999906
0.5043467345 0.8439255563 0.6904560148
0.1343250792 0.7911998242 0.8922574773
0.6361610646 0.1158083043 0.8147380975
0.6038351693 0.0599441358 0.6198411951
0.0916423438 0.5096820764 0.7466340269
0.0323258952 0.2608040674 0.6082289803
0.6273734426 0.8097165992 0.2714747513
0.0549226375 0.1158083043 0.6443209993
0.5755892414 0.5646047139 0.1355804538
0.1603741016 0.7130527571 0.630511879
0.2410319179 0.2115306154 0.5376141606
0.1572356652 0.1992907134 0.5533063428
0.1594325707 0.8690330477 0.2243982048
0.1760662838 0.6694284907 0.5533063428
0.9547123623 0.980447541 0.9663245771
0.1635125381 0.5172143238 0.7077174152
0.4761008066 0.4701377774 0.5024636726
0.3838307755 0.9465524276 0.1186328971
0.150331105 0.0583749176 0.6176442896
0.5147035747 0.9139126887 0.9685214826
0.6063459185 0.3480526002 0.9339986819
0.4249442928 0.3028591156 0.3665693751
0.1176913662 0.8150519411 0.421178169
0.4374980385 0.1741832219 0.7450648087
0.8207011267 0.2717885949 0.2422872925
0.5583278411 0.8630700185 0.3756708408
0.1362081411 0.2815177479 0.5253742585
0.1707309418 0.8677776732 0.9835859775
0.9597338606 0.2294197031 0.5407525971
0.8228980322 0.4246304491 0.252330289
0.4688824028 0.9343125255 0.7789599222
0.048331921 0.687631422 0.0320120516
0.4983837052 0.0138091203 0.1358942975
0.7704861438 0.3034868029 0.7755076421
0.9311740891 0.3941876157 0.688572953
0.6813545492 0.7645231146 0.1217713335
0.0081599347 0.1481341995 0.2071368044
0.4804946176 0.33769576 0.6323949408
0.8216426576 0.6154473841 0.1631986944
0.4305934783 0.1926999969 0.8545962402
0.9104604086 0.7127389135 0.9826444465
0.6358472209 0.2598625365 0.6292565044
0.7463201833 0.7030097605 0.186423124
0.8690330477 0.6185858205 0.9713460754
0.2564102564 0.2937576499 0.9986504723
0.3966983649 0.7067758843 0.3251420142
0.8781345134 0.8941405392 0.3926183975
0.7240372846 0.7274895647 0.5818661143
0.688572953 0.5787276779 0.8517716474
0.7262341901 0.4287104165 0.3850861501
0.2877946207 0.1540972288 0.492420676
0.080030129 0.6229796315 0.97605373
0.2052537426 0.3650001569 0.6527947776
0.6998713241 0.5834353325 0.1158083043
0.7786460785 0.4487964096 0.4679408719
0.3850861501 0.9810752283 0.8577346766
0.4773561812 0.8404732762 0.3097636757
0.1628848508 0.5605247466 0.4127043907
0.9481216458 0.0185167749 0.590026049
0.4767284939 0.6910837021 0.9823306029
0.8756237642 0.9421586166 0.323572796
0.3524464112 0.137149672 0.3486802875
0.8718576405 0.4139597652 0.7510278379
0.4855161159 0.4613501554 0.1817154694
0.416784358 0.3276527634 0.8473778364
0.3248281706 0.785236795 0.2344412014
0.0841100963 0.7124250698 0.5529924991
0.4676270282 0.9500047077 0.0916423438
0.3047421774 0.5222358221 0.9729152936
0.0627687286 0.4622916863 0.452876377
0.4111351725 0.4629193736 0.6484009666
0.4199227945 0.4032890814 0.2482503217
0.598813671 0.0502149829 0.3515048803
0.8420424944 0.2322442959 0.1390327339
0.0225967423 0.4764146502 0.8768791388
0.7595016163 0.4092521106 0.151272636
0.182029313 0.6339641591 0.7218403791
0.3756708408 0.1898754041 0.4855161159
0.2275366412 0.5702538995 0.0815993472
0.9675799517 0.6728807708 0.0266767097
0.133697392 0.1553526033 0.8285472178
0.5046605781 0.2714747513 0.0863070019
0.5802968961 0.9882936321 0.9609892352
0.4261996673 0.3489941311 0.1829708439
0.6804130182 0.9923735995 0.080030129
0.319178985 0.3621755641 0.6879452657
0.6518532467 0.5492263754 0.2802623733
0.6210965697 0.8354517779 0.7682892383
0.661268556 0.3835169319 0.5068574836
0.1500172614 0.4644885918 0.4619778426
0.6323949408 0.5919091109 0.0590026049
0.2460534162 0.0881900637 0.2733578131
0.7350218121 0.9619307661 0.5489125318
0.0586887613 0.248878009 0.5238050403
0.7438094341 0.8919436337 0.1211436462
0.1572356652 0.6455763739 0.9446693657
0.0313843643 0.7660923328 0.0141229639
0.7748799548 0.2677086276 0.9192480306
0.5787276779 0.5081128582 0.0690456015
0.0768916926 0.9211310925 0.138091203
0.7670338637 0.7714276747 0.3709631861
0.7591877727 0.1016853404 0.4776700248
0.160060258 0.2899915262 0.8100304428
0.9898628503 0.4710793083 0.3194928287
0.9289771836 0.0637102595 0.6678592725
0.0564918558 0.5611524339 0.5347895678
0.6788438 0.426513511 0.3135297995
0.1832846876 0.630511879 0.0229105859
0.2896776826 0.8163073157 0.7704861438
0.1823431566 0.110786806 0.1707309418
0.2507610708 0.6057182312 0.7563631799
0.0831685654 0.0881900637 0.8392179016
0.0944669366 0.355271004 0.5008944544
0.3480526002 0.0244798042 0.1230267081
0.1333835483 0.0398581427 0.8991620375
0.6107397295 0.1923861532 0.3213758905
0.1854815931 0.7099143207 0.1738693783
0.8370209961 0.7729968929 0.1735555346
0.5294542259 0.3248281706 0.3163543922
0.6386718137 0.1446819195 0.2065091172
0.12490977 0.3267112325 0.035150488
0.8530270219 0.3216897342 0.5686846813
0.5589555284 0.9161095942 0.8420424944
0.137149672 0.7786460785 0.0025107491
0.9431001475 0.7387879359 0.9161095942
0.7532247434 0.6917113894 0.8367071525
0.6703700217 0.8514578037 0.1443680758
0.16884788 0.6013244202 0.1493895741
0.656874745 0.9051250667 0.3351850108
0.0935254056 0.3022314283 0.958478486
0.9795060101 0.8800175752 0.2764962496
0.8527131783 0.8109719738 0.865266924
0.3012898974 0.2200043938 0.386027681
0.1154944607 0.5931644855 0.754480118
0.5476571572 0.8144242538 0.0495872956
0.5611524339 0.1597464143 0.6703700217
0.8558516147 0.4974421743 0.0156921822
0.7538524307 0.8260364686 0.568056994
0.3166682359 0.4864576468 0.887235979
0.620782726 0.0188306186 0.5103097637
0.6361610646 0.2717885949 0.2658255657
0.8803314189 0.874996077 0.9076358158
0.9139126887 0.039544299 0.8680915168
0.4142736089 0.9845275084 0.6706838653
0.8103442865 0.8935128519 0.5344757242
0.0323258952 0.6505978721 0.6167027587
0.3022314283 0.8812729498 0.3882245865
0.2730439695 0.3188651414 0.3518187239
0.8665222986 0.4221197 0.3345573235
0.4745315884 0.4145874525 0.3857138374
0.9983366287 0.821328814 0.8367071525
0.745692496 0.0062768729 0.8423563381
0.714935819 0.9333709946 0.4676270282
0.7538524307 0.2670809403 0.1202021153
0.5125066692 0.3085083012 0.7136804444
0.3988952704 0.4817499922 0.2300473904
0.0969776857 0.4374980385 0.2265951103
0.1955245896 0.9820167593 0.8627561749
0.053667263 0.3100775194 0.2338135141
0.3631170951 0.7535385871 0.1013714967
0.4481687223 0.0715563506 0.9531431441
0.3351850108 0.8800175752 0.6248626934
0.1911307786 0.6935944512 0.8571069893
0.1647679126 0.8040674136 0.5711954304
0.5178420111 0.3653140006 0.5429495026
0.7124250698 0.1857954367 0.3370680727
0.9807613847 0.5313372878 0.6116812604
0.8166211593 0.0323258952 0.7573047108
0.7921413552 0.0386027681 0.0731255688
0.5341618806 0.2893638389 0.4174120453
0.5727646487 0.5573863101 0.7654646455
0.0963499984 0.5564447792 0.8922574773
0.2965822427 0.5617801211 0.1591187271
0.7117973825 0.5394972225 0.3781815899
