# Supplementary material for: Differentiating interfacial water structures via alkali metal cation promotor for H2O2 electrosynthesis in acid
Source: Nat Commun. 2026 Apr 8;17:4973. doi: 10.1038/s41467-026-71584-9 (PMC13237355; doi:10.1038/s41467-026-71584-9)
Supplement: Supplementary file 3 — Supplementary Data 1 [file 41467_2026_71584_MOESM3_ESM.zip › Supplementary data 1/Na-MD-initial.vasp]

POSCAR file written by OVITO Basic 3.8.5
1
25.484 0.0 0.0
0.0 25.482 0.0
0.0 0.0 25.482
H O S Na 
2218 1151 13 6 
Direct
0.7482734265 0.4884232007 0.0721685896
0.7840998273 0.4540459933 0.0317086571
0.8118034845 0.4963896084 0.0709520446
0.6531549207 0.9548701044 0.2403657484
0.6053994663 0.9252805902 0.2711718076
0.6644561293 0.9004787693 0.272231379
0.1852534924 0.508005651 0.3366690213
0.1823497096 0.5144023232 0.4003610392
0.2108774133 0.5594929754 0.3649242603
0.5414770052 0.5235852759 0.0319833608
0.4883063883 0.5074562436 3.9243387489e-05
0.4883456286 0.5077309473 0.0640844518
0.5505807566 0.9989796719 0.0391256573
0.4988227908 0.9969782592 0.0767993093
0.5167556114 0.9448237972 0.0442272977
0.3520640402 0.7223922769 0.2373832509
0.3533982106 0.65940664 0.2491170238
0.3256553131 0.6991994349 0.2909504748
0.2323811019 0.4327368338 0.5125971274
0.2041280804 0.4852837297 0.5359861863
0.1944357244 0.4681343694 0.4750412056
0.9204991367 0.8669649164 0.8608821914
0.9316041438 0.8838003296 0.9216701986
0.9231674776 0.9288909819 0.8770112236
0.4549521268 0.5935954792 0.5643591555
0.4428268718 0.5675378699 0.6216545012
0.502040496 0.5651832666 0.5972843576
0.4305446555 0.0399890119 0.2709755906
0.4170852299 0.087905188 0.311317793
0.405744781 0.094694294 0.2486853465
0.9168497881 0.4922298093 0.7672474688
0.89412965 0.4636213798 0.8198728514
0.904724533 0.5267639903 0.819833608
0.4814393345 0.3546817361 0.4244172357
0.4439648407 0.390824896 0.3871360176
0.4545989641 0.4078957696 0.4479240248
0.3664652331 0.5032964445 0.0653794836
0.3887144875 0.554587552 0.0341025037
0.3886360069 0.5537241975 0.0981477121
0.5003924031 0.7632838867 0.1748292913
0.4474964684 0.7587708971 0.210658504
0.4487129179 0.7331449651 0.1519503964
0.4803013656 0.0795855898 0.2023781493
0.5038847905 0.0941448866 0.2601444157
0.5436352221 0.0833921984 0.2110901813
0.0683958562 0.5489365042 0.0671061926
0.1087348925 0.5157758418 0.029981948
0.1137576519 0.5123616671 0.0937524527
0.945534453 0.6272270622 0.9382701515
0.9937215508 0.5860607488 0.9289694686
0.9392952441 0.5660073778 0.956047406
0.0526604929 0.6986107841 0.7325170709
0.0060037671 0.6892316145 0.6896632917
3.9240307644e-05 0.7351071344 0.7339298328
0.8474336839 0.949062083 0.4479240248
0.8234578559 0.9966643121 0.4834785339
0.7950871135 0.9392512362 0.4835177773
0.7956364778 0.8652774507 0.6601522643
0.8114895621 0.8471470057 0.6007770191
0.834562863 0.8151636449 0.6512440154
0.2127217077 0.3117102268 0.0807236481
0.2084445142 0.3655913978 0.1077230987
0.093627374 0.4250058865 0.7455851189
0.1494270915 0.4474138608 0.7396986108
0.2196672422 0.668825053 0.7846322895
0.163514362 0.6778902755 0.8051173377
0.6105791869 0.2711718076 0.3419668786
0.6668497881 0.2503335688 0.3492269053
0.9694710407 0.6484184915 0.4945451691
0.9998430388 0.6047013578 0.4659367397
0.1286297285 0.6661172592 0.4788870575
0.0816983205 0.6717290637 0.5165214661
0.1404410611 0.8375716192 0.5892394632
0.112501962 0.8221489679 0.640569814
0.5104379218 0.4618946707 0.1356251472
0.5213074871 0.4027548858 0.1293462052
0.1631611992 0.9999215132 0.0713837218
0.2235520326 0.9999215132 0.0732674044
0.5389263852 0.9088768543 0.8817204301
0.5319416104 0.8529157837 0.9034220234
0.9998822791 0.0 0.3863511498
0.9503217705 0.0222117573 0.4128404364
0.8326400879 0.7865944588 0.3703790911
0.8164730811 0.7924417236 0.4283023311
0.4339193219 0.6557570049 0.8567616357
0.4697849631 0.7010831175 0.8743034299
0.2612619683 0.0761714151 0.3823483243
0.2518050542 0.0167176831 0.3771681972
0.9078637577 0.9996075661 0.702652853
0.9248940512 0.9786123538 0.756730241
0.9998822791 0.7825523899 0.7587708971
0.9988620311 0.7333019386 0.7937759987
0.3876942395 0.0133819951 0.1902126992
0.4465154607 1.1773016247e-04 0.1938623342
0.9998822791 0.4907778039 0.692528059
0.9998430388 0.550231536 0.7032415038
0.8925600377 0.9991366455 0.2532375795
0.9527546696 0.9999215132 0.2582214897
0.7106812117 0.8243073542 0.5340632603
0.7326950243 0.8450671062 0.5863746959
0.9959974886 0.8429872067 0.1231849933
0.9998430388 0.8795228004 0.0751903304
0.3721550777 0.4600109881 0.7886743584
0.3159237168 0.4401930775 0.7786672946
0.1059488306 0.3825052979 0.4203751668
0.0466174855 0.3757946786 0.4296758496
0.0360618427 0.6178086492 0.0464249274
3.9240307644e-05 0.6035632996 3.9243387489e-05
0.9229320358 0.9069539283 0.14492583
0.961230576 0.9382309081 0.1101954321
0.1366347512 0.0013735186 0.1433953379
0.1670067493 0.0 0.0911623891
0.212250824 0.6562279256 0.8870967742
0.218372312 0.7061847579 0.8536221647
0.0485402606 0.7518640609 0.7933443215
0.1015146759 0.7231379013 0.7888705753
0.9134751216 0.9987049682 3.9243387489e-05
0.9177523152 0.969311671 0.052664626
0.669008005 0.3967898909 0.0208774821
0.6289436509 0.3515422651 0.020563535
0.6374587977 0.0 0.2458598226
0.6945926856 0.0 0.2655600031
0.3866739915 0.9998037831 0.2855348874
0.444514205 0.9998822698 0.2681108233
0.4562078167 0.9999215132 0.3644533396
0.506631612 0.9958402009 0.3314104073
0.7258672108 0.2993878032 0.2099128797
0.7553366818 0.3269759046 0.1649399576
0.4810861717 0.8181853858 0.5764461188
0.5178935803 0.8495800958 0.6126677655
0.1576283158 0.5925359077 0.7189388588
0.1640637263 0.5800565105 0.7777254533
0.0114974101 0.0073777568 0.2128953771
0.0318238895 0.058237187 0.2384428224
0.1799168105 0.631857782 0.9623655914
0.1331031235 0.6175731889 0.9978023703
0.7940668655 0.9999215132 0.6917431913
0.7439569926 0.9999215132 0.6579546346
0.0603515932 0.7298485205 0.9261831881
0.1042614974 0.7093242289 0.8900792716
0.7010673364 0.676830704 0.2158386312
0.6805054152 0.6908405934 0.2708971038
0.2722884947 0.6662349894 0.6308374539
0.2536493486 0.7170159328 0.6577976611
0.9997645582 0.6722784711 0.0387332235
0.9711976142 0.6356643906 3.9243387489e-05
0.2076989484 0.626795385 0.1568950632
0.2670695338 0.6175731889 0.1506161212
0.4175561136 0.0 0.8933757162
0.357400722 3.9243387489e-05 0.8877246684
0.2806466803 0.7820814693 0.8728906679
0.3351122273 0.8060984224 0.8623341967
0.1273347983 0.4921905659 0.5966957068
0.1591979281 0.4409779452 0.5928498548
0.8452362267 0.0018444392 0.291068205
0.8913828284 2.7470371242e-04 0.3299976454
0.5325694553 0.049014991 0.6962561808
0.4982734265 0.0 0.687661879
0.8834562863 0.0119299898 0.0383015462
0.928700361 0.0 3.9243387489e-05
0.8687804112 0.4581273055 0.4063260341
0.9104928583 0.4922298093 0.378973393
0.6586485638 0.8465975983 0.4759830469
0.6143854968 0.8578604505 0.4364257123
0.6509574635 0.8270936347 0.2966015226
0.7104457699 0.8197551213 0.2889883055
0.6132867682 0.5210736991 0.3933757162
0.6138361325 0.4907778039 0.4456871517
0.3927169989 0.4908955341 0.9155482301
0.3407235913 0.4786908406 0.8872929911
0.7760555643 0.9461580724 0.3863903932
0.7346177994 0.9035005102 0.3971823248
0.2898289123 0.7695628287 0.476296994
0.2618113326 0.7329487481 0.43721058
0.5463820436 0.1807942862 0.0742092457
0.5755768325 0.132367946 0.0529000863
0.4325066709 0.005062397 0.3702221176
0.4074713546 0.0 0.4250058865
0.3678778842 0.7676399027 0.4661722
0.3771385968 0.7079899537 0.4629149988
0.9998037985 0.2598304686 0.9812416608
0.9504002511 0.2303979279 0.9998430265
0.1294145346 0.8096303273 0.1910368103
0.1208601475 0.7566125108 0.1633702221
0.0723591273 0.5413625304 0.4443921199
0.0758515147 0.4810454438 0.4458048819
0.8526526448 0.703359234 0.0843732831
0.8990346884 0.6938230908 0.1218899615
0.5206011615 0.1970018052 0.5174633074
0.511222728 0.2165450122 0.4610705596
0.803955423 0.5348088847 0.9999607566
0.7997174698 0.5796640766 0.9596577977
0.4428268718 0.0382623028 5.4940742485e-04
0.4895228379 0.0 0.0038850954
0.4165751059 0.6659210423 0.3602542972
0.4239130435 0.6617219998 0.4201004631
0.2931643384 0.7786280512 0.2885958716
0.3349160257 0.7679930932 0.3309787301
0.8118819652 0.5378698689 0.4224158229
0.8585779313 0.576053685 0.4257907543
0.0750667085 0.6094890511 0.6853465191
0.1083424894 0.6589357193 0.6754179421
0.4929367446 0.8879208853 0.3318028412
0.5283707424 0.8825445412 0.2831410407
0.2768796107 0.5942233734 0.3892551605
0.3306388322 0.6012871831 0.4159799074
0.5228770994 0.3117887136 0.866925673
0.477672265 0.2718389451 0.8704968213
0.8380944907 0.0806451613 7.8486774978e-05
0.8155313138 0.0791146692 0.0561180441
0.9998430388 0.5216231065 0.2424848913
0.9584445142 0.5333568794 0.2000627894
0.3602260242 0.0828035476 0.4078565262
0.4201459739 0.0755827643 0.4044815949
0.9998037985 0.551448081 0.5450906522
0.9754748077 0.5970881406 0.5763676321
0.8384084131 0.9493760301 0.7322031238
0.8659943494 0.9091908013 0.7679538498
0.6315335112 0.2329095047 0.6072914214
0.6027311254 0.1932736834 0.6426497135
0.3058781981 0.9027548858 0.8869005573
0.2474101397 0.9159799074 0.8792873401
0.9640166379 0.0 0.9428616278
0.9956050855 0.0014127619 0.9943489522
0.577931251 0.1629385449 0.1459461581
0.5911552347 0.2185856683 0.1264421945
0.4624862659 0.9280276273 0.9417235696
0.4298383299 0.9219056589 0.8912565733
0.9995291163 0.6670198572 0.6370379091
0.9998822791 0.6080370458 0.6501452005
0.0 0.2501765952 0.0544698218
0.0226024172 0.2369123303 0.0
0.1122272799 0.8854877953 0.7282002982
0.1603751373 0.8771289538 0.7636763205
0.3370350024 0.6817753709 0.573934542
0.349866583 0.6550113806 0.626599168
0.7635379061 0.7178792873 0.5786829919
0.8193376236 0.7154854407 0.6017581038
0.7782530215 0.1348402794 0.6275410093
0.8005022759 0.190094969 0.6173377286
0.2240621566 0.5060827251 0.9968997724
0.2701302778 0.5452083824 0.9970567459
0.1739915241 0.912291029 0.8517384821
0.1203500235 0.8979279491 0.8279177459
0.7647543557 0.5157365984 0.675103995
0.8152958719 0.5454830861 0.689584805
0.826400879 0.0133819951 0.1260105172
0.7936744624 0.0 0.1750255082
0.0863679171 0.4486304058 0.6711011695
0.0902919479 0.4156659603 0.6206341731
0.7788023858 0.2920100463 0.7784710776
0.7796264323 0.2541401774 0.8255631426
0.1088526134 0.6337414646 0.00486618
0.1668497881 0.6475158936 0.0147947571
0.660846021 0.2241582293 0.0907699553
0.7066002197 0.2630484263 0.0974413311
0.0025898603 0.9170787222 0.404795542
0.036611207 0.9266148654 0.4538497763
0.8441767383 0.210658504 0.6792245507
0.8679956051 0.1562279256 0.6901734558
0.8181604144 0.1605054548 0.0741700024
0.8771385968 0.1529707244 0.0850796641
0.5785198556 0.8667294561 0.1295816655
0.5903704285 0.8511105879 0.0724040499
0.3330717313 0.9452554745 0.5281767522
0.3477868466 0.9928969469 0.5623577427
0.1744231675 0.9849697826 0.2949533004
0.2252393659 0.9998430265 0.2657954635
0.4198320515 0.7192920493 0.9324621301
0.4276016324 0.7744290087 0.9559296758
0.3022288495 0.9795149517 0.0813122989
0.2629885418 0.9369751197 0.0985793894
0.6318474337 0.1123930618 0.9332077545
0.6358891854 0.1379797504 0.8786202025
0.5497959504 0.1689427831 0.4095047484
0.5542693455 0.1481045444 0.4660544698
0.5027075812 0.6302488031 0.2490777804
0.4724140637 0.5779373676 0.2487638333
0.3889891697 0.6332705439 0.9954085237
0.4241877256 0.6256180834 0.9469036967
0.6243132946 0.9999215132 0.622243152
0.6403625804 0.9434110352 0.6364492583
0.7308507299 0.1808727729 0.1064280669
0.6921990268 0.146652539 0.0749941135
0.1724611521 0.7286319755 0.5007456244
0.1834091979 0.7375402245 0.4419982733
0.2506278449 0.1449650734 0.9999607566
0.2334798305 0.1050545483 0.9579310886
0.6539789672 0.5503100228 0.1853465191
0.6390676503 0.4924652696 0.1761635664
0.8907157432 0.4189231614 0.2537085001
0.9166535866 0.4345812731 0.3060199356
0.9308193376 0.3166548937 0.8459697041
0.9655862502 0.2738796013 0.82124637
0.4863443729 0.6092928342 0.9999607566
0.4459660964 0.5643199121 0.9991758889
0.40943337 0.9214347382 0.9999607566
0.3694867368 0.9251628601 0.9547523742
0.3650133417 0.2494702143 0.3992229809
0.4086878041 0.213797975 0.4209638176
3.9240307644e-05 0.283572718 0.5356722392
1.1772092293e-04 0.2966800094 0.5946550506
0.7967352064 0.8029981948 0.9926222432
0.7969706482 0.7440153834 0.9795541951
0.6853712133 0.6442586924 0.6336237344
0.7291241563 0.6852287889 0.6411977082
0.7791947889 0.6672553175 0.3863119064
0.7287709936 0.6339376815 0.3850953614
0.9117093078 0.7712895377 0.4470606703
0.8947967352 0.750451299 0.501216545
0.2232773505 0.2056745938 0.0769955263
0.2118191807 0.1465740523 0.0822933836
0.0508554387 0.8183031159 0.1234989404
0.0364934861 0.7631269131 0.1035240562
0.3427640873 0.6169845381 0.0465034142
0.3473552033 0.6554038145 7.8486774978e-05
0.8420577617 0.9500824111 0.8731261282
0.8093705855 0.9845381053 0.9104858331
0.571299639 0.2631661565 0.8264264971
0.6081462879 0.2768620987 0.8723412605
0.6331816041 0.634801036 0.997370693
0.6278841626 0.6805980692 0.9582450357
0.8356615916 0.9467859666 0.2396593674
0.845785591 0.9248096696 0.2950710305
0.5171480144 0.8843497371 0.9993328624
0.5555642756 0.9226905266 0.9727258457
0.3311489562 0.3674358371 0.9223373362
0.3472374823 0.3981241661 0.8728121811
0.2483911474 0.0642806687 0.294207676
0.2762125255 0.1157679931 0.3092378934
0.2819416104 0.2949925438 0.8029981948
0.2255925286 0.275881014 0.813554666
0.7045204834 0.0826073307 0.2217643827
0.6481321614 0.1016011302 0.2113256416
0.5826793282 0.3974177851 0.5635350443
0.5979438079 0.4374852837 0.6061533632
0.7989326636 0.5245271172 0.8083745389
0.8368780411 0.5630641237 0.8353347461
0.6782294773 0.4097402088 0.8010752688
0.724611521 0.3710854721 0.7997409936
0.2244938 0.7959736284 0.0912801193
0.1961230576 0.8329016561 0.0527431128
0.2560037671 0.085472098 0.4638175967
0.2558075655 0.1084294796 0.5197001805
0.4188118035 0.4308923946 0.8446746723
0.4195966096 0.4099364257 0.9013421239
0.1326714801 0.6078800722 0.5605133035
0.0722414064 0.6068205007 0.561572875
0.0982577303 0.2520995212 0.6078408288
0.1487600063 0.2194097795 0.6136096068
0.9010359441 0.6867985244 0.618593517
0.8632867682 0.653127698 0.6516364493
0.5643541045 0.9044815949 0.3654344243
0.6228221629 0.9180990503 0.3584491013
0.1527232774 0.1933521702 0.8928263088
0.2040495997 0.1675692646 0.911584648
3.9240307644e-05 0.0531355467 3.9243387489e-05
0.0279783394 0.0 0.0068283494
0.4927013028 0.4098186955 0.7009261439
0.4457698948 0.3887057531 0.7325955576
0.0743996233 0.3630405777 0.0773879601
0.1342803328 0.3695942234 0.082332627
0.8547716214 0.002629307 0.5258613924
0.8542614974 3.9243387489e-04 0.5862569657
0.9998822791 0.1079978024 0.8495408524
0.9998822791 0.0575700494 0.816183973
0.2932035787 0.4315202888 0.1293069618
0.2704834406 0.3869398006 0.1631740052
0.5191100298 0.2129738639 0.9999607566
0.5701616701 0.180676556 0.9999607566
0.8301287082 0.5839023625 0.759869712
0.8189844608 0.6413546817 0.7449179813
0.7539240308 0.2846715328 0.9989011852
0.8004630356 0.2665803312 0.9649164116
0.3719588762 0.0389686838 0.7307903618
0.403704285 0.0608272506 0.7773330194
0.8125882907 0.1061533632 0.4720194647
0.8509260713 0.078996939 0.4340318656
0.6221158374 0.5726395102 0.0975983047
0.6606105792 0.6148653952 0.0778588808
0.6067728771 0.4393689663 0.717840044
0.566198399 0.4224550663 0.6763597834
0.9530293518 0.5618475787 0.7688956911
0.9993721551 0.6006200455 0.7705831567
0.1117563962 0.1573659838 0.164469037
0.0593705855 0.146652539 0.1363315281
0.8218882436 0.3341574445 0.114041284
0.872194318 0.3008005651 0.1115297072
0.1197614189 0.0 0.9581665489
0.1118741171 0.0429322659 0.9999607566
0.6584916026 0.181893101 0.1838945138
0.6877648721 0.2347931873 0.1844046778
0.7235520326 0.0533317636 0.7975041206
0.6962800188 0.0578447532 0.7437799231
0.0939805368 0.8974177851 0.087198807
0.1499764558 0.8773644141 0.0979907386
0.5768325224 0.7754885802 0.9169217487
0.5195416732 0.7675221725 0.8994191979
0.0044733951 0.6261674908 0.8877246684
3.9240307644e-05 0.6860529001 0.8809355624
0.0408884006 0.1201632525 1.9621693745e-04
0.1004944279 0.1300133428 1.9621693745e-04
0.7426620625 0.4858331371 0.9999607566
0.6830167949 0.4954870104 0.9999607566
0.5016088526 0.2327132878 0.2056745938
0.5615680427 0.2317322031 0.1979044031
0.5170302935 7.4562436229e-04 0.2283180284
0.5715743211 0.0103602543 0.2041833451
3.9240307644e-05 0.4861078408 0.3677890275
3.9240307644e-05 0.5442665411 0.3841927635
0.1325929995 0.335020799 0.2208225414
0.1721079893 0.3667294561 0.1878973393
0.7711505258 0.2394239071 0.6780080057
0.7367760163 0.288438898 0.6862098736
3.9240307644e-05 0.5118122596 0.587708971
0.0397111913 0.5206420218 0.5430107527
0.5503060744 0.4102503728 0.4361510086
0.6049678229 0.4008319598 0.4122125422
0.361991838 0.3760693823 0.774154305
0.3122743682 0.37198807 0.7400518013
0.3972688746 0.0552154462 0.4807314967
0.4105320986 0.1014834 0.5172670905
0.9998822791 0.0347696413 0.1051330351
0.9642128394 0.0 0.0709128012
0.6116779156 0.086688643 0.44682521
0.5547794695 0.0717369123 0.4330507809
0.6938863601 0.6271878189 0.5384977631
0.6365955109 0.6114512205 0.5273526411
0.3760006278 0.4437642257 0.1176516757
0.4189687647 0.4857938937 0.1238521309
0.0993172186 0.8536614081 0.2486068597
0.1064589546 0.8938073935 0.2931873479
0.5142442317 0.6269916019 0.894670748
0.4789671951 0.5787614787 0.9036182403
0.8053288338 0.1494780629 0.9999607566
0.7674619369 0.1194961149 0.9636998666
0.0472060901 0.3800329644 0.6757318892
3.9240307644e-05 0.3529157837 0.6494388196
0.2963820436 0.1312298878 0.1222823954
0.3549678229 0.121026607 0.1115297072
0.4202244546 0.1240483479 0.1773408681
0.4717862188 0.1552075975 0.1820500746
0.6540182075 0.9996860529 0.9625618083
0.6282765657 0.9573031944 0.9971352327
0.5615680427 0.8434188839 0.7701122361
0.5773426464 0.899733145 0.7854171572
0.2018913828 0.0 0.8703006043
0.1671637106 0.0 0.8208539361
0.8595589389 0.3380817832 0.7633231301
0.8589703343 0.2822776862 0.7864767287
0.8005415162 0.0875127541 0.8176752217
0.8504551876 0.1158464799 0.7987991523
0.0024328991 0.3113570363 0.8784239856
3.9240307644e-05 0.2534337964 0.8954163723
3.9240307644e-05 0.5876697277 0.1933129268
0.0196593941 0.5336315831 0.2119535358
0.9311725004 0.864492583 0.0161682756
0.9808507299 0.8307825131 0.0092614394
0.4925835819 0.4098186955 7.8486774978e-05
0.5511693612 0.3949846951 3.9243387489e-05
0.4655470099 0.2528451456 0.785299427
0.4462800188 0.2353033514 0.7307511184
0.139538534 0.5820186799 0.0684012244
0.1475435567 0.6377835335 0.0902597912
0.743878512 0.057216859 0.4629542422
0.7632239837 0.0 0.4649164116
0.6550384555 0.78985166 0.3682991916
0.6852534924 0.7491955106 0.3353347461
0.0688667399 0.9999215132 0.2099128797
0.0164416889 0.991798132 0.2388744996
0.9998822791 0.7446040342 0.9635036496
0.9998430388 0.7035162075 0.9191978652
0.7538455501 0.5405384193 0.8771289538
0.7981478575 0.5178164979 0.9114276744
0.0130670224 0.7166234989 0.9999607566
0.0317846492 0.7740758182 0.9998822698
0.5941767383 0.4158229338 0.3332156032
0.5618034845 0.4510634958 0.3701043874
0.7974022916 0.4394082097 0.6757318892
0.8571652802 0.4325013735 0.6813436936
0.6812117407 0.2687387175 0.911584648
0.6789358029 0.3121026607 0.8695157366
0.1956129336 0.9913664548 4.3167726238e-04
0.2554544028 0.9996468095 0.0014520053
0.1780332758 0.8535436779 0.2540616906
0.194004081 0.7952672475 0.2530413625
3.9240307644e-05 0.6225570991 0.9967035555
0.0578794538 0.6399026764 0.9994505926
0.2733872234 0.8883525626 0.8051565811
0.3315805996 0.8774429009 0.8172043011
0.2241406373 0.9319127227 0.9999607566
0.284570711 0.930421474 0.9999607566
0.7713467274 0.4924652696 0.5599246527
0.7992465861 0.5299034613 0.5982654423
0.3475514048 0.4935248411 0.5072207833
0.3641500549 0.4368181461 0.4945059258
0.8845942552 0.2297700337 0.2812573581
0.8875372783 0.2693666117 0.2356957853
0.8926385183 0.2238050389 0.1447688564
0.9183016795 0.2082646574 0.1972372655
0.4894051169 0.0220155404 0.6128639824
0.5363757652 0.0562357743 0.5962640295
0.9447888871 0.3991052508 0.8735185621
0.9998822791 0.4238285849 0.8760301389
0.8995840527 0.9999215132 0.1402166235
0.867603202 0.957263951 0.1687465662
0.5496389892 0.2568087277 0.393964367
0.5051404803 0.2657562201 0.3540538419
0.0018835348 0.2880857076 0.9993328624
0.024485952 0.3441252649 0.9999607566
0.0311568043 0.9903461267 0.3159485127
3.9240307644e-05 0.9404285378 0.3298799152
0.1858813373 0.053881171 0.4482379719
0.1427562392 0.0474060121 0.490071423
0.4172029509 0.9916019151 0.9288909819
0.4107283001 0.9947413861 0.8688878424
0.2489012714 0.9363472255 0.2186249117
0.189923089 0.9230829605 0.2196452398
0.0861717156 0.8313319206 0.4443528765
0.1409119447 0.8456165136 0.4231614473
0.4040574478 0.5310415195 0.5595714622
0.3776094805 0.5837061455 0.5730711875
0.1460524251 0.1307197237 0.6338591947
0.1580599592 0.1072129346 0.6882112864
0.3448045833 0.0660466211 0.3327446825
0.3376628473 0.0063181854 0.3385134605
0.212760948 0.6596813437 0.4102896162
0.205226809 0.6516364493 0.4697041049
0.0750274682 0.2317714465 0.8873322345
0.1119525977 0.2523349816 0.9304999608
0.717469785 0.4936425712 0.1725924182
0.7321849003 0.551958245 0.17875363
0.8204755925 0.0073385135 0.8207754493
0.8586956522 1.1773016247e-04 0.7745467389
0.2221393816 0.9476100777 0.8008005651
0.2399937216 0.9999215132 0.8252884389
0.2558468058 0.3037830626 0.9631112158
0.273975828 0.3489522016 0.9989796719
0.3849081777 0.9999215132 0.9999607566
0.3245173442 0.9983910211 0.9999607566
0.3447261027 0.2155246841 0.0842163096
0.3765499922 0.2648928656 0.0983831724
0.634947418 0.8040577663 0.5375559218
0.5934704128 0.8303115925 0.5727964838
0.620663946 0.944902284 0.8525625932
0.6245879768 0.9998822698 0.8277215289
0.6256867054 0.3522878895 0.7105800173
0.5868780411 0.347578683 0.7566517542
0.8205148328 0.7960128718 0.1600737776
0.8726652017 0.7771760458 0.1840122439
0.5289985873 0.2959736284 0.7688172043
0.5127531 0.3398084923 0.7305156581
0.0333542615 0.2089710384 0.6168668079
0.0060822477 0.2102268268 0.5629463935
0.7878276566 0.2767051252 0.3227376187
0.7312431329 0.2776862099 0.3015461895
0.7513734108 0.228475002 0.2360489757
0.8108224768 0.2362844361 0.2435052194
0.7778998587 0.9999215132 0.238913743
0.7350886831 0.9580095754 0.2310258221
0.1251373411 0.4127227062 0.3068440468
0.155862502 0.3674358371 0.3325484656
0.318749019 0.7690526646 0.7491170238
0.3606184272 0.7535122832 0.7083823876
0.5304504787 0.9999215132 0.5644376423
0.5458326793 0.9999215132 0.6229102896
0.6935331973 0.3435366141 0.0731104309
0.7492544342 0.3667686995 0.0757397379
0.0696515461 0.1215367711 0.6492033592
0.0847198242 0.0648693195 0.6346048191
0.2720138126 0.3168511106 0.2097166627
0.2507455658 0.301192999 0.2640687544
0.1714409041 0.9996468095 0.6165921042
0.2317532569 0.9999215132 0.6126677655
0.4886595511 0.7600266855 0.6840514873
0.4659786533 0.8065693431 0.6528529943
0.2886909433 0.0556471235 0.1705910054
0.3122351279 3.9243387489e-05 0.1726316616
0.9687647151 0.6748292913 0.9999607566
0.9970177366 0.6214190409 0.9999607566
0.8694474965 0.5321795777 0.633780708
0.9046460524 0.4849305392 0.6472804332
0.1459739444 0.7023781493 0.9561651362
0.097315963 0.7072835727 0.9916411585
0.7535316277 0.0 0.0222510007
0.8067022445 0.0012950318 0.0508986736
0.3549285826 0.3522878895 0.1070167177
0.340174227 0.3445176988 0.1651361746
0.2788808664 0.4998822698 0.0851973942
0.3059174384 0.5526253826 0.0733851346
0.9999215194 0.9491405698 0.7756063103
0.9993329148 0.9999215132 0.7429165686
0.0148720766 0.0721293462 0.5444235146
0.0258201224 0.0359469429 0.591554823
0.7125647465 0.7763911781 0.6366454752
0.7689530686 0.7652068127 0.6553253277
0.7658530843 0.3164979201 0.8952201554
0.7856694396 0.3735578055 0.8930225257
0.8379767697 0.6472019465 0.5503885095
0.8481792497 0.5935562358 0.5762891453
0.414024486 0.8807393454 0.0016482223
0.3812195888 0.8695157366 0.0511341339
0.2161356145 0.4320304529 0.407935013
0.1697143306 0.435483871 0.3694372498
0.9485167164 0.2275331607 0.4297543364
0.9263459426 0.2695628287 0.3924338749
0.5360226024 0.1619182168 0.8940036104
0.5180897818 0.1973157523 0.8484420375
0.9495369644 0.815673809 0.8090416765
0.9866582954 0.8211286398 0.8564476886
0.6242740543 0.3641393925 0.8479711169
0.5994741799 0.4188446747 0.8414567145
0.4925443415 0.4254768072 0.3340789577
0.4883063883 0.4800251158 0.3597048897
0.8379375294 0.8000549407 0.5229181383
0.7818238895 0.792480967 0.5439918374
0.055485795 0.4655050624 0.2820029825
3.9240307644e-05 0.4745702849 0.2597519818
0.5946083817 0.1338591947 0.5659681344
0.59821849 0.1880543128 0.5394396044
0.5961387537 3.9243387489e-05 0.4404677812
0.6562156647 0.004356016 0.4454909348
0.2081305917 0.366415509 0.2739973314
0.2648720766 0.3788949062 0.2572796484
0.4242662062 0.3566439055 0.9636213798
0.4660178936 0.3827800016 0.9985872381
0.9559723748 0.9928577035 0.9175496429
0.8983283629 0.9995290794 0.9006749863
0.9614267776 0.167608508 0.0937916961
0.9996468372 0.1211443372 0.0994427439
0.217979909 0.5826465741 0.0655364571
0.1967116622 0.5553331764 0.1151008555
0.3081933762 0.3965151872 0.4368181461
0.2926542144 0.4481594851 0.4641707872
0.8920106734 0.6057609293 0.7167804725
0.9275623921 0.5866493996 0.6718467938
0.725514048 0.0452868692 0.9960364179
0.6846648878 9.4184129974e-04 0.9998430265
0.4609951342 0.9806137666 0.9999607566
0.4922696594 0.9999215132 0.9520053371
0.5225239366 0.5221332705 0.7824346598
0.5547402292 0.4739031473 0.7654030296
0.993878512 0.0714622086 0.6814221804
0.9968215351 0.0803312142 0.7411506161
0.3401349867 0.1139235539 0.9999607566
0.2995605086 0.0691860921 0.9999607566
0.1090880553 0.5540381446 0.6413939251
0.1650839743 0.5358292128 0.6550898674
0.265813844 0.6159249666 0.7494702143
0.3094490661 0.6445333961 0.7190173456
0.9998822791 0.0330429323 1.1773016247e-04
0.9978417831 0.0934385056 8.2411113727e-04
0.2856301993 0.3209324229 0.6162781571
0.2339114739 0.3492661487 0.6030531355
0.9309370585 0.118593517 0.2044580488
0.9585622351 0.0826465741 0.1645082804
0.222963428 0.8187347932 0.4525939879
0.2037749176 0.8100227612 0.5092221961
0.6837623607 0.5555686367 0.7136802449
0.6592764087 0.6100384585 0.7045365356
0.9300737718 0.9313633153 0.4044423515
0.9481635536 0.9261439447 0.4618554274
0.7722100141 0.4367396594 0.4760615336
0.7595746351 0.4956047406 0.4814771211
0.3887144875 2.7470371242e-04 0.1128639824
0.4370193062 0.0070638097 0.0771917432
0.12372469 0.2085786045 0.3390628679
0.1743839272 0.2126206734 0.3717918531
0.5140480301 0.9292834157 0.1478690841
0.5028645425 0.9849305392 0.1685895927
0.3171009261 0.9790440311 0.7015932815
0.3520247999 0.9323444 0.7175260969
0.6230576048 0.3445961855 0.3172043011
0.6717548266 0.3426340162 0.2814143317
0.674109245 0.2186641551 0.4606388823
0.7216292576 0.2087748214 0.424652696
0.5018050542 0.093987913 0.5005494074
0.5589389421 0.0836669021 0.5173455773
0.0751844294 0.1897417785 0.7487638333
0.0706717941 0.1894670748 0.6885252335
0.1768168262 0.4792794914 0.2448787379
0.1978888714 0.4457656385 0.290558041
0.836485638 0.9576563849 0.5598461659
0.786611207 0.9236323679 0.5623969861
0.7133495527 0.4679773958 4.3167726238e-04
0.7452911631 0.5192685033 7.8486774978e-05
0.8115288024 0.6058786594 0.3349423122
0.8624234814 0.5769955263 0.3198728514
7.8480615288e-05 0.1727493917 0.0417157209
0.0489326636 0.1908405934 0.0723648065
0.3470412808 0.724118986 0.8650812338
0.3950321771 0.7495879444 0.8386311906
0.6507220217 0.7996232635 0.9968997724
0.6475435567 0.7632446433 0.9487481359
0.612501962 0.3346283651 0.095400675
0.5996703814 0.2954634644 0.1396279727
0.4080207189 0.3454595401 0.8383172435
0.4619369016 0.3516992387 0.8117494702
0.8870663946 0.3287026136 0.4480809984
0.8273818867 0.3194411742 0.4458833687
0.2372076597 0.2090102818 0.7741150616
0.2945377492 0.226552076 0.7667373048
0.4960759692 0.5359076996 0.6698453811
0.4780254277 0.4871281689 0.7006121968
0.0 0.0 0.819833608
0.0229948203 0.0328859587 0.7746252256
0.652291634 0.9999215132 3.9243387489e-05
0.6621409512 0.9999215132 0.0596891924
0.7056976927 0.1575229574 0.9155874735
0.7334405902 0.1800486618 0.8668864296
0.6582169204 0.6179263794 0.2927164273
0.638518286 0.6096067813 0.2362059493
0.7312431329 0.2510399498 0.0018836826
0.757141736 0.208931795 0.0366533239
0.3120389264 0.5414017738 0.3003688878
0.2517265735 0.545169139 0.299270073
0.1529194789 0.9765716977 0.9944666824
0.1069298383 0.9999215132 0.9629934856
0.9998822791 0.3256808728 0.885252335
0.9591900801 0.3356879366 0.9288124951
0.328951499 0.0193862334 0.5080448944
0.3351907079 0.0201318578 0.4479240248
0.9476926699 0.9394082097 0.5392041441
0.9432192748 0.9336394318 0.5992072836
0.4764950557 0.5921434738 0.720979515
0.4537749176 0.6452790205 0.7387175261
0.3815335112 0.7919708029 0.2586531669
0.4337623607 0.8099442744 0.2831017973
3.1392246115e-04 0.0599246527 0.679460011
0.0056898446 0.0 0.6740444235
0.6790142835 0.1274625226 0.5291578369
0.7110343745 0.1473196766 0.4819087984
0.2970883692 0.5226434346 0.5677340868
0.250510124 0.5485440703 0.5392826309
0.8051326322 0.6253433796 0.1539910525
0.7448595197 0.6264814379 0.1577584177
0.5030215037 0.6587395024 0.1189859509
0.5174226966 0.7161133349 0.1066635272
0.7416810548 0.9994505926 0.9476100777
0.7264950557 0.9728435759 0.9996860529
0.5118113326 0.5849226905 0.8283101797
0.5099670381 0.6333490307 0.7921670199
0.4230105164 0.8239149203 0.1694921906
0.3814942709 0.8420453654 0.1295031787
0.8942473709 0.2723098658 0.0133035084
0.9096295715 0.2400518013 0.0620437956
0.9996860775 0.9730397928 0.0064359155
0.9997645582 0.9126442194 0.0040420689
3.9240307644e-05 0.8499332862 0.6754179421
0.0547009889 0.8376893493 0.6981398634
0.0550933919 0.3415352013 0.2317714465
0.0726338094 0.3979671925 0.2444470607
0.2355203265 0.5404991759 0.2136410015
0.1922382671 0.5647908327 0.2481359391
0.5451655941 0.6915862177 0.9438819559
0.5607832365 0.6651754179 0.9959579311
3.9240307644e-05 0.5664782984 0.2981712581
0.0452440747 0.5860607488 0.3332156032
0.2307722493 0.7316537163 0.2806687073
0.2375608225 0.7164665254 0.3387881642
0.4946633182 0.6810297465 0.0365748371
0.5113796892 0.7261988855 7.8486774978e-05
0.9998822791 0.3470292756 0.7937759987
0.9998822791 0.4022447218 0.7692488816
0.4996860775 0.9656620359 0.6871909583
0.4557761733 0.9843418884 0.6501059571
0.90178151 0.7839259085 0.6959814771
0.9270915084 0.7537869869 0.6501059571
0.1774839115 0.7035946943 0.6709441959
0.1796028881 0.7224707637 0.7283180284
0.8257730341 0.6484184915 0.899733145
0.87372469 0.6316223216 0.8670041598
0.6860775388 0.9999215132 0.4622086178
0.7293203579 0.9999215132 0.4200219763
0.5603515932 0.602189781 0.203869398
0.5061999686 0.5987363629 0.1772623813
0.6535080835 0.7622243152 0.2525311985
0.6826243918 0.7546503414 0.2001020328
0.3066630042 0.6275410093 0.9846558355
0.2487050698 0.6352327133 0.9999607566
0.0766363208 0.0888077859 0.4990189153
0.0769894836 0.1410014912 0.4684875598
0.2075419871 0.0672239228 0.0191900165
0.2157039711 0.0089867357 0.0052193705
0.2389734736 0.6203987128 3.9243387489e-05
0.2863757652 0.5830782513 0.0034141747
0.6317689531 0.5143630798 0.037163488
0.6252943023 0.4670747979 7.8486774978e-05
0.5074948988 0.4049525155 0.914017738
0.4997253178 0.3488344714 0.9350521937
0.6938078795 0.2978965544 0.7937759987
0.6702244546 0.2938937289 0.7382858488
0.2228457071 0.8932972294 0.3226198885
0.1663396641 0.8948669649 0.343929048
0.180230733 0.76089004 0.5970881406
0.1212917909 0.7476257751 0.5952829448
0.4028409983 0.2655207598 0.4797111687
0.4540495997 0.2953457342 0.4679381524
8.6328676817e-04 0.3685346519 0.1774978416
0.0011379689 0.4280276273 0.188172043
0.7850023544 0.7649321089 0.0733458912
0.8213781196 0.8131622322 0.075151087
0.6662219432 0.7793736755 0.872694451
0.6418144718 0.724118986 0.87442116
0.0684743368 0.9434110352 0.8652774507
0.1133652488 0.9424691939 0.9056981399
0.6493093706 0.1210658504 0.34302645
0.5975121645 0.111608194 0.3133976925
0.9990189923 0.9998430265 0.1948041755
0.9864620939 0.9408602151 0.1910368103
0.5767932821 0.7562200769 0.286202025
0.5435175012 0.8055097716 0.2752531198
0.6974572281 0.1200847657 0.153127698
0.7391304348 0.1450043168 0.1891138843
0.7797441532 0.6167883212 0.8383564869
0.727672265 0.6471627031 0.8425947728
0.4671558625 0.8728121811 0.069578526
0.446044577 0.8935719331 0.1222823954
0.5792654214 0.3300368888 0.3850953614
0.5386909433 0.3687701122 0.3626481438
0.2586328677 0.5125186406 0.4314810454
0.2735441846 0.5630248803 0.4611882898
0.3770208758 0.6776548152 0.6966486147
0.4265421441 0.7110509379 0.7056745938
0.8522210014 0.4271642728 0.8823483243
0.8719588762 0.3781100385 0.8530727572
0.3342097002 0.0905737383 0.5406169061
0.3716449537 0.0679695471 0.5822933836
0.6610422226 0.1607801585 0.5979122518
0.7000470884 0.1309944274 0.6331528138
0.1275702402 0.996860529 0.79228475
0.1326714801 0.9983125343 0.8524841064
0.7490189923 0.8046464171 0.3762655992
0.7283001099 0.8078251315 0.4329722942
3.9240307644e-05 0.1946472019 0.1546974335
3.9240307644e-05 0.1439839887 0.187661879
0.3348767854 0.0581979436 0.2341260498
0.338643855 0.0 0.2500196217
0.4479281118 0.458480496 0.9720194647
0.4705697693 0.5091829527 0.9481987285
2.3544184586e-04 0.7883604113 0.4435287654
0.0098100769 0.8472254925 0.4533003689
0.2299482028 0.1744368574 0.4699788086
0.2093470413 0.2310258221 0.4646809513
0.8588918537 0.8283101797 0.0015304921
0.8623057605 0.7679930932 0.0027470371
0.5492073458 0.5016089789 0.9945059258
0.5303719981 0.4460403422 0.9800251158
0.2628315806 0.0325720116 0.9146063888
0.2781745409 0.0231535986 0.8569578526
0.0822869251 0.0563927478 0.0203280747
0.1225082405 0.0116945295 0.0265677733
0.8446083817 0.8491091751 0.8517777255
0.8784335269 0.7990738561 0.8495408524
0.6064981949 0.9988226984 0.5450121655
0.5924501648 0.9999215132 0.486225571
0.2699340763 0.6847578683 0.4992151323
0.3125882907 0.6633702221 0.4621301311
0.2607910846 0.0 0.2400125579
0.2345785591 8.6335452476e-04 0.1855819794
0.7505886046 0.8745781336 0.4875990896
0.8095275467 0.8619025194 0.4837139942
0.5007063255 0.0766423358 0.0371242446
0.5485010202 0.0736205949 2.7470371242e-04
0.1484460838 0.5901813045 0.4770818617
0.1460916654 0.5298249745 0.4789263009
0.3560273113 0.2858488345 0.7787457813
0.4107283001 0.3093556236 0.7684247704
0.1362423481 0.4167255317 0.486225571
0.1847433684 0.3821521074 0.4761400204
0.9062941453 0.7977003375 0.9980378306
0.9259927798 0.7406012087 0.9970959893
0.8217312824 0.1936268739 0.85264108
0.8302071888 0.2334196688 0.8973000549
0.5754591116 0.5928890982 0.7653637862
0.5990817768 0.5400674986 0.7479397222
0.7726024172 0.4066007378 0.602189781
0.7247684822 0.4434502786 0.599756691
0.3205148328 0.8226198885 0.0675771133
0.3012086015 0.7669335217 0.0809983518
0.1215272328 0.5229573817 0.29228475
0.10076911 0.5557648536 0.2459775528
0.1910218176 0.3400439526 0.4047562986
0.1701852143 0.2838866651 0.4129581665
0.9337623607 0.1340554117 0.8829369751
0.9266991053 0.0764461188 0.8997723884
0.7087584367 0.0 0.1470842163
0.6692434469 0.0423828585 0.1643513068
1.0 0.8460874343 0.9296366062
0.9560900957 0.8045679303 0.9285377914
0.9250902527 0.3838003296 0.190605133
0.8809449066 0.34302645 0.1839730005
0.8666614346 0.1909190801 0.3737147791
0.8409590331 0.2418177537 0.3938073935
0.5288023858 0.9918766188 0.7660309238
0.5537984618 0.9682128561 0.8157130524
0.0634123372 0.0 0.0768777961
0.0700439491 0.0378306255 0.1235381838
0.7444671166 0.1027391884 0.6913900008
0.8031313765 0.1134526332 0.7012008477
0.1228614032 0.9246919394 0.1548936504
0.0915476377 0.8735578055 0.1623891374
0.2540417517 0.3279177459 0.4689192371
0.2702479987 0.3002119143 0.4177066164
0.6725003924 0.3544855192 0.1932736834
0.6756788573 0.3115924967 0.1508515815
0.9215978653 0.1249117024 0.5920257437
0.9288180819 0.1846008947 0.5860607488
0.3443336996 0.278000157 3.9243387489e-05
0.3378198085 0.3270936347 0.0346911545
0.8868701931 0.4565183267 0.1339769249
0.9431015539 0.4658190095 0.1540302959
0.664024486 0.4774350522 0.0985009026
0.6951420499 0.4266148654 0.088611569
0.3751373411 0.935483871 0.1106271093
0.4211662219 0.9718232478 0.096107056
0.8657196672 0.6589357193 3.9243387489e-05
0.8292654214 0.6107448395 3.9243387489e-05
0.0302935175 0.9351699239 3.9243387489e-05
0.0711819181 0.8906679225 0.0
0.9998822791 0.657483714 0.2011616043
0.9998822791 0.5987363629 0.186955498
0.6324752786 0.9361117652 0.4618946707
0.6898838487 0.9172356958 0.4619339141
0.9998822791 0.2604191194 0.2418177537
0.9624077853 0.2559846166 0.2890275489
0.0439883849 0.8379640531 0.6056824425
0.0738894993 0.8878816419 0.6219292049
0.8667399152 0.8765795463 0.0841770662
0.8332679328 0.8850168747 0.133780708
0.2293988385 0.959893258 0.4656227926
0.2770758123 0.9932893807 0.481869555
0.2683252237 0.6648614708 0.2166234989
0.2858656412 0.7186249117 0.1953928263
0.6944749647 0.9138607645 0.1634879523
0.6731282373 0.8617455459 0.1853857625
0.1198006592 0.0939094263 0.2508044894
0.1752079736 0.0699317165 0.2535122832
3.9240307644e-05 0.1737697198 0.9999215132
0.0209935646 0.2139157052 0.9599325014
0.6165437137 0.7988776391 3.9243387489e-05
0.5704363522 0.7786672946 0.0335138529
0.7400722022 0.1351934699 0.0020798995
0.7237874745 0.0770347696 7.8486774978e-05
0.2521189766 0.5357114826 0.9191193784
0.2572986972 0.5935954792 0.9025194255
0.655744781 0.2744290087 0.9998822698
0.5954324282 0.2705439134 0.9991758889
0.9136713232 0.9998037831 0.3697119535
0.8654057448 0.9999215132 0.3333333333
0.7399544812 0.0373204615 0.3803861549
0.7664809292 0.0 0.3409857939
0.2293203579 0.8810140491 0.4052664626
0.1808585779 0.9137430343 0.4205321403
0.3132946162 0.8216780472 0.5819009497
0.3374666457 0.7979750412 0.5318263873
0.8898132161 0.0501922926 0.2360097324
0.9208522995 0.0 0.249038537
0.9172421912 0.64249274 0.2742327918
0.8594019777 0.6587787458 0.2808649243
0.9998430388 0.3714386626 0.6596028569
0.9730419086 0.4255552939 0.6580723648
0.2715821692 0.9250843733 0.7358135154
0.2121331031 0.9221411192 0.7254925045
0.7564354105 0.6101954321 0.597127384
0.7272406216 0.5588258378 0.6099599717
0.0538769424 0.4560081626 0.8814457264
0.0047873175 0.4752766659 0.851934699
0.4781431486 0.8607644612 0.7578290558
0.4556584524 0.8093163802 0.7354603249
0.5667870036 0.7913429087 0.6427282003
0.5481870978 0.7433874892 0.6109802998
0.3545361796 0.6208696335 0.7897339298
0.3832993251 0.6107840829 0.7375794679
0.0028253022 0.06278942 0.3804646417
0.0086328677 0.0026685503 0.3788556628
0.1928661121 0.2643042147 0.0213876462
0.1613953853 0.3158700259 0.0213876462
0.9518129022 0.4907778039 0.0743662193
0.9997645582 0.5147555137 0.1022682678
0.8818474337 0.927085786 0.9641707872
0.8730183645 0.8767365199 0.9964288517
0.2274368231 0.8452240797 0.9999607566
0.2536493486 0.8056667452 0.9625225649
0.0590174227 0.2099521231 0.2570441881
0.1010830325 0.169531434 0.2412683463
0.8612462722 0.1534024017 0.1737697198
0.8057604772 0.1662742328 0.1535201319
0.7975984932 0.1903696727 0.3217957774
0.7450557212 0.1990424613 0.3503649635
0.6741484853 0.9998822698 0.7668942783
0.6900015696 0.9810062005 0.7117180755
0.9285041595 0.6416686288 0.1725924182
0.8813373097 0.6042304372 0.1777333019
0.6091665359 0.0886900557 0.1442586924
0.5985324125 0.0303743819 0.1324856762
0.1507220217 0.8703006043 0.5186406091
0.0963349553 0.8882348324 0.4993328624
0.5811489562 0.8391805981 0.963032729
0.6137576519 0.8751667844 0.9989796719
0.9545597237 0.3803861549 0.5165607095
0.9998822791 0.4054234362 0.5477592026
0.40178151 0.6771054077 0.1825602386
0.4601710877 0.66183973 0.1852680323
0.6641029666 0.3064123695 0.6597205871
0.6048893423 0.2944431363 0.6617612432
0.6995762047 0.9875206028 0.3484420375
0.7519620154 0.9991366455 0.3206577192
0.8822398368 0.5402637156 0.0862569657
0.8576754042 0.5939094263 0.0994427439
0.2467038142 0.2495094577 0.3263872537
0.2035787161 0.2912644219 0.3332940899
0.8738031706 0.0792323993 0.7334196688
0.9252864542 0.0481123931 0.7393846637
0.150133417 0.8991052508 0.9822227455
0.1036728928 0.8717918531 0.9548701044
0.7435253492 0.2249430971 0.9304999608
0.696554701 0.2157601444 0.9674279884
0.5691414221 0.9998430265 0.9678596656
0.5576047716 0.9999215132 0.9085236638
0.3488070946 0.236480653 0.6677262381
0.3202401507 0.282866337 0.6939015776
0.9008005023 0.0960678126 0.9999607566
0.9232067179 0.0399105251 0.9999607566
0.3839664103 0.4893257986 0.71258143
0.416457385 0.5342987207 0.6886429637
0.2926149741 0.1767914606 0.6612903226
0.2944985089 0.1633309787 0.7201946472
0.1777585936 0.952201554 0.5242524135
0.2340684351 0.9616984538 0.5439918374
0.3663867525 0.0096146299 0.0322188211
0.3517501177 0.054587552 0.0698532297
7.8480615288e-05 0.3887449965 0.9401930775
5.4936430702e-04 0.4491405698 0.938623342
0.0764401193 0.2612824739 0.9999215132
0.1259221472 0.2959343851 0.9993721058
0.5932742113 0.7357350286 0.1399026764
0.5620781667 0.7812181147 0.1152185857
0.7508632868 0.8034691155 0.2118358057
0.7846099513 0.7597519818 0.2363236795
0.5548579501 0.7312220391 0.7189781022
0.5263302464 0.6780080057 0.721489679
0.8305603516 0.7599089553 0.7187426419
0.8227122901 0.7138372184 0.6804410957
0.7636163868 0.8850953614 0.2451534416
0.8040731439 0.8665724825 0.2042618319
0.9790456757 0.1643120634 0.6600345342
0.9359205776 0.122949533 0.6691782435
0.2845314707 0.1218114748 0.2283965152
0.3425678857 0.1344086022 0.2170159328
0.8171009261 0.4108390236 0.5352798054
0.8382906922 0.3872537477 0.4838317244
0.9474179878 0.8595086728 0.6245585119
0.8928347198 0.8677105408 0.6491248725
0.0354339978 0.1391178086 0.5797818068
3.9240307644e-05 0.106545797 0.6163174005
0.5445377492 0.2147398163 0.5900635743
0.5394757495 0.2406012087 0.6444941527
0.4184586407 0.198296837 0.6154148026
0.4462407785 0.1834235931 0.6669806138
0.6309841469 0.4739816341 0.7840436386
0.6670459896 0.5217015933 0.7925594537
0.1311018678 0.7376579546 0.2416215368
0.0750274682 0.7232948748 0.2590063574
0.1148171402 0.2302409544 0.4474138608
0.1135614503 0.1813436936 0.4119378385
0.8261654371 0.4169609921 0.7517463307
0.8334641344 0.4764932109 0.7443293305
0.1932192748 0.0472490385 0.6417078722
0.1590017266 1.1773016247e-04 0.6579153913
7.8480615288e-05 0.8865473668 0.9832823169
0.0506592372 0.9151165529 0.9999607566
0.8568513577 0.3867435837 0.3668079429
0.8161591587 0.3996546582 0.4095439918
3.9240307644e-05 0.2164665254 0.8204222588
0.0382985403 0.1746330743 0.8413782278
0.8222021661 0.6491641158 0.9883839573
0.8652095432 0.6909190801 0.9959579311
0.845275467 0.412094812 0.0844517699
0.8357400722 0.385958716 0.0308060592
0.1824281902 0.6738482066 0.3026057609
0.1758750589 0.6199670356 0.3291735343
0.7580835034 0.3577427204 0.4903461267
0.7283785905 0.3938858802 0.5286084295
0.2040495997 0.0 0.50243309
0.2428975043 0.0 0.4561258928
0.4108067807 0.2076367632 0.8187740366
0.4301130121 0.1633309787 0.85507417
0.0359048815 0.6817753709 0.3140255867
1.1772092293e-04 0.7240012558 0.2898124166
0.411866269 0.5281375088 0.8491876619
0.3681918066 0.5691468488 0.8570363394
0.2800580757 0.2539047171 0.1238521309
0.2874744938 0.311317793 0.1064280669
0.0844059017 0.5727964838 0.1416686288
0.1360069063 0.5515658112 0.1648614708
0.5592921049 0.5759751982 0.9614629935
0.6037906137 0.562083039 0.9999607566
0.4586014754 0.0588258378 0.7212542187
0.4637419557 0.1105878659 0.6905266463
0.7009103751 0.6094105643 0.779216702
0.7516480929 0.5830390079 0.7597127384
0.6553131377 0.8632367946 0.9312063417
0.6739522838 0.9203359234 0.924652696
0.453186313 0.759163331 0.5328467153
0.415437137 0.8062946394 0.5351620752
0.0903311882 0.0 0.7399733145
0.088643855 0.0603170866 0.7367553567
0.7383456286 0.336943725 0.6245192685
0.7957149584 0.3235617298 0.6112157601
0.3677209229 0.4932893807 0.6358998509
0.4192434469 0.4638175967 0.6472804332
0.6568042693 0.3263480104 0.3979279491
0.6567257887 0.2955419512 0.4498861942
0.6317689531 0.4201789498 0.2068126521
0.6028488463 0.3858802292 0.1663527196
0.6199576205 0.8667294561 0.8595479162
0.59056663 0.8155168354 0.8467153285
0.4624470256 5.1016403736e-04 0.8169688408
0.4950164809 0.0010203281 0.7661094106
0.9803798462 0.72219606 0.2410721293
0.9998822791 0.7559061298 0.2872615964
0.4354496939 0.1231849933 0.0015304921
0.3786689688 0.1225178557 0.0222117573
0.9443572438 0.9649164116 0.9982340476
0.9964683723 0.9924652696 0.9850482694
0.1421283943 0.501922926 0.8293305078
0.1041437765 0.5470528216 0.8163017032
0.4792026369 0.1497527667 0.5850011773
0.4407863758 0.1144729613 0.6155717762
0.7272798619 0.4151557962 0.9581273055
0.7740150683 0.448041755 0.9384663684
0.2627923403 0.4668000942 0.3552703869
0.3214173599 0.4788085708 0.3467938152
0.0940982577 0.7894199827 0.8877639118
0.1449929367 0.7700729927 0.8615885723
0.5627844922 0.7551605055 0.5198179107
0.5202479987 0.7867514324 0.4907385606
0.4029587192 0.6522251001 0.5193077466
0.4560116151 0.6488109254 0.4905423436
0.8643070162 0.3092771368 0.3565261753
0.9168890284 0.3385919473 0.3513852916
3.9240307644e-05 0.4369751197 0.6113727337
0.0094569141 0.3867043403 0.579193156
0.8152958719 0.9998822698 0.0832352249
0.8276958091 0.9999215132 0.0240561965
0.8894600534 0.3324307354 0.5331606624
0.8309135144 0.3204222588 0.5242916569
3.9240307644e-05 0.8291342909 0.3554666039
0.0134594255 0.7701907229 0.3560552547
0.3689373725 0.9999215132 0.0261360961
0.3336603359 0.9584020093 3.9243387489e-05
0.2145660022 0.285495644 0.1546581901
0.1934154764 0.2290244094 0.1506161212
0.5796578245 0.3719095832 0.9123302723
0.5727907707 0.3150851582 0.9316772624
0.3444514205 0.7512361667 0.1545797033
0.3829854026 0.7444470607 0.1085079664
0.1727358342 0.0554901499 0.9246919394
0.1457385026 0.1078408288 0.9111922141
0.2275153037 0.9031473197 0.0372812181
0.1790535238 0.9102896162 0.0018836826
0.534178308 0.0811945687 0.3485205243
0.4861874117 0.0532140334 0.3247390315
0.3727829226 0.3364728043 0.5759751982
0.4009182232 0.3668471862 0.6199670356
0.7793125098 0.6803233655 1.9621693745e-04
0.7713859677 0.7402480182 3.9243387489e-05
0.9998822791 0.6539518091 0.8583706146
0.950125569 0.6218899615 0.8461266777
0.7794302307 0.2916176124 0.0520367318
0.8243211427 0.2517855741 0.0592967585
0.0055328834 0.5917117966 0.4580488188
0.0543870664 0.6169060513 0.4330115376
0.9069612306 0.8020563535 0.0625539597
0.8995055721 0.8155168354 0.121026607
0.7139381573 0.5525076525 0.3032336551
0.7352848846 0.6090181304 0.3049211208
0.3081933762 0.8904324621 0.029981948
0.2811960446 0.8452240797 3.531904874e-04
0.7625568984 0.8698689271 0.9402715642
0.8178072516 0.893454203 0.9337179185
0.7414456129 0.9124872459 0.6980613767
0.7371291791 0.9215917118 0.6384506711
0.5548971904 0.0026685503 0.0472097951
0.614032334 0.0 0.0349658583
0.3672892795 0.5874735107 0.4846165921
0.4203421755 0.5588258378 0.4806137666
0.3278135301 8.2411113727e-04 0.973667687
0.3814942709 0.0095753865 0.9999607566
0.1188196515 0.503139471 0.9942704654
0.0786375765 0.5481123931 0.9983910211
0.7682467431 0.272427596 0.4228475002
0.7804112384 0.267875363 0.481869555
0.4947810391 0.8635507417 0.4456479083
0.4667634594 0.819833608 0.4147633624
0.9447496468 0.3402794129 8.2411113727e-04
0.9234029195 0.3967898909 3.9243387489e-05
0.2002432899 0.9185307276 0.1419825759
0.1923952284 0.8621379798 0.1621929205
0.919518129 0.078996939 0.4852444863
0.9333307173 0.0578447532 0.5401459854
0.9998822791 0.2074405463 0.5487010439
0.9997645582 0.1809512597 0.4943881956
0.3519463193 0.2480182089 0.8513852916
0.3987600063 0.2657169767 0.8852915784
0.1280411238 0.6161996704 0.4058943568
0.106890598 0.5670277058 0.3778745781
0.5979045676 0.4120163252 0.068361981
0.5560351593 0.4555764854 0.068361981
0.8254198713 0.3242288674 0.2424456479
0.7750353163 0.338670434 0.2725453261
0.1277664417 0.705792324 0.3892551605
0.0864463977 0.7330664783 0.354564006
0.7750745566 0.4325798603 0.8285848834
0.7294380788 0.4675457185 0.8471862491
0.4441218019 0.5182089318 0.7666980614
0.4513812588 0.4582450357 0.7685032572
0.6274525192 0.9111137273 0.7260026686
0.6517422697 0.9240640452 0.7798053528
0.3220059645 0.5618475787 0.7406796955
0.3068592058 0.5181696884 0.7795698925
0.5752236698 0.9570677341 0.1884075033
0.5660414378 0.9005964995 0.2079114669
0.9998822791 0.3033906287 0.1556785182
0.9436901585 0.2874970567 0.1712188996
7.8480615288e-05 0.8597441331 0.5391649007
7.8480615288e-05 0.9181775371 0.523703006
0.9200674933 0.2605368495 0.5509771603
0.8810626275 0.2597127384 0.5048269367
0.4243446869 0.1938623342 0.5241346833
0.4487913985 0.1610156189 0.4796719253
0.7472531785 0.9999215132 0.5567459383
0.6871370272 0.9942704654 0.5541951181
0.9448281275 0.5768385527 0.3075111844
0.9963114111 0.6059963896 0.2951887607
0.1028488463 0.9594223373 0.5529000863
0.1352221001 0.919080135 0.5841378228
0.314668027 0.4104073464 0.0520759752
0.3448830639 0.4048347853 3.9243387489e-05
0.9270130278 0.3221489679 0.6127070089
0.926659865 0.3446354289 0.668825053
0.115052582 0.0020406561 0.5480339063
0.170028253 0.00243309 0.5731104309
0.6711269816 0.3892551605 0.6583078251
0.7058154136 0.3645318264 0.7012008477
0.8951891383 0.0014127619 0.8440467781
0.9555407314 0.0 0.8462444078
0.9546774447 0.1742406405 0.266148654
0.9998822791 0.1361353112 0.2537085001
0.9466331816 0.156777333 0.9728828192
0.9998430388 0.166902127 0.946118829
0.2334405902 0.4319519661 0.0699709599
0.1750510124 0.4464327761 0.0757397379
0.9998822791 0.0559610706 0.476807158
0.9810469314 0.0 0.4897574759
0.3714487522 0.1491248725 0.7261203987
0.3681525663 0.2033984774 0.7524919551
0.1701852143 0.0579232399 0.7514323836
0.1748940512 0.0 0.7349109175
3.9240307644e-05 0.5614551448 0.9420767601
1.5696123058e-04 0.5441095675 0.9999607566
0.4511065767 0.4989011852 0.2423279177
0.4243054466 0.4478062946 0.2243152029
0.3306780725 0.1240483479 0.4677811789
0.3017579658 0.1345263323 0.4157444471
0.6629257573 0.4374852837 0.8836825995
0.6967116622 0.3874107213 0.8825445412
0.8333856537 0.7179185307 0.8576642336
0.7884947418 0.6936661173 0.8252884389
0.998979752 0.9992151323 0.4629542422
0.9992151938 0.9999215132 0.5233890589
0.4036258044 0.3527588101 0.3248567616
0.4371762675 0.3097873008 0.3509143709
3.9240307644e-05 0.9990581587 0.8498547995
0.0290378277 0.9999215132 0.902872616
0.9997253178 0.2655207598 0.4835570206
0.9561293361 0.307275724 0.4859901107
0.0828362894 0.3516599953 1.9621693745e-04
0.1292183331 0.3898438113 0.0066713759
0.9998822791 0.9998430265 0.3210109097
0.9997645582 0.9999215132 0.3814457264
0.1465233087 0.4481594851 0.9204536536
0.1971040653 0.4804175496 0.9277136802
0.8332286925 0.1940977945 3.9243387489e-05
0.877295558 0.1527352641 1.9621693745e-04
0.3200047088 0.2938152421 0.4968212856
0.3323261654 0.3516207519 0.509418413
0.1013577146 0.2691311514 3.9243387489e-05
0.0957463507 0.2093242289 0.0065144023
0.4878747449 0.7322816105 0.3160269995
0.5113404489 0.7197237266 0.2617926379
0.0602338722 0.9976453968 0.1319362687
0.0073771778 0.998273291 0.1611725924
0.7084052739 0.9170002355 0.5621222824
0.6525270758 0.8949454517 0.5554509065
0.6611599435 0.7726238129 0.6986500275
0.6137184116 0.8007220783 0.723412605
0.9880709465 0.9999215132 0.6027784318
0.9686077539 0.9807314967 0.6566596029
0.7272798619 7.8486774978e-05 0.7006121968
0.7814707267 0.0012950318 0.7272977003
0.5257808821 0.1490856291 0.7192920493
0.5404175169 0.2076367632 0.715720901
0.9998822791 0.5223687309 0.9802213327
0.9998822791 0.469311671 0.9513381995
0.4792026369 0.897614002 0.5184836355
0.5306859206 0.8661015619 0.5154226513
0.0667870036 0.2615179342 0.809905031
0.0743211427 0.3214033435 0.8133584491
0.4070397112 0.2220390864 0.0364963504
0.4222649506 0.2690134212 0.0016874657
0.3724297598 0.2641864846 0.1874264186
0.4263459426 0.2909112315 0.1929989797
0.8867132318 0.0 0.1744368574
0.9435331973 0.0 0.1539518091
0.6444435724 0.6099992151 0.393964367
0.6677523152 0.6192606546 0.4489443529
0.9482812745 0.5145200534 0.8846636842
0.8900878983 0.5250765246 0.8969076211
0.0782059331 0.0531355467 0.4242995055
0.0831502119 0.0 0.4526724747
0.9978810234 0.7423671611 0.6149831253
0.9997645582 0.7991523428 0.5943803469
0.2636163868 0.7162310651 0.5708343144
0.2602417203 0.7728200298 0.5498783455
3.9240307644e-05 0.0 0.2906757711
0.0399073929 0.0377128954 0.3159877561
0.9482027939 0.8993014677 0.7334196688
0.939923089 0.9016953143 0.7932265913
0.0244074714 0.1067812574 0.7376579546
0.0016480929 0.1566203595 0.7631269131
0.8905980223 0.6620359469 0.796640766
0.8822790771 0.7180755043 0.7756455537
0.8542222571 1.0 0.9730005494
0.8001491132 0.9998822698 0.9999607566
0.5501098729 0.8260340633 0.4045600816
0.5344137498 0.7988776391 0.3529157837
0.7194710407 0.3660623185 0.3546032494
0.7679328206 0.3385134605 0.3779530649
0.4905038456 0.704575779 0.4390942626
0.4489091194 0.7483713994 0.4418412997
0.6095981792 0.6824425084 0.3034691155
0.5513655627 0.6683933757 0.311317793
0.9207738189 0.3101012479 0.9988619418
0.8607361482 0.3170080841 0.9975276666
0.150761262 0.3675928106 0.6356251472
0.1712447026 0.4085629072 0.6750647516
0.3756474651 0.7988776391 0.0049839102
0.3873018364 0.7413468331 0.0192685033
0.8299325067 0.7016717683 0.2092064987
0.8892638518 0.7010046307 0.2206655679
0.415947261 0.9005180127 0.369358763
0.3887537278 0.8477356565 0.3580174241
0.7870820907 0.0 0.9782199199
0.8034060587 0.0546660388 0.9981163174
0.6299246586 0.6523820736 0.7637548073
0.6724611521 0.6951966094 0.7605368495
0.1174070005 0.3420846087 0.9005180127
0.0696907864 0.3518954556 0.9363079821
0.7978731753 0.6030531355 0.2576720823
0.7735441846 0.6534808885 0.2348716741
0.9998822791 0.3383172435 0.5884545954
0.9996860775 0.2852209403 0.5595714622
0.3849866583 0.5149124872 0.9991758889
0.346805839 0.5617298485 0.9999607566
0.3415083974 0.2381288753 0.3239149203
0.3096452676 0.200219763 0.2893022526
0.6586093235 0.4273212464 0.2813358449
0.6756788573 0.4483164587 0.3353739895
0.1943180035 0.1061926065 0.5751903304
0.1380474023 0.0845302567 0.5709128012
0.8515931565 0.283572718 0.7074013029
0.8771385968 0.2769013421 0.6530099678
0.667477633 0.8010360254 0.0810768386
0.6396562549 0.8135939094 0.1332313005
0.0016088526 0.6765560003 0.1026607017
0.0078873018 0.6196923318 0.1220861785
0.7285355517 0.9346597598 4.7092064987e-04
0.7435645895 0.993210894 2.3546032494e-04
0.2869251295 0.2179185307 0.5080841378
0.3367603202 0.2145828428 0.4740208775
0.4147308115 0.0 0.6777725453
0.3819259143 0.0 0.6269916019
0.9998822791 0.1760065929 6.6713758732e-04
0.9522445456 0.2131700808 3.9243387489e-05
0.2924972532 0.3593124559 0.3611176517
0.238777272 0.38403579 0.348795228
0.8200047088 0.871477906 0.4064830076
0.8507298697 0.9106820501 0.3722627737
0.1767775859 0.1470057295 0.0072992701
0.2367760163 0.1412369516 0.0028647673
0.2875529744 0.6052115219 0.8303900793
0.3080756553 0.6614865395 0.8382387568
0.3098414692 0.8738717526 0.1261282474
0.3337780568 0.8956910761 0.1771446511
0.4717469785 0.8391805981 0.9519268503
0.4350965312 0.8389451377 0.9999607566
0.9488306388 0.336943725 0.0957146221
0.9243839272 0.3909033828 0.107762342
0.0650604301 0.4314418021 0.5194647202
0.1022602417 0.4790832745 0.5196609371
0.2372861403 0.8874892081 0.4954477671
0.2878276566 0.854367789 0.494427439
3.9240307644e-05 0.6228318028 0.5353190487
1.5696123058e-04 0.6718075504 0.4999215132
0.9998822791 0.1098422416 0.3356879366
0.9927405431 0.0523114355 0.318617063
0.0828755297 0.0921434738 0.8082568087
0.1203107832 0.1228318028 0.7721136489
0.1636713232 0.789145279 0.690094969
0.1092450165 0.7672867122 0.7046542658
0.3770993565 0.3981634095 0.691821678
0.3321299639 0.3755199749 0.6583470685
0.7458797677 0.4247311828 0.7447610078
0.7366190551 0.4822619889 0.7607330665
0.3180426935 0.9819872851 0.3197943646
0.2742505101 0.9469821835 0.2972686602
0.2125647465 0.5074562436 0.0436778903
0.1823104693 0.4785731104 7.8486774978e-05
0.9965860932 0.2134447846 0.8720273134
0.9640951185 0.2527274154 0.9044815949
0.0415947261 0.7751746331 0.2105015305
0.0087505886 0.7353818382 0.1790675771
0.5319416104 0.072207833 0.925359077
0.4898367603 0.0600423829 0.8837218429
0.5397504316 5.1016403736e-04 0.8305862962
0.5520718882 0.0 0.8897260812
0.8512399937 0.011341339 0.9082882034
0.805485795 0.0491327211 0.9198650027
0.4204991367 0.5642414253 0.1733380425
0.3949929367 0.5886508123 0.2223922769
0.0819337624 0.0022761165 0.8180284122
0.0574085701 0.0 0.873204615
0.5970020405 0.44682521 0.9385840986
0.6414613091 0.4266933522 0.9742170944
0.9697064825 0.7164665254 0.0962640295
0.9997253178 0.7689349345 0.0974805745
0.6351436195 0.5594144887 0.6071736912
0.5891932193 0.5953614316 0.5912801193
0.7707188824 0.7457420925 0.3288595872
0.7764872077 0.6910368103 0.3038223059
0.4919557369 0.6514402323 0.3766580331
0.5476769738 0.629228475 0.3839180598
0.5004708837 0.7119142924 0.7873793266
0.4517736619 0.7475865317 0.7844753159
0.9998822791 0.8862334197 0.5726787536
0.9998037985 0.8872145044 0.5122439369
0.1910610579 0.2692096382 0.7361274625
0.1627687961 0.3128090417 0.70528216
0.9547559253 0.4583627659 0.2313005259
0.9998822791 0.4258299976 0.2548858017
0.3499843039 0.3224236716 0.4251628601
0.3891461309 0.3604897575 0.4510634958
0.6384398054 0.9197472726 0.0974020877
0.6738345629 0.8843497371 0.063495801
0.4520091038 0.1095282945 0.9375245271
0.4075105949 0.0709128012 0.950985009
0.6730497567 0.0516835413 0.6527745075
0.6428739601 0.0822933836 0.6103131622
0.4664887773 0.99513382 0.8136723962
0.4818709779 0.9367789028 0.8167726238
0.0464605243 0.9997252963 0.5007848677
3.9240307644e-05 0.9999215132 0.5394788478
0.5378276566 0.5990110666 3.9243387489e-05
0.5231125412 0.610901813 0.0574523193
0.1746586093 0.2822384428 0.26089004
0.1489169675 0.2317322031 0.2398555843
0.6210563491 0.0704418805 0.068872145
0.6409119447 0.0699709599 0.0118122596
0.2252001256 0.8378070795 0.6921748685
0.2618898132 0.7934228083 0.6738482066
0.5904881494 0.6788713602 0.6397849462
0.6175247214 0.6850718154 0.6934699003
0.8062706012 0.4026371556 0.1561886822
0.7472139382 0.4127619496 0.1481830312
3.9240307644e-05 0.4616592104 0.0020798995
0.0347276723 0.5111058787 1.9621693745e-04
1.5696123058e-04 0.3068048034 0.7920885331
0.037121331 0.3131229888 0.7447217644
0.0578402135 0.7660701672 0.6453967506
3.9240307644e-05 0.7693273683 0.6279726866
0.6170538377 0.7470371242 0.7805902205
0.5644718255 0.7511969233 0.8101012479
0.0450478732 0.6335060042 0.2385605525
7.8480615288e-05 0.6704340319 0.2222353034
0.5311568043 0.3259555765 0.1165136175
0.5101632397 0.3551526568 0.0679303037
0.5933919322 0.591044659 0.4649948984
0.5568984461 0.5433639432 0.4580488188
0.0583110972 0.5507024566 0.7380896319
0.102417203 0.5134212385 0.720273134
0.7135457542 0.1629385449 0.2661094106
0.6702244546 0.2016717683 0.2826701201
0.0673756082 0.5253512283 0.9241032886
0.0716135615 0.5855505847 0.9207676007
0.3150996704 0.2370693038 0.5806451613
0.3682702872 0.2411113727 0.5522329487
0.9983519071 0.2180755043 0.1451220469
0.9954873646 0.1639981163 0.171964524
0.6840370429 0.5546660388 0.4919551056
0.6901585308 0.5146770269 0.5368495409
0.5032569455 0.8793265835 1.5697354996e-04
0.5556819965 0.8492661487 3.9243387489e-05
0.1797598493 0.1707087356 0.2013185778
0.2296735206 0.1593673966 0.1692174869
0.3749411395 0.9999215132 0.3708107684
0.3761183488 0.9615022369 0.4174319127
0.4381572752 0.9095439918 0.2455458755
0.3947574949 0.867632054 0.2425633781
0.9339193219 0.2426811082 0.7133662978
0.9342332444 0.2997409936 0.7332626952
0.8156097944 0.4859116239 0.1486931952
0.84566787 0.5378698689 0.1556785182
0.0047480772 0.1121183581 0.4573424378
3.9240307644e-05 0.1663527196 0.4836355074
0.4277978339 0.4475315909 0.0414017738
0.4065688275 0.4861470842 3.9243387489e-05
0.035198556 0.5729534573 0.6229102896
4.7088369173e-04 0.6039164901 0.6614472961
0.8701145817 0.1685895927 0.9599717448
0.8623842411 0.2132485676 0.9999607566
0.1513498666 0.999293619 0.441762813
0.1097943808 0.955537242 0.4452554745
0.7304583268 0.3329801428 9.0259791225e-04
0.7535316277 0.3888234832 5.4940742485e-04
0.0971590017 0.4733929833 0.3480496036
0.0647857479 0.4237108547 0.359626403
0.2950086329 0.6685111059 0.3716348795
0.3451185057 0.695157366 0.3923946315
0.2377177837 0.2230201711 0.9648379248
0.1974572281 0.2575543521 0.9938387882
0.210210328 0.0687936583 0.1428851738
0.1561764244 0.0826465741 0.166195746
3.9240307644e-05 0.7652068127 0.8535829213
0.0027075812 0.8117102268 0.8151244015
0.4072359127 0.4020877482 0.5501530492
0.4438863601 0.3555058473 0.538183816
0.9226181133 0.4188446747 0.7224315203
0.9099042536 0.3967114041 0.7772545326
0.3239679799 0.1305235068 0.8839965466
0.3416261183 0.1578369045 0.9349344635
0.5736932978 0.5880621615 0.2802370301
0.5932742113 0.5721685896 0.3351777725
0.7578873018 0.8688878424 0.3277607723
0.7236305133 0.9181775371 0.3206577192
0.1314942709 0.4474923475 0.1431598776
0.1111285512 0.4539282631 0.1997095989
0.5190315492 0.277293776 3.9243387489e-05
0.4835190708 0.3261910368 3.9243387489e-05
0.0041594726 0.4492190566 0.4483164587
0.0041594726 0.5076132172 0.4638568401
0.1981243133 0.6511262852 0.558433404
0.1583738817 0.6727101483 0.5985009026
0.4966645739 0.2824739031 0.2727807864
0.5514440433 0.3053135547 0.2841221254
0.2865719667 0.8677497842 0.2735264108
0.3189452205 0.8544855192 0.3227768621
0.9850102025 0.471234597 0.8139078565
0.9998822791 0.5283337258 0.8270936347
0.8824752786 0.8174790048 0.5852366376
0.9212839429 0.7725453261 0.574130759
0.919518129 0.726355859 0.0367318107
0.9602888087 0.7523349816 5.1016403736e-04
0.2940668655 0.9155089867 0.6459069147
0.3038377021 0.9708421631 0.6236166706
0.7377177837 0.6007770191 0.678949847
0.7911630827 0.6265206813 0.6674907778
0.1783471982 0.0332391492 0.3306255396
0.1951420499 0.0 0.2830233106
0.5057683252 0.0 0.5393218743
0.536101083 0.0141276195 0.4889726081
0.8395071417 0.7344792402 0.2864374853
0.8831031235 0.767875363 0.2612432305
0.7795087113 0.3514637784 0.7272192136
0.8225945691 0.3622164665 0.6862098736
0.3624234814 0.9459618554 0.2301624676
0.3557918694 0.9220626324 0.2852601837
0.2185292733 0.8332940899 0.5827250608
0.2350102025 0.8912958167 0.5787614787
0.7063647779 0.8466760851 5.1016403736e-04
0.7665986501 0.851934699 3.9243387489e-05
0.7879061372 0.9058551134 0.7747037124
0.7302228849 0.9230044737 0.7801977867
0.0474415319 0.7493132407 0.5687151715
3.9240307644e-05 0.7820814693 0.5505454831
0.9978025428 0.8679067577 0.4291264422
0.9982341862 0.8914920336 0.3734793187
0.7142520797 0.8542108155 0.8796012872
0.6908648564 0.8956910761 0.8423985558
0.38647779 0.7638725375 0.3900007849
0.4365484225 0.7747429558 0.3579389373
0.1848610893 0.9996075661 0.7386782827
0.2452519228 0.9989404285 0.7396593674
0.9998822791 0.1904481595 0.3790126364
0.9469863444 0.1943724982 0.3500902598
0.2465468529 0.5415979907 0.733341182
0.2115837388 0.4931324072 0.7242759595
0.9998822791 0.3389451377 0.267365199
0.9403154921 0.3305862962 0.2613609607
0.9998822791 0.5116552861 0.3274075818
0.9898367603 0.4520838239 0.3284279099
3.9240307644e-05 0.0047484499 0.4762185072
0.0419871292 0.0 0.5194647202
0.7610265264 0.9223765795 0.0851581509
0.7383063883 0.9782984067 0.0879444314
0.7437607911 0.853857625 0.1520681265
0.7452126825 0.8327839259 0.0954399184
0.5187176267 0.3658268582 0.4925829998
0.5164416889 0.3209716663 0.5330429323
0.3644639774 0.8327446825 0.9663684169
0.3161199184 0.8675535672 0.9562828663
0.1991445613 0.6288752845 0.6603877247
0.2523544185 0.6032493525 0.6732203124
0.3520247999 0.6725139314 0.9261439447
0.3306780725 0.6214582843 0.9018915313
0.2241406373 0.1495957931 0.6882505298
0.1869015853 0.1645475237 0.7334196688
0.3055642756 0.796836983 0.213287811
0.2684429446 0.8383564869 0.1898202653
0.3736069691 0.4182952672 0.9643670042
0.3481400094 0.3754022447 0.9985087513
0.5283707424 0.3298406718 0.6442586924
0.5091037514 0.3798759909 0.6163174005
0.5037670695 0.2466446904 0.0706380975
0.4877962643 0.2614002041 0.1270308453
0.9342724847 0.7477827486 0.3295267247
0.959307801 0.6947256887 0.3150459148
0.846295715 0.1025037281 0.591044659
0.8583032491 0.0888470293 0.5333961228
0.6102260242 0.6846793815 0.0775841771
0.5929602888 0.6474766502 0.1220076917
0.0274682154 0.4653480888 0.7328702614
0.0505807566 0.4875598462 0.784082882
0.8307565531 2.3546032494e-04 0.4118985951
0.8771385968 3.531904874e-04 0.4506710619
0.2160178936 0.2449572247 0.8850953614
0.1675953539 0.2811003846 0.8832509222
0.3329147701 0.9999215132 0.1506161212
0.2964997646 0.9998037831 0.1988462444
0.2568278135 0.2451534416 0.6457106977
0.2082090724 0.2808256809 0.6495173063
0.5957071103 0.0508986736 0.9658582529
0.5803641501 0.1032885959 0.9917588886
0.2816669283 0.3501295032 0.8639039322
0.227554544 0.3317243544 0.8835256259
0.8797284571 0.8425947728 0.4544384271
0.9334876785 0.8466368417 0.4817910682
0.7637341077 0.1030923789 0.2782356173
0.7456443259 0.1161996704 0.3343536614
0.0085151468 0.5656149439 0.8002119143
3.9240307644e-05 0.5533317636 0.8587630484
0.6615915869 0.1471627031 0.4160583942
0.6870977868 0.0923789341 0.4162546111
0.532020091 0.399733145 0.7773722628
0.4995683566 0.4198257594 0.8242288674
0.8563412337 0.0870810768 0.1320932423
0.8106262753 0.0858252884 0.1716113335
0.6989876001 0.4890510949 0.4074640923
0.7268874588 0.5420689114 0.4153127698
3.9240307644e-05 0.8854877953 0.2484891296
3.9240307644e-05 0.8490306883 0.2002590064
0.904724533 0.4058551134 0.624872459
0.8552425051 0.3752060278 0.6085472098
0.8704285042 0.5496821286 0.2375009811
0.9110422226 0.5175417942 0.268581744
0.0415162455 0.1924103289 0.3335687937
3.9240307644e-05 0.2267090495 0.3060984224
0.7974415319 0.0604348167 0.6436307982
0.8366818396 0.0339455302 0.68118672
3.9240307644e-05 0.2703476964 0.1753786987
0.0016480929 0.2594772781 0.2347931873
0.5164024486 0.6891923711 0.5343772074
0.533040339 0.648575465 0.5758967114
0.1995369644 0.3879601287 0.9999607566
0.1834091979 0.3414174712 0.964955655
0.562627531 0.4993721058 0.6915469743
0.5599591901 0.5102032807 0.6321717291
0.3958562235 0.2666195746 0.994937603
0.3618741171 0.3060984224 0.9642885174
0.1823104693 0.14492583 0.2754100934
0.2229241877 0.1891923711 0.282159956
0.8119996861 0.8268974178 0.2843968291
0.8705462251 0.8418491484 0.2843183424
0.0018835348 0.6377442901 0.3733223452
0.0016873332 0.6973942391 0.3828977317
0.3443729399 0.1663134762 0.597833765
0.3419792811 0.168628836 0.5375166784
0.3109401978 0.2875755435 0.9054234362
0.3387615759 0.2389922298 0.9282238443
1.5696123058e-04 0.9105643199 0.8404756299
0.0405744781 0.8702221176 0.8602150538
3.9240307644e-05 0.0632210972 0.1483007613
0.0075341391 0.0801742406 0.0907699553
0.4357243761 0.9626402951 0.0084765717
0.4825380631 0.9999215132 3.9243387489e-05
0.2467430545 0.3288595872 0.7416215368
0.2405038456 0.3794443136 0.7091672553
0.5233872234 0.0323365513 0.9998822698
0.4702950871 0.0612196845 0.9998430265
0.1372233558 0.1300918295 0.3378855663
0.0930387694 0.089121733 0.3427125029
0.5940197771 0.7032415038 3.9243387489e-05
0.6238816512 0.6507338513 0.0018444392
0.0132239837 0.6700808414 0.6138058237
0.0696515461 0.6783219528 0.5938309395
0.0368074086 0.131661565 0.2657562201
5.1012399937e-04 0.114747665 0.3110430892
0.6937293988 0.7618711247 0.018326662
0.6950635693 0.7025351228 0.0069068362
0.3638753728 0.7617926379 0.9999607566
0.3505336682 0.7028883133 0.9984695079
0.4544812431 0.6652146613 0.5964602464
0.4861874117 0.6979044031 0.636213798
0.3152173913 0.0819009497 2.7470371242e-04
0.2961858421 0.0245663606 5.1016403736e-04
0.6770915084 0.3288203438 0.5267247469
0.6695966096 0.3609214347 0.5773487167
0.5223669754 0.4619339141 0.5829997645
0.4697064825 0.4914056981 0.5856290715
0.6342803328 0.9998430265 0.1459854015
0.6907471355 0.9999215132 0.1675300212
0.3049364307 0.1619574602 0.0358684562
0.3393894208 0.1966486147 3.1394709991e-04
0.4560508554 0.612824739 7.8486774978e-05
0.4252472139 0.6648222275 3.9243387489e-04
0.651153665 0.0561180441 0.2989953693
0.6652409355 0.0304528687 0.3518562122
0.2999921519 0.6134526332 0.5238207362
0.2992465861 0.6026214583 0.5832352249
0.2018129022 0.8118672004 0.7773722628
0.2588290692 0.8245035711 0.7618318813
0.11862345 0.2019857154 0.8129660152
0.1504080992 0.253394553 0.8118672004
3.9240307644e-05 0.7867514324 0.9291264422
0.0376706953 0.8334118201 0.9366611726
0.8774132789 0.966878581 0.6261674908
0.8429995291 0.9278706538 0.6568950632
0.4640951185 0.841809905 0.8327446825
0.5153822006 0.8109253591 0.8246213013
0.1281980851 0.7889490621 0.5288831332
0.0736932978 0.8147319677 0.5251550114
0.2857479203 0.175103995 0.8256416294
0.2746036729 0.1916254611 0.8827015148
0.4128080364 0.9233184208 0.5515658112
0.4594255219 0.960599639 0.5609449808
0.7872782923 0.5710305314 0.0612196845
0.7357557683 0.5746016796 0.0925751511
0.3854967823 1.0 0.7405227219
0.4445926856 0.9873636292 0.7387175261
0.0032961858 0.0637312613 0.8702221176
3.9240307644e-05 0.0940663998 0.8180676556
0.3491210171 0.3395337886 0.2476650184
0.3327185685 0.3180284122 0.301703163
0.5900172657 0.9999215132 0.2524919551
0.5964919165 0.9958794443 0.3124166078
0.9208130592 0.9497292206 0.3094341104
0.9290142835 0.8940820972 0.2873400832
0.3639538534 0.5815477592 0.6503414175
0.3101161513 0.5541558747 0.6528137509
0.2380317062 0.4546738874 0.1860136567
0.1995762047 0.485715407 0.1512440154
3.9240307644e-05 0.3914527902 0.5012557884
0.0459111599 0.3553881171 0.5170316302
0.0089467901 0.2362451927 0.7380503885
0.0043556741 0.2474295581 0.6788321168
0.0756553131 0.8329801428 0.7736833843
0.1270208758 0.8167333804 0.8010752688
0.1908648564 0.7433874892 0.0217800801
0.2310469314 0.7840436386 0.0021976297
0.8159629571 0.2080291971 0.7734871674
0.8723905195 0.2128561337 0.7524134683
0.5946868623 0.0141276195 0.7291421395
0.6490346884 0.0 0.7068126521
0.2219039397 0.7770975591 0.3860764461
0.2014989798 0.8259163331 0.3568008791
0.4161827029 0.8084137823 0.8861156895
0.3931486423 0.858920022 0.8621772231
0.1951028096 0.8584098579 0.9295973628
0.2062862973 0.8134761793 0.8907464092
0.2511379689 0.9776705125 0.3672396201
0.3001883535 0.9999215132 0.3947099914
3.9240307644e-05 0.1706302488 0.4052664626
0.0481478575 0.1353112001 0.3957303194
0.1917281431 0.9407424849 0.9290479554
0.1820750275 0.9999215132 0.9214347382
0.0833856537 0.4389765325 0.9661722
0.0458326793 0.4745310415 0.9974884232
0.6065766756 0.1867592811 0.3475001962
0.5785198556 0.2119927792 0.3003296445
0.8017187255 0.1818538576 0.4373675536
0.8186312981 0.1961776941 0.4936033278
0.8194553445 0.2632838867 0.1680401852
0.7633417046 0.2434267326 0.1575229574
0.0979438079 0.6351934699 0.3020955969
0.1386752472 0.6244015383 0.2587708971
3.9240307644e-05 0.3246997881 0.0060827251
0.0113404489 0.3839573032 0.0024723334
0.0881729713 0.2894984695 0.1748685347
0.0783628944 0.2305549015 0.183816027
0.8519855596 0.2218428695 0.5673024095
0.7964212839 0.2442508437 0.5595322188
0.0985324125 0.9139784946 0.3796405306
0.0532883378 0.8865473668 0.3504434503
7.8480615288e-05 0.0527823562 0.9999607566
3.9240307644e-05 0.0 0.9705674594
0.5904881494 0.9427046543 0.0017659524
0.6292183331 0.8963582136 3.9243387489e-05
0.9234814001 0.0103210109 0.6642335766
0.9276016324 0.0520759752 0.6207126599
0.5224846963 0.1558747351 1.1773016247e-04
0.4878355046 0.2053214033 0.0025115768
0.2883770209 0.4318342359 0.9998822698
0.2877884163 0.4779059728 0.9607566125
0.1287082091 0.3599403501 0.7719566753
0.1872939884 0.3736755357 0.7665410878
0.4548736462 0.1522643435 0.2795306491
0.4347826087 0.1870732282 0.3246605447
0.4515382201 0.8763833294 0.6856604662
0.4739051954 0.9086806373 0.6397457028
0.3032490975 0.9190016482 0.3646103132
0.3122743682 0.9155874735 0.4242602621
0.4206168576 0.9142139549 0.763519347
0.4034688432 0.9333254847 0.8182246291
0.2832757809 0.8259555765 0.3899222981
0.3334641344 0.8341182011 0.4226120399
0.8839664103 0.8798759909 0.2169766894
0.9173599121 0.8298014285 0.2221175732
0.0488934233 0.2563770505 0.1155325328
0.0155784021 0.3061376658 0.107252178
0.3013655627 0.1909975669 0.1731025822
0.2682075027 0.2247861235 0.2106977474
0.439412965 0.3249744918 0.0879836748
0.425129493 0.3663370222 0.0463071972
0.1100690629 0.1635271957 0.5592967585
0.1462878669 0.1968448316 0.5241739267
0.3832208445 0.5715406954 0.3137901264
0.35587035 0.6235774272 0.3277607723
0.075380631 0.7533553096 0.4413311357
0.0534060587 0.6974727258 0.4480025116
0.6833699576 0.501726709 0.6411584648
0.6702244546 0.4799858724 0.6959814771
0.3275388479 0.1222039086 0.7854564006
0.3111756396 0.0880229181 0.7383643356
0.8125882907 0.7052429166 0.5039635821
0.8020718882 0.7140334354 0.4450985009
0.5203657197 0.6293462052 0.657483714
0.5699654685 0.6203987128 0.6908405934
0.2482341862 0.0 0.9990581587
0.2031470727 0.0401852288 0.9999607566
0.2924972532 0.2221568166 0.3868613139
0.250510124 0.1813044502 0.3719095832
0.7170773819 0.1278157131 0.7726630563
0.7641657511 0.1548936504 0.7991130994
0.9998822791 0.0 0.6495565497
0.9818709779 0.0 0.5918687701
0.7324203422 0.7217251393 0.7172121498
0.7492151938 0.6793030374 0.7568479711
0.4581698321 0.681893101 0.9898359626
0.481125412 0.7369515737 0.9994113492
0.133417046 0.6343693588 0.1811082333
0.1536650447 0.6840907307 0.1533239149
0.4181054779 0.2506082725 0.281649792
0.403822006 0.2068126521 0.2425241347
0.0981792497 0.634997253 0.7980927714
0.0648249882 0.6675300212 0.8365905345
0.2109166536 0.4033435366 0.9224158229
0.2647543557 0.425869241 0.9067184679
0.075890755 0.9472568872 0.7602229024
0.0379453775 0.9018130445 0.7722706224
0.0349631141 0.624166078 0.752884389
0.0052582012 0.6654108783 0.7855348874
0.3502982263 0.6696884075 0.1207519033
0.3637576519 0.6172592418 0.1476728671
0.2533354261 0.2889098187 0.5441095675
0.2023230262 0.2629306962 0.563495801
0.9489876001 0.118083353 0.7906757711
0.9377256318 0.1707087356 0.7632053999
0.964801444 0.7460952829 0.8633545248
0.9265029038 0.7000627894 0.8551526568
0.0580756553 0.3002904011 0.6555215446
0.0798540261 0.3299191586 0.6076053685
0.0805211113 0.0 0.2604191194
0.1342410925 0.0060434817 0.2334196688
0.7104850102 0.7334589122 0.9849697826
0.7000078481 0.6758496193 0.9999607566
0.778959347 0.0 0.5560788007
0.7434468686 0.0326504984 0.5924966643
0.4820279391 0.7944431363 0.1016011302
0.4511065767 0.7529236324 0.0704418805
0.9904646052 0.779216702 0.1747900479
0.9425129493 0.7424456479 0.1753394553
0.998979752 0.1056431991 0.5397927949
0.9998822791 0.120516443 0.598343929
0.7215115367 0.8223451848 0.7052429166
0.7771150526 0.8298799152 0.7277293776
0.3931878826 0.8470292756 0.4718624912
0.3716449537 0.9034220234 0.4741386076
0.1901977712 0.1399811632 0.4004002826
0.1407157432 0.1076838553 0.4130366533
0.3701145817 0.8962012401 0.6451612903
0.346177994 0.8983596264 0.5897496272
0.5402213153 0.8496193391 0.6880935562
0.5338643855 0.9018130445 0.7178792873
0.6879218333 0.9999215132 0.8904324621
0.7097786847 0.9868927086 0.8356094498
0.8648171402 0.474177851 3.9243387489e-05
0.8349160257 0.5266855035 3.9243387489e-05
0.4257965782 0.6681971588 0.0792716427
0.4474572281 0.6117651676 0.078290558
0.7345000785 0.1781649792 0.7106977474
0.7009888558 0.2217643827 0.7358527588
0.0627844922 0.2611255004 0.3750490542
0.0799325067 0.2964445491 0.421003061
0.5428504159 0.3396122753 0.9999607566
0.6001805054 0.3587630484 0.9987049682
0.8323654057 0.1223216388 0.3408288203
0.8213388793 0.065732674 0.3589592654
0.7446240779 0.060866494 0.0843340397
0.6950635693 0.0358684562 0.0603955733
0.1186626903 0.2587708971 0.0796640766
0.1451106577 0.2053606467 0.0697354996
0.2949693926 0.6097245114 0.2657562201
0.2372469 0.6242053214 0.2762342045
0.2134280333 0.5170708736 0.8001726709
0.2380709465 0.4977631269 0.8518954556
0.5118113326 0.9655050624 0.4964288517
0.5592528645 0.9388195589 0.522682678
0.5337466646 0.309905031 0.1994348952
0.5045126354 0.362765874 0.1975512126
0.4732381102 0.2464877168 0.5557648536
0.473591273 0.2691703948 0.6117651676
0.8838879297 0.8937681501 0.5668314889
0.8825537592 0.9063260341 0.5077309473
0.4794380788 0.1667451534 0.7873400832
0.4265813844 0.1381759673 0.7808256809
0.8548108617 0.8402794129 0.7238835256
0.8831031235 0.8097873008 0.7676791461
0.9998822791 0.2933443215 0.0429715093
0.9998822791 0.2355388117 0.0606702771
0.5711426778 0.5654187269 0.8843104937
0.6121487992 0.5271956675 0.8617847893
0.4149662533 0.4452947178 0.315477592
0.4196358499 0.5037673652 0.329958402
1.5696123058e-04 0.8920021976 0.0994035005
0.0 0.9464327761 0.0731889177
0.5085543871 0.4845773487 0.4359155482
0.4483205148 0.4888156346 0.4329722942
0.4121017109 0.7170159328 0.2983674751
0.4287788416 0.6664704497 0.2697198022
0.7941453461 0.7243152029 0.1420610627
0.7452911631 0.759869712 0.1430813908
0.4153586564 0.0846479868 0.851228318
0.3568513577 0.0742877325 0.8402401695
0.9239130435 0.4165293148 0.954830861
0.8830246429 0.3747743505 0.9394082097
7.8480615288e-05 0.2376579546 0.4505925752
3.9240307644e-05 0.2980927714 0.4500824111
0.587505886 0.0181696884 0.3537006514
0.5689059802 0.0054548309 0.2976218507
0.9998822791 0.3423593125 0.9998037831
0.9998430388 0.4027941292 0.9987049682
0.6374195574 0.611804411 0.833804254
0.6790142835 0.5740915156 0.8561729849
0.7248469628 0.2083039008 0.6073306648
0.7053445299 0.2655207598 0.6066635272
0.5036101083 0.8473432227 0.1667059101
0.4859519699 0.8352562593 0.223216388
0.783040339 0.350718154 0.9680558826
0.7921833307 0.4012243937 0.9999607566
0.9168497881 0.117376972 0.3291342909
0.9000941767 0.072914214 0.3664547524
0.5069062941 0.4474923475 0.5074170002
0.4484382358 0.4599717448 0.5163644926
0.344255219 0.1177301625 0.6594851268
0.3827892011 0.0711875049 0.6600345342
0.385967666 0.432854564 0.4192371085
0.365052582 0.3897653245 0.3823483243
0.1709700204 0.1521858567 0.9997645397
0.1354183017 0.2010438741 0.9995683227
0.1393423324 0.3023703006 0.489365042
0.1379689217 0.3273683384 0.5443842713
0.5477946947 0.4708814065 0.8705360647
0.5026683409 0.5110666353 0.8703790911
0.9569533825 0.8874107213 0.9979985872
0.9998037985 0.9162153677 0.9666431206
0.9944278763 0.8374146456 0.2497841614
0.9921126982 0.8369044816 0.3101797347
0.3958562235 0.7414253198 0.5834314418
0.3486893737 0.7480966957 0.6205949298
0.5737325381 0.4890903383 0.5225257044
0.6092057762 0.5379091123 0.5261753395
0.6489169675 0.0512911074 0.527038694
0.6827028724 0.0018836826 0.5353190487
0.4823026213 0.1235381838 0.4169217487
0.4737874745 0.1780080057 0.3921591712
0.7392089154 0.6043089239 0.0012950318
0.6814079422 0.5866493996 5.8865081234e-04
0.2768011301 0.4319519661 0.6633702221
0.309056663 0.4726081155 0.6943332548
0.3081933762 0.5061219684 0.1764382702
0.3251844294 0.5579232399 0.2026136096
0.5104379218 0.0920257437 0.8150459148
0.5426934547 0.0632603406 0.7727807864
0.2363051326 0.7712502943 0.1648222275
0.1920028253 0.7405619653 0.1921748685
0.4752786062 0.1672945609 0.1045836277
0.4243839272 0.1433168511 0.0825288439
0.3423324439 0.6986892709 0.774860686
0.3985245644 0.6858174398 0.7930303744
0.1540182075 0.6133741465 0.8488344714
0.2104457699 0.5937916961 0.8395730319
0.6785826401 0.7208617848 0.5928106114
0.6213702715 0.7118750491 0.5755827643
0.399741014 0.8290950475 0.6172199984
0.3504159473 0.8204222588 0.6510477984
0.2422304191 0.021269916 0.0843732831
0.2665201695 0.075857468 0.0752688172
0.9412180191 0.523703006 1.5697354996e-04
0.9080599592 0.5742484891 3.9243387489e-05
0.9998822791 0.3784239856 0.3796405306
0.9668811803 0.346165921 0.4186484577
0.0783236541 0.6595636135 0.1311906444
0.0747920264 0.6800486618 0.0744447061
0.4542850416 0.2838474217 0.9454516914
0.482655784 0.2825131465 0.9988226984
0.130866426 0.7926771839 0.3051565811
0.1068513577 0.8172043011 0.3549171965
0.6437764872 0.2723491092 0.0039635821
0.5926463663 0.2581822463 0.0328467153
0.4762203736 0.3558590378 0.2951887607
0.4334876785 0.3619810062 0.252884389
0.5648642285 0.3063338827 0.4627972687
0.5967273583 0.3396515187 0.5018836826
0.220020405 0.1779687623 0.6133741465
0.224101397 0.1788713602 0.5530963033
0.4858734892 9.8108468723e-04 0.428498548
0.5142049914 0.0 0.375127541
0.8832600848 0.1579153913 0.4511027392
0.8939334484 0.1576014442 0.5105564712
0.9316041438 0.0830390079 0.0907699553
0.9246586093 0.0946550506 0.0318656306
0.7154685293 0.2538262303 0.5235852759
0.6770915084 0.2095989326 0.5385370065
0.539789672 0.9250058865 0.6002276116
0.5841704599 0.8904717055 0.6223608822
0.3372312039 0.4470606703 0.5727572404
0.3010516402 0.3996546582 0.5629856369
0.3556349082 0.9958402009 0.8129660152
0.3101161513 0.9576171415 0.8020171101
0.4657039711 0.5633388274 0.3591947257
0.466959661 0.5764853622 0.4181775371
0.8502982263 0.3061769092 0.8757554352
0.8929916811 0.2951102739 0.9170787222
0.6166614346 0.2733301939 0.5417157209
0.5710641971 0.2877717605 0.5786437485
0.3665044734 0.1478690841 0.3086099992
0.3597943808 0.1703555451 0.3642963661
0.1072437608 0.9932501374 0.3350600424
0.1519384712 0.9704889726 0.3687701122
0.1397347355 0.2261203987 0.6952358528
0.0962172343 0.2623812888 0.7163487952
0.677169989 0.8003296445 0.7711718076
0.6396562549 0.8465191115 0.781649792
0.4452205305 0.9244172357 0.4450985009
0.4911709308 0.9314418021 0.4064437642
0.3928739601 0.0 0.5492896947
0.4391382828 0.0384585197 0.5548622557
0.0358656412 0.9581665489 0.5954399184
3.9240307644e-05 0.9119770819 0.6108233263
0.2452519228 0.0361824033 0.5698924731
0.2830795793 0.0 0.6000706381
0.9197143306 0.8634330115 0.3589985088
0.9377256318 0.810611412 0.382112864
0.2627531 0.7385605525 0.7974648772
0.2572202166 0.7211757319 0.7398555843
0.976534296 0.5288438898 0.4003610392
0.993368388 0.577780394 0.3691625461
0.2046382044 0.9946628993 0.1902519425
0.1452283786 0.9865002747 0.1977474296
0.5820907236 0.1507338513 0.2233733616
0.5296656726 0.1699238678 0.2465269602
0.6465233087 0.1627423279 0.9964680951
0.6729712761 0.1085079664 0.9999607566
0.6325145189 0.2072835727 0.9152735264
0.5756160728 0.2240797426 0.9268110823
0.3707816669 0.8498547995 0.7544541245
0.3976220374 0.8159485127 0.7966800094
0.773975828 0.9888156346 0.7832587709
0.8245565845 0.9995683227 0.8144965073
0.1293752943 0.0682442508 0.0819794365
0.1363208288 0.1274232792 0.0717761557
0.4761811333 0.1976689428 0.9360332784
0.4163396641 0.2045365356 0.9312455851
0.050384555 0.2865159721 0.2959343851
0.1072045205 0.3054312848 0.3039792795
0.1425600377 0.5307668158 0.9022839652
0.1799952912 0.5559218272 0.9425084373
0.0709464762 0.397614002 0.831881328
0.0215036886 0.3862726631 0.8647280433
0.7486658295 0.1045443843 0.561376658
0.7893580286 0.1479475708 0.5509771603
0.8942081306 0.9999215132 0.5172278471
0.9106890598 0.9996860529 0.4591083902
0.8342097002 0.1101169453 0.2443685739
0.87627531 0.1502629307 0.2608507966
0.0744388636 0.9999215132 0.0032179578
0.115052582 0.955341025 0.0072207833
0.9132004395 0.5667922455 0.4947021427
0.9068042693 0.6161211836 0.5290401067
0.3516323968 0.2011223609 0.9996468095
0.307016167 0.2418962405 0.9999607566
0.6824281902 0.5099678204 0.9066792246
0.6498587349 0.5528215996 0.9341495958
0.7124077853 0.6047013578 0.9258299976
0.6920813059 0.6601915077 0.9131151401
0.2237874745 0.4413703791 0.7821991994
0.2525113797 0.3935326897 0.8053920414
0.5457541987 0.5631818539 0.1155325328
0.5654135928 0.5342987207 0.1648222275
0.6499372155 0.0095361432 0.7847107762
0.6414220687 0.0527823562 0.8260340633
0.2136634751 0.7054391335 0.9981948042
0.2651859991 0.736990817 0.9987442116
0.652801758 0.4450592575 0.4961933914
0.6580599592 0.4457656385 0.5563927478
0.0439099043 0.3450278628 0.3553488737
3.9240307644e-05 0.3034691155 0.3537398948
0.8546146602 0.781139628 0.9413311357
0.8813373097 0.7284357586 0.9286555215
0.0696515461 0.2688172043 0.5025508202
0.0623920892 0.2088533082 0.5051016404
0.457777429 0.3013107291 0.6898202653
0.3981714017 0.2919708029 0.6929597363
0.157392874 0.9471784004 0.6746330743
0.1888636007 0.8999293619 0.6539125657
0.6525663161 0.8573110431 0.6744761008
0.6459739444 0.8173220312 0.6296601523
0.528959347 0.5840200926 0.5228396515
0.4911316905 0.5368887842 0.5220155404
0.2930466175 0.7242759595 0.9264971352
0.2351671637 0.741032886 0.9219056589
0.0492858264 0.9999215132 0.4223373362
3.9240307644e-05 0.9936818146 0.3879208853
0.5787552974 0.1092928342 0.6764382702
0.5350023544 0.1232242367 0.6371163959
0.039161827 0.9997645397 0.6634487089
0.096688118 0.9981163174 0.6818538576
0.222963428 0.4842634016 0.6404128404
0.2356380474 0.5379875991 0.6158464799
0.7774682154 0.7090102818 0.9120555686
0.7257494899 0.7393846637 0.904795542
0.6797990896 0.3779923083 0.4611490464
0.6900408099 0.4111922141 0.4117023781
3.9240307644e-05 0.8154383486 0.0578055098
0.0578402135 0.8285063967 0.0460324935
0.5796185842 0.3630405777 0.2378149282
0.5393187883 0.3959265364 0.268581744
0.9033511223 0.206302488 0.8867435837
0.8922461152 0.2186641551 0.8286241268
0.5698085073 0.6595636135 0.8356879366
0.5908413122 0.6543049996 0.8920806844
0.8354261497 0.4905031002 0.5072600267
0.8160806781 0.5454830861 0.523192842
0.5119290535 0.5359076996 0.3020171101
0.5335897033 0.4955262538 0.2626167491
0.6143462565 0.2958951417 0.2167412291
0.6599042536 0.2714072679 0.2480182089
0.0158530843 0.3890589436 0.747115611
3.9240307644e-05 0.4194333255 0.7969154697
0.8741170931 0.9307746645 3.9243387489e-05
0.8165123215 0.9124872459 3.9243387489e-05
0.319769267 0.9950553332 0.9062475473
0.271425208 0.9997252963 0.9421552468
0.3789828912 0.1889569108 0.1615650263
0.4312902213 0.2192135625 0.1614472961
0.7730733009 0.6282473903 0.5105564712
0.7646758751 0.5857075583 0.4684875598
0.4472610265 0.4194725689 0.1548151636
0.4240700047 0.366925673 0.1736519896
0.7910453618 0.5380660859 0.3011537556
0.7672657354 0.5316301703 0.2459383094
0.2766049286 0.7097951495 0.0029824974
0.3064275624 0.762302802 3.9243387489e-05
0.9667242191 0.4440389294 0.4071501452
0.9339978025 0.4184914842 0.4510634958
0.5724376079 0.7746252256 0.2067341653
0.5970020405 0.8289773173 0.2164665254
0.7004394914 0.6880543128 0.1375873165
0.6851750118 0.7232948748 0.0908876854
0.9366661435 0.7175260969 0.719056589
0.9613875373 0.6758888627 0.7552389922
0.6446790143 0.5169923868 0.3134369359
0.6413828284 0.501922926 0.2550035319
0.0374352535 0.9999215132 0.9994505926
3.9240307644e-05 0.9652303587 0.9670355545
0.6212917909 0.6996311122 0.2078722235
0.562627531 0.6868770112 0.2009261439
0.3939726887 0.5596107056 0.39133506
0.3616779156 0.521269916 0.4250843733
0.6753256946 0.1964916412 0.0095361432
0.6321221158 0.1553253277 3.9243387489e-05
0.73214566 0.6561886822 0.064712346
0.790692199 0.6554038145 0.0797425634
0.6814079422 0.3551919002 0.9999215132
0.7090331188 0.3295267247 0.9527117181
0.8554779469 0.0984616592 0.8751667844
0.8107047559 0.1312691312 0.899026764
0.7180976299 0.8947884781 0.9999607566
0.7251608853 0.8347853387 0.9996860529
0.6258436666 0.0255082019 0.8979671925
0.6802699733 0.0 0.9041676478
0.9414142207 0.7032807472 0.5431677262
0.9985088683 0.6880935562 0.5559218272
0.9986658295 0.7925594537 0.6802841221
0.9998822791 0.8447139157 0.710854721
0.3734892482 0.9996860529 0.4885016875
0.4333699576 0.9980378306 0.4805745232
0.0747527861 0.1127854956 0.9999607566
0.0013341705 0.1097245114 0.9337964053
0.0847983048 0.0587865945 0.9174319127
0.0853476691 0.1580331214 0.9121732988
0.7121331031 0.7461737697 0.5265285299
0.7195887616 0.6826779688 0.4511027392
0.6636713232 0.764029511 0.4419197865
0.6342410925 0.6899772388 0.5013342752
0.1186626903 0.8099442744 3.9243387489e-05
0.1128158845 0.7603406326 0.0853936112
0.1227829226 0.7108939644 3.9243387489e-05
0.0372782923 0.7570441881 0.0209559689
0.7263773348 0.7413468331 0.8197158779
0.7735049443 0.7997409936 0.8841535201
0.7421519385 0.8367082647 0.7976610941
0.8183566159 0.77293776 0.7996625069
0.5855046304 0.7696020721 0.4460795856
0.6407549835 0.7057138372 0.394670748
0.5446947104 0.7168589593 0.372694451
0.5714173599 0.6719252806 0.457263951
0.080991995 0.3877639118 0.1571697669
0.0053759221 0.4087591241 0.0970488973
0.0970412808 0.4381131779 0.0732674044
0.0490503846 0.4814378777 0.148771682
0.9915633339 0.4828506397 0.5842163096
0.9164966253 0.545679303 0.5702456636
0.9051561764 0.4495330037 0.548818774
0.9634672736 0.5065536457 0.4919551056
0.9998430388 0.5790361824 0.0528215996
0.9393344844 0.570795071 0.1306019936
0.9222257102 0.6400596499 0.0617298485
0.9998822791 0.6491641158 0.1231065066
0.2357950086 0.1016403736 0.7719566753
0.2516873332 0.103602543 0.86955498
0.1626118349 0.0777019072 0.8344713916
0.1932192748 0.1720430108 0.8276037988
0.6270601162 0.1685895927 0.7130915941
0.6440119291 0.1272270622 0.8012714858
0.5593313452 0.1762028098 0.7851032101
0.6450714174 0.2260811553 0.7920100463
0.8846334955 0.6689035398 0.4637783533
0.8557918694 0.666902127 0.3692017895
0.9268953069 0.605329252 0.4005180127
0.9453774918 0.7026920964 0.3927870654
0.2684037043 0.4586374696 0.2584961934
0.3383691728 0.4142139549 0.2045365356
0.3397818239 0.4064437642 0.3033906287
0.361481714 0.4932501374 0.2601051723
0.8172578873 0.4468644533 0.2479004788
0.8313843981 0.4824582058 0.3390628679
0.7869643698 0.394670748 0.3265834707
0.7396405588 0.4783376501 0.3012322424
0.7827264166 0.4703319991 0.0673416529
0.6436980066 0.9337571619 0.2720351621
0.1814471825 0.5335923397 0.3661800487
0.5022759378 0.5254297151 0.0319833608
0.5295087113 0.9765324543 0.0634565576
0.3322869251 0.6922533553 0.2529236324
0.2000078481 0.4549093478 0.5115375559
0.9122194318 0.8931402559 0.88890197
0.4694318003 0.5868063731 0.6001883683
0.405744781 0.0694215525 0.2786672946
0.8929916811 0.4962718782 0.7981712581
0.470412808 0.3914135468 0.4160583942
0.3932271229 0.5319833608 0.0658111608
0.469902684 0.7404834785 0.1841692175
0.5089467901 0.0984224158 0.221489679
0.0887223356 0.5155403814 0.0637312613
0.954716685 0.5901420611 0.9292834157
0.0252707581 0.7161918217 0.7106192607
0.8295008633 0.9579310886 0.481673338
0.8035630199 0.8345498783 0.6370771525
0.2154685293 0.3492661487 0.0737775685
0.1184664888 0.4490228397 0.7621458284
0.1831345158 0.6594851268 0.77780394
0.634437294 0.2570834314 0.3684561651
0.9661356145 0.6228710462 0.4662114434
0.1199968608 0.6715328467 0.5158150852
0.1416182703 0.8431049368 0.6271485755
0.5356694396 0.4346205164 0.1450043168
0.1925914299 0.9998037831 0.0958715956
0.5315884477 0.8729299113 0.870771525
0.961858421 0.0022761165 0.3822305941
0.8455501491 0.7812181147 0.4060513304
0.467979909 0.671768307 0.8497370693
0.234186156 0.0494074248 0.3865866102
0.8979752001 0.9999215132 0.7396593674
0.9998822791 0.7442900871 0.7570834314
0.4224611521 0.0290008634 0.186445334
0.9949772406 0.516403736 0.7205870811
0.924619369 0.9951730633 0.2326740444
0.7020483441 0.8278000157 0.5711875049
0.9863443729 0.8454202967 0.0861784789
0.3418223199 0.4448237972 0.8065300997
0.0802856694 0.375637705 0.4479632682
0.0347669126 0.5965779766 0.0145592968
0.9305838958 0.9152735264 0.1083117495
0.1721864699 0.0015304921 0.1291107448
0.1937686391 0.6881327996 0.8768150067
0.0833856537 0.7550035319 0.7777254533
0.9312117407 0.9999215132 0.0339847736
0.6574713546 0.3667686995 3.9243387489e-05
0.6725396327 0.012557884 0.2368730869
0.4166535866 0.9765716977 0.2802370301
0.4732381102 0.9782199199 0.3378855663
0.7605164024 0.312338121 0.1999450593
0.517344216 0.8196766345 0.5887292991
0.1842332444 0.587708971 0.7460952829
3.9240307644e-05 0.0421081548 0.2244329331
0.1696750903 0.6288752845 0.9991758889
0.7789201067 0.9843811318 0.6601915077
0.0725553288 0.6981398634 0.908445177
0.7096609637 0.6974727258 0.2469586375
0.2631847434 0.680676556 0.6651361746
0.9972531785 0.6637234126 0.0014520053
0.237757024 0.6370771525 0.1355466604
0.3873803171 0.0235460325 0.8917274939
0.3061921205 0.7880072208 0.844949376
0.1495448124 0.4688015069 0.617376972
0.8531235285 0.0 0.3285063967
0.5321770523 0.0151479476 0.6783219528
0.8911081463 0.0073777568 0.0010595715
0.8947574949 0.4573424378 0.3781885252
0.6522131534 0.8524056197 0.4387018287
0.6847433684 0.8360803705 0.3122596343
0.6205462251 0.4865002747 0.4082097167
0.3560273113 0.4821442587 0.9222588494
0.7587898289 0.9273212464 0.4149595793
0.2941453461 0.7529236324 0.4420767601
0.577421127 0.1706302488 0.0541951181
0.398603045 0.0019621694 0.3877639118
0.37372469 0.7367161133 0.4880307668
0.9886203108 0.2282002982 0.9997645397
0.1267069534 0.7938152421 0.156267169
0.0741641814 0.5106742014 0.4215524684
0.8705462251 0.7183894514 0.1147084216
0.5209543243 0.2287497057 0.4960364179
0.8141186627 0.5713052351 0.9941527353
0.4514204991 9.4184129974e-04 3.9243387489e-05
0.4081776801 0.6435915548 0.3902362452
0.2982655784 0.7781571305 0.3265834707
0.8346413436 0.5556078801 0.4476100777
0.0947261027 0.6368416922 0.7035946943
0.4918772563 0.8797190173 0.2943646496
0.3135692984 0.5835099286 0.3866258535
0.5 0.2900086335 0.8452240797
0.8129414535 0.0982261989 0.0229966251
0.9943101554 0.5206812652 0.204575779
0.3933056035 0.1001491249 0.4164900714
0.9849317219 0.586492426 0.5407738796
0.8680740857 0.9252021034 0.7331842085
0.6283550463 0.2217251393 0.6437877718
0.2825694553 0.9290479554 0.8715956361
0.9998822791 1.1773016247e-04 0.9562828663
0.6045754199 0.1827172121 0.1268346284
0.4657432114 0.9268895691 0.9035789969
0.993878512 0.6424534966 0.6658817989
0.0307251609 0.255827643 0.0322973079
0.1448752158 0.8656306412 0.7305941449
0.3646209386 0.6622714073 0.5919865003
0.7897504316 0.6932736834 0.5917902833
0.7882200596 0.1671768307 0.6454752374
0.2319886988 0.54344243 0.9999607566
0.1475435567 0.9249273997 0.8271328781
0.786101083 0.5261753395 0.7051251864
0.790692199 0.0147947571 0.1398241896
0.0742034218 0.4474138608 0.634801036
0.7687961074 0.2894592261 0.8153206185
0.1443650918 0.6202024959 3.9243387489e-05
0.6865091822 0.2443293305 0.0707558276
1.5696123058e-04 0.9243387489 0.4423514638
0.8672107989 0.1841692175 0.6639588729
0.848846335 0.1786358999 0.0882583785
0.5625098101 0.8648065301 0.0948512676
0.317728771 0.9751981791 0.5465034142
0.2107596924 0.9955262538 0.300996782
0.4433369958 0.7495094577 0.9314810454
0.2995997489 0.9419982733 0.0884938388
0.6139538534 0.1144729613 0.8994191979
0.5722806467 0.1702378149 0.4404677812
0.4809292105 0.6078408288 0.2712110509
0.3908334641 0.6145122047 0.9620516443
0.6452676189 0.9798288988 0.6472411899
0.729084916 0.1491641158 0.0850011773
0.1553916183 0.73910996 0.468095126
0.2560037671 0.1356251472 0.9631897025
0.6431486423 0.5259006357 0.1578761479
0.9087270444 0.4041284044 0.2841613688
0.9301522524 0.2883996547 0.8201083117
0.4832443886 0.5715406954 0.9941919787
0.3758829069 0.9073071188 0.9880307668
0.4031156804 0.2468801507 0.4024801821
0.023347983 0.2867514324 0.5658896476
0.7780960603 0.7703476964 0.9999607566
0.6986736776 0.6699631112 0.658700259
0.7641265108 0.6347225493 0.3998901185
0.9242269659 0.7668157915 0.4829683698
0.2377962643 0.1732203124 0.0912801193
0.0527782138 0.7812573581 0.133074327
0.3393501805 0.6540695393 0.0375166784
0.8060743996 0.9565183267 0.884545954
0.6008083503 0.2857311043 0.8358056667
0.6301993408 0.6423750098 0.9599325014
0.8185528175 0.9409387018 0.273447924
0.5251137969 0.9216701986 0.9959186877
0.3550855439 0.3661800487 0.8924338749
0.2419164966 0.0987363629 0.3096695707
0.2589860305 0.2825523899 0.8310572169
0.6750117721 0.1003453418 0.2385605525
0.5991602574 0.4000470921 0.5980299819
0.8252629101 0.5265677733 0.8361588572
0.6895306859 0.3766187897 0.7854564006
0.2303013656 0.8265049839 0.068872145
0.2399544812 0.080919865 0.4983125343
0.4410610579 0.4287340083 0.8757946786
0.1028488463 0.6078015854 0.5845695
0.130356302 0.2425633781 0.5892787065
0.8947182546 0.6507338513 0.6298956126
0.5948045833 0.8966329174 0.3435366141
0.1745801287 0.188682207 0.923946315
0.009692356 0.0272349109 0.0265677733
0.4551875687 0.4027156424 0.6981791068
0.1055171873 0.3462444078 0.0921042304
0.8780018835 0.0029432541 0.556314261
0.9863051326 0.0721685896 0.8489129582
0.2836289437 0.3944352877 0.12801193
0.5346099513 0.1809905031 0.985715407
0.8286375765 0.6192214112 0.7746252256
0.7918301679 0.2794914057 0.9999215132
0.3735677288 0.0386547367 0.7690526646
0.8170224455 0.0968134369 0.4351306805
0.6333778057 0.5907699553 0.0657719174
0.5780882122 0.4146456322 0.7119535358
0.9611128551 0.5991680402 0.7717997018
0.0948830639 0.1595636135 0.1301310729
0.8521425208 0.3267012008 0.0917117966
0.1025349239 0.0067106193 0.9916804019
0.6858813373 0.2010831175 0.2025743662
0.7304190865 0.051448081 0.759869712
0.1287082091 0.8946315046 0.0712267483
0.5554465547 0.7570441881 0.8910603563
0.0035316277 0.6588179892 0.9076995526
0.0692199027 0.1338199513 0.0220155404
0.7128394287 0.4906600738 0.9764147241
0.5290378277 0.2171729064 0.1838552704
0.5356301993 0.0010203281 0.1948434189
0.0202087584 0.5184836355 0.3643356094
0.1464840684 0.3704183345 0.2161525783
0.7669518129 0.2756847971 0.6663527196
0.037121331 0.5078879209 0.5790361824
0.587505886 0.4168432619 0.4423122204
0.3278135301 0.3588415352 0.7725060827
0.4254041752 0.0796640766 0.4894827722
0.9985481086 5.8865081234e-04 0.0878659446
0.5884476534 0.0804881877 0.4170002355
0.6616308272 0.6160819402 0.5559610706
0.3855752629 0.4743348246 0.1386861314
0.0902527076 0.8894513774 0.2587708971
0.4979987443 0.6061926065 0.9224158229
0.7832757809 0.1539910525 0.9689977239
0.0097708366 0.3843889805 0.6689820265
0.3298540261 0.1256573267 0.1400596499
0.4395306859 0.1471234597 0.2010438741
0.6495055721 0.9891295817 0.9991366455
0.549364307 0.8739502394 0.7898124166
0.2036571967 0.0025115768 0.8321167883
0.8560273113 0.3191664704 0.7964445491
0.8182781353 0.0995604741 0.7859273212
7.8480615288e-05 0.2890667922 0.9094655051
0.0084759065 0.5525076525 0.1805588258
0.9436901585 0.8320775449 3.9243387489e-05
0.5276644169 0.4252413468 7.8486774978e-05
0.4777899859 0.2373440075 0.7524919551
0.1204677445 0.6115297072 0.0836669021
0.7676188981 0.0339847736 0.4820265285
0.6500156961 0.762812966 0.3416529315
0.0537984618 0.9835570206 0.2411113727
0.976652017 0.7269837532 0.9386625854
0.7616543714 0.5293932972 0.9129581665
3.9240307644e-05 0.7526489287 0.9998037831
0.5878198085 0.4525547445 0.342006122
0.8307173128 0.4550270779 0.6651754179
0.6937686391 0.2774507495 0.8764618162
0.2287709936 0.9722156817 3.9243387489e-05
0.2014989798 0.8283101797 0.2708578605
0.0308428818 0.6286005808 0.9747665018
0.2967352064 0.8617847893 0.8198728514
0.2543556741 0.9311670983 0.9764147241
0.7886124627 0.4933678675 0.5941056432
0.3726259614 0.4733144965 0.4864610313
0.8787474494 0.2666980614 0.2728985166
0.9223434312 0.2045365356 0.1593281532
0.4988620311 0.0580017267 0.6037595165
0.962878669 0.4317557492 0.882112864
0.8718411552 0.9740993643 0.1345655757
0.5145189138 0.244682521 0.3846636842
3.9240307644e-05 0.3215995605 0.9808884703
0.0298226338 0.9526332313 0.3091594066
0.1501726574 0.0408523664 0.4530649086
0.4364307016 0.9999215132 0.8968291343
0.2245722806 0.9067577113 0.2181539911
0.1213310312 0.8169688408 0.4393689663
0.3718019149 0.5458362766 0.5740522722
0.1462878669 0.1394317557 0.6711404128
0.3225160885 0.0397535515 0.349501609
0.2306937686 0.6466917824 0.4415273526
0.079461623 0.2606938231 0.9120163252
0.7470962172 0.5177772545 0.1699238678
0.8291477005 0.0215053763 0.7862805117
0.2088761576 0.9782984067 0.8195196609
0.2632239837 0.3121811475 0.9997645397
0.3547323811 0.9991366455 0.9764147241
0.3472374823 0.2530021191 0.0767993093
0.6015146759 0.8226983753 0.5361039165
0.6174070005 0.9821442587 0.8609214347
0.6233715272 0.3560160113 0.7486068597
0.8422539633 0.7992308296 0.1914292442
0.526408727 0.3040185229 0.7314574994
3.1392246115e-04 0.218350208 0.5999529079
0.7512556898 0.2755670669 0.3341574445
0.785080835 0.2112471549 0.2301624676
0.7400329619 0.9958009575 0.2349109175
0.1202323026 0.3797190173 0.3257201162
0.3235755768 0.7626559925 0.7116395887
0.5153822006 0.9997252963 0.5996782042
0.7256710093 0.3427125029 0.0939486696
0.085583111 0.089828114 0.6636449258
0.2435645895 0.2975433639 0.2266305628
0.2031078324 0.999489836 0.638136724
0.4567964213 0.7719566753 0.6664704497
0.3010908806 0.0272349109 0.1481045444
0.9998822791 0.6571305235 0.9863825445
0.8841626118 0.5129895613 0.6634879523
0.1355360226 0.7098343929 0.9922690527
0.789161827 0.0136959422 0.0191900165
0.3638361325 0.3314888941 0.137940507
0.2971276095 0.52896162 0.102189781
0.9996468372 0.9617769406 0.7394631505
0.042732695 0.0613374146 0.5684012244
0.7491759535 0.7791382152 0.6256180834
0.773465704 0.3449101326 0.8706930382
0.8316983205 0.6275410093 0.5826465741
0.3972688746 0.8981241661 0.03139471
0.1779155549 0.4303822306 0.4064830076
0.9246978496 0.2575151087 0.4287732517
0.5092999529 0.1648222275 0.8667294561
0.9835975514 0.829958402 0.8192842006
0.6047716214 0.3856840122 0.8230123224
0.4949380003 0.4628757554 0.32611255
0.803955423 0.7849069932 0.5136566988
0.0229948203 0.4846950789 0.2887136018
0.5973944436 0.1505768778 0.5315909269
0.6279234029 0.0049446668 0.4196687858
0.22959504 0.3738325092 0.2431520289
0.4441610422 0.3514637784 0.9959186877
0.9209307801 0.999293619 0.931638019
0.9812038926 0.1421003061 0.0731889177
0.2291241563 0.5680872773 0.0991680402
0.2941453461 0.4102503728 0.4697041049
0.9105713389 0.5747586532 0.7040656149
0.7084445142 0.0180519582 0.9751981791
0.4937215508 0.9979985872 0.9902283965
0.5261340449 0.4844988619 0.7885566282
0.9998822791 0.0987363629 0.7076760066
0.3363286768 0.0766030924 0.9921905659
0.1448752158 0.5670277058 0.6458284279
0.2867681683 0.6479868142 0.7496664312
0.9995291163 0.0629856369 0.0240169531
0.2581227437 0.342516286 0.6319362687
0.9307800973 0.1088611569 0.167412291
0.1918851044 0.80919865 0.4728435759
0.6561371841 0.5733458912 0.6940193077
0.9582090724 0.9416843262 0.4283023311
0.7456050855 0.4608350993 0.4894827722
0.4270130278 2.7470371242e-04 0.11353112
0.1516245487 0.2330272349 0.3487167412
0.4961544499 0.9479632682 0.1761243231
0.3453931879 0.9566753002 0.6886429637
0.6571966724 0.3276430421 0.313554666
0.6854889342 0.2214504356 0.4241817754
0.526918851 0.1015226434 0.5284906993
0.0725160885 0.1660780159 0.7187818853
0.1811332601 0.4429401146 0.2562200769
0.8171009261 0.9341495958 0.5830390079
0.7096217234 0.5059257515 0.0040813123
0.8437843353 0.5916725532 0.3499332862
0.0138125883 0.17632054 0.07727023
0.3851043792 0.720979515 0.8620987364
0.6366739915 0.7659131936 0.9854014599
0.6138361325 0.297347147 0.1040734636
0.445534453 0.3465191115 0.8459697041
0.8609323497 0.3014677027 0.4414881093
0.2587898289 0.2346754572 0.7556314261
0.4885418302 0.4985872381 0.6656070952
0.0032569455 7.8486774978e-04 0.7816890354
0.6670852299 0.9786123538 0.0282159956
0.7134672736 0.1496742799 0.8789341496
0.670538377 0.6143159878 0.2566517542
0.7502354418 0.217840044 3.9243387489e-05
0.2814707267 0.5436386469 0.3233262695
0.121684194 0.9983910211 0.9983125343
0.993878512 0.3465975983 0.9168040185
0.3119212055 0.0317479005 0.4760615336
0.9319965469 0.9558119457 0.5700494467
0.4576597081 0.6228318028 0.7079114669
0.3991524094 0.7963660623 0.2923632368
0.0156961231 0.0293148105 0.6965701279
0.6752079736 0.1393925124 0.4929361903
0.2852377963 0.5336708265 0.5330036889
0.7755062 0.6494388196 0.1565026293
0.5185214252 0.6900557256 0.1346833059
0.7256710093 0.9676242053 0.9617376972
0.4892481557 0.6030923789 0.8032336551
0.3881651232 0.8396515187 0.1671375873
0.9175168733 0.2727807864 0.0437171337
0.9767697379 0.9430186014 3.9243387489e-05
0.0176973787 0.8397300055 0.7078329801
0.0703578716 0.3628836041 0.259673495
0.2068749019 0.5658896476 0.2127384036
0.5500313922 0.6572090103 0.9600502315
0.0365719667 0.5778981242 0.2967977396
0.2197457228 0.7415822934 0.3159877561
0.5030999843 0.6887999372 3.9243387489e-05
0.987757024 0.382819245 0.799976454
0.4845393188 0.9972922063 0.6718467938
0.9068435097 0.7853386704 0.6580331214
0.1724219118 0.6915077309 0.7069303822
0.8491210171 0.6187112472 0.8933757162
0.6937686391 0.9873636292 0.4268895691
0.5405352378 0.6154148026 0.17388745
0.6699497724 0.7818067656 0.2240012558
0.2822947732 0.6535986186 0.9985872381
0.0999450636 0.1125107919 0.4799073856
0.191453461 0.038183816 3.9243387489e-05
0.2771150526 0.6202417393 0.003649635
0.6299246586 0.5051016404 3.9243387489e-05
0.4883456286 0.372498234 0.9071501452
0.7036179564 0.2975041206 0.7567694843
0.1894522053 0.9115454046 0.3183423593
0.149623293 0.75602386 0.6196138451
0.4339585622 0.2800015697 0.4967035555
3.9240307644e-05 0.3941213406 0.2059885409
0.8212603987 0.7751746331 0.080213484
0.6544106106 0.7508437328 0.8500510164
0.0757730341 0.9360332784 0.9021269916
0.6134829697 0.1085472098 0.348088847
0.9998822791 0.9702535123 0.1705125186
0.5789907393 0.7944431363 0.2845930461
0.7353241249 0.1222823954 0.1585040421
0.7454873646 0.6158072365 0.8555058473
0.4624862659 0.9051094891 0.089631897
0.5432820593 0.3319205714 0.3721842869
0.287121331 0.5285299427 0.4514951731
0.4047637733 0.6962169374 0.6778902755
0.846177994 0.4063652775 0.8507573974
0.3352299482 0.0667137587 0.5705596107
0.6719510281 0.1570127933 0.6344478455
0.1067728771 0.9999215132 0.8243073542
0.7492544342 0.8270936347 0.4073071188
0.0049442788 0.181893101 0.1904874029
0.3275388479 0.0342594773 0.2631269131
0.464801444 0.4721371949 0.9404677812
0.0060037671 0.8137901264 0.4716270308
0.2008711348 0.1948041755 0.4555764854
0.8371919636 0.7967977396 3.9243387489e-05
0.5202087584 0.4771603485 0.9999215132
0.2793125098 0.0068283494 0.8915705204
0.1025349239 0.030884546 1.1773016247e-04
0.8582640088 0.8208539361 0.8737540224
0.6222727986 0.9971744761 0.510124794
0.3075655313 0.6864845773 0.4922690527
0.2368937372 0.0206420218 0.2183109646
0.7811568043 0.8662585354 0.5091044659
0.5105164024 0.0783298014 1.5697354996e-04
0.1520954324 0.5605133035 0.5010203281
0.3920499137 0.2759595008 0.7703476964
0.1481714017 0.3803469115 0.4873636292
0.9382749961 0.7767443686 1.0
0.8048579501 0.2080684405 0.8838788164
0.6088526134 0.5745624362 0.7614394475
0.7410532099 0.4164900714 0.6215760144
0.3084680584 0.8010360254 0.0968526803
0.1099905823 0.5199356408 0.2558668864
0.1622194318 0.3167333804 0.3949454517
0.9230497567 0.1123538184 0.9126442194
0.6777978339 0.0191115297 0.1351149831
0.9767697379 0.8260733066 0.9525939879
0.8877727201 0.380700102 0.1825209952
0.8560273113 0.2259241818 0.3623734401
0.5534845393 0.9999215132 0.794207676
0.0451263538 0.0133819951 0.107762342
0.7703657197 0.1056431991 0.7194490228
0.1093234971 0.9012636371 0.1820108312
0.2553366818 0.2934228083 0.4523192842
0.6752079736 0.3496193391 0.1553645711
0.9019777115 0.1577976611 0.5912801193
0.3547323811 0.3147712111 0.0025900636
0.9074321143 0.4590299035 0.1662349894
0.6718333072 0.4433325485 0.114041284
0.382906922 0.9706459462 0.0976375481
0.8475121645 0.6348402794 0.0235852759
0.0507377178 0.9129189232 0.0235852759
0.9978810234 0.6225963425 0.2168589593
0.6619055093 0.9289302253 0.4853622165
0.9996075969 0.2571619182 0.2800015697
0.0622351279 0.868338435 0.5911231457
0.8361324753 0.8956518327 0.0970881406
0.2669518129 0.9574994113 0.4727650891
0.256631612 0.7011223609 0.2128953771
0.6826636321 0.8973000549 0.1959422337
0.1439726887 0.0762891453 0.2747429558
0.0323340135 0.190605133 0.988148497
0.6087348925 0.7800800565 0.0324935248
0.7092685607 0.1124715485 5.1016403736e-04
0.2756239209 0.5658896476 0.9215524684
0.6258436666 0.2726630563 0.9759830469
0.8787474494 0.9845773487 0.3658268582
0.7549835191 0.0022368731 0.3774429009
0.214409041 0.9161761243 0.4022054784
0.3402527076 0.8279962326 0.5554509065
0.920028253 0.037673652 0.2559453732
0.8914613091 0.6522251001 0.3008398085
0.9872861403 0.3996154148 0.6823247783
0.245919008 0.9224158229 0.7074797897
0.7401506828 0.5797425634 0.5805666745
0.040182075 0.4859508673 0.8619025194
0.4866582954 0.8237579468 0.752688172
0.5798540261 0.76089004 0.6235381838
0.3869094334 0.6062318499 0.7754493368
3.9240307644e-05 0.0315909269 0.4024801821
0.1856066552 0.2952672475 3.9243387489e-05
0.9875608225 0.5029824974 0.0679303037
0.882906922 0.9135860607 1.0
0.2546303563 0.8182638725 0.9987049682
0.0888400565 0.1903696727 0.2709755906
0.8331502119 0.1792245507 0.1769876776
0.7813530058 0.1883682599 0.3564084452
0.7045204834 0.9889726081 0.7462522565
0.9060587035 0.6247547288 0.1986107841
0.5816590802 0.0621222824 0.1457891845
0.1337702088 0.8943960443 0.4941527353
0.5880552504 0.8467545719 0.9999215132
0.9708444514 0.4141747116 0.5243701436
0.4289358029 0.6580331214 0.1634094655
0.6310233872 0.3143395338 0.6420610627
0.7140558782 0.9999215132 0.3152421317
0.8745487365 0.5745624362 0.070991288
0.229084916 0.2706224001 0.3530335139
0.8984460838 0.0663213249 0.7597912252
0.1202323026 0.8761871125 0.9891295817
0.7348532412 0.215720901 0.9666431206
0.582012243 0.9859508673 0.9345420297
0.3302856694 0.2690526646 0.6596028569
0.91198399 0.0679695471 0.9764147241
0.3827892011 0.5269209638 0.7053606467
0.2901035944 0.192724276 0.6960207205
0.1981243133 0.9568322738 0.5563535044
0.3770208758 0.0448944353 0.0427752924
3.9240307644e-05 0.4195510556 0.9629542422
0.0877413279 0.2977788243 0.9971352327
0.5911159943 0.7572011616 0.1082332627
0.7495683566 0.7751746331 0.2376187112
0.541202323 0.703163017 0.6967271015
0.8474729242 0.7280040813 0.7059885409
0.779077068 0.8947099914 0.2114433718
0.9456129336 0.1589749627 0.6780080057
0.3161591587 0.1358998509 0.2447610078
0.8495919008 0.4049525155 0.5158935719
0.9292889656 0.8605682443 0.6583078251
0.001530372 0.1399026764 0.5975198179
0.5257416418 0.2117573189 0.6233419669
0.4115915869 0.1852287889 0.6507338513
0.6559017423 0.4889333647 0.8090024331
0.0997096217 0.7189781022 0.2300447375
0.091076754 0.2088140648 0.4263009183
0.8295401036 0.4496899772 0.7714072679
0.1568435097 0.0371242446 0.6482222745
0.0342960289 0.8804646417 0.9993721058
0.849748862 0.3820343772 0.4041284044
0.0012556898 0.1843654344 0.8412604976
0.8583424894 0.6574444706 0.978730084
0.8617171559 0.4061690605 0.0503492661
0.1666535866 0.6569343066 0.3331371164
0.7537278292 0.3651597206 0.5276665882
0.2414063726 0.0025115768 0.4943489522
0.3981714017 0.1793422808 0.841299741
7.8480615288e-05 0.6876226356 0.3017424064
0.382906922 0.5452868692 0.8309002433
0.2979516559 0.2863589985 0.1335452476
0.0982577303 0.545169139 0.1643120634
0.5704363522 0.5808413782 0.9978023703
0.4569141422 0.0731889177 0.6858174398
0.722060901 0.5777411506 0.7834549878
0.6424030764 0.8993014677 0.9300290401
0.4331345158 0.7829448238 0.5105172278
0.0919792811 0.0290008634 0.7149752767
0.7602809606 0.3223451848 0.5967349502
0.3952676189 0.4729220626 0.6187897339
0.6770915084 0.3006828349 0.41786359
0.6050463036 0.4218271721 0.1794207676
0.6092450165 0.8333725767 0.8750098108
0.4592685607 0.0054155875 0.7791382152
0.9985088683 0.7549642885 0.2489992936
0.4025270758 0.1426889569 3.9243387489e-05
0.9617014597 0.9990189153 0.9996468095
0.1224690002 0.5174633074 0.8003296445
0.4528723905 0.1224001256 0.5800957539
0.7395620782 0.4351306805 0.9278314104
0.2954010359 0.4732752531 0.3743426733
0.1320436352 0.7881249509 0.8927870654
0.5299403547 0.7740365748 0.5255474453
0.4356458955 0.6714151166 0.5138529158
0.8889106891 0.3228945923 0.330468566
0.0011379689 0.4239070717 0.5753865474
0.8442944593 0.9964288517 0.0583941606
0.8577931251 0.3212856134 0.5515658112
0.0246821535 0.8039007927 0.3703790911
0.3340134987 0.9950160898 0.0112236088
0.1819180662 0.265442273 0.1536771054
0.5995134202 0.3402401695 0.9206891139
0.3776487208 0.7644611883 0.1407660309
0.1566473081 0.0862177223 0.9408994584
0.213898917 0.8943568009 0.0025508202
0.4963114111 0.0773879601 0.3526803234
0.3841233715 0.3332156032 0.6123930618
0.7952048344 0.7129346205 0.0125186406
0.9883063883 0.6190251943 0.8476179264
0.8103908335 0.2774507495 0.0344949376
0.0373567729 0.6111372734 0.4668000942
0.9213231832 0.7947570834 0.097323601
0.7191963585 0.58213641 0.3269366612
0.3129414535 0.8666509693 3.1394709991e-04
0.794773191 0.8772074405 0.9596577977
0.7247684822 0.8985558433 0.6664704497
0.5798147857 0.0038850954 0.0181696884
0.4017030294 0.5897888706 0.467898909
0.3649741014 0.0053371007 0.9656620359
0.1162297912 0.5409308532 0.9999607566
0.7521189766 0.2761164744 0.4574209246
0.4675875059 0.8367867514 0.4491013264
0.9120624706 0.3602542972 0.0013735186
0.2171558625 0.8841927635 0.1430421474
0.9194004081 0.046895848 0.5061612118
0.9771229006 0.1885644769 0.5243309002
0.3814550306 0.2724668393 0.8518169688
0.112501962 0.6045836277 0.3728906679
0.5939020562 0.4500824111 0.0699709599
0.8130591744 0.343222667 0.2733694372
0.1183487679 0.7399340711 0.3746566204
0.7672657354 0.4626795385 0.8509143709
0.4474179878 0.4888941213 0.7911466918
0.6611599435 0.9153127698 0.7437014363
0.3366818396 0.5390864139 0.7677576328
0.5886830953 0.9213562515 0.1849933286
0.9714722963 0.3124950946 0.1796954713
0.0208758437 0.8861156895 0.520759752
0.9115915869 0.2413468331 0.5189153128
0.415437137 0.1755356722 0.4916804019
0.7187647151 0.9904638568 0.5329252021
0.96939256 0.584059336 0.279020485
0.1136791712 0.950474845 0.5885330822
0.3501020248 0.4110352406 0.0374774351
0.9436509182 0.318106899 0.6470057295
0.1327499608 0.0025900636 0.5820186799
0.6957306545 0.398320383 0.686249117
0.9263851829 0.0097716035 0.8234439997
0.9925051012 0.1731418256 0.2602621458
0.9625255062 0.1751432384 0.9432933051
0.1987521582 0.4238678283 0.0558825838
0.9996860775 0.0298642179 0.50486618
0.386987914 0.1841299741 0.7252570442
0.1845079265 0.0354367789 0.7239620124
1.1772092293e-04 0.5302174084 0.964249274
0.4354889342 0.4821835021 0.2116003453
0.3039161827 0.1464955655 0.4520838239
0.6670459896 0.4034612668 0.900753473
0.8266755611 0.6964916412 0.8266619575
0.9998822791 0.9760222902 0.4934463543
0.4030371998 0.3270151479 0.3532297308
9.4176738346e-04 0.9819087984 0.8841142767
0.9935645895 0.3030374382 0.4791617612
0.0915083974 0.3889804568 3.9243387489e-05
0.9989012714 0.9763754807 0.351228318
0.1684194004 0.4643670042 0.9473746174
0.8707816669 0.1899772388 0.0063574288
0.3491602574 0.3177144651 0.5034926615
0.1219196358 0.2368730869 0.001726709
0.491838016 0.7466839338 0.2807471941
0.0224846963 0.9999607566 0.1260105172
0.6791712447 0.9023232085 0.5820186799
0.623214566 0.776587395 0.6951966094
0.9998822791 0.9935640845 0.638646888
0.7620860148 0.0157365984 0.697590456
0.5318631298 0.1772231379 0.6940193077
0.9976848218 0.5070638097 0.9451769877
0.5070240151 0.8829762185 0.5403814457
0.0700831895 0.2901656071 0.8351385292
0.4139460053 0.2316537163 3.9243387489e-05
0.3932271229 0.2856526175 0.2114433718
0.9071574321 0.0022761165 0.1421395495
0.6694396484 0.595400675 0.4190408916
0.9166928269 0.49756691 0.8981634095
0.0751451891 0.0153834079 0.4185307276
0.999489876 0.7627344792 0.5825680873
0.2667948517 0.7527666588 0.5818617063
0.0027468215 0.0344164508 0.307275724
0.9584052739 0.8819951338 0.7660309238
8.6328676817e-04 0.1361745546 0.7307511184
0.8836524878 0.6815006671 0.7643827015
0.8317375608 0.9786908406 0.9955262538
0.5312745252 0.8320775449 0.3717526097
0.7314785748 0.3473039793 0.385762499
0.470530529 0.7257672082 0.4639745703
0.5775388479 0.6744761008 0.2840436386
0.888008162 0.2902048505 0.9998037831
0.1806231361 0.3754414881 0.6582685817
0.385457542 0.7764304215 0.0344556942
0.8639930937 0.6993956518 0.1919001648
0.4233636792 0.8639431756 0.3606859744
0.8132161356 0.0176987678 0.9999607566
0.6505258201 0.6762028098 0.7855348874
0.1078323654 0.3485597677 0.9370536065
0.8044263067 0.6309944274 0.2322816105
0.9899937216 0.3219919943 0.5552154462
0.3656019463 0.5384977631 0.9760222902
0.3340919793 0.2296130602 0.2873008398
0.6715978653 0.4158229338 0.315477592
0.1714016638 0.085982262 0.5521152186
0.8449223042 0.2887528451 0.670041598
0.6698712918 0.7949925438 0.1188289773
3.9240307644e-05 0.6550898674 0.1343301154
0.7548657981 0.9591476336 0.0136566988
0.2992858264 0.2222745467 0.4720587081
0.4178307958 0.0038850954 0.6397849462
0.9616229791 0.1761243231 0.0021976297
0.2613796892 0.373910996 0.3779923083
0.843745095 0.8732438584 0.3764618162
0.2091115994 0.1674907778 0.0064359155
0.2756631612 0.6411192214 0.8365120477
0.3032490975 0.899026764 0.1542657562
0.4409825773 0.8566831489 0.9665253905
0.9367446241 0.3691233027 0.0787614787
0.0833464134 0.4554195118 0.5431284829
0.2726416575 0.8858802292 0.5100855506
0.0021582169 0.6610548623 0.5366140805
0.99234814 0.0749156267 0.3495408524
0.0975121645 0.1271093321 0.8026057609
0.1380474023 0.7883604113 0.7185856683
0.3515146759 0.4078957696 0.6650576878
0.7377962643 0.459186877 0.7301624676
0.2967352064 0.9766894278 0.2883996547
0.1976141893 0.5125971274 0.0087905188
0.9998822791 0.2400125579 0.8994191979
0.0101632397 0.753394553 0.2128168904
0.5165201695 0.0859037752 0.8930617691
0.553955423 0.0223294875 0.8586845617
0.8413514362 0.0409700965 0.9304999608
0.4070789515 0.5552546896 0.2081076839
0.0727122901 0.0243701436 0.8479318735
0.6088526134 0.44682521 0.9750019622
0.9872469 0.7417785103 0.0735028648
0.61607283 0.5907699553 0.6182403265
0.7536101083 0.7115218586 0.3267404442
0.5154606812 0.6369201789 0.4031865631
0.4774760634 0.7296523036 0.7624205321
0.9836367917 0.8696334668 0.5422258849
0.1697535709 0.3006435916 0.7409543992
0.9855988071 0.437916961 0.2214504356
0.387498038 0.3284671533 0.4301467703
0.6589624863 0.8874499647 0.0986971195
0.4140637263 0.1049368181 0.9346990032
0.6389106891 0.0673024095 0.6453575073
0.4786140323 0.9683698297 0.8382387568
0.0084366661 0.9953692803 0.5023938466
0.5531313765 0.6032885959 0.0348873715
0.156254905 0.2506475159 0.2723883526
0.6416182703 0.0909269288 0.0438741072
0.2347355203 0.8173220312 0.6612510792
0.6188588919 0.6977081862 0.6573267404
0.7808428818 0.414017738 0.1298563692
0.0364542458 0.473157523 0.005062397
3.9240307644e-05 0.3124950946 0.7542186642
0.0227986187 0.774664469 0.6583470685
0.5930387694 0.7268267797 0.8025665175
0.033668184 0.6565418727 0.21014834
0.5252315178 0.3217172906 0.0788792089
0.5735755768 0.5717761557 0.4384663684
0.0720059645 0.5326897418 0.7072050859
0.6934154764 0.1745545876 0.2966015226
0.0675718098 0.5543128483 0.899026764
0.3462564747 0.2592025744 0.5778588808
0.9998822791 0.2012793344 0.1795384978
0.6852927327 0.5170316302 0.4989404285
0.5335897033 0.8713994192 0.0221725139
0.2121331031 0.1503021741 0.2020642022
0.3896954952 0.9954085237 0.4058551134
0.4168890284 0.8898045679 0.2205478377
0.9538926385 0.2668942783 0.735264108
0.8305603516 0.5088297622 0.1755356722
0.0027468215 0.1289930147 0.4916804019
0.4177915555 0.4498077074 0.0044737462
8.2404646052e-04 0.5895926536 0.6259320305
0.8649348611 0.2064594616 0.962326348
0.1311018678 0.9788085708 0.4669963111
0.7637341077 0.3518954556 3.9243387489e-05
0.0894286611 0.4481594851 0.375833922
0.3089389421 0.7025743662 0.3822698375
0.227162141 0.2341260498 0.9999607566
0.1891775232 0.0651440232 0.1747115611
3.9240307644e-05 0.8035083588 0.852444863
0.4188902841 0.3793265835 0.5215838631
0.9178307958 0.3858802292 0.7413860764
0.3223591273 0.127305549 0.9221411192
0.5652566316 0.5913978495 0.3174790048
0.7600847591 0.9064437642 0.3206184758
0.1404018208 0.4395651833 0.1795777412
0.5203264794 0.3155953222 8.2411113727e-04
3.9240307644e-05 0.472451142 0.4784946237
0.1836838801 0.6839337572 0.572011616
0.5331188197 0.2721921356 0.2783533475
0.3198477476 0.8522878895 0.2845538027
0.9993721551 0.5031002276 0.7982497449
0.8846334955 0.7792951888 0.5829997645
0.9303484539 0.728475002 7.8486774978e-05
0.2818631298 0.939839887 0.6189074641
0.7602417203 0.629738639 0.6898987521
0.1987913985 0.0022761165 0.3210893964
0.5009810077 0.0147555137 0.5043167726
0.8653272642 0.7615571776 0.2946001099
0.7846099513 0.3631975512 0.6911152971
0.3396248627 0.922925987 0.2505690291
0.2450164809 0.8580959108 0.5950082411
0.7380317062 0.8329016561 0.0171101169
0.7608303249 0.9128796798 0.8008790519
0.0242505101 0.7548465584 0.5387332235
0.9998822791 0.8580959108 0.3921591712
0.7214722963 0.8885487795 0.8642963661
0.4147700518 0.7461345263 0.3712032023
0.215429289 0.9999215132 0.7156424143
0.9848140009 0.1941370379 0.3440075347
0.2236305133 0.5252727415 0.7073228161
0.9661748548 0.3504434503 0.2814928185
0.978064668 0.4844203752 0.3115924967
0.0040417517 4.3167726238e-04 0.5140883761
0.7334013499 0.942979358 0.1018758339
0.7679720609 0.8423985558 0.1246762421
0.5234264637 0.3584883447 0.5299034613
0.3264401193 0.8337650106 0.9709991366
0.2156647308 0.5948120242 0.6661565026
0.3579500863 0.6479475708 0.8973000549
0.2096217234 0.1798524449 0.7066556785
0.3024642913 0.8216780472 0.1842869476
0.3734500078 0.4041284044 0.9999607566
0.5086328677 0.3416529315 0.6136096068
0.4742975985 0.245192685 0.0950474845
0.9320750275 0.7192920493 0.3040185229
0.8324046461 0.0830782513 0.5610627109
0.5831894522 0.6591319363 0.0868456165
0.0187176267 0.4875990896 0.762812966
0.8690550934 7.8486774978e-05 0.4132328703
0.1913749804 0.2635978338 0.9076995526
0.2960681212 0.9969782592 0.1606624284
0.2345785591 0.2633231301 0.6710619261
0.5931957307 0.0681657641 0.9999607566
0.2599670381 0.3483243074 0.8954163723
0.9162611835 0.8521309159 0.4480025116
0.7488227908 0.0870810768 0.3096695707
0.0239365877 0.5713052351 0.8348245821
0.6940433213 0.1289145279 0.4070716584
0.5272720138 0.3949846951 0.8150851582
0.8475514048 0.0763676321 0.1678047249
0.710838173 0.520053371 0.3883525626
0.0231125412 0.8708892552 0.2216074092
0.8885967666 0.3882348324 0.5949297543
0.8906765029 0.5171886037 0.2361667059
0.0105164024 0.213797975 0.34059336
0.8334248941 0.0474452555 0.6454752374
0.0022759378 0.2880464642 0.2092849855
0.5408099199 0.6602699945 0.5402244722
0.1693219275 0.3665724825 0.9901891531
0.5776173285 0.5215838631 0.6641943333
0.3743132946 0.2979357978 0.9996075661
0.2004002511 0.1655286084 0.3021740837
0.8411159943 0.8350600424 0.3079036182
3.9240307644e-05 0.6638411428 0.4013028805
0.365562706 0.1602699945 0.5665175418
0.303955423 0.2539439604 0.9224550663
0.0055328834 0.8839180598 0.8674358371
0.0018442945 0.0942626167 0.1259320305
0.4445534453 0.9997645397 0.0051016404
0.2357950086 0.3414959579 0.7071658426
0.5080835034 0.0674593831 0.9999607566
0.0999058233 0.1249117024 0.3309394867
0.5884868937 0.6653323915 1.5697354996e-04
0.0492858264 0.6740836669 0.6260105172
3.9240307644e-05 0.1247939722 0.2740758182
0.6745801287 0.7341652931 3.9243387489e-05
0.3557918694 0.7332626952 0.9757475865
0.4740621566 0.6979828899 0.5998744212
0.2833542615 0.0606310337 3.9243387489e-05
0.676659865 0.3254061691 0.5648693195
0.4870114582 0.4594223373 0.5975983047
0.670028253 0.9894042854 0.1370379091
0.3069769267 0.1762420532 3.9243387489e-04
0.4204206561 0.6268346284 0.0014912487
0.680230733 0.0512911074 0.3234439997
0.2792732695 0.6197315752 0.5554116631
0.2360696908 0.8202652853 0.7923632368
0.1344765343 0.2272192136 0.7888705753
0.0013341705 0.8250137352 0.9279098972
0.8547323811 0.9643277608 0.6568950632
0.4822241406 0.8099442744 0.8437720744
0.0939805368 0.7849854799 0.5121654501
0.2773112541 0.2056745938 0.8471470057
0.4335661592 0.9392904796 0.5795071031
0.7738188667 0.5745231928 0.0968919237
0.414024486 0.9922298093 0.7161133349
0.0014911317 0.099246527 0.8560160113
0.3284806153 0.3117887136 0.2641472412
0.5698477476 0.9974099364 0.2849462366
0.9218333072 0.9301467703 0.2765481516
0.3291084602 0.584765717 0.6659210423
0.2197457228 0.4531826387 0.1523820736
0.0100062784 0.354564006 0.5037281218
3.9240307644e-05 0.2195275096 0.7047327525
0.091076754 0.8277607723 0.8083745389
0.1939256004 0.7747821992 3.9243387489e-05
0.846295715 0.1869947414 0.7632838867
0.6124627217 0.00486618 0.6964916412
0.1901192905 0.7977003375 0.3801114512
0.3974650761 0.8404756299 0.8954948591
0.2208836917 0.846362138 0.9039321874
0.2634201852 0.9911702378 0.40094969
0.0118898132 0.1406483008 0.3845851974
0.1936901585 0.9685660466 0.9027548858
0.0655705541 0.441762813 0.9999607566
0.5740464605 0.1852287889 0.3273683384
0.787749176 0.1877011224 0.4725688721
0.7944592686 0.2569264579 0.1397064595
0.1141892952 0.6510870418 0.2712502943
0.0052189609 0.3558590378 0.0277843183
0.105360226 0.255317479 0.1727101483
0.8300894679 0.2520210345 0.5760144416
0.0751059488 0.8837610863 0.3817989169
0.0176973787 0.0187975826 0.9988619418
0.6095589389 0.9184129974 0.024409387
0.911356145 0.0454045993 0.6547759203
0.524368231 0.1941370379 3.9243387489e-05
0.2970491289 0.4689977239 0.996860529
0.1554700989 0.3838003296 0.7853386704
0.456247057 0.1561886822 0.3176359783
0.4451420499 0.9080134997 0.6650184444
0.3278920107 0.9056588965 0.3907464092
0.3895777743 0.919590299 0.7852601837
0.3196123058 0.8141825602 0.3929832823
0.9000941767 0.8520524292 0.1961776941
0.0500706326 0.2912644219 0.099756691
0.3040339036 0.2126991602 0.2045365356
0.4222257102 0.3288988305 0.0539596578
0.1366347512 0.1605839416 0.5318656306
0.3884790457 0.6094890511 0.3135154227
0.0607439962 0.7295738168 0.4675457185
0.6641029666 0.473667687 0.658700259
0.3129022132 0.087905188 0.7766266384
0.8273818867 0.7218428695 0.4727650891
0.5435567415 0.6017188604 0.6703163017
0.2101710877 0.0027862805 0.9957617142
0.2580835034 0.2089710384 0.3973000549
0.7355595668 0.1304057766 0.8060984224
0.9998822791 0.0215838631 0.617887136
0.7634201852 0.7055176203 0.7327917746
0.4905038456 0.6998273291 0.9998430265
0.1446790143 0.6703555451 0.1879365827
0.4321142678 0.2308296052 0.2519817911
0.0798540261 0.6326426497 0.8316458677
0.2432114268 0.4176281297 0.9372890668
0.0454402763 0.9381916647 0.7815713052
3.9240307644e-05 0.6388038615 0.7584961934
0.3389577774 0.6331528138 0.1232242367
0.2226102653 0.2696805588 0.5317086571
0.9223041909 0.1453575073 0.78741857
0.9277193533 0.7368338435 0.8659053449
0.0880944907 0.321050153 0.6439447453
0.1179956051 0.0024723334 0.2679146064
0.7259064511 0.6984538105 0.9830468566
0.7677758594 0.0030609842 0.5925751511
0.4473395071 0.7872615964 0.0870025901
0.9529116308 0.7784318342 0.1672945609
0.9993329148 0.0902597912 0.5748763833
0.7487835505 0.8042147398 0.725139314
0.3699576205 0.8697119535 0.4921905659
0.168497881 0.1281296602 0.4296758496
0.3663867525 0.9191586218 0.614747665
0.560076911 0.8799152343 0.7005337101
0.6949850887 0.970528216 0.866925673
0.8655234657 0.5093399262 0.015187191
0.4146523309 0.6315438349 0.0796248332
0.7062862973 0.2029275567 0.7029275567
0.0916653587 0.2832587709 0.3870182874
0.5643541045 0.3700259006 0.9909740209
0.8293439021 0.0864531826 0.3277607723
0.7069926228 0.0665960286 0.0798602935
0.1353005808 0.2294560866 0.0978730084
0.2720138126 0.6251079193 0.29228475
0.2425443415 0.5238207362 0.824189624
0.5405352378 0.9411349188 0.489365042
0.4985481086 0.3249352484 0.1977081862
0.4549521268 0.2714072679 0.5783690448
0.8630905666 0.8880386155 0.5351620752
0.4589546382 0.1464563221 0.762106585
0.8526918851 0.8321560317 0.7612432305
0.9989012714 0.2713287811 0.0743269759
0.5802071888 0.5461894671 0.852444863
0.4119055093 0.4694294011 0.3450671062
0.0207581227 0.924142532 0.0963425163
0.4782608696 0.4984695079 0.4547916176
0.4235206404 0.7040263716 0.2641864846
0.7649505572 0.7349109175 0.164469037
0.3829854026 0.1022682678 0.8407110902
0.9010359441 0.3896475944 0.9697433482
7.8480615288e-05 0.2676791461 0.4267718389
0.5990032962 0.0017659524 0.321050153
0.9763380945 0.3725767208 0.9999607566
0.654724533 0.6018758339 0.8664939958
0.7082483127 0.2348324307 0.6294246919
0.496939256 0.8640609057 0.2004944667
0.8059566787 0.3813279962 0.9702535123
0.9095118506 0.0797818068 0.3299976454
0.4753178465 0.4338356487 0.5242524135
0.3457463507 0.0796640766 0.6554430578
0.3625804426 0.4273212464 0.3893728907
0.1346727358 0.1631347618 0.9943097088
0.1401271386 0.293501295 0.5266462601
0.5251922775 0.4910132643 0.8940036104
0.9949772406 0.8913743034 0.9954085237
0.9713938157 0.8285456401 0.2790597284
0.3869486737 0.746605447 0.620320226
0.5897033433 0.5130288046 0.547798446
0.6821535081 0.039596578 0.542029668
0.4553445299 0.1456714544 0.4010674201
0.7034217548 0.6180048662 3.9243387489e-05
0.2965782452 0.4644847343 0.6590534495
0.332522367 0.5354367789 0.1724354446
0.5189923089 0.092967585 0.7777254533
0.2003217705 0.7749391727 0.1774978416
0.4541280804 0.1653323915 0.0726787536
0.3785120075 0.7110509379 0.7722706224
0.1781117564 0.5850796641 0.8581743976
0.6464448281 0.739620124 0.5838631191
0.3886752472 0.8201475551 0.6527745075
0.2751137969 0.0385370065 0.0748763833
0.9443180035 0.5618868221 3.9243387489e-05
0.9956835662 0.3713601758 0.4170394788
0.0851907079 0.690605133 0.1098029982
0.4874823419 0.2738796013 0.9617769406
0.1296499765 0.8252884389 0.3252099521
0.6056741485 0.2730162468 3.9243387489e-05
0.4622900644 0.3808570756 0.2697198022
0.5867210799 0.3377285927 0.464955655
0.2427405431 0.189584805 0.5848049604
0.5206404018 0.0040420689 0.4126834628
0.9102574164 0.166195746 0.4769641315
0.9053131377 0.0831567381 0.0629071501
0.7138596767 0.2160740915 0.529981948
0.5771856851 0.9177458598 0.5963817597
0.3222414064 0.4164115846 0.5901420611
0.324870507 0.9800251158 0.8293697512
0.4867760163 0.558433404 0.390824896
0.8563019934 0.3056667452 0.9135860607
0.5787160571 0.2697590456 0.5457185464
0.3445299011 0.1450828035 0.339886979
0.1272563177 0.9997252963 0.3670826466
0.1155234657 0.2537477435 0.6844046778
0.6601396955 0.8195981477 0.7995840201
0.4643698007 0.951181226 0.4254375638
0.427680113 0.0076524606 0.535240562
3.531627688e-04 0.9501216545 0.6072914214
0.2603594412 0.0304921121 0.604622871
0.9078245173 0.8275645554 0.365198964
0.2445063569 0.7471940978 0.7649321089
0.9998822791 0.5591790283 0.4020092614
0.1723434312 0.98795228 0.170747979
0.5608617172 0.1494388196 0.2551997488
0.6808193376 0.1460246448 0.9999607566
0.5990817768 0.1938230908 0.9281846009
0.381886674 0.8139078565 0.7617926379
0.7868074086 0.9948983596 0.8188525233
0.1423245958 0.0930853151 0.0558433404
0.4492230419 0.2124636999 0.9132328703
0.0855438707 0.2837689349 0.2809826544
0.1460131847 0.5609842242 0.9255945373
0.0592136242 0.3797190173 0.8636684719
0.7657353634 0.1237344008 0.5330036889
0.925129493 0.9998822698 0.4945844125
0.8383299325 0.1455537242 0.2582999765
0.1121880396 0.9934463543 0.0047092065
0.8923245958 0.5987363629 0.4981163174
0.3135692984 0.2043010753 0.9964680951
0.6526055564 0.5148340005 0.930225257
0.7217077382 0.6417471156 0.9289302253
0.2454873646 0.4306569343 0.8118672004
0.5357871606 0.5359861863 0.140569814
0.655862502 0.0175810376 0.8217172906
0.2271229006 0.7412291029 1.0
0.6550776958 0.4218664155 0.5266070167
0.0110265264 0.3350992858 0.3723412605
0.8862423481 0.7663056275 0.9256730241
0.072319887 0.2390314732 0.5265285299
0.4265813844 0.2975433639 0.6679224551
0.1540574478 0.9098971823 0.6664312063
0.6637498038 0.8500510164 0.6385684012
0.4989012714 0.5697354996 0.5038850954
0.2578088212 0.71014834 0.9213562515
0.0110265264 0.9998822698 0.4240640452
0.5731046931 0.1206341731 0.6402951103
0.0751451891 0.9995683227 0.6502629307
0.2329697065 0.5007456244 0.6073306648
0.7467038142 0.7113256416 0.8893336473
0.7024799874 0.4056981399 0.4475315909
0.0222884947 0.8419668786 0.0414017738
0.5755375922 0.396397457 0.2561808335
0.9206168576 0.2094027156 0.8526803234
0.5773034061 0.6800486618 0.8671611333
0.8455501491 0.5214268896 0.5274703712
0.543752943 0.5166391963 0.2929126442
0.621684194 0.2717604584 0.2455851189
0.0092999529 0.3843889805 0.7845538027
0.8453147073 0.9216309552 0.0235852759
0.2817846492 0.9999215132 0.905305706
0.4111207032 0.1936661173 0.1412369516
0.7486658295 0.6172199984 0.4832038302
0.4310547795 0.3872537477 0.1419040892
0.7967744467 0.5203673181 0.2676399027
0.3115680427 0.7249430971 0.006789106
0.9454952127 0.4525547445 0.4378777176
0.5844059017 0.8060984224 0.1884467467
0.6740307644 0.7133662978 0.1261674908
0.9516951813 0.6822855349 0.7187033985
0.6207424266 0.5025115768 0.2872615964
0.0022759378 0.9846558355 0.9999607566
0.5974729242 0.6711404128 0.1984538105
0.3705462251 0.5294325406 0.3887057531
0.6376549992 0.1930774664 0.0033356879
0.7603594412 0.6787143866 0.0775841771
0.6761889813 0.3463228946 0.963032729
0.844765343 0.1159249666 0.9075425791
0.6982420342 0.8620202496 0.9999607566
0.649113169 0.0099678204 0.924142532
0.9631141108 0.6875441488 0.5705596107
0.9998822791 0.8305078094 0.6752609685
0.4065688275 0.9997252963 0.5078486775
0.061607283 0.1099207284 0.9407817283
0.6823104693 0.7206655679 0.4802605761
0.0977868466 0.7595557649 0.0266070167
0.7651859991 0.7876540303 0.8252491955
0.585583111 0.7159563614 0.4177458598
0.0581148956 0.4290871988 0.119103681
0.9442002825 0.496154148 0.5487010439
0.9653900487 0.6098029982 0.0921042304
0.2107989327 0.1138450671 0.8258770897
0.6188981322 0.1746330743 0.7728985166
0.9032334013 0.6610156189 0.4065614944
0.3270679642 0.4432148183 0.2566517542
0.7937137027 0.4506318185 0.3036653324
0.0798147857 0.0873950239 0.1835805667
0.1099121017 0.0 0.3498940429
0.9995291163 0.9092300447 0.666195746
0.2738973474 0.1125500353 0.6008162625
0.6605320986 0.624362295 0.1601522643
0.5989640559 0.2365591398 0.4746487717
