# Supplementary material for: Differentiating interfacial water structures via alkali metal cation promotor for H2O2 electrosynthesis in acid
Source: Nat Commun. 2026 Apr 8;17:4973. doi: 10.1038/s41467-026-71584-9 (PMC13237355; doi:10.1038/s41467-026-71584-9)
Supplement: Supplementary file 3 — Supplementary Data 1 [file 41467_2026_71584_MOESM3_ESM.zip › Supplementary data 1/Na-O.vasp]

na
1.0
       12.1239995956         0.0000000000         0.0000000000
        0.0000000000        12.6000003815         0.0000000000
        0.0000000000         0.0000000000        35.0000000000
    C    N    O   Co    H   Na
   57    2   68   30  128    1
Direct
     0.038369998         0.036200002         0.045710001
     0.138950005         0.094690003         0.055860002
     0.139740005         0.212430000         0.048900001
     0.041290000         0.262679994         0.032949999
     0.244190007         0.037640002         0.052409999
     0.343459994         0.095389999         0.049070001
     0.343820006         0.209370002         0.046640001
     0.244310006         0.265619993         0.042180002
     0.443650007         0.040180001         0.043790001
     0.543850005         0.096879996         0.037640002
     0.545430005         0.209380001         0.036139999
     0.446049988         0.266479999         0.043620002
     0.642170012         0.039150000         0.032290000
     0.742600024         0.093649998         0.028109999
     0.742999971         0.203109995         0.022430001
     0.643859982         0.261680007         0.024350001
     0.842970014         0.037659999         0.031879999
     0.942080021         0.093340002         0.036899999
     0.943260014         0.205080003         0.030750001
     0.844649971         0.258170009         0.020970000
     0.043570001         0.369599998         0.022360001
     0.144370005         0.426270008         0.023429999
     0.142900005         0.536360025         0.021600001
     0.041630000         0.592999995         0.019640001
     0.244550005         0.371589988         0.030510001
     0.345079988         0.429380000         0.028860001
     0.343840003         0.539020002         0.018810000
     0.242950007         0.594179988         0.022800000
     0.442389995         0.380989999         0.043469999
     0.441810012         0.598399997         0.011250000
     0.742229998         0.422520012         0.009230000
     0.738340020         0.537180007         0.003420000
     0.635200024         0.596849978         0.003810000
     0.845009983         0.368530005         0.013090000
     0.945540011         0.425000012         0.013020000
     0.943639994         0.537000000         0.011390000
     0.841790020         0.592930019         0.008370000
     0.039680000         0.701409996         0.028250000
     0.139229998         0.752830029         0.042660002
     0.139390007         0.867839992         0.051780000
     0.037730001         0.926169991         0.044259999
     0.242589995         0.702769995         0.031830002
     0.341309994         0.760909975         0.032189999
     0.341760010         0.872349977         0.041350000
     0.243560001         0.927330017         0.049050000
     0.439590007         0.708739996         0.019600000
     0.540679991         0.763400018         0.021490000
     0.542270005         0.871439993         0.032970000
     0.442220002         0.928240001         0.040210001
     0.639970005         0.707599998         0.013000000
     0.741550028         0.761810005         0.017829999
     0.741819978         0.871840000         0.025610000
     0.642759979         0.927699983         0.030710001
     0.842469990         0.704620004         0.016349999
     0.941730022         0.758289993         0.026720000
     0.941439986         0.869629979         0.034329999
     0.842480004         0.926129997         0.030610001
     0.535510004         0.545310020         0.000830000
     0.646770000         0.368979990         0.019190000
     0.133320004         0.788919985         0.083030000
     0.126870006         0.168239996         0.087920003
     0.305220008         0.608330011         0.290320009
     0.532989979         0.384469986         0.542550027
     0.192870006         0.423299998         0.502049983
     0.345259994         0.134450004         0.523180008
     0.746869981         0.600489974         0.336279988
     0.169220001         0.049419999         0.488689989
     0.535120010         0.342079997         0.334600002
     0.397020012         0.789390028         0.313080013
     0.747160017         0.096010000         0.326709986
     0.707989991         0.100610003         0.508639991
     0.758729994         0.379550010         0.333290011
     0.373650014         0.898010015         0.247470006
     0.444849998         0.050250001         0.365810007
     0.378630012         0.319929987         0.488189995
     0.224280000         0.328179985         0.334190011
     0.670239985         0.824460030         0.406699985
     0.498039991         0.527170002         0.302859992
     0.138929993         0.532440007         0.435360014
     0.080760002         0.736490011         0.260780007
     0.628740013         0.176080003         0.391140014
     0.625680029         0.794260025         0.282339990
     0.314599991         0.133259997         0.313930005
     0.333909988         0.562059999         0.399439991
     0.891110003         0.297569990         0.388689995
     0.109379999         0.344159991         0.398770005
     0.254460007         0.867139995         0.457179993
     0.325489998         0.868759990         0.384249985
     0.086250000         0.247930005         0.469940007
     0.772790015         0.258920014         0.271910012
     0.084710002         0.421249986         0.280990005
     0.479950011         0.720250010         0.391449988
     0.958519995         0.670979977         0.425570011
     0.412239999         0.548560023         0.575429976
     0.160899997         0.564809978         0.228770003
     0.894640028         0.071369998         0.387129992
     0.474920005         0.238820001         0.269109994
     0.896130025         0.756099999         0.311919987
     0.175889999         0.623610020         0.351379991
     0.749260008         0.612339973         0.411630005
     0.642880023         0.382310003         0.425330013
     0.693599999         0.318520010         0.497040004
     0.155059993         0.828559995         0.351009995
     0.962360024         0.844959974         0.377660006
     0.723100007         0.022469999         0.435680002
     0.613759995         0.934390008         0.339040011
     0.429809988         0.374000013         0.410789996
     0.900849998         0.365410000         0.466549993
     0.990909994         0.002930000         0.161039993
     0.615750015         0.955910027         0.175439999
     0.315600008         0.375580013         0.245389998
     0.967859983         0.603160024         0.500230014
     0.156819999         0.504400015         0.158510000
     0.245710000         0.315109998         0.178800002
     0.811269999         0.912069976         0.190819994
     0.817839980         0.908760011         0.268330008
     0.177350000         0.132479995         0.162579998
     0.074150003         0.805880010         0.188160002
     0.527220011         0.000140000         0.528079987
     0.081210002         0.931320012         0.543699980
     0.338499993         0.742749989         0.549459994
     0.146569997         0.737919986         0.510219991
     0.450060010         0.842939973         0.493319988
     0.283300012         0.940100014         0.583419979
     0.956669986         0.326810002         0.234899998
     0.470699996         0.715049982         0.239189997
     0.990790009         0.515120029         0.338429987
     0.659150004         0.642470002         0.166390002
     0.703649998         0.565609992         0.225180000
     0.498820007         0.263200015         0.105230004
     0.700990021         0.232989997         0.119759999
     0.440530002         0.441540003         0.098959997
     0.567080021         0.468809992         0.049330000
     0.632669985         0.403290004         0.113389999
     0.768249989         0.424400002         0.068760000
     0.836579978         0.369940013         0.129810005
     0.399659991         0.619849980         0.082160003
     0.583980024         0.582260013         0.104549997
     0.725290000         0.616930008         0.056559999
     0.784219980         0.546509981         0.118189998
     0.977190018         0.500989974         0.142590001
     0.549530029         0.766149998         0.089709997
     0.724740028         0.728299975         0.112279996
     0.908969998         0.684560001         0.122979999
     0.389039993         0.344330013         0.152980000
     0.574859977         0.305460006         0.166600004
     0.759209991         0.265839994         0.179079995
     0.325670004         0.543449998         0.138219997
     0.505909979         0.491600007         0.160730004
     0.573539972         0.430000007         0.218070000
     0.714049995         0.447479993         0.174750000
     0.896550000         0.412259996         0.193399996
     0.467150003         0.675239980         0.144060001
     0.520799994         0.617720008         0.211209998
     0.848590016         0.591899991         0.179010004
     0.593840003         0.817399979         0.149810001
     0.807659984         0.772819996         0.169670001
     0.333990008         0.682879984         0.294270009
     0.271629989         0.604349971         0.264640003
     0.523760021         0.327210009         0.560949981
     0.601130009         0.365220010         0.527180016
     0.190830007         0.451689988         0.527880013
     0.268409997         0.390269995         0.498400003
     0.410609990         0.087480001         0.521250010
     0.281850010         0.098379999         0.509720027
     0.750890017         0.604439974         0.365289986
     0.750530005         0.522790015         0.331349999
     0.126310006         0.010850000         0.509329975
     0.127619997         0.113849998         0.480910003
     0.496239990         0.332980007         0.359100014
     0.515349984         0.414869994         0.324349999
     0.365869999         0.821709991         0.336490005
     0.389609993         0.842499971         0.291850001
     0.741519988         0.141420007         0.303790003
     0.691699982         0.035969999         0.326490015
     0.640529990         0.058929998         0.517539978
     0.769569993         0.079219997         0.524760008
     0.808470011         0.351500005         0.354119986
     0.681029975         0.361860007         0.340009987
     0.407079995         0.829999983         0.237509996
     0.422349989         0.954110026         0.238519996
     0.490240008         0.104819998         0.378399998
     0.395379990         0.087499999         0.346569985
     0.435739994         0.349900007         0.505479991
     0.365079999         0.246659994         0.499460012
     0.287140012         0.375449985         0.337460011
     0.183819994         0.330529988         0.359530002
     0.687870026         0.885770023         0.423420012
     0.657980025         0.859099984         0.381520003
     0.419539988         0.550610006         0.296240002
     0.537199974         0.531889975         0.277960002
     0.149140000         0.505750000         0.461789995
     0.214560002         0.552990019         0.426959991
     0.012900000         0.737519979         0.276340008
     0.069289997         0.780430019         0.237440005
     0.646260023         0.248370007         0.400359988
     0.672770023         0.163790002         0.367659986
     0.688069999         0.830560029         0.269919991
     0.569530010         0.769890010         0.262439996
     0.277859986         0.200479999         0.321579993
     0.362610012         0.152740002         0.292490005
     0.391629994         0.618849993         0.401050001
     0.279300004         0.586420000         0.379400015
     0.969560027         0.321990013         0.387180001
     0.895969987         0.218490005         0.389349997
     0.114610001         0.297309995         0.421680003
     0.116839997         0.417540014         0.409850001
     0.275079995         0.867579997         0.429320008
     0.220259994         0.937099993         0.462980002
     0.357780010         0.940370023         0.381320000
     0.242750004         0.858389974         0.368059993
     0.009600000         0.277819991         0.470800012
     0.126719996         0.300500005         0.485659987
     0.771679997         0.309379995         0.294739991
     0.722270012         0.291689992         0.253089994
     0.141330004         0.381020010         0.295690000
     0.040119998         0.459430009         0.301730007
     0.422459990         0.778370023         0.389589995
     0.540300012         0.753090024         0.406509995
     0.027600000         0.629260004         0.423640013
     0.965629995         0.738470018         0.410750002
     0.438439995         0.553529978         0.601610005
     0.464399993         0.500230014         0.562279999
     0.136260003         0.506900012         0.246450007
     0.121730000         0.630659997         0.239069998
     0.850899994         0.074309997         0.363249987
     0.839749992         0.052469999         0.407270014
     0.507860005         0.268299997         0.293139994
     0.532270014         0.235890001         0.249280006
     0.837960005         0.702790022         0.317550004
     0.915970027         0.789650023         0.337350011
     0.054699998         0.562479973         0.345629990
     0.214139998         0.611459970         0.326400012
     0.829519987         0.622460008         0.417699993
     0.718990028         0.685050011         0.414449990
     0.678349972         0.451609999         0.421259999
     0.561230004         0.391689986         0.420269996
     0.667110026         0.336829990         0.470649987
     0.694920003         0.239869997         0.499579996
     0.156570002         0.848240018         0.324079990
     0.165309995         0.705340028         0.351889998
     0.043469999         0.847270012         0.367920011
     0.941089988         0.918980002         0.383210003
     0.678330004         0.076739997         0.421900004
     0.724210024         0.046500001         0.462709993
     0.542479992         0.969860017         0.346390009
     0.601279974         0.887239993         0.316300005
     0.404139996         0.345719993         0.435710013
     0.389939994         0.443170011         0.406690001
     0.831849992         0.350620002         0.480760008
     0.883800030         0.349350005         0.439440012
     0.058920000         0.876709998         0.177120000
     0.977500021         0.006560000         0.133629993
     0.604020000         0.023650000         0.162310004
     0.701520026         0.948710024         0.183109999
     0.355800003         0.438329995         0.236090004
     0.374760002         0.325599998         0.254040003
     0.949010015         0.638450027         0.475780010
     0.958869994         0.527700007         0.494329989
     0.153730005         0.535730004         0.186570004
     0.175579995         0.427639991         0.163609996
     0.264059991         0.329869986         0.206870005
     0.211860001         0.238969997         0.175209999
     0.919189990         0.976949990         0.172580004
     0.822019994         0.912100017         0.219139993
     0.816030025         0.973179996         0.283890009
     0.852020025         0.851859987         0.285140008
     0.108099997         0.096409999         0.169990003
     0.170310006         0.142199993         0.134660006
     0.015300000         0.760129988         0.177660003
     0.926609993         0.561280012         0.335409999
     0.524479985         0.978380024         0.554759979
     0.497180015         0.932969987         0.512210011
     0.090120003         0.859170020         0.532760024
     0.142680004         0.935930014         0.562380016
     0.366310000         0.673309982         0.558790028
     0.266229987         0.728919983         0.536520004
     0.090400003         0.681640029         0.505620003
     0.172610000         0.767149985         0.485509992
     0.419019997         0.796790004         0.514050007
     0.382070005         0.859350026         0.477880001
     0.311789989         0.996699989         0.567040026
     0.311379999         0.872160017         0.572920024
     0.010640000         0.361660004         0.254249990
     0.895370007         0.294319987         0.250160009
     0.561559975         0.686370015         0.330650002
