# Supplementary material for: Differentiating interfacial water structures via alkali metal cation promotor for H2O2 electrosynthesis in acid
Source: Nat Commun. 2026 Apr 8;17:4973. doi: 10.1038/s41467-026-71584-9 (PMC13237355; doi:10.1038/s41467-026-71584-9)
Supplement: Supplementary file 3 — Supplementary Data 1 [file 41467_2026_71584_MOESM3_ESM.zip › Supplementary data 1/Na-OH.vasp]

na                        
1.0
       12.1239995956         0.0000000000         0.0000000000
        0.0000000000        12.6000003815         0.0000000000
        0.0000000000         0.0000000000        35.0000000000
    C    N    O   Co    H   Na
   57    2   68   30  128    1
Direct
     0.017023999         0.003331000         0.074320003
     0.119397998         0.059390999         0.084893003
     0.119654998         0.177588999         0.082461998
     0.018666999         0.231381997         0.070859000
     0.223856002         0.004184000         0.076876000
     0.322609991         0.062220000         0.073466003
     0.323202014         0.175389007         0.075921997
     0.223515004         0.232657000         0.076067001
     0.421308994         0.008091000         0.063854001
     0.521548986         0.063836001         0.059528999
     0.523598015         0.175782993         0.062364999
     0.425184995         0.231471002         0.072679996
     0.620498002         0.007099000         0.053727999
     0.721181989         0.061195001         0.056345999
     0.721982002         0.172415003         0.054894000
     0.621949971         0.230982006         0.051376998
     0.821457028         0.005744000         0.059719998
     0.919694006         0.061034001         0.068144999
     0.920557976         0.173932999         0.066799998
     0.822526991         0.228029996         0.057592001
     0.020327000         0.339540988         0.061891999
     0.121912003         0.395408005         0.061349999
     0.121417999         0.504464984         0.055477001
     0.020606000         0.560819983         0.050613999
     0.223095000         0.340894014         0.067098998
     0.324779987         0.397563010         0.063271999
     0.324214995         0.505918980         0.050540000
     0.222146004         0.560929000         0.052662000
     0.425078005         0.345625997         0.073608004
     0.420361012         0.563318014         0.038594000
     0.719038010         0.389759988         0.041030001
     0.718039989         0.503853023         0.033748999
     0.615360022         0.563165009         0.031035000
     0.820905030         0.339024991         0.051100999
     0.922138989         0.394526005         0.051913001
     0.921607971         0.504661977         0.045276999
     0.821044028         0.560325027         0.038130000
     0.019193999         0.670943975         0.053574000
     0.119231001         0.723439991         0.065793999
     0.119718000         0.836637020         0.074201003
     0.016898001         0.894524992         0.068746999
     0.221414000         0.672113001         0.054995000
     0.318565011         0.730803013         0.050739001
     0.319245011         0.842262030         0.058559999
     0.222844005         0.895806015         0.069848001
     0.417048991         0.676177025         0.040123001
     0.518217027         0.732517004         0.039074000
     0.519371986         0.842269003         0.047876999
     0.419497997         0.897780001         0.056609999
     0.619669974         0.676099002         0.034194000
     0.721669018         0.731027007         0.038741000
     0.721786022         0.841763973         0.045265000
     0.621109009         0.897050023         0.048269000
     0.822516024         0.673431993         0.040591002
     0.921687007         0.727986991         0.049869001
     0.921150029         0.839223981         0.057254001
     0.821590006         0.895156026         0.053816002
     0.515842021         0.510149002         0.032692000
     0.621234000         0.333837003         0.039352000
     0.118414998         0.760432005         0.107262999
     0.113043003         0.119552001         0.121109001
     0.223581001         0.529045999         0.272210985
     0.611801982         0.415858001         0.537074029
     0.172294006         0.397471994         0.533949971
     0.378722012         0.147373006         0.527117014
     0.857447028         0.591952980         0.370227993
     0.203001007         0.077763997         0.482780010
     0.598623991         0.412779003         0.359113008
     0.510333002         0.600458026         0.371255010
     0.833703995         0.071307003         0.312730998
     0.732596993         0.049812000         0.497449011
     0.825484991         0.386871010         0.341210008
     0.272320002         0.278874010         0.416020006
     0.499401003         0.053309999         0.405811995
     0.392012000         0.351603001         0.527990997
     0.137004003         0.393835008         0.380445987
     0.687279999         0.759468973         0.431782007
     0.674421012         0.570451021         0.302616000
     0.156543002         0.577845991         0.492787004
     0.918623984         0.772426009         0.289355010
     0.699716985         0.116646998         0.378656000
     0.555142999         0.611243010         0.511640012
     0.350421995         0.156351000         0.369470000
     0.313547999         0.581511974         0.435110003
     0.873717010         0.243952006         0.394587010
     0.983982980         0.385089993         0.434157014
     0.267558008         0.920014977         0.440050006
     0.448628008         0.851845026         0.389149010
     0.076984003         0.256935000         0.484530985
     0.829126000         0.300298989         0.273543000
     0.802317023         0.479584008         0.572619021
     0.480937004         0.707735002         0.442707986
     0.953527987         0.571560025         0.466639012
     0.629634976         0.213067994         0.272505999
     0.899498999         0.649838984         0.535076976
     0.956907988         0.033879001         0.384270996
     0.476729989         0.277680993         0.321213007
     0.024336999         0.719717026         0.353329986
     0.199732006         0.589124978         0.349680007
     0.756295025         0.557367980         0.436949998
     0.626847982         0.383641988         0.432280988
     0.703902006         0.264344990         0.491131991
     0.296131015         0.790048003         0.337370008
     0.122913003         0.883682013         0.382674992
     0.783506989         0.961192012         0.430150002
     0.645819008         0.784404993         0.357912987
     0.413533002         0.396382004         0.454358995
     0.896238029         0.204258993         0.525016010
     0.154385000         0.548160017         0.200738996
     0.691264987         0.738062978         0.544726014
     0.994910002         0.342759997         0.577508986
     0.659138024         0.092464000         0.212483004
     0.172713995         0.273304999         0.173740000
     0.330197990         0.005562000         0.178310007
     0.012048000         0.696636021         0.226611003
     0.044695001         0.427830994         0.156535000
     0.530041993         0.971812010         0.167172000
     0.801594019         0.870518029         0.235750005
     0.584554970         0.925109982         0.531295002
     0.065950997         0.953939974         0.523827016
     0.294395000         0.799539030         0.568125010
     0.101322003         0.743950009         0.537248015
     0.397819012         0.841264009         0.498564988
     0.419494987         0.997272015         0.582310975
     0.102240004         0.841237009         0.178408995
     0.334161013         0.702633977         0.258058012
     0.308151007         0.796590984         0.192927003
     0.596511006         0.634142995         0.191598997
     0.624741971         0.565228999         0.254051000
     0.454237014         0.254626006         0.132184997
     0.660374999         0.222533002         0.114583001
     0.394578010         0.438329011         0.120089002
     0.552700996         0.425561994         0.077466004
     0.579254985         0.385733992         0.143444002
     0.745045006         0.405393004         0.101953000
     0.755623996         0.337653995         0.164535999
     0.341004997         0.618363976         0.108340003
     0.534614980         0.569716990         0.128318995
     0.689055979         0.592395008         0.084211998
     0.718309999         0.524532974         0.150269002
     0.896299005         0.458086014         0.170296997
     0.522953987         0.743827999         0.106178999
     0.685208976         0.708258986         0.138558999
     0.854708016         0.653823018         0.157821000
     0.315892994         0.344491005         0.169900998
     0.476862013         0.314745009         0.199018002
     0.618677974         0.213402003         0.177426994
     0.279376000         0.545571029         0.163245007
     0.447485000         0.495463014         0.183575004
     0.483725011         0.442566991         0.245275006
     0.637457013         0.430988997         0.207445994
     0.816069007         0.388224989         0.226091996
     0.417777985         0.687776029         0.165380001
     0.449328005         0.622850001         0.234226003
     0.779927015         0.565262973         0.210346997
     0.559029996         0.815779984         0.166284993
     0.744898021         0.749689996         0.200509995
     0.501926005         0.623585999         0.398027003
     0.264860004         0.599830985         0.267670006
     0.677643001         0.437566996         0.552546978
     0.640078008         0.356092989         0.521219015
     0.063444003         0.367289007         0.563974023
     0.252849013         0.382916003         0.537006974
     0.388074994         0.096937999         0.548829019
     0.316973001         0.120116003         0.511291027
     0.817951977         0.578432024         0.395260990
     0.863058984         0.520403028         0.358518988
     0.152780995         0.032278001         0.498636007
     0.160439998         0.144394994         0.478127003
     0.611571014         0.389880002         0.386801004
     0.562313974         0.485098988         0.363350987
     0.456916004         0.793841004         0.409664005
     0.311138988         0.770096004         0.220670000
     0.853821993         0.135885999         0.298666000
     0.808027983         0.021201000         0.293451995
     0.676813006         0.004352000         0.511431992
     0.792733014         0.068246998         0.514985025
     0.851477981         0.330357999         0.359616011
     0.745491982         0.395700008         0.346812010
     0.342572987         0.743121028         0.281884015
     0.330170989         0.320493013         0.430907011
     0.571357012         0.077705003         0.395741999
     0.410012007         0.113078997         0.383626997
     0.462736994         0.375905007         0.539120018
     0.390772998         0.270125985         0.529599011
     0.157839999         0.465802997         0.371701986
     0.219780996         0.331129998         0.401371002
     0.716086984         0.831652999         0.437265992
     0.606256008         0.750566006         0.439500988
     0.283154011         0.476143986         0.270568997
     0.654231012         0.507548988         0.317357004
     0.168460995         0.466834009         0.519729018
     0.210042998         0.582494974         0.471269011
     0.965627015         0.768841028         0.313077986
     0.851626992         0.844133019         0.256871015
     0.750223994         0.172184005         0.388924003
     0.730273008         0.099370003         0.353356987
     0.575312972         0.534897029         0.515152991
     0.638858020         0.685899973         0.530803978
     0.309861004         0.222454995         0.394683987
     0.391108990         0.198528007         0.350079000
     0.377930999         0.635778010         0.437682003
     0.289384007         0.583253026         0.408454001
     0.907985985         0.297194988         0.412829012
     0.923987985         0.182270005         0.392820001
     0.022512000         0.339706987         0.453934997
     0.968640983         0.457040995         0.446518004
     0.332726985         0.928418994         0.423673987
     0.247603998         0.991249979         0.451655000
     0.490613997         0.977280021         0.398640990
     0.392488986         0.827188015         0.370106995
     0.010032000         0.231729999         0.498991996
     0.117491998         0.304897010         0.502592027
     0.835204005         0.340835005         0.298936009
     0.753482997         0.266425997         0.275157988
     0.075176001         0.400153995         0.399621010
     0.863283992         0.429300010         0.576615989
     0.535842001         0.626761973         0.484730005
     0.450506985         0.749704003         0.464325994
     0.079209000         0.570698023         0.481298000
     0.965677977         0.629703999         0.448749989
     0.575904012         0.223407999         0.294281989
     0.601599991         0.266409010         0.253331989
     0.838464022         0.540084004         0.559238017
     0.830331028         0.692023993         0.534336984
     0.920594990         0.032483000         0.359158993
     0.902447999         0.002684000         0.402617007
     0.519338012         0.333243996         0.336784005
     0.437561005         0.316682994         0.300945997
     0.966455996         0.675445974         0.366151989
     0.054474000         0.778217971         0.370256007
     0.130103007         0.632577002         0.349905998
     0.205531001         0.560759008         0.323267996
     0.827491999         0.555117011         0.452562004
     0.729066014         0.631793976         0.439767003
     0.669027984         0.450996995         0.437218010
     0.549359977         0.393097997         0.442095995
     0.682604015         0.296723008         0.466246992
     0.689118981         0.186939999         0.490107000
     0.233499005         0.834263980         0.346092999
     0.273342013         0.716233015         0.343488991
     0.170559004         0.893037021         0.405921012
     0.070127003         0.944370985         0.382737994
     0.738739014         0.006839000         0.413179994
     0.773414016         0.993965030         0.456216991
     0.558574021         0.655472994         0.359944999
     0.669568002         0.774639010         0.385455012
     0.404157013         0.381246001         0.482809991
     0.378026992         0.466596991         0.448751986
     0.833567977         0.242331997         0.512668014
     0.918895006         0.247552007         0.547254980
     0.913796008         0.622561991         0.508225977
     0.067354001         0.641336977         0.219269007
     0.685855985         0.718921006         0.571626008
     0.841588974         0.924863994         0.221500993
     0.176734000         0.523458004         0.227222994
     0.017857000         0.324874997         0.603325009
     0.640730023         0.117968000         0.238911003
     0.608507991         0.034396999         0.204879001
     0.161722004         0.209255993         0.157860994
     0.112811998         0.327050000         0.166067004
     0.279980004         0.025079001         0.157653004
     0.312545002         0.930212021         0.185543999
     0.940922976         0.669941008         0.215072006
     0.962925017         0.734366000         0.269497991
     0.103589997         0.495480001         0.186284006
     0.062942997         0.447180003         0.130209997
     0.444858998         0.992527008         0.169571996
     0.561496019         0.018068001         0.147180006
     0.060040001         0.794992030         0.196270004
     0.575024009         0.822434008         0.361645997
     0.624144971         0.857303977         0.537075996
     0.519855976         0.904058993         0.515365005
     0.080280997         0.876002014         0.526244998
     0.056736000         0.979677022         0.549809992
     0.327297986         0.739588976         0.581414998
     0.217212006         0.776929975         0.561613977
     0.025145000         0.716233015         0.542298973
     0.131713003         0.689598978         0.519020975
     0.358276993         0.819994986         0.522219002
     0.342449993         0.872435987         0.480861008
     0.486261994         0.971758008         0.568845987
     0.367653012         0.937582016         0.580542982
     0.088073999         0.812662005         0.152625993
     0.226601005         0.801711023         0.185657993
     0.773307025         0.699640989         0.324129999
