# Supplementary material for: Differentiating interfacial water structures via alkali metal cation promotor for H2O2 electrosynthesis in acid
Source: Nat Commun. 2026 Apr 8;17:4973. doi: 10.1038/s41467-026-71584-9 (PMC13237355; doi:10.1038/s41467-026-71584-9)
Supplement: Supplementary file 3 — Supplementary Data 1 [file 41467_2026_71584_MOESM3_ESM.zip › Supplementary data 1/Na-OOH.vasp]

li                                    
1.0
       12.1239995956         0.0000000000         0.0000000000
        0.0000000000        12.6000003815         0.0000000000
        0.0000000000         0.0000000000        35.0000000000
    C    N    O   Co    H   Na
   57    2   68   30  128    1
Direct
     0.036970001         0.029400000         0.045380000
     0.138160005         0.086319998         0.056150001
     0.138699993         0.205620006         0.051959999
     0.039290000         0.257270008         0.037579998
     0.243249997         0.030700000         0.050310001
     0.342310011         0.089070000         0.048149999
     0.342610002         0.203250006         0.048850000
     0.243019998         0.259950012         0.045540001
     0.441830009         0.034639999         0.040539999
     0.542240024         0.091480002         0.036509998
     0.544080019         0.203840002         0.038929999
     0.444720000         0.260540009         0.046870001
     0.640240014         0.034030002         0.029589999
     0.741010010         0.088600002         0.028689999
     0.741479993         0.199049994         0.026590001
     0.642700016         0.257660002         0.028929999
     0.841329992         0.032170001         0.031259999
     0.940100014         0.087150000         0.038350001
     0.941200018         0.199709997         0.034990001
     0.842729986         0.253639996         0.026260000
     0.041579999         0.364109993         0.026890000
     0.142539993         0.420450002         0.026459999
     0.141360000         0.529919982         0.021490000
     0.040380001         0.586860001         0.018540001
     0.242730007         0.366400003         0.033909999
     0.343650013         0.424039990         0.031250000
     0.343389988         0.532060027         0.018010000
     0.241579995         0.587220013         0.020040000
     0.441000015         0.375290006         0.045979999
     0.440450013         0.590699971         0.007900000
     0.740880013         0.417699993         0.014430000
     0.736999989         0.530319989         0.005390000
     0.634320021         0.589359999         0.002540000
     0.843029976         0.363660008         0.018890001
     0.943419993         0.419220001         0.017519999
     0.941550016         0.530409992         0.013060000
     0.840290010         0.586449981         0.008590000
     0.038520001         0.696500003         0.024189999
     0.138630003         0.748359978         0.037140001
     0.139019996         0.861689985         0.046950001
     0.036550000         0.920029998         0.041170001
     0.240799993         0.698180020         0.025260000
     0.338789999         0.756850004         0.023510000
     0.339450002         0.867760003         0.033599999
     0.242369995         0.921620011         0.043749999
     0.437350005         0.703209996         0.012060000
     0.537940025         0.759010017         0.013310000
     0.539640009         0.867659986         0.024170000
     0.440149993         0.923680007         0.033160001
     0.638599992         0.702139974         0.008050000
     0.740100026         0.756799996         0.013240000
     0.740480006         0.867640018         0.020220000
     0.640779972         0.923340023         0.024410000
     0.841099977         0.699230015         0.013330000
     0.940670013         0.753440022         0.022539999
     0.940310001         0.864669979         0.030350000
     0.840969980         0.921109974         0.027090000
     0.535329998         0.536409974         0.000340000
     0.645770013         0.364960015         0.024750000
     0.136700004         0.781459987         0.078299999
     0.127027005         0.154431999         0.090452000
     0.603863001         0.754867017         0.259498000
     0.847684979         0.566078007         0.280752987
     0.660295010         0.158939004         0.232754007
     0.623152018         0.557193995         0.619714022
     0.296862006         0.632493019         0.276136011
     0.453348011         0.655488014         0.650438011
     0.937840998         0.398846000         0.239708006
     0.384775996         0.777065992         0.234654993
     0.326602012         0.861935019         0.213129997
     0.941402018         0.720825016         0.235404000
     0.789761007         0.858274996         0.217895001
     0.096546002         0.435719997         0.190061003
     0.481422991         0.050124999         0.206850007
     0.198241994         0.272024006         0.153284997
     0.546324015         0.412988007         0.513427019
     0.173703998         0.443942010         0.496060997
     0.359609991         0.122543998         0.504422009
     0.869943023         0.472994000         0.382966012
     0.367354989         0.001134000         0.440061986
     0.580012023         0.363436013         0.316722006
     0.486575007         0.689243019         0.316368997
     0.826606989         0.057108000         0.265350014
     0.652828991         0.089011997         0.432208002
     0.780304015         0.318942994         0.337244004
     0.359378994         0.132956997         0.379761010
     0.354306996         0.329448014         0.486898988
     0.097461998         0.251657993         0.335534990
     0.673484027         0.749848008         0.392940998
     0.171204001         0.619081974         0.452620000
     0.538482010         0.168707997         0.303911000
     0.219579995         0.070616998         0.317878008
     0.303007007         0.559490025         0.394033015
     0.822270989         0.162670001         0.385107994
     0.997882009         0.289530993         0.398360997
     0.500119984         0.826686025         0.436275005
     0.425666988         0.848676980         0.359201014
     0.023118000         0.303840011         0.469112009
     0.925042987         0.241659999         0.287138999
     0.527175009         0.594623029         0.383498013
     0.977797985         0.710614979         0.437321007
     0.562157989         0.170342997         0.598887026
     0.807493985         0.978931010         0.343782008
     0.364681989         0.152025998         0.261108994
     0.958543003         0.629588008         0.341282010
     0.180653006         0.661301017         0.339383006
     0.789259017         0.604642987         0.441394001
     0.570183992         0.391216010         0.396771014
     0.662061989         0.296853989         0.460532993
     0.187693000         0.877202988         0.354887992
     0.964343011         0.828785002         0.370465994
     0.584996998         0.007129000         0.361501992
     0.654246986         0.590893984         0.543204010
     0.353875011         0.342913985         0.407516986
     0.837818980         0.418633014         0.482354999
     0.960488021         0.760156989         0.512320995
     0.356377989         0.585215986         0.587550998
     0.882142007         0.573184013         0.540381014
     0.895605028         0.969218016         0.516991973
     0.477631986         0.403216988         0.587518990
     0.685581982         0.956148028         0.492224008
     0.182270005         0.973667026         0.484845996
     0.403257996         0.791396022         0.543655992
     0.180871993         0.756089985         0.513670027
     0.652188003         0.728735030         0.484061986
     0.138033003         0.573939025         0.557730019
     0.503534973         0.997307003         0.543435991
     0.592140973         0.664350986         0.160610005
     0.617107987         0.627801001         0.222856000
     0.443787009         0.271010011         0.108695000
     0.616038024         0.234276995         0.138044998
     0.394073993         0.464044005         0.091466002
     0.559767008         0.465299994         0.052189000
     0.575437009         0.409601003         0.116686001
     0.743847013         0.421433002         0.076952003
     0.752054989         0.364111006         0.141287997
     0.330213994         0.644752979         0.080216996
     0.530269980         0.605805993         0.096456997
     0.717256010         0.618059993         0.057131998
     0.706276000         0.553348005         0.120488003
     0.883140981         0.495386988         0.133221999
     0.498811007         0.794430971         0.082381003
     0.671122015         0.741841018         0.106904000
     0.845354021         0.680971026         0.120177999
     0.323861986         0.374408990         0.146138996
     0.496347994         0.341439009         0.173940003
     0.671164989         0.287586987         0.197789997
     0.280524999         0.563144982         0.134830996
     0.453599989         0.520865023         0.153984994
     0.484196991         0.487859994         0.217897996
     0.642597020         0.471213013         0.183018997
     0.832502007         0.430222005         0.195380002
     0.411787987         0.707228005         0.135674000
     0.431820989         0.664484024         0.201729998
     0.783167005         0.603762984         0.177689999
     0.548065007         0.838957012         0.142921999
     0.741110027         0.782828987         0.167896003
     0.570747972         0.729699016         0.285017997
     0.895384014         0.510388970         0.269647986
     0.887046993         0.592610002         0.304520994
     0.602621973         0.109635003         0.222103000
     0.725739002         0.116456002         0.241977006
     0.565702021         0.598052025         0.634692013
     0.690824986         0.557510972         0.634535015
     0.311764985         0.698635995         0.260082990
     0.307514995         0.574259996         0.257903993
     0.536441028         0.786862016         0.247788996
     0.421752989         0.625537992         0.673536003
     0.403396010         0.632880986         0.628916979
     0.012403000         0.407775998         0.228104994
     0.935891986         0.331921011         0.256482005
     0.384108990         0.917801976         0.211936995
     0.903650999         0.665207028         0.251132011
     0.956838012         0.686001003         0.210876003
     0.852249980         0.807357013         0.225902006
     0.729057014         0.840171993         0.235558003
     0.037161998         0.472075999         0.174887002
     0.164972007         0.477631003         0.185959995
     0.431133002         0.086598001         0.225787997
     0.471722007         0.090379000         0.182988003
     0.135152996         0.314076006         0.162827998
     0.175311998         0.226857007         0.131452993
     0.509994984         0.396483004         0.561474025
     0.594518006         0.363489985         0.499020010
     0.163660005         0.478056997         0.521432996
     0.244351000         0.401609004         0.496248007
     0.412862986         0.085139997         0.521701992
     0.374576002         0.087709002         0.479396999
     0.822444975         0.504540980         0.402853012
     0.824131012         0.425536990         0.366623014
     0.359750003         0.047460001         0.416967005
     0.583173990         0.366860986         0.370211005
     0.514590979         0.405043006         0.322416008
     0.460662991         0.753817976         0.331571996
     0.420850009         0.662746012         0.302347988
     0.879512012         0.116088003         0.270772010
     0.666016996         0.035374001         0.453018993
     0.724933982         0.106776997         0.420722991
     0.785566986         0.257470995         0.355993003
     0.699420989         0.333207995         0.332486987
     0.342862010         0.206806004         0.387261987
     0.309491992         0.113490999         0.358651996
     0.471653014         0.394230992         0.503364027
     0.357019007         0.252822995         0.495597988
     0.152629003         0.306955993         0.332251996
     0.064032003         0.265298992         0.362524986
     0.632781029         0.796974003         0.410640001
     0.726599991         0.710412025         0.408778012
     0.169993997         0.550870001         0.467687011
     0.225644007         0.605116010         0.431832999
     0.549023986         0.249162003         0.310696989
     0.591325998         0.159446999         0.282849997
     0.167962000         0.129330993         0.323715001
     0.261750013         0.093649998         0.295188010
     0.380704999         0.584351003         0.393433988
     0.262510002         0.595757008         0.372905999
     0.894001007         0.195348993         0.393029004
     0.835437000         0.096716002         0.370135993
     0.019567000         0.291954994         0.427796006
     0.958835006         0.357841015         0.394647986
     0.462967992         0.805769980         0.412499011
     0.461234003         0.894600987         0.442167997
     0.475578010         0.911780000         0.360058010
     0.348078996         0.872291028         0.360666007
     0.954006016         0.343997002         0.474810988
     0.993097007         0.244257003         0.303665996
     0.864948988         0.269513994         0.304645002
     0.514346004         0.613173008         0.356215000
     0.582379997         0.651421010         0.390682012
     0.977594972         0.761196017         0.415657014
     0.535851002         0.112611003         0.582485020
     0.726683021         0.976517975         0.349696010
     0.430079013         0.162581995         0.279668987
     0.351310998         0.221435994         0.249632001
     0.928646982         0.576999009         0.360150009
     0.948116004         0.703092992         0.351592988
     0.101053998         0.641111016         0.339433014
     0.210783005         0.643652022         0.313771993
     0.861720979         0.643441021         0.441652000
     0.737917006         0.643817008         0.459084988
     0.561924994         0.470349997         0.393857002
     0.434653997         0.356177986         0.403887004
     0.632480979         0.331613988         0.437245011
     0.654327989         0.219588995         0.455406994
     0.192846000         0.933104992         0.335166991
     0.187912002         0.805733025         0.342954010
     0.907240987         0.880756974         0.362583995
     0.636768997         0.588492990         0.570990980
     0.615502000         0.529098988         0.531690001
     0.353727996         0.328004003         0.458485007
     0.320226014         0.412676007         0.401726007
     0.776678979         0.367848009         0.477021992
     0.820492029         0.482113987         0.466760010
     0.928083003         0.693147004         0.523045003
     0.958338976         0.750699997         0.484093010
     0.277193993         0.573406994         0.583244979
     0.393703997         0.514180005         0.585568011
     0.801254988         0.582493007         0.544593990
     0.882574975         0.510474980         0.523494005
     0.919584990         0.894089997         0.518369019
     0.513409972         0.230638996         0.594286025
     0.537594020         0.433705986         0.602962971
     0.762768984         0.967756987         0.501761019
     0.678954005         0.878377020         0.489342988
     0.189935997         0.903958023         0.497312009
     0.407561988         0.728183985         0.559920013
     0.327244997         0.789488018         0.534093976
     0.098424003         0.765221000         0.515317023
     0.191226006         0.713922024         0.489814013
     0.638724983         0.690414011         0.508569002
     0.580151021         0.746095002         0.472411007
     0.470454007         0.926177979         0.547046006
     0.153918996         0.641782999         0.544221997
     0.058718000         0.574355006         0.563045025
     0.292167008         0.981863022         0.449050009
     0.859098971         0.005894000         0.247636005
     0.082248002         0.350226998         0.479813993
     0.051690999         0.674369991         0.439265996
     0.038240001         0.860152006         0.365474999
     0.812066972         0.996474028         0.316410989
     0.561295986         0.067809999         0.345521986
     0.594048023         0.035872001         0.387966990
     0.957386971         0.007549000         0.505774021
     0.224011004         0.024271000         0.500720024
     0.569994986         0.985791028         0.527574003
     0.687659979         0.458220989         0.276706010
