# Supplementary material for: Differentiating interfacial water structures via alkali metal cation promotor for H2O2 electrosynthesis in acid
Source: Nat Commun. 2026 Apr 8;17:4973. doi: 10.1038/s41467-026-71584-9 (PMC13237355; doi:10.1038/s41467-026-71584-9)
Supplement: Supplementary file 5 — Source Data [file 41467_2026_71584_MOESM5_ESM.xlsx]

## Sheet: Figure 2
Figure 2a	j (A cm-2)						Figure 2b			Figure 2c											Figure 2d				Figure 2f																		Figure 2g
	j (A cm-2)										Blank		Blank/Li+		Blank/Na+		Blank/K+		Blank/Cs+						H+/Li+(Absorbance(a.u.))	potential(V vs RHE)								H+/Cs+(Absorbance(a.u.))	potential(V vs RHE)								H+(Absorbance(a.u.))
Potential(V vs RHE)	Blank	Blank/Li+	Blank/Na+	Blank/K+	Blank/Cs+			jH+ / jH++A+ (a.u.)		Potential(V vs RHE)	j (A cm-2)	Potential(V vs RHE)	j (A cm-2)	Potential(V vs RHE)	j (A cm-2)	Potential(V vs RHE)	j (A cm-2)	Potential(V vs RHE)	j (A cm-2)			j[Ru(NH3)6]3+ / j[Ru(NH3)6]3+ + A+ (a.u.)	error bar		Wavenumber(cm-1)	0.7v	0.6v	0.5v	0.4v	0.3v	0.2v	0.1v	0.0v	0.7v	0.6v	0.5v	0.4v	0.3v	0.2v	0.1v	0.0v		wavenumber(cm-1)	4-HB	2-HB	isolate water	wavenumber(cm-1)	fit	wavenumber(cm-1)
-0.3993	0.00187	-0.00472	-0.02269	-0.02128	-0.02414		H+/Cs+	12.7702		0.7004	-3.11774e-06	0.7004	1.24032e-05	0.6004	-1.62361e-05	0.6004	1.62156e-05	0.6004	3.28833e-05		Ru3+/Cs+	1.36624	0.01733		2800.18	-0.000160624	-0.000230353	-0.000290353	-0.000193845	-0.000105695	-0.000182136	-0.000114254	-1.83639e-05	-0.000110519	0.000533911	0.000467533	-0.000371464	-0.0017	-0.00372	-0.00441	-0.00412		399.193	1.4332e-116	0	0	2800.13	9.62535e-06	2800.13
-0.4003	0.00201	-0.00485	-0.02284	-0.02148	-0.0245		H+/K+	8.52236		0.6994	-6.7421e-06	0.6994	8.52396e-06	0.5994	-2.24223e-05	0.5994	1.18791e-05	0.5994	2.87523e-05		Ru3+/K+	1.36968	0.01767		2804.04	-0.000160377	-0.000229124	-0.000289973	-0.000192164	-0.00010462	-0.000180847	-0.000112308	-1.75722e-05	-0.000110289	0.00053513	0.000468939	-0.000371805	-0.0017	-0.00373	-0.00442	-0.00413		654.934	4.30017e-97	0	0	2814.6	1.45378e-05	2801.1
-0.4013	0.00216	-0.00499	-0.02289	-0.0214	-0.02454		H+/Na+	7.1402		0.6984	-7.95672e-06	0.6984	7.39976e-06	0.5984	-2.53612e-05	0.5984	9.49504e-06	0.5984	2.63066e-05		Ru3+/Na+	1.39736	0.04264		2807.89	-0.000159664	-0.000228373	-0.00028917	-0.000190567	-0.000103433	-0.000178945	-0.000110296	-1.63653e-05	-0.000110397	0.000535355	0.000470249	-0.000372563	-0.00171	-0.00374	-0.00443	-0.00413		910.675	1.91149e-79	1.00942e-109	0	2829.06	2.16637e-05	2802.06
-0.4023	0.0023	-0.00512	-0.02284	-0.0216	-0.02451		H+/Li+	6.59658		0.6974	-8.64521e-06	0.6974	7.04524e-06	0.5974	-2.53098e-05	0.5974	8.13861e-06	0.5974	2.50427e-05		Ru3+/Li+	1.36253	0.03092		2811.75	-0.000159482	-0.000228325	-0.000288953	-0.000189953	-0.000103071	-0.000177949	-0.000108958	-1.55836e-05	-0.000110327	0.000535958	0.000471368	-0.000373712	-0.00171	-0.00375	-0.00444	-0.00414		1166.42	1.25883e-63	3.20557e-87	0	2843.52	3.18507e-05	2803.03
-0.4033	0.00244	-0.00526	-0.02307	-0.02191	-0.02467					0.6964	-9.32343e-06	0.6964	6.4184e-06	0.5964	-2.42822e-05	0.5964	7.39976e-06	0.5964	2.45186e-05						2815.61	-0.000159976	-0.000229146	-0.000290141	-0.000190651	-0.000103343	-0.000179196	-0.000109017	-1.64728e-05	-0.000110874	0.000537477	0.000472075	-0.000374514	-0.00171	-0.00376	-0.00445	-0.00415		1422.16	1.22819e-49	2.21373e-67	1.99994e-121	2857.99	4.62018e-05	2803.99
-0.4043	0.00258	-0.00541	-0.02312	-0.02198	-0.02468					0.6954	-1.00931e-05	0.6954	6.20569e-06	0.5954	-2.49604e-05	0.5954	6.40812e-06	0.5954	2.39637e-05						2819.46	-0.000160552	-0.000229876	-0.000291606	-0.000191536	-0.0001036	-0.000180234	-0.000109565	-1.80008e-05	-0.000111012	0.000539255	0.000473046	-0.000375173	-0.00172	-0.00377	-0.00446	-0.00416		1677.9	1.77531e-37	3.32455e-50	3.39719e-89	2872.45	6.61231e-05	2804.95
-0.4053	0.00271	-0.00556	-0.02301	-0.02196	-0.02492					0.6944	-1.04199e-05	0.6944	5.6179e-06	0.5944	-2.60394e-05	0.5944	5.16267e-06	0.5944	2.32855e-05						2823.32	-0.000161172	-0.000230364	-0.000292041	-0.000191823	-0.000103945	-0.000179589	-0.000108908	-1.8466e-05	-0.00011083	0.00054097	0.000473893	-0.000376378	-0.00173	-0.00378	-0.00447	-0.00417		1933.64	3.80181e-27	1.08574e-35	3.51223e-62	2886.92	9.33695e-05	2805.92
-0.4063	0.00284	-0.00571	-0.023	-0.02227	-0.02498					0.6934	-1.06665e-05	0.6934	4.89961e-06	0.5934	-2.72931e-05	0.5934	4.54508e-06	0.5934	2.20729e-05						2827.18	-0.000161006	-0.000230231	-0.000290946	-0.00019092	-0.000103353	-0.000177759	-0.000106456	-1.75894e-05	-0.000110898	0.000542389	0.000474349	-0.000377827	-0.00173	-0.00379	-0.00448	-0.00418		2189.38	1.20618e-18	7.71092e-24	2.21007e-40	2901.38	0.000130082	2806.88
-0.4073	0.00297	-0.00587	-0.02307	-0.02235	-0.02494					0.6924	-1.10364e-05	0.6924	4.55536e-06	0.5924	-2.89681e-05	0.5924	3.9984e-06	0.5924	2.12303e-05						2831.03	-0.000160726	-0.000229484	-0.00028973	-0.000189606	-0.000101865	-0.000176248	-0.000103938	-1.57598e-05	-0.000111497	0.000543608	0.000474423	-0.000380012	-0.00174	-0.0038	-0.00449	-0.00419		2445.12	5.66949e-12	1.1909e-14	8.46423e-24	2915.84	0.000178809	2807.85
-0.4083	0.00309	-0.00603	-0.02323	-0.02248	-0.02519					0.6914	-1.19305e-05	0.6914	4.16076e-06	0.5914	-3.06534e-05	0.5914	3.22975e-06	0.5914	2.01718e-05						2834.89	-0.00016079	-0.000229427	-0.000289035	-0.000188527	-0.000100326	-0.000175536	-0.000101986	-1.42639e-05	-0.000111862	0.000545209	0.000474852	-0.000382094	-0.00174	-0.00381	-0.00451	-0.0042		2700.86	3.94804e-07	3.9997e-08	1.97301e-12	2930.31	0.00024251	2808.81
-0.4093	0.00322	-0.0062	-0.02346	-0.02251	-0.02521					0.6904	-1.22387e-05	0.6904	3.97785e-06	0.5904	-3.23592e-05	0.5904	2.3789e-06	0.5904	1.89387e-05						2838.75	-0.000160315	-0.000228912	-0.000287451	-0.0001872	-9.84164e-05	-0.000174507	-9.99044e-05	-1.30794e-05	-0.000111639	0.000547274	0.000475399	-0.000383348	-0.00175	-0.00382	-0.00452	-0.00421		2719.58	7.56874e-07	8.59437e-08	6.13882e-12	2944.77	0.000324521	2809.78
-0.4103	0.00333	-0.00637	-0.02338	-0.02273	-0.0254					0.6894	-1.24134e-05	0.6894	3.68498e-06	0.5894	-3.33354e-05	0.5894	7.49122e-07	0.5894	1.75514e-05						2842.61	-0.000159256	-0.000228028	-0.000285845	-0.00018625	-9.63741e-05	-0.00017341	-9.842e-05	-1.20652e-05	-0.000111363	0.000549065	0.00047584	-0.000385012	-0.00175	-0.00383	-0.00453	-0.00422		2755.74	2.49544e-06	3.50238e-07	4.91747e-11	2959.23	0.000428484	2810.74
-0.4113	0.00345	-0.00654	-0.02346	-0.02295	-0.02538					0.6884	-1.30814e-05	0.6884	3.38081e-06	0.5884	-3.5257e-05	0.5884	-2.12611e-07	0.5884	1.70376e-05						2846.46	-0.000158291	-0.000226729	-0.000284835	-0.000185148	-9.49877e-05	-0.000171872	-9.68039e-05	-1.09319e-05	-0.000111532	0.000550131	0.000475619	-0.000387507	-0.00175	-0.00384	-0.00454	-0.00423		2790.21	7.19657e-06	1.22333e-06	3.11883e-10	2973.7	0.000558232	2811.7
-0.4123	0.00356	-0.00672	-0.02357	-0.02303	-0.02556					0.6874	-1.35438e-05	0.6874	2.99649e-06	0.5874	-3.74458e-05	0.5874	-6.17486e-07	0.5874	1.59176e-05						2850.32	-0.00015719	-0.000225119	-0.000283203	-0.00018408	-9.35053e-05	-0.000169932	-9.40466e-05	-9.90258e-06	-0.000111112	0.000550894	0.000475698	-0.000389667	-0.00176	-0.00385	-0.00455	-0.00424		2823.04	1.83782e-05	3.71337e-06	1.6001e-09	2988.16	0.00071762	2812.67
-0.4133	0.00367	-0.0069	-0.02352	-0.02307	-0.02588					0.6864	-1.39548e-05	0.6864	2.48063e-06	0.5864	-3.95627e-05	0.5864	-9.51559e-07	0.5864	1.56298e-05						2854.18	-0.000156557	-0.000224097	-0.00028194	-0.000184115	-9.21197e-05	-0.000168925	-9.17663e-05	-8.95394e-06	-0.000109843	0.000551298	0.000476566	-0.000391467	-0.00176	-0.00386	-0.00456	-0.00425		2854.27	4.20381e-05	9.92286e-06	6.77442e-09	3002.62	0.000910307	2813.63
-0.4143	0.00377	-0.00709	-0.02365	-0.02324	-0.02581					0.6854	-1.452e-05	0.6854	2.26792e-06	0.5854	-4.18748e-05	0.5854	-1.46742e-06	0.5854	1.54654e-05						2858.03	-0.000156843	-0.000223574	-0.000282622	-0.000185094	-9.17547e-05	-0.00016973	-9.07857e-05	-8.99189e-06	-0.000109425	0.000552031	0.000478357	-0.000392533	-0.00176	-0.00387	-0.00457	-0.00426		2883.94	8.70464e-05	2.36241e-05	2.41099e-08	3017.09	0.00114	2814.6
-0.4153	0.00386	-0.00729	-0.02368	-0.02352	-0.02607					0.6844	-1.47769e-05	0.6844	1.99458e-06	0.5844	-4.41252e-05	0.5844	-2.53098e-06	0.5844	1.46228e-05						2861.89	-0.000156192	-0.00022251	-0.000282932	-0.000185771	-9.21344e-05	-0.000170684	-8.96178e-05	-9.56848e-06	-0.000109215	0.000553316	0.000479984	-0.000393842	-0.00177	-0.00388	-0.00458	-0.00427		2912.09	0.000164775	5.06699e-05	7.33765e-08	3031.55	0.00141	2815.56
-0.4163	0.00395	-0.00749	-0.02389	-0.02375	-0.02614					0.6834	-1.53626e-05	0.6834	1.87229e-06	0.5834	-4.58927e-05	0.5834	-3.29963e-06	0.5834	1.32355e-05						2865.75	-0.000155477	-0.000221646	-0.000282295	-0.000186079	-9.29029e-05	-0.000171502	-8.80889e-05	-9.50174e-06	-0.00010847	0.000555206	0.000480597	-0.000395314	-0.00177	-0.00389	-0.00459	-0.00428		2938.76	0.000287745	9.89223e-05	1.94013e-07	3046.01	0.00172	2816.53
-0.4173	0.00404	-0.00769	-0.02397	-0.0238	-0.02619					0.6824	-1.58559e-05	0.6824	1.59895e-06	0.5824	-4.59235e-05	0.5824	-3.83707e-06	0.5824	1.21565e-05						2869.61	-0.000154511	-0.000220573	-0.000281604	-0.00018584	-9.36174e-05	-0.000172177	-8.59444e-05	-8.5722e-06	-0.000107906	0.000556673	0.000480854	-0.000396937	-0.00177	-0.0039	-0.0046	-0.00429		2963.98	0.000467448	0.000177468	4.52227e-07	3060.48	0.00207	2817.49
-0.4183	0.00412	-0.0079	-0.02405	-0.02412	-0.02634					0.6814	-1.62053e-05	0.6814	1.39651e-06	0.5814	-4.42485e-05	0.5814	-4.73724e-06	0.5814	1.13344e-05						2873.46	-0.000154094	-0.000219879	-0.000281416	-0.000185353	-9.39887e-05	-0.000172488	-8.36062e-05	-7.37424e-06	-0.000107178	0.000557054	0.000481051	-0.000398572	-0.00178	-0.00391	-0.00461	-0.0043		2987.81	0.000711889	0.000295145	9.41816e-07	3074.94	0.00245	2818.45
-0.4193	0.0042	-0.00812	-0.02416	-0.02431	-0.02654					0.6804	-1.65238e-05	0.6804	1.33588e-06	0.5804	-4.28304e-05	0.5804	-5.32503e-06	0.5804	1.08104e-05						2877.32	-0.000154483	-0.000220034	-0.000281526	-0.00018533	-9.43708e-05	-0.000172879	-8.19204e-05	-6.53021e-06	-0.000107122	0.000556888	0.000480429	-0.000400788	-0.00178	-0.00392	-0.00461	-0.00431		3010.27	0.00102	0.000458721	1.77424e-06	3089.4	0.00288	2819.42
-0.4203	0.00427	-0.00834	-0.02417	-0.02441	-0.0266					0.6794	-1.6678e-05	0.6794	1.01229e-06	0.5794	-4.10732e-05	0.5794	-5.97242e-06	0.5794	1.01229e-05						2881.18	-0.000154989	-0.000220626	-0.000281902	-0.00018607	-9.54641e-05	-0.000173552	-8.1029e-05	-6.7687e-06	-0.000107443	0.000556213	0.000478871	-0.00040388	-0.00178	-0.00393	-0.00462	-0.00433		3031.41	0.0014	0.000671237	3.05771e-06	3103.87	0.00333	2820.38
-0.4213	0.00433	-0.00857	-0.0243	-0.02454	-0.02682					0.6784	-1.73562e-05	0.6784	8.09853e-07	0.5784	-3.89564e-05	0.5784	-6.87363e-06	0.5784	9.24225e-06						2885.03	-0.000155698	-0.000220834	-0.000282494	-0.00018711	-9.64466e-05	-0.000174402	-8.01987e-05	-7.26052e-06	-0.000107048	0.000556178	0.000477952	-0.000406274	-0.00179	-0.00394	-0.00464	-0.00434		3051.28	0.00183	0.000931031	4.87072e-06	3118.33	0.00381	2821.35
-0.4223	0.00438	-0.0088	-0.02443	-0.02482	-0.02679					0.6774	-1.79625e-05	0.6774	7.08634e-07	0.5774	-3.6932e-05	0.5774	-7.6022e-06	0.5774	8.08825e-06						2888.89	-0.000155664	-0.00022082	-0.000282676	-0.000187745	-9.65527e-05	-0.000175251	-7.89527e-05	-6.93929e-06	-0.000106598	0.000556623	0.000477567	-0.00040793	-0.00179	-0.00395	-0.00465	-0.00435		3069.9	0.00229	0.00123	7.23902e-06	3132.79	0.0043	2822.31
-0.4233	0.00443	-0.00904	-0.0245	-0.02496	-0.02696					0.6764	-1.84557e-05	0.6764	2.22681e-07	0.5764	-3.57605e-05	0.5764	-8.63494e-06	0.5764	7.44086e-06						2892.75	-0.000155577	-0.000221154	-0.000282744	-0.000188686	-9.65742e-05	-0.0001763	-7.8034e-05	-6.64292e-06	-0.000106485	0.000557157	0.000476845	-0.000408949	-0.00179	-0.00396	-0.00466	-0.00436		3087.32	0.00278	0.00156	1.01241e-05	3147.26	0.0048	2823.28
-0.4243	0.00447	-0.00929	-0.02461	-0.02529	-0.02708					0.6754	-1.92778e-05	0.6754	3.03759e-08	0.5754	-3.61305e-05	0.5754	-9.68823e-06	0.5754	6.53966e-06						2896.6	-0.000155626	-0.000222002	-0.000282679	-0.000189611	-9.66643e-05	-0.000177467	-7.70351e-05	-5.63966e-06	-0.000106216	0.000557548	0.00047591	-0.000410703	-0.0018	-0.00397	-0.00467	-0.00437		3103.58	0.00327	0.00191	1.34266e-05	3161.72	0.00529	2824.24
-0.4253	0.00451	-0.00954	-0.02456	-0.02541	-0.02728					0.6744	-2.00074e-05	0.6744	-1.5188e-07	0.5744	-3.85556e-05	0.5744	-1.03582e-05	0.5744	4.67662e-06						2900.46	-0.000155104	-0.000222267	-0.000282364	-0.000189933	-9.66426e-05	-0.000178092	-7.53471e-05	-3.84737e-06	-0.000106259	0.000557778	0.00047457	-0.000413574	-0.0018	-0.00398	-0.00468	-0.00439		3118.71	0.00374	0.00227	1.70032e-05	3176.19	0.00577	2825.2
-0.4263	0.00454	-0.0098	-0.0246	-0.02558	-0.02732					0.6734	-2.04287e-05	0.6734	-1.82194e-07	0.5734	-4.20392e-05	0.5734	-1.13447e-05	0.5734	3.68498e-06						2904.32	-0.000155108	-0.000222391	-0.000282388	-0.000190449	-9.66932e-05	-0.000178332	-7.38778e-05	-2.32897e-06	-0.000106938	0.000557684	0.000472237	-0.000416922	-0.00181	-0.00399	-0.00469	-0.0044		3132.77	0.00419	0.00261	2.06901e-05	3190.65	0.00623	2826.17
-0.4273	0.00456	-0.01007	-0.02486	-0.02571	-0.02748					0.6724	-2.11069e-05	0.6724	-4.55536e-07	0.5724	-4.43513e-05	0.5724	-1.22285e-05	0.5724	3.2092e-06						2908.18	-0.000156102	-0.000222921	-0.00028306	-0.000191181	-9.70029e-05	-0.000178447	-7.25402e-05	-7.52575e-07	-0.000107287	0.000557641	0.00047018	-0.000420393	-0.00181	-0.004	-0.0047	-0.00441		3145.79	0.00459	0.00294	2.4327e-05	3205.11	0.00665	2827.13
-0.4283	0.00457	-0.01035	-0.0251	-0.02594	-0.02783					0.6714	-2.13947e-05	0.6714	-8.70584e-07	0.5714	-4.61188e-05	0.5714	-1.32869e-05	0.5714	2.75397e-06						2912.03	-0.000157132	-0.000223699	-0.000283543	-0.000191349	-9.73355e-05	-0.000178813	-7.13174e-05	1.298e-06	-0.000106803	0.000557509	0.000469069	-0.000423457	-0.00182	-0.00401	-0.00471	-0.00442		3157.8	0.00496	0.00324	2.77761e-05	3219.58	0.00702	2828.1
-0.4293	0.00458	-0.01063	-0.0253	-0.02598	-0.02803					0.6704	-2.19187e-05	0.6704	-9.11072e-07	0.5704	-4.8698e-05	0.5704	-1.43453e-05	0.5704	1.97402e-06						2915.89	-0.000157949	-0.000224182	-0.000283513	-0.000191414	-9.76056e-05	-0.000179393	-6.9864e-05	3.61783e-06	-0.000106561	0.000556787	0.000467636	-0.0004264	-0.00182	-0.00402	-0.00473	-0.00444		3168.86	0.00527	0.00351	3.09335e-05	3234.04	0.00736	2829.06
-0.4303	0.00457	-0.01092	-0.02526	-0.02631	-0.02803					0.6694	-2.30491e-05	0.6694	-1.46742e-06	0.5694	-5.11335e-05	0.5694	-1.5188e-05	0.5694	8.30097e-07						2919.75	-0.000158179	-0.000223808	-0.000281954	-0.000190673	-9.7073e-05	-0.000179516	-6.75946e-05	6.73486e-06	-0.000106985	0.00055552	0.000466047	-0.000429527	-0.00183	-0.00404	-0.00474	-0.00445		3178.99	0.00554	0.00374	3.3733e-05	3248.5	0.00764	2830.03
-0.4313	0.00456	-0.01122	-0.02534	-0.02665	-0.02823					0.6684	-2.34807e-05	0.6684	-1.40679e-06	0.5684	-5.27776e-05	0.5684	-1.61539e-05	0.5684	-1.01208e-08						2923.6	-0.000158174	-0.000223164	-0.00027982	-0.000189653	-9.63543e-05	-0.000179014	-6.51807e-05	1.00345e-05	-0.000108061	0.000554208	0.000464838	-0.000432867	-0.00183	-0.00405	-0.00476	-0.00446		3188.25	0.00576	0.00394	3.61439e-05	3262.97	0.00786	2830.99
-0.4323	0.00455	-0.01152	-0.02555	-0.02685	-0.0284					0.6674	-2.40664e-05	0.6674	-1.74076e-06	0.5674	-5.37333e-05	0.5674	-1.6904e-05	0.5674	-7.89609e-07						2927.46	-0.000158345	-0.000223062	-0.000278574	-0.000189248	-9.64699e-05	-0.000178856	-6.35128e-05	1.27146e-05	-0.000108594	0.000553941	0.000464059	-0.000435883	-0.00184	-0.00406	-0.00477	-0.00448		3196.66	0.00595	0.00411	3.81651e-05	3277.43	0.00804	2831.95
-0.4333	0.00452	-0.01183	-0.02557	-0.02715	-0.02862					0.6664	-2.46213e-05	0.6664	-1.83221e-06	0.5664	-5.38772e-05	0.5664	-1.80961e-05	0.5664	-1.65033e-06						2931.32	-0.000158767	-0.00022385	-0.000277749	-0.000189574	-9.72237e-05	-0.000179065	-6.1879e-05	1.44327e-05	-0.000109109	0.000554438	0.00046317	-0.000438543	-0.00184	-0.00407	-0.00478	-0.00449		3204.27	0.00609	0.00425	3.98175e-05	3291.89	0.00816	2832.92
-0.4343	0.00449	-0.01215	-0.0256	-0.02743	-0.02874					0.6654	-2.48166e-05	0.6654	-2.26792e-06	0.5654	-5.42779e-05	0.5654	-1.91648e-05	0.5654	-2.7735e-06						2935.17	-0.000159978	-0.000225291	-0.00027836	-0.000190568	-9.86158e-05	-0.000179428	-6.13071e-05	1.56622e-05	-0.000109563	0.000555312	0.000462603	-0.000439619	-0.00184	-0.00408	-0.00479	-0.0045		3211.13	0.00621	0.00435	4.11362e-05	3306.36	0.00823	2833.88
-0.4353	0.00445	-0.01248	-0.02581	-0.02766	-0.02886					0.6644	-2.57209e-05	0.6644	-2.54126e-06	0.5644	-5.46581e-05	0.5644	-2.02335e-05	0.5644	-3.79596e-06						2939.03	-0.000161931	-0.000227289	-0.000280087	-0.000191651	-0.000100325	-0.000180332	-6.10709e-05	1.72132e-05	-0.000109753	0.000556139	0.000461647	-0.000440627	-0.00185	-0.00409	-0.00481	-0.00451		3217.26	0.0063	0.00444	4.21643e-05	3320.82	0.00825	2834.85
-0.4363	0.00439	-0.01282	-0.02598	-0.02784	-0.029					0.6634	-2.63785e-05	0.6634	-2.73342e-06	0.5634	-5.62406e-05	0.5634	-2.122e-05	0.5634	-4.84925e-06						2942.89	-0.000163763	-0.000228803	-0.000280767	-0.000192348	-0.000101575	-0.000181338	-5.94471e-05	1.9915e-05	-0.000110453	0.000556656	0.000460264	-0.000443189	-0.00185	-0.0041	-0.00482	-0.00453		3222.71	0.00636	0.00451	4.29473e-05	3335.28	0.00823	2835.81
-0.4373	0.00432	-0.01316	-0.02616	-0.02814	-0.02916					0.6624	-2.73445e-05	0.6624	-3.12802e-06	0.5624	-5.92104e-05	0.5624	-2.23298e-05	0.5624	-5.71963e-06						2946.74	-0.000165886	-0.000229194	-0.000280491	-0.000192162	-0.000101426	-0.000181447	-5.65381e-05	2.42247e-05	-0.000111586	0.000556736	0.000459277	-0.000445825	-0.00185	-0.00411	-0.00483	-0.00454		3227.52	0.00641	0.00456	4.35296e-05	3349.75	0.00816	2836.78
-0.4383	0.00425	-0.01352	-0.02623	-0.0284	-0.02944					0.6614	-2.78891e-05	0.6614	-3.34073e-06	0.5614	-6.11629e-05	0.5614	-2.34807e-05	0.5614	-6.40812e-06						2950.6	-0.000167065	-0.000228996	-0.000280151	-0.000191205	-9.99517e-05	-0.000179781	-5.32019e-05	2.92361e-05	-0.000112706	0.000556984	0.000458221	-0.000447818	-0.00186	-0.00411	-0.00484	-0.00455		3231.73	0.00645	0.00459	4.39517e-05	3364.21	0.00805	2837.74
-0.4393	0.00416	-0.01388	-0.02622	-0.02853	-0.02964					0.6604	-2.83515e-05	0.6604	-3.43219e-06	0.5604	-6.17486e-05	0.5604	-2.48166e-05	0.5604	-7.26823e-06						2954.46	-0.000167401	-0.000228738	-0.000280262	-0.000190873	-9.94274e-05	-0.000178512	-5.03562e-05	3.35362e-05	-0.000113738	0.000556383	0.000456363	-0.000450237	-0.00186	-0.00412	-0.00485	-0.00457		3235.38	0.00647	0.00462	4.42497e-05	3378.67	0.00789	2838.7
-0.4403	0.00406	-0.01425	-0.02653	-0.02892	-0.02976					0.6594	-2.94819e-05	0.6594	-3.82679e-06	0.5594	-6.14506e-05	0.5594	-2.5875e-05	0.5594	-8.47258e-06						2958.32	-0.000168269	-0.000228705	-0.00028055	-0.00019095	-9.94477e-05	-0.000177766	-4.75761e-05	3.76428e-05	-0.000114725	0.000555015	0.000453981	-0.000452361	-0.00187	-0.00413	-0.00487	-0.00458		3238.51	0.00649	0.00464	4.44538e-05	3393.14	0.00769	2839.67
-0.4413	0.00395	-0.01464	-0.02675	-0.02919	-0.02994					0.6584	-2.97388e-05	0.6584	-4.02923e-06	0.5584	-6.11423e-05	0.5584	-2.6954e-05	0.5584	-9.42414e-06						2962.17	-0.000168824	-0.000228456	-0.000280698	-0.000190236	-9.88917e-05	-0.000175551	-4.38164e-05	4.30341e-05	-0.000116138	0.000553156	0.000451555	-0.000454972	-0.00187	-0.00414	-0.00488	-0.00459		3241.15	0.0065	0.00465	4.4589e-05	3407.6	0.00745	2840.63
-0.4423	0.00383	-0.01503	-0.02688	-0.02954	-0.0301					0.6574	-3.02115e-05	0.6574	-4.02923e-06	0.5574	-6.19541e-05	0.5574	-2.84029e-05	0.5574	-1.07076e-05						2966.03	-0.000169004	-0.000227844	-0.0002808	-0.000189173	-9.79697e-05	-0.000172296	-3.90064e-05	4.90909e-05	-0.000118257	0.000551742	0.000449844	-0.000457476	-0.00188	-0.00415	-0.00489	-0.0046		3243.36	0.00651	0.00466	4.46751e-05	3422.06	0.00715	2841.6
-0.4433	0.0037	-0.01543	-0.02701	-0.0298	-0.03036					0.6564	-3.10233e-05	0.6564	-4.31284e-06	0.5564	-6.31872e-05	0.5564	-2.96874e-05	0.5564	-1.20332e-05						2969.89	-0.000168821	-0.00022673	-0.000280038	-0.000187797	-9.61196e-05	-0.000169339	-3.28985e-05	5.5265e-05	-0.000120256	0.000551776	0.000449135	-0.000458486	-0.00188	-0.00416	-0.0049	-0.00461		3245.17	0.00651	0.00467	4.47274e-05	3436.53	0.00682	2842.56
-0.4443	0.00356	-0.01584	-0.02719	-0.03012	-0.03055					0.6554	-3.14857e-05	0.6554	-4.51528e-06	0.5554	-6.43176e-05	0.5554	-3.07767e-05	0.5554	-1.31841e-05						2973.74	-0.000168212	-0.000225311	-0.000277894	-0.000185199	-9.29073e-05	-0.000166222	-2.60326e-05	6.22036e-05	-0.000121861	0.000552559	0.00044797	-0.000459563	-0.00188	-0.00416	-0.00491	-0.00462		3246.62	0.00651	0.00467	4.47576e-05	3450.99	0.00644	2843.53
-0.4453	0.0034	-0.01626	-0.02737	-0.03025	-0.03084					0.6544	-3.22461e-05	0.6544	-4.47418e-06	0.5544	-6.56432e-05	0.5544	-3.21742e-05	0.5544	-1.46022e-05						2977.6	-0.000167424	-0.000223375	-0.000275527	-0.00018151	-8.91923e-05	-0.00016225	-1.90793e-05	7.00264e-05	-0.000122683	0.000552899	0.000446239	-0.000460881	-0.00189	-0.00417	-0.00492	-0.00464		3247.75	0.00652	0.00467	4.47737e-05	3465.46	0.00603	2844.49
-0.4463	0.00323	-0.01669	-0.02754	-0.03066	-0.03096					0.6534	-3.29757e-05	0.6534	-4.77835e-06	0.5534	-6.66091e-05	0.5534	-3.3469e-05	0.5534	-1.57942e-05						2981.46	-0.000166512	-0.000221574	-0.000273726	-0.000178358	-8.63855e-05	-0.000158012	-1.30287e-05	7.75248e-05	-0.000122676	0.000552884	0.000445312	-0.000461192	-0.00189	-0.00418	-0.00493	-0.00465		3248.59	0.00652	0.00467	4.47817e-05	3479.92	0.00558	2845.45
-0.4473	0.00305	-0.01714	-0.02762	-0.03078	-0.03137					0.6524	-3.36745e-05	0.6524	-5.03114e-06	0.5524	-6.7945e-05	0.5524	-3.46507e-05	0.5524	-1.73048e-05						2985.32	-0.000166077	-0.000220464	-0.000271996	-0.000175549	-8.37498e-05	-0.000153846	-6.81674e-06	8.50566e-05	-0.000122809	0.000553099	0.000445063	-0.000461428	-0.00189	-0.00418	-0.00493	-0.00466		3249.2	0.00652	0.00467	4.47851e-05	3494.38	0.00511	2846.42
-0.4483	0.00286	-0.01759	-0.02786	-0.03134	-0.03144					0.6514	-3.45171e-05	0.6514	-5.10204e-06	0.5514	-6.82225e-05	0.5514	-3.58016e-05	0.5514	-1.85688e-05						2989.17	-0.000165823	-0.000219596	-0.000270086	-0.000173077	-8.01422e-05	-0.000149844	7.74517e-07	9.3467e-05	-0.000122997	0.000553419	0.000445053	-0.000462174	-0.00189	-0.00419	-0.00494	-0.00467		3249.61	0.00652	0.00467	4.47864e-05	3508.85	0.00462	2847.38
-0.4493	0.00266	-0.01805	-0.02794	-0.03153	-0.03166					0.6504	-3.51645e-05	0.6504	-5.35483e-06	0.5504	-6.8541e-05	0.5504	-3.70656e-05	0.5504	-1.97608e-05						2993.03	-0.000165549	-0.000219273	-0.000269005	-0.000171073	-7.73786e-05	-0.000146433	8.21487e-06	0.000101915	-0.000122969	0.000553537	0.000444694	-0.000462184	-0.00189	-0.0042	-0.00495	-0.00468		3249.85	0.00652	0.00467	4.47868e-05	3523.31	0.00413	2848.35
-0.4503	0.00244	-0.01853	-0.02822	-0.03191	-0.03187					0.6494	-3.61716e-05	0.6494	-5.92207e-06	0.5494	-6.95584e-05	0.5494	-3.85042e-05	0.5494	-2.1518e-05						2996.89	-0.000165097	-0.000218919	-0.000268474	-0.000168681	-7.51882e-05	-0.00014289	1.53813e-05	0.000110067	-0.000122389	0.000553539	0.000444175	-0.000461245	-0.0019	-0.0042	-0.00495	-0.00468		3249.98	0.00652	0.00467	4.47869e-05	3537.77	0.00364	2849.31
-0.4513	0.00222	-0.01902	-0.02837	-0.03213	-0.03216					0.6484	-3.67059e-05	0.6484	-6.0536e-06	0.5484	-7.09045e-05	0.5484	-4.00354e-05	0.5484	-2.29566e-05						3000.74	-0.000164884	-0.000218696	-0.00026795	-0.000166948	-7.26818e-05	-0.000139187	2.25425e-05	0.000118169	-0.000121916	0.000553124	0.000442893	-0.000461073	-0.0019	-0.0042	-0.00496	-0.00469		3250.03	0.00652	0.00467	4.47869e-05	3552.24	0.00317	2850.27
-0.4523	0.00198	-0.01952	-0.02863	-0.03272	-0.03242					0.6474	-3.76102e-05	0.6474	-6.22521e-06	0.5474	-7.20554e-05	0.5474	-4.19673e-05	0.5474	-2.46111e-05						3004.6	-0.000164801	-0.000218953	-0.000267709	-0.000165112	-7.03687e-05	-0.000136136	2.94103e-05	0.000125668	-0.000122066	0.000553363	0.000441128	-0.000460949	-0.0019	-0.0042	-0.00496	-0.00469		3250.03	0.00652	0.00467	4.47869e-05	3566.7	0.00272	2851.24
-0.4533	0.00173	-0.02003	-0.02879	-0.033	-0.0327					0.6464	-3.87303e-05	0.6464	-6.27659e-06	0.5464	-7.27028e-05	0.5464	-4.35703e-05	0.5464	-2.6173e-05						3008.46	-0.000164318	-0.000218582	-0.000266803	-0.000162124	-6.68649e-05	-0.000132721	3.62693e-05	0.000133044	-0.000122064	0.000554126	0.000440176	-0.000459588	-0.00189	-0.00421	-0.00496	-0.0047		3250.04	0.00652	0.00467	4.47869e-05	3581.16	0.0023	2852.2
-0.4543	0.00146	-0.02055	-0.02905	-0.03327	-0.03288					0.6454	-3.94702e-05	0.6454	-6.59001e-06	0.5454	-7.34427e-05	0.5454	-4.51425e-05	0.5454	-2.74061e-05						3012.31	-0.000163257	-0.00021707	-0.000264745	-0.000158259	-6.22429e-05	-0.000127555	4.42354e-05	0.00014139	-0.000121304	0.000554274	0.000439551	-0.000458378	-0.00189	-0.0042	-0.00496	-0.0047		3250.08	0.00652	0.00467	4.47869e-05	3595.63	0.00192	2853.17
-0.4553	0.00119	-0.02108	-0.02905	-0.03375	-0.03325					0.6444	-4.0467e-05	0.6444	-6.95481e-06	0.5444	-7.49224e-05	0.5444	-4.70231e-05	0.5444	-2.91839e-05						3016.17	-0.000161719	-0.000215062	-0.000261383	-0.00015388	-5.70953e-05	-0.000122257	5.34243e-05	0.000151113	-0.00012079	0.000553557	0.000438287	-0.000458512	-0.00189	-0.0042	-0.00496	-0.0047		3250.18	0.00652	0.00467	4.47869e-05	3610.09	0.00157	2854.13
-0.4563	0.000903805	-0.02162	-0.02929	-0.03419	-0.03351					0.6434	-4.12582e-05	0.6434	-7.22815e-06	0.5434	-7.6618e-05	0.5434	-4.89447e-05	0.5434	-3.09616e-05						3020.03	-0.000159992	-0.000212865	-0.000258139	-0.000149287	-5.16934e-05	-0.000117801	6.24806e-05	0.000160867	-0.000120611	0.000552226	0.000436508	-0.000458476	-0.00189	-0.0042	-0.00495	-0.0047		3250.38	0.00652	0.00467	4.47867e-05	3624.55	0.00127	2855.09
-0.4573	0.000606097	-0.02218	-0.02942	-0.0345	-0.03366					0.6424	-4.21214e-05	0.6424	-7.26823e-06	0.5424	-7.84574e-05	0.5424	-5.0558e-05	0.5424	-3.24517e-05						3023.89	-0.000157855	-0.000210539	-0.000255433	-0.000145285	-4.73387e-05	-0.00011363	7.12353e-05	0.000170147	-0.000119602	0.00055121	0.000434574	-0.000457702	-0.00188	-0.00419	-0.00495	-0.0047		3250.71	0.00652	0.00467	4.47863e-05	3639.02	0.00101	2856.06
-0.4583	0.000296435	-0.02275	-0.02969	-0.03486	-0.03396					0.6414	-4.31901e-05	0.6414	-7.31858e-06	0.5414	-8.07284e-05	0.5414	-5.2942e-05	0.5414	-3.4363e-05						3027.74	-0.000155281	-0.000208003	-0.000252292	-0.000141431	-4.34066e-05	-0.00010825	7.99113e-05	0.000178883	-0.000118046	0.000549897	0.000432924	-0.000456623	-0.00188	-0.00418	-0.00494	-0.00469		3251.2	0.00652	0.00467	4.47852e-05	3653.48	0.000792184	2857.02
-0.4593	-2.61424e-05	-0.02333	-0.03013	-0.0352	-0.03421					0.6404	-4.41252e-05	0.6404	-7.6731e-06	0.5404	-8.35646e-05	0.5404	-5.48842e-05	0.5404	-3.5925e-05						3031.6	-0.000153551	-0.000205913	-0.000249654	-0.000138139	-4.01544e-05	-0.000102586	8.85192e-05	0.000187644	-0.000117331	0.000547688	0.00043102	-0.000455155	-0.00187	-0.00418	-0.00493	-0.00469		3251.89	0.00652	0.00467	4.47826e-05	3667.94	0.000610445	2857.99
-0.4603	-0.000360749	-0.02393	-0.03021	-0.03571	-0.03449					0.6394	-4.53378e-05	0.6394	-8.02763e-06	0.5394	-8.71098e-05	0.5394	-5.69291e-05	0.5394	-3.80624e-05						3035.46	-0.000152973	-0.0002049	-0.000248149	-0.000135212	-3.78298e-05	-9.83345e-05	9.70177e-05	0.000196574	-0.000117149	0.000544888	0.000428823	-0.000453721	-0.00186	-0.00417	-0.00492	-0.00468		3252.81	0.00652	0.00467	4.47773e-05	3682.41	0.000462809	2858.95
-0.4613	-0.000709158	-0.02453	-0.0304	-0.03607	-0.03474					0.6384	-4.60879e-05	0.6384	-8.11908e-06	0.5384	-8.8086e-05	0.5384	-5.87994e-05	0.5384	-4.00251e-05						3039.31	-0.000152285	-0.000203625	-0.000246632	-0.000131821	-3.47673e-05	-9.43305e-05	0.00010581	0.000205372	-0.000117611	0.000541721	0.000426276	-0.000452816	-0.00186	-0.00416	-0.00491	-0.00467		3253.98	0.00651	0.00467	4.47674e-05	3696.87	0.000345171	2859.92
-0.4623	-0.00107	-0.02515	-0.03082	-0.03646	-0.03502					0.6374	-4.72594e-05	0.6374	-8.48285e-06	0.5374	-8.92164e-05	0.5374	-6.10601e-05	0.5374	-4.17309e-05						3043.17	-0.000151145	-0.000202562	-0.000244263	-0.000128737	-3.09533e-05	-9.08136e-05	0.000114489	0.000213718	-0.000117842	0.000538862	0.000424164	-0.000451567	-0.00185	-0.00414	-0.00489	-0.00466		3255.45	0.00651	0.00467	4.47502e-05	3711.33	0.00025322	2860.88
-0.4633	-0.00145	-0.02579	-0.03089	-0.0369	-0.03544					0.6364	-4.85439e-05	0.6364	-8.91856e-06	0.5364	-9.15799e-05	0.5364	-6.31153e-05	0.5364	-4.34984e-05						3047.03	-0.000149914	-0.00020142	-0.000241965	-0.000125419	-2.73936e-05	-8.71862e-05	0.000122835	0.000222257	-0.00011752	0.000536303	0.000422763	-0.000449252	-0.00184	-0.00413	-0.00488	-0.00465		3257.24	0.00651	0.00467	4.4722e-05	3725.8	0.000182709	2861.84
-0.4643	-0.00184	-0.02643	-0.03103	-0.03725	-0.03558					0.6354	-4.95407e-05	0.6354	-9.2217e-06	0.5354	-9.55361e-05	0.5354	-6.515e-05	0.5354	-4.56975e-05						3050.88	-0.000148484	-0.000199701	-0.000239401	-0.000121112	-2.37324e-05	-8.21317e-05	0.000131968	0.000231424	-0.000118056	0.000533557	0.000420354	-0.000447111	-0.00183	-0.00411	-0.00486	-0.00464		3259.39	0.0065	0.00466	4.46775e-05	3740.26	0.000129657	2862.81
-0.4653	-0.00224	-0.02709	-0.03142	-0.03776	-0.0359					0.6344	-5.0671e-05	0.6344	-9.49504e-06	0.5344	-0.000100109	0.5344	-6.78628e-05	0.5344	-4.81842e-05						3054.74	-0.000145786	-0.000197807	-0.000235483	-0.000115903	-1.8875e-05	-7.61628e-05	0.000141941	0.000241906	-0.000118486	0.000530506	0.000416797	-0.000445584	-0.00183	-0.00409	-0.00483	-0.00462		3261.93	0.00649	0.00465	4.46103e-05	3754.73	9.04892e-05	2863.77
-0.4663	-0.00266	-0.02776	-0.03161	-0.03833	-0.03635					0.6334	-5.17706e-05	0.6334	-9.72831e-06	0.5334	-0.000105124	0.5334	-7.01852e-05	0.5334	-5.03833e-05						3058.6	-0.000143592	-0.000196215	-0.000231779	-0.000111011	-1.35883e-05	-7.07295e-05	0.000151985	0.000252724	-0.000118443	0.000526715	0.000413601	-0.000442776	-0.00181	-0.00407	-0.00481	-0.0046		3264.9	0.00647	0.00464	4.45117e-05	3769.19	6.21089e-05	2864.74
-0.4673	-0.0031	-0.02845	-0.03201	-0.03864	-0.03669					0.6324	-5.31578e-05	0.6324	-9.99137e-06	0.5324	-0.000102257	0.5324	-7.24562e-05	0.5324	-5.24077e-05						3062.45	-0.000142054	-0.000194354	-0.000228858	-0.000106829	-8.7797e-06	-6.55357e-05	0.000161921	0.000263422	-0.000118965	0.000521488	0.000410042	-0.000438982	-0.0018	-0.00405	-0.00478	-0.00458		3268.31	0.00645	0.00462	4.43712e-05	3783.65	4.19248e-05	2865.7
-0.4683	-0.00355	-0.02915	-0.03217	-0.03908	-0.03694					0.6314	-5.45451e-05	0.6314	-1.02966e-05	0.5314	-0.000101178	0.5314	-7.45525e-05	0.5314	-5.47095e-05						3066.31	-0.000140776	-0.000192294	-0.000225671	-0.000102774	-3.78966e-06	-5.96711e-05	0.000172007	0.000274635	-0.0001194	0.000515713	0.000405836	-0.000434981	-0.00179	-0.00403	-0.00475	-0.00455		3272.22	0.00641	0.00459	4.4176e-05	3798.12	2.78327e-05	2866.67
-0.4693	-0.00402	-0.02986	-0.03243	-0.0396	-0.03733					0.6304	-5.56446e-05	0.6304	-1.03993e-05	0.5304	-0.000103993	0.5304	-7.7327e-05	0.5304	-5.6888e-05						3070.17	-0.000138697	-0.000189937	-0.000222538	-9.83931e-05	1.28175e-06	-5.3512e-05	0.000182696	0.00028611	-0.000119635	0.000510263	0.000401685	-0.000430854	-0.00177	-0.004	-0.00472	-0.00453		3276.64	0.00637	0.00455	4.39106e-05	3812.58	1.81726e-05	2867.63
-0.4703	-0.0045	-0.03059	-0.03277	-0.04019	-0.03755					0.6294	-5.69702e-05	0.6294	-1.05843e-05	0.5294	-0.000107693	0.5294	-7.97522e-05	0.5294	-5.94981e-05						3074.03	-0.000135787	-0.000187288	-0.000219334	-9.37108e-05	6.98315e-06	-4.68799e-05	0.00019422	0.000298005	-0.000119812	0.000505309	0.000397893	-0.00042596	-0.00175	-0.00397	-0.00469	-0.0045		3281.62	0.00631	0.00449	4.35571e-05			2868.59
-0.4713	-0.005	-0.03133	-0.03307	-0.04056	-0.03797					0.6284	-5.81314e-05	0.6284	-1.09748e-05	0.5284	-0.000110673	0.5284	-8.25267e-05	0.5284	-6.25296e-05						3077.88	-0.000132816	-0.000183898	-0.000215529	-8.86533e-05	1.35341e-05	-3.97566e-05	0.000206436	0.000310989	-0.000121153	0.000500492	0.000393955	-0.000421162	-0.00174	-0.00394	-0.00465	-0.00446		3287.18	0.00623	0.00442	4.30948e-05			2869.56
-0.4723	-0.00552	-0.03208	-0.03336	-0.04115	-0.03823					0.6274	-5.97961e-05	0.6274	-1.13653e-05	0.5274	-0.000112522	0.5274	-8.54245e-05	0.5274	-6.5448e-05						3081.74	-0.000130755	-0.000181183	-0.00021181	-8.40541e-05	1.99774e-05	-3.27825e-05	0.000218515	0.000324806	-0.000123077	0.000494326	0.000390026	-0.000417099	-0.00172	-0.0039	-0.00461	-0.00443		3293.36	0.00613	0.00433	4.25008e-05			2870.52
-0.4733	-0.00605	-0.03285	-0.03365	-0.04153	-0.03865					0.6264	-6.11937e-05	0.6264	-1.12625e-05	0.5264	-0.000114783	0.5264	-8.82607e-05	0.5264	-6.79245e-05						3085.6	-0.000128831	-0.000178816	-0.000207518	-7.92764e-05	2.66593e-05	-2.52275e-05	0.000231324	0.00033931	-0.000124611	0.000486935	0.000385542	-0.000413187	-0.0017	-0.00387	-0.00457	-0.00439		3300.19	0.00601	0.00421	4.17502e-05			2871.49
-0.4743	-0.00661	-0.03363	-0.03395	-0.04203	-0.03914					0.6254	-6.24474e-05	0.6254	-1.13961e-05	0.5254	-0.000116941	0.5254	-9.12305e-05	0.5254	-7.07607e-05						3089.45	-0.000126926	-0.000176021	-0.000202515	-7.33187e-05	3.37787e-05	-1.73973e-05	0.000245616	0.000354483	-0.000125992	0.00047883	0.000380213	-0.000409195	-0.00168	-0.00383	-0.00452	-0.00435		3307.71	0.00586	0.00407	4.0817e-05			2872.45
-0.4753	-0.00719	-0.03443	-0.03411	-0.04251	-0.03939					0.6244	-6.38757e-05	0.6244	-1.18277e-05	0.5244	-0.000119202	0.5244	-9.41694e-05	0.5244	-7.35455e-05						3093.31	-0.000126191	-0.00017325	-0.0001979	-6.7823e-05	4.04995e-05	-1.00393e-05	0.00025894	0.000368464	-0.000127521	0.000470541	0.000374567	-0.000404693	-0.00166	-0.00379	-0.00448	-0.00431		3315.93	0.00567	0.00389	3.96753e-05			2873.42
-0.4763	-0.00778	-0.03524	-0.03461	-0.0431	-0.03984					0.6234	-6.57049e-05	0.6234	-1.19818e-05	0.5234	-0.000122182	0.5234	-9.72317e-05	0.5234	-7.67105e-05						3097.17	-0.000126164	-0.000170676	-0.00019394	-6.28652e-05	4.62007e-05	-3.28488e-06	0.000270516	0.000381407	-0.000129961	0.000462	0.000368917	-0.000399721	-0.00163	-0.00375	-0.00443	-0.00426		3324.91	0.00544	0.00368	3.83008e-05			2874.38
-0.4773	-0.00839	-0.03607	-0.03485	-0.04363	-0.04011					0.6224	-6.71127e-05	0.6224	-1.20949e-05	0.5224	-0.000125778	0.5224	-0.000100386	0.5224	-8.00707e-05						3101.03	-0.000125066	-0.000168084	-0.000189982	-5.73313e-05	5.16102e-05	3.07618e-06	0.000282573	0.000394336	-0.000131467	0.00045291	0.000364114	-0.000393083	-0.00161	-0.0037	-0.00437	-0.00421		3334.66	0.00517	0.00343	3.66735e-05			2875.34
-0.4783	-0.00902	-0.03691	-0.03531	-0.04426	-0.0405					0.6214	-6.8726e-05	0.6214	-1.2434e-05	0.5214	-0.000129581	0.5214	-0.000103788	0.5214	-8.32974e-05						3104.88	-0.000122546	-0.000165291	-0.000185462	-5.13576e-05	5.78625e-05	9.59608e-06	0.000295401	0.000407367	-0.000131845	0.000443465	0.000359782	-0.000384778	-0.00158	-0.00365	-0.00432	-0.00416		3345.23	0.00487	0.00315	3.47794e-05			2876.31
-0.4793	-0.00967	-0.03777	-0.03564	-0.04461	-0.04108					0.6204	-7.02058e-05	0.6204	-1.26087e-05	0.5204	-0.00013328	0.5204	-0.000107384	0.5204	-8.64008e-05						3108.74	-0.000119634	-0.000161786	-0.000180215	-4.56812e-05	6.46762e-05	1.70497e-05	0.000309174	0.000421443	-0.000132677	0.000433842	0.000354028	-0.000376087	-0.00156	-0.0036	-0.00426	-0.0041		3356.64	0.00452	0.00283	3.26146e-05			2877.27
-0.4803	-0.01034	-0.03864	-0.03584	-0.04544	-0.04137					0.6194	-7.22918e-05	0.6194	-1.32561e-05	0.5194	-0.00013739	0.5194	-0.000110775	0.5194	-8.98946e-05						3112.6	-0.00011742	-0.00015766	-0.00017499	-4.00575e-05	7.1569e-05	2.47563e-05	0.000322649	0.000436197	-0.000134175	0.000424121	0.000347568	-0.000368411	-0.00153	-0.00355	-0.00419	-0.00404		3368.93	0.00413	0.00249	3.01874e-05			2878.24
-0.4813	-0.01103	-0.03953	-0.03635	-0.04608	-0.04183					0.6184	-7.41209e-05	0.6184	-1.35541e-05	0.5184	-0.000141295	0.5184	-0.000114372	0.5184	-9.34398e-05						3116.45	-0.000115581	-0.000154237	-0.000170153	-3.52938e-05	7.7924e-05	3.18117e-05	0.000335343	0.000449814	-0.000135732	0.000414976	0.000342316	-0.000359891	-0.0015	-0.00349	-0.00413	-0.00398		3382.13	0.00372	0.00214	2.75216e-05			2879.2
-0.4823	-0.01173	-0.04044	-0.03684	-0.04659	-0.04216					0.6174	-7.58678e-05	0.6174	-1.39137e-05	0.5174	-0.000145303	0.5174	-0.000118277	0.5174	-9.75194e-05						3120.31	-0.000114059	-0.000151235	-0.000165742	-3.05777e-05	8.44898e-05	3.90559e-05	0.000348261	0.000462525	-0.000137193	0.000405244	0.000336768	-0.00035019	-0.00147	-0.00343	-0.00406	-0.00391		3396.27	0.00327	0.00178	2.46587e-05			2880.17
-0.4833	-0.01246	-0.04136	-0.03713	-0.04716	-0.04262					0.6164	-7.78306e-05	0.6164	-1.44789e-05	0.5164	-0.000148797	0.5164	-0.000122387	0.5164	-0.000101003						3124.17	-0.000112493	-0.000148044	-0.000160847	-2.46949e-05	9.15678e-05	4.67178e-05	0.000362284	0.000475791	-0.000139305	0.000394307	0.000329829	-0.000340194	-0.00144	-0.00337	-0.00399	-0.00385		3411.38	0.00282	0.00143	2.1658e-05			2881.13
-0.4843	-0.01321	-0.04229	-0.03737	-0.04781	-0.04304					0.6154	-7.97419e-05	0.6154	-1.48386e-05	0.5154	-0.000152907	0.5154	-0.000126395	0.5154	-0.000105021						3128.02	-0.000111313	-0.000145381	-0.00015599	-1.87656e-05	9.77592e-05	5.33654e-05	0.000375928	0.000489301	-0.000140584	0.000382811	0.000323111	-0.000329349	-0.00141	-0.00331	-0.00391	-0.00378		3427.51	0.00236	0.00111	1.85954e-05			2882.09
-0.4853	-0.01399	-0.04324	-0.03775	-0.04836	-0.04338					0.6144	-8.19615e-05	0.6144	-1.54243e-05	0.5144	-0.000157223	0.5144	-0.000130608	0.5144	-0.00010944						3131.88	-0.000110343	-0.000143066	-0.000151557	-1.38342e-05	0.000102873	5.88552e-05	0.000388898	0.000502553	-0.000141251	0.000371493	0.000316158	-0.000319222	-0.00137	-0.00325	-0.00384	-0.0037		3444.67	0.00192	0.000818427	1.55595e-05			2883.06
-0.4863	-0.01478	-0.0442	-0.03825	-0.04913	-0.04375					0.6134	-8.4027e-05	0.6134	-1.58251e-05	0.5134	-0.000163286	0.5134	-0.000134513	0.5134	-0.00011355						3135.74	-0.000108663	-0.000139752	-0.000146761	-8.52619e-06	0.000108213	6.52749e-05	0.000402137	0.000515901	-0.000143349	0.000359084	0.000307959	-0.000310781	-0.00134	-0.00318	-0.00376	-0.00363		3462.91	0.00151	0.00057483	1.26453e-05			2884.02
-0.4873	-0.0156	-0.04517	-0.03864	-0.04965	-0.04417					0.6124	-8.60308e-05	0.6124	-1.61128e-05	0.5124	-0.00016678	0.5124	-0.000139035	0.5124	-0.000117866						3139.59	-0.000106983	-0.000135808	-0.000141628	-2.14982e-06	0.000113975	7.35036e-05	0.000415165	0.000529009	-0.000145741	0.000345178	0.000299224	-0.000302458	-0.00131	-0.00311	-0.00368	-0.00355		3482.25	0.00115	0.000381069	9.94477e-06			2884.99
-0.4883	-0.01644	-0.04614	-0.03907	-0.05048	-0.04469					0.6114	-8.85998e-05	0.6114	-1.70685e-05	0.5114	-0.000167396	0.5114	-0.000143248	0.5114	-0.000122285						3143.45	-0.000104256	-0.000131227	-0.000135738	4.23295e-06	0.000119984	8.25247e-05	0.000429174	0.00054222	-0.000147781	0.000331703	0.000291088	-0.000292757	-0.00127	-0.00304	-0.0036	-0.00347		3502.73	0.000833834	0.000236695	7.53776e-06			2885.95
-0.4893	-0.01731	-0.04714	-0.03951	-0.051	-0.04515					0.6104	-9.09222e-05	0.6104	-1.77364e-05	0.5104	-0.000170068	0.5104	-0.000148077	0.5104	-0.000127012						3147.31	-0.000100924	-0.000125839	-0.000128981	1.05159e-05	0.000126167	9.10785e-05	0.000444707	0.000556032	-0.000150571	0.000317659	0.000283197	-0.000282728	-0.00124	-0.00297	-0.00351	-0.00338		3524.37	0.000577465	0.000136654	5.48228e-06			2886.91
-0.4903	-0.01819	-0.04816	-0.0399	-0.05176	-0.04568					0.6094	-9.30391e-05	0.6094	-1.80447e-05	0.5094	-0.000174898	0.5094	-0.00015301	0.5094	-0.00013215						3151.17	-9.79497e-05	-0.000119788	-0.000121751	1.72026e-05	0.000132751	9.93643e-05	0.000460899	0.000571326	-0.000153673	0.000302968	0.000275093	-0.00027239	-0.0012	-0.00289	-0.00342	-0.0033		3547.23	0.000379219	7.26973e-05	3.80782e-06			2887.88
-0.4913	-0.0191	-0.04918	-0.04029	-0.05249	-0.04618					0.6084	-9.56081e-05	0.6084	-1.87024e-05	0.5084	-0.000180961	0.5084	-0.000158148	0.5084	-0.000137288						3155.02	-9.50978e-05	-0.000114317	-0.000115497	2.38802e-05	0.00013947	0.000107403	0.000476052	0.000586719	-0.000155818	0.000288979	0.000268008	-0.000261922	-0.00116	-0.00281	-0.00333	-0.00321		3571.31	0.000234734	3.52989e-05	2.51268e-06			2888.84
-0.4923	-0.02003	-0.05022	-0.0409	-0.053	-0.04669					0.6074	-9.82696e-05	0.6074	-1.87948e-05	0.5074	-0.000187435	0.5074	-0.000163183	0.5074	-0.000142426						3158.88	-9.28773e-05	-0.000110199	-0.000110471	2.99836e-05	0.000146289	0.000114715	0.00048956	0.000600599	-0.000157013	0.000275864	0.00026222	-0.000250472	-0.00112	-0.00273	-0.00324	-0.00312		3596.66	0.000136073	1.54842e-05	1.56641e-06			2889.81
-0.4933	-0.02098	-0.05128	-0.0412	-0.05365	-0.04714					0.6064	-0.000101106	0.6064	-1.91648e-05	0.5064	-0.000192573	0.5064	-0.000168424	0.5064	-0.000147666						3162.74	-9.08215e-05	-0.000106813	-0.000105212	3.61523e-05	0.000153184	0.000121541	0.000502478	0.000613128	-0.000157417	0.000262347	0.000255484	-0.000238549	-0.00108	-0.00265	-0.00315	-0.00303		3623.32	7.33573e-05	6.06838e-06	9.16964e-07			2890.77
-0.4943	-0.02196	-0.05236	-0.04183	-0.05447	-0.0475					0.6054	-0.000103993	0.6054	-1.94731e-05	0.5054	-0.000197608	0.5054	-0.000174076	0.5054	-0.000152907						3166.59	-8.85878e-05	-0.000103371	-9.99377e-05	4.20887e-05	0.000158807	0.000127768	0.00051528	0.000625255	-0.000157885	0.000248932	0.00024742	-0.000227428	-0.00104	-0.00257	-0.00305	-0.00294		3651.3	3.65021e-05	2.09942e-06	5.00775e-07			2891.74
-0.4953	-0.02296	-0.05346	-0.04229	-0.05514	-0.04809					0.6044	-0.000106973	0.6044	-1.99766e-05	0.5044	-0.000203773	0.5044	-0.00017983	0.5044	-0.000158764						3170.45	-8.64623e-05	-9.97781e-05	-9.51788e-05	4.77789e-05	0.000163267	0.000133266	0.000527355	0.000636788	-0.000158517	0.000235142	0.000239036	-0.000215713	-0.001	-0.00249	-0.00296	-0.00285		3680.65	1.66294e-05	6.32918e-07	2.53352e-07			2892.7
-0.4963	-0.024	-0.05458	-0.04271	-0.05587	-0.04864					0.6034	-0.000109748	0.6034	-2.03465e-05	0.5034	-0.000209425	0.5034	-0.000185482	0.5034	-0.000164314						3174.31	-8.44567e-05	-9.68538e-05	-9.08114e-05	5.23394e-05	0.000166858	0.000137238	0.000537699	0.000647345	-0.000159485	0.000220994	0.000231492	-0.000203394	-0.000964208	-0.00241	-0.00286	-0.00275		3695.85	1.08297e-05	1.63972e-07	1.74702e-07			2893.66
-0.4973	-0.02505	-0.05571	-0.04326	-0.05647	-0.04895					0.6024	-0.000112625	0.6024	-2.08911e-05	0.5024	-0.000214563	0.5024	-0.000191648	0.5024	-0.000170376						3178.16	-8.24095e-05	-9.411e-05	-8.61758e-05	5.60056e-05	0.000170816	0.000140691	0.000547711	0.000658332	-0.000161182	0.000207171	0.000224866	-0.000191526	-0.000924227	-0.00233	-0.00276	-0.00266		3848.23	6.45467e-08	3.59644e-08	4.20744e-09			2894.63
-0.4983	-0.02614	-0.05687	-0.0437	-0.05706	-0.04955					0.6014	-0.000115605	0.6014	-2.13536e-05	0.5014	-0.000218879	0.5014	-0.000198019	0.5014	-0.00017685						3182.02	-8.02892e-05	-9.13829e-05	-8.19078e-05	5.99635e-05	0.00017546	0.000144725	0.000557167	0.000669214	-0.000161769	0.00019414	0.000218441	-0.000178595	-0.00088346	-0.00225	-0.00267	-0.00256		4000.61	8.62383e-11	1.57451e-08	3.91011e-11			2895.59
-0.4993	-0.02725	-0.05804	-0.0442	-0.05801	-0.05011					0.6004	-0.000118791	0.6004	-2.16516e-05	0.5004	-0.000222476	0.5004	-0.000204287	0.5004	-0.000183119						3185.88	-7.83068e-05	-8.8699e-05	-7.95529e-05	6.38137e-05	0.000178366	0.000148255	0.000564453	0.00067882	-0.000161287	0.000181436	0.000211589	-0.000164306	-0.000842106	-0.00217	-0.00257	-0.00247								2896.56
-0.5003	-0.02839	-0.05924	-0.04476	-0.05906	-0.05061					0.5994	-0.000122079	0.5994	-2.21551e-05	0.4994	-0.000226894	0.4994	-0.000211069	0.4994	-0.000190106						3189.74	-7.67072e-05	-8.57144e-05	-7.73044e-05	6.68311e-05	0.000180528	0.000150852	0.000571037	0.000687294	-0.00016077	0.000169562	0.00020573	-0.000150027	-0.000800209	-0.00208	-0.00247	-0.00237								2897.52
-0.5013	-0.02956	-0.06045	-0.04539	-0.05958	-0.05131					0.5984	-0.000125573	0.5984	-2.25559e-05	0.4984	-0.000232649	0.4984	-0.000217852	0.4984	-0.000197197						3193.59	-7.63641e-05	-8.38451e-05	-7.47106e-05	6.86193e-05	0.000181789	0.000152486	0.000576113	0.000693911	-0.000161337	0.000157279	0.000199962	-0.000137186	-0.000759915	-0.002	-0.00237	-0.00228								2898.49
-0.5023	-0.03075	-0.06168	-0.04594	-0.06028	-0.05176					0.5974	-0.000129067	0.5974	-2.32341e-05	0.4974	-0.000239945	0.4974	-0.000224942	0.4974	-0.000203979						3197.45	-7.62732e-05	-8.22727e-05	-7.22409e-05	7.07414e-05	0.000182406	0.000153907	0.000579644	0.000698662	-0.000162928	0.000144543	0.000193279	-0.000125335	-0.000722024	-0.00192	-0.00228	-0.00218								2899.45
-0.5033	-0.03196	-0.06293	-0.04653	-0.06131	-0.05227					0.5964	-0.000132561	0.5964	-2.35321e-05	0.4964	-0.000247652	0.4964	-0.000232444	0.4964	-0.00021148						3201.31	-7.5219e-05	-7.95796e-05	-6.90779e-05	7.31811e-05	0.000184109	0.000156121	0.000583049	0.000703364	-0.000163219	0.000131849	0.000186091	-0.000113236	-0.000684904	-0.00184	-0.00219	-0.00209								2900.41
-0.5043	-0.0332	-0.0642	-0.04711	-0.06217	-0.05293					0.5954	-0.00013626	0.5954	-2.41897e-05	0.4954	-0.000256181	0.4954	-0.000240253	0.4954	-0.000218982						3205.16	-7.41743e-05	-7.70453e-05	-6.62268e-05	7.47724e-05	0.00018514	0.000157483	0.000586466	0.000708096	-0.000163077	0.00011954	0.000178805	-0.000101778	-0.000647656	-0.00176	-0.00209	-0.002								2901.38
-0.5053	-0.03447	-0.06549	-0.04792	-0.06289	-0.05349					0.5944	-0.000140165	0.5944	-2.46008e-05	0.4944	-0.000263785	0.4944	-0.000247858	0.4944	-0.000226894						3209.02	-7.29754e-05	-7.43523e-05	-6.41517e-05	7.5968e-05	0.000185097	0.000157783	0.000589231	0.000711695	-0.000163477	0.000107305	0.000171689	-9.09301e-05	-0.000610791	-0.00168	-0.002	-0.00191								2902.34
-0.5063	-0.03577	-0.06679	-0.04837	-0.06353	-0.05418					0.5934	-0.000143967	0.5934	-2.48988e-05	0.4934	-0.000271081	0.4934	-0.000255873	0.4934	-0.000235115						3212.88	-7.12042e-05	-7.16653e-05	-6.26066e-05	7.76546e-05	0.000185185	0.00015861	0.000591608	0.000714402	-0.000163827	9.53327e-05	0.0001651	-7.89247e-05	-0.000574871	-0.00161	-0.00191	-0.00182								2903.31
-0.5073	-0.03709	-0.06811	-0.04888	-0.06451	-0.05469					0.5924	-0.000148077	0.5924	-2.55462e-05	0.4924	-0.000279508	0.4924	-0.000264196	0.4924	-0.000243439						3216.74	-7.05792e-05	-7.022e-05	-6.12391e-05	7.89383e-05	0.000184603	0.000159304	0.000592938	0.000716625	-0.000163436	8.36212e-05	0.000159053	-6.65107e-05	-0.00053951	-0.00153	-0.00183	-0.00174								2904.27
-0.5083	-0.03844	-0.06946	-0.04962	-0.06529	-0.05528					0.5914	-0.000152393	0.5914	-2.59367e-05	0.4914	-0.000289167	0.4914	-0.00027252	0.4914	-0.000252379						3220.59	-7.12792e-05	-6.92676e-05	-6.01253e-05	8.02674e-05	0.000184483	0.000159539	0.000593411	0.000718727	-0.000163268	7.3412e-05	0.000153786	-5.47367e-05	-0.000504316	-0.00146	-0.00174	-0.00165								2905.24
-0.5093	-0.03981	-0.07082	-0.0503	-0.06616	-0.05586					0.5904	-0.000156504	0.5904	-2.62758e-05	0.4904	-0.00030006	0.4904	-0.00028146	0.4904	-0.000261114						3224.45	-7.30442e-05	-6.84944e-05	-5.98708e-05	8.07808e-05	0.000184237	0.000158346	0.00059352	0.00072018	-0.000162543	6.57318e-05	0.000149211	-4.25948e-05	-0.000469041	-0.00139	-0.00165	-0.00157								2906.2
-0.5103	-0.04121	-0.0722	-0.05097	-0.06674	-0.05645					0.5894	-0.000161436	0.5894	-2.6954e-05	0.4894	-0.000310747	0.4894	-0.000290709	0.4894	-0.000270465						3228.31	-7.47005e-05	-6.77297e-05	-5.93587e-05	8.06903e-05	0.000183035	0.000156178	0.000592278	0.000720706	-0.000161671	5.78203e-05	0.000145983	-3.10024e-05	-0.000434098	-0.00132	-0.00157	-0.00148								2907.16
-0.5113	-0.04264	-0.0736	-0.05175	-0.06774	-0.05707					0.5884	-0.000165855	0.5884	-2.75192e-05	0.4884	-0.000320817	0.4884	-0.000300162	0.4884	-0.000280124						3232.16	-7.57003e-05	-6.70979e-05	-5.88877e-05	7.97361e-05	0.000181709	0.00015409	0.000589948	0.000720236	-0.00016206	4.85282e-05	0.000142694	-2.1322e-05	-0.000401405	-0.00125	-0.00149	-0.0014								2908.13
-0.5123	-0.04409	-0.07501	-0.05248	-0.06852	-0.05781					0.5874	-0.000170479	0.5874	-2.81152e-05	0.4874	-0.000331402	0.4874	-0.000309822	0.4874	-0.000289784						3236.02	-7.71584e-05	-6.68679e-05	-5.94381e-05	7.84709e-05	0.00017999	0.0001514	0.000588062	0.000718752	-0.000162086	4.00022e-05	0.000139382	-1.11922e-05	-0.000369035	-0.00118	-0.00141	-0.00133								2909.09
-0.5133	-0.04558	-0.07644	-0.0533	-0.0695	-0.05832					0.5864	-0.000175309	0.5864	-2.85673e-05	0.4864	-0.000342294	0.4864	-0.000319892	0.4864	-0.00030006						3239.88	-7.87308e-05	-6.66353e-05	-6.01102e-05	7.75754e-05	0.000178066	0.000149142	0.000587094	0.000717101	-0.000161869	3.2793e-05	0.000137015	2.90151e-07	-0.000336489	-0.00112	-0.00134	-0.00125								2910.06
-0.5143	-0.0471	-0.0779	-0.05402	-0.07046	-0.05903					0.5854	-0.000180858	0.5854	-2.89989e-05	0.4854	-0.00035257	0.4854	-0.000330374	0.4854	-0.000310541						3243.73	-8.04295e-05	-6.67904e-05	-6.09563e-05	7.62907e-05	0.000175639	0.000146135	0.000585813	0.000715467	-0.000163027	2.61258e-05	0.000134588	1.10426e-05	-0.000305022	-0.00105	-0.00126	-0.00117								2911.02
-0.5153	-0.04864	-0.07937	-0.05462	-0.07131	-0.05962					0.5844	-0.000186099	0.5844	-2.99135e-05	0.4844	-0.00036336	0.4844	-0.000340856	0.4844	-0.000321023						3247.59	-8.1223e-05	-6.64427e-05	-6.18293e-05	7.56411e-05	0.000173555	0.000142986	0.000584104	0.000714319	-0.000163831	1.93629e-05	0.00013249	2.13335e-05	-0.000274094	-0.000993042	-0.00119	-0.0011								2911.99
-0.5163	-0.05022	-0.08086	-0.05557	-0.07226	-0.0603					0.5834	-0.00019175	0.5834	-3.04067e-05	0.4834	-0.000375177	0.4834	-0.000352262	0.4834	-0.000332429						3251.45	-8.27548e-05	-6.64935e-05	-6.30368e-05	7.47769e-05	0.000171169	0.000140538	0.000581569	0.00071244	-0.000164081	1.31401e-05	0.000130776	3.22577e-05	-0.000243794	-0.000932696	-0.00112	-0.00103								2912.95
-0.5173	-0.05182	-0.08236	-0.05636	-0.07315	-0.06092					0.5824	-0.0001973	0.5824	-3.09514e-05	0.4824	-0.000387406	0.4824	-0.000363771	0.4824	-0.000344144						3255.3	-8.47954e-05	-6.67503e-05	-6.48261e-05	7.29975e-05	0.000168552	0.000138399	0.000578922	0.000710761	-0.0001641	7.40354e-06	0.000128608	4.32486e-05	-0.000214164	-0.000875237	-0.00105	-0.0009657								2913.91
-0.5183	-0.05346	-0.08389	-0.05702	-0.07408	-0.06159					0.5814	-0.00020326	0.5814	-3.14857e-05	0.4814	-0.000399429	0.4814	-0.000375383	0.4814	-0.000355961						3259.16	-8.61623e-05	-6.74556e-05	-6.69087e-05	7.09988e-05	0.000165885	0.000135293	0.000576392	0.000709235	-0.000163293	1.91047e-06	0.000127179	5.43622e-05	-0.000184601	-0.000819901	-0.000986707	-0.000898217								2914.88
-0.5193	-0.05513	-0.08543	-0.05785	-0.07487	-0.0622					0.5804	-0.000209014	0.5804	-3.20406e-05	0.4804	-0.000411452	0.4804	-0.000387611	0.4804	-0.000368498						3263.02	-8.70541e-05	-6.86695e-05	-6.93336e-05	6.90492e-05	0.000162981	0.000131092	0.000572913	0.000706108	-0.000163644	-3.14588e-06	0.000125658	6.48877e-05	-0.000156391	-0.000765983	-0.000922864	-0.000833668								2915.84
-0.5203	-0.05683	-0.08699	-0.05876	-0.07588	-0.06279					0.5794	-0.000215694	0.5794	-3.28935e-05	0.4794	-0.000423064	0.4794	-0.000400045	0.4794	-0.000381035						3266.88	-8.87703e-05	-7.06891e-05	-7.17638e-05	6.64635e-05	0.000159338	0.000126317	0.000568445	0.000701136	-0.000165285	-7.69217e-06	0.000124116	7.54186e-05	-0.000129247	-0.000713701	-0.000860101	-0.000769937								2916.81
-0.5213	-0.05856	-0.08857	-0.05965	-0.07684	-0.06359					0.5784	-0.000221962	0.5784	-3.33765e-05	0.4784	-0.000435498	0.4784	-0.000413096	0.4784	-0.00039388						3270.73	-9.17859e-05	-7.33921e-05	-7.47322e-05	6.28894e-05	0.000155511	0.000120661	0.000563141	0.000695711	-0.000167747	-1.27087e-05	0.000122192	8.46859e-05	-0.000103358	-0.000664747	-0.000800632	-0.000709066								2917.77
-0.5223	-0.06032	-0.09017	-0.0603	-0.07785	-0.06425					0.5774	-0.000228539	0.5774	-3.39006e-05	0.4774	-0.00045122	0.4774	-0.000426455	0.4774	-0.000407855						3274.59	-9.54497e-05	-7.58933e-05	-7.78081e-05	5.93142e-05	0.000151608	0.000115239	0.000557568	0.000690661	-0.00017016	-1.89663e-05	0.000119354	9.26986e-05	-7.90423e-05	-0.000617901	-0.000743657	-0.000651168								2918.74
-0.5233	-0.06211	-0.09179	-0.06103	-0.07884	-0.06479					0.5764	-0.000235629	0.5764	-3.46096e-05	0.4764	-0.000468381	0.4764	-0.000440225	0.4764	-0.000421933						3278.45	-9.75156e-05	-7.67638e-05	-7.95611e-05	5.71345e-05	0.000148822	0.000111253	0.000553654	0.000685061	-0.00017094	-2.4965e-05	0.000116311	0.000100888	-5.63313e-05	-0.000571762	-0.000689156	-0.000597082								2919.7
-0.5243	-0.06393	-0.09342	-0.06193	-0.07979	-0.06561					0.5754	-0.000243131	0.5754	-3.52878e-05	0.4754	-0.000486158	0.4754	-0.000454406	0.4754	-0.000436217						3282.3	-9.9246e-05	-7.73197e-05	-8.10475e-05	5.46771e-05	0.000145901	0.00010711	0.000549665	0.00067823	-0.000171179	-3.02604e-05	0.000114286	0.000110188	-3.47115e-05	-0.00052665	-0.000634869	-0.000543598								2920.66
-0.5253	-0.06578	-0.09508	-0.06271	-0.08074	-0.06619					0.5744	-0.000250324	0.5744	-3.5853e-05	0.4744	-0.000502806	0.4744	-0.000468997	0.4744	-0.000451014						3286.16	-0.00010075	-7.81764e-05	-8.34611e-05	5.09755e-05	0.000142369	0.00010212	0.000544372	0.000671129	-0.00017165	-3.45143e-05	0.000113955	0.000120524	-1.24157e-05	-0.000481206	-0.000581424	-0.000489462								2921.63
-0.5263	-0.06766	-0.09675	-0.06367	-0.08174	-0.06691					0.5734	-0.000258134	0.5734	-3.67059e-05	0.4734	-0.000518631	0.4734	-0.000483795	0.4734	-0.000466531						3290.02	-0.000100554	-7.85258e-05	-8.54661e-05	4.83883e-05	0.000139548	9.80272e-05	0.000539813	0.000665559	-0.000172592	-3.81432e-05	0.000114628	0.000131266	9.99587e-06	-0.000436518	-0.000527807	-0.000433341								2922.59
-0.5273	-0.06957	-0.09843	-0.06464	-0.08267	-0.0676					0.5724	-0.000266354	0.5724	-3.75486e-05	0.4724	-0.000533942	0.4724	-0.000499209	0.4724	-0.000482459						3293.88	-9.97717e-05	-7.93212e-05	-8.65228e-05	4.61492e-05	0.000137266	9.44083e-05	0.000536041	0.000661115	-0.000172198	-4.12259e-05	0.000115535	0.00014214	3.12208e-05	-0.000393052	-0.000476159	-0.000379816								2923.56
-0.5283	-0.07151	-0.10013	-0.06529	-0.08371	-0.06814					0.5714	-0.000274472	0.5714	-3.83707e-05	0.4714	-0.000550075	0.4714	-0.000514726	0.4714	-0.000498284						3297.73	-9.99856e-05	-8.0212e-05	-8.78269e-05	4.32292e-05	0.000135097	9.05601e-05	0.000532008	0.000656477	-0.000171793	-4.30842e-05	0.000116193	0.000152789	5.25143e-05	-0.000350677	-0.000424936	-0.000327252								2924.52
-0.5293	-0.07349	-0.10185	-0.06621	-0.08473	-0.06897					0.5704	-0.000283104	0.5704	-3.9018e-05	0.4704	-0.000566209	0.4704	-0.000531578	0.4704	-0.00051524						3301.59	-0.000100915	-8.06036e-05	-8.96481e-05	4.06019e-05	0.000132224	8.6348e-05	0.000527874	0.000651664	-0.00017224	-4.43439e-05	0.000116281	0.000162324	7.41391e-05	-0.000309797	-0.000376259	-0.000277101								2925.49
-0.5303	-0.07551	-0.10358	-0.06738	-0.08589	-0.06983					0.5694	-0.000292044	0.5694	-4.03025e-05	0.4694	-0.000581417	0.4694	-0.000548226	0.4694	-0.0005324						3305.45	-0.000101453	-8.06566e-05	-9.15572e-05	3.78776e-05	0.000128445	8.21959e-05	0.000523494	0.000646259	-0.000172496	-4.55897e-05	0.000116917	0.00017121	9.51539e-05	-0.00026956	-0.000327325	-0.000227582								2926.45
-0.5313	-0.07756	-0.10533	-0.06811	-0.08688	-0.07041					0.5684	-0.000300985	0.5684	-4.11041e-05	0.4684	-0.000595598	0.4684	-0.000564873	0.4684	-0.000549664						3309.3	-0.000100837	-8.15956e-05	-9.31214e-05	3.45936e-05	0.00012417	7.8395e-05	0.000519118	0.000639918	-0.00017286	-4.76852e-05	0.000117826	0.000180357	0.000115285	-0.000229938	-0.000280407	-0.000180466								2927.41
-0.5323	-0.07964	-0.10709	-0.0691	-0.08809	-0.07122					0.5674	-0.000310027	0.5674	-4.19673e-05	0.4674	-0.000610395	0.4674	-0.000582856	0.4674	-0.000567853						3313.16	-0.000100227	-8.22349e-05	-9.42536e-05	3.25872e-05	0.000120851	7.55038e-05	0.00051504	0.000633938	-0.000172755	-5.07124e-05	0.000117918	0.000189443	0.000134302	-0.000191076	-0.000234132	-0.000134087								2928.38
-0.5333	-0.08175	-0.10887	-0.0699	-0.08906	-0.0718					0.5664	-0.000319892	0.5664	-4.30771e-05	0.4664	-0.00062509	0.4664	-0.000600942	0.4664	-0.000586452						3317.02	-9.98625e-05	-8.26751e-05	-9.52775e-05	3.11667e-05	0.00011778	7.22875e-05	0.000510836	0.000628422	-0.000171588	-5.23566e-05	0.000118076	0.000198865	0.000153149	-0.000152255	-0.000189097	-8.82407e-05								2929.34
-0.5343	-0.0839	-0.11067	-0.07096	-0.09018	-0.07267					0.5654	-0.000330168	0.5654	-4.3745e-05	0.4654	-0.000641429	0.4654	-0.000619027	0.4654	-0.000604949						3320.87	-9.95381e-05	-8.35055e-05	-9.72406e-05	2.88431e-05	0.000113286	6.69859e-05	0.000505159	0.000621748	-0.000169771	-5.28047e-05	0.00012038	0.000209131	0.00017281	-0.000112257	-0.000143109	-3.98561e-05								2930.31
-0.5353	-0.08608	-0.11248	-0.07191	-0.09111	-0.07335					0.5644	-0.000340239	0.5644	-4.46698e-05	0.4644	-0.000660029	0.4644	-0.000638449	0.4644	-0.000624576						3324.73	-9.98524e-05	-8.35952e-05	-0.000100392	2.57726e-05	0.000108327	6.13955e-05	0.000498376	0.00061432	-0.000169003	-5.26364e-05	0.000123148	0.000218461	0.000192169	-7.24677e-05	-9.82165e-05	8.08562e-06								2931.27
-0.5363	-0.0883	-0.1143	-0.07302	-0.09233	-0.07406					0.5634	-0.000350926	0.5634	-4.57077e-05	0.4634	-0.000679759	0.4634	-0.000658282	0.4634	-0.000644615						3328.59	-0.000100113	-8.30301e-05	-0.00010308	2.33377e-05	0.000105092	5.72191e-05	0.000493106	0.000607341	-0.00017004	-5.38194e-05	0.000124775	0.000225651	0.000209311	-3.63296e-05	-5.52133e-05	5.39513e-05								2932.23
-0.5373	-0.09056	-0.11614	-0.07402	-0.09341	-0.07493					0.5624	-0.000361921	0.5624	-4.6797e-05	0.4624	-0.000700413	0.4624	-0.000678114	0.4624	-0.000664961						3332.45	-9.91196e-05	-8.24403e-05	-0.00010466	2.1502e-05	0.000102182	5.37833e-05	0.00048877	0.000600606	-0.000170205	-5.4296e-05	0.000127803	0.00023432	0.000226443	-1.05495e-06	-1.39707e-05	9.71944e-05								2933.2
-0.5383	-0.09285	-0.118	-0.075	-0.09463	-0.07564					0.5614	-0.000373225	0.5614	-4.77218e-05	0.4614	-0.00072189	0.4614	-0.000698255	0.4614	-0.000686027						3336.3	-9.76903e-05	-8.23986e-05	-0.000106154	1.92845e-05	9.90065e-05	4.946e-05	0.000483854	0.000594391	-0.000169393	-5.31145e-05	0.000132324	0.000244767	0.000244193	3.5077e-05	2.73549e-05	0.000139678								2934.16
-0.5393	-0.09518	-0.11987	-0.07601	-0.09566	-0.07646					0.5604	-0.000385351	0.5604	-4.86775e-05	0.4604	-0.000743367	0.4604	-0.00071963	0.4604	-0.000707607						3340.16	-9.76653e-05	-8.33523e-05	-0.00010866	1.60424e-05	9.55294e-05	4.36428e-05	0.000477186	0.000587601	-0.000168411	-5.25131e-05	0.000136273	0.000254374	0.000261542	7.03692e-05	6.70087e-05	0.000179082								2935.13
-0.5403	-0.09754	-0.12175	-0.07722	-0.09681	-0.07723					0.5594	-0.000397579	0.5594	-5.00853e-05	0.4594	-0.000764741	0.4594	-0.000741312	0.4594	-0.000729803						3344.02	-9.83445e-05	-8.45144e-05	-0.000111866	1.22319e-05	9.14663e-05	3.7217e-05	0.000469516	0.000580767	-0.000166428	-5.1064e-05	0.000140878	0.000264778	0.000279036	0.000105338	0.000107647	0.000219143								2936.09
-0.5413	-0.09994	-0.12365	-0.07833	-0.09797	-0.07797					0.5584	-0.000410219	0.5584	-5.10307e-05	0.4584	-0.00078704	0.4584	-0.000763303	0.4584	-0.000752307						3347.87	-9.87561e-05	-8.65265e-05	-0.000116227	8.05105e-06	8.64166e-05	3.02673e-05	0.000461309	0.000572635	-0.000164202	-4.73952e-05	0.000147246	0.00027697	0.000297067	0.000140521	0.000148189	0.000260622								2937.05
-0.5423	-0.10237	-0.12556	-0.07958	-0.09906	-0.07871					0.5574	-0.000423166	0.5574	-5.2346e-05	0.4574	-0.000809545	0.4574	-0.000786732	0.4574	-0.000775839						3351.73	-9.90804e-05	-8.84141e-05	-0.000120034	3.99638e-06	8.08641e-05	2.35058e-05	0.000453174	0.000562813	-0.000163185	-4.38004e-05	0.000152955	0.000288007	0.000313452	0.000172511	0.000186605	0.000300706								2938.02
-0.5433	-0.10483	-0.12749	-0.0807	-0.10019	-0.07963					0.5564	-0.000436628	0.5564	-5.33942e-05	0.4564	-0.000832666	0.4564	-0.000809853	0.4564	-0.000799269						3355.59	-9.90373e-05	-8.96301e-05	-0.000122835	1.6316e-08	7.52584e-05	1.72192e-05	0.000445504	0.000552237	-0.000163007	-4.07302e-05	0.000156042	0.000296347	0.000326824	0.000199166	0.000218184	0.000332899								2938.98
-0.5443	-0.10734	-0.12943	-0.08188	-0.10137	-0.08032					0.5554	-0.000450706	0.5554	-5.45759e-05	0.4554	-0.000855581	0.4554	-0.000833385	0.4554	-0.000823417						3359.44	-9.89507e-05	-9.13716e-05	-0.000125752	-4.87315e-06	6.92942e-05	1.02296e-05	0.000437177	0.000541861	-0.000162793	-3.71947e-05	0.000159012	0.00030452	0.000339025	0.00022442	0.00024878	0.000363712								2939.95
-0.5453	-0.10989	-0.13138	-0.0831	-0.1025	-0.08116					0.5544	-0.000464476	0.5544	-5.59015e-05	0.4544	-0.000879319	0.4544	-0.00085815	0.4544	-0.000848696						3363.3	-9.91332e-05	-9.45281e-05	-0.000129728	-1.08188e-05	6.24175e-05	2.41258e-06	0.000426185	0.000531774	-0.000162185	-3.38217e-05	0.000163116	0.000313599	0.000351217	0.000248699	0.000276692	0.000392602								2940.91
-0.5463	-0.11248	-0.13334	-0.08417	-0.10369	-0.082					0.5534	-0.000479479	0.5534	-5.70525e-05	0.4534	-0.000903365	0.4534	-0.000883121	0.4534	-0.000874284						3367.16	-9.96506e-05	-9.77794e-05	-0.000134389	-1.71601e-05	5.47418e-05	-5.97987e-06	0.000413591	0.000521533	-0.000162085	-2.97267e-05	0.00016875	0.000322784	0.000364279	0.000272316	0.000302432	0.000419988								2941.88
-0.5473	-0.11511	-0.13532	-0.08546	-0.10523	-0.08272					0.5524	-0.000494893	0.5524	-5.83781e-05	0.4524	-0.000927719	0.4524	-0.000908194	0.4524	-0.000899665						3371.01	-9.9713e-05	-0.000100057	-0.00013819	-2.29291e-05	4.79285e-05	-1.3125e-05	0.000402306	0.000511375	-0.000162048	-2.47024e-05	0.000174708	0.000330819	0.000375977	0.000293132	0.000323316	0.000442796								2942.84
-0.5483	-0.11777	-0.13731	-0.08659	-0.10625	-0.08364					0.5514	-0.000510307	0.5514	-5.95392e-05	0.4514	-0.000953717	0.4514	-0.000934193	0.4514	-0.000926177						3374.87	-0.000100065	-0.000102596	-0.000142432	-2.75627e-05	4.1259e-05	-1.99421e-05	0.000391111	0.000499479	-0.00016091	-1.81024e-05	0.000181473	0.000339162	0.000386194	0.000311109	0.00034159	0.000462788								2943.8
-0.5493	-0.12048	-0.13933	-0.08779	-0.10749	-0.08439					0.5504	-0.00052644	0.5504	-6.10293e-05	0.4504	-0.000980435	0.4504	-0.000960191	0.4504	-0.000953614						3378.73	-0.000101097	-0.000106042	-0.000147588	-3.2783e-05	3.31498e-05	-2.85267e-05	0.000378865	0.000486161	-0.000159779	-1.21214e-05	0.000188819	0.000347009	0.000394501	0.00032668	0.000356026	0.000479136								2944.77
-0.5503	-0.12322	-0.14136	-0.08888	-0.10851	-0.08522					0.5494	-0.000543088	0.5494	-6.26632e-05	0.4494	-0.00101	0.4494	-0.0009866	0.4494	-0.000980743						3382.59	-0.000102076	-0.000109158	-0.000151165	-3.81246e-05	2.52588e-05	-3.69956e-05	0.00036658	0.000472829	-0.000158045	-4.87801e-06	0.000196928	0.000355024	0.000402876	0.000341126	0.000371273	0.000495257								2945.73
-0.5513	-0.12601	-0.14339	-0.09012	-0.10975	-0.0859					0.5484	-0.000559735	0.5484	-6.39785e-05	0.4484	-0.00103	0.4484	-0.00102	0.4484	-0.00101						3386.44	-0.000102114	-0.000111261	-0.00015438	-4.34715e-05	1.81076e-05	-4.43622e-05	0.000353986	0.000458566	-0.000155673	3.53686e-06	0.000205037	0.000362792	0.00041038	0.00035253	0.000383204	0.000507948								2946.7
-0.5523	-0.12883	-0.14543	-0.09145	-0.11098	-0.08673					0.5474	-0.00057782	0.5474	-6.57871e-05	0.4474	-0.00106	0.4474	-0.00104	0.4474	-0.00104						3390.3	-0.000101748	-0.000113022	-0.000158503	-4.93688e-05	1.13931e-05	-5.14499e-05	0.000341269	0.000443693	-0.000154503	1.12828e-05	0.000212	0.000368825	0.00041509	0.000359367	0.000389834	0.000515775								2947.66
-0.5533	-0.1317	-0.14747	-0.09282	-0.11221	-0.08759					0.5464	-0.000596009	0.5464	-6.74415e-05	0.4464	-0.00109	0.4464	-0.00107	0.4464	-0.00107						3394.16	-0.000101987	-0.000114908	-0.000163354	-5.50871e-05	4.49385e-06	-5.89235e-05	0.000328226	0.000429197	-0.000153748	1.91877e-05	0.000218461	0.000374028	0.000417804	0.000363386	0.000390543	0.000517654								2948.63
-0.5543	-0.13461	-0.14952	-0.09399	-0.11334	-0.08847					0.5454	-0.000613992	0.5454	-6.87466e-05	0.4454	-0.00112	0.4454	-0.0011	0.4454	-0.0011						3398.01	-0.000103561	-0.000117394	-0.000169207	-6.10292e-05	-3.72721e-06	-6.73419e-05	0.000314316	0.000414011	-0.000152797	2.75658e-05	0.000226483	0.000379504	0.000420058	0.000365731	0.000390169	0.000517608								2949.59
-0.5553	-0.13755	-0.15158	-0.09557	-0.11468	-0.08922					0.5444	-0.000633105	0.5444	-7.04524e-05	0.4444	-0.00115	0.4444	-0.00113	0.4444	-0.00113						3401.87	-0.000105848	-0.000121398	-0.000176074	-6.8145e-05	-1.28656e-05	-7.66235e-05	0.000298905	0.000397855	-0.000151023	3.66996e-05	0.000236674	0.00038557	0.000421863	0.000367244	0.000388864	0.000515608								2950.55
-0.5563	-0.14054	-0.15364	-0.09687	-0.11602	-0.09015					0.5434	-0.000652733	0.5434	-7.23637e-05	0.4434	-0.00118	0.4434	-0.00116	0.4434	-0.00116						3405.73	-0.000108669	-0.000126948	-0.000182928	-7.62858e-05	-2.24459e-05	-8.70065e-05	0.000282615	0.000381544	-0.000148059	4.71855e-05	0.000248388	0.000392457	0.000423929	0.00036752	0.000387265	0.000514298								2951.52
-0.5573	-0.14357	-0.15571	-0.0984	-0.11715	-0.09087					0.5424	-0.000672874	0.5424	-7.41826e-05	0.4424	-0.00121	0.4424	-0.00119	0.4424	-0.00119						3409.59	-0.000111743	-0.000131808	-0.00018846	-8.4568e-05	-3.17777e-05	-9.71709e-05	0.000267652	0.000365126	-0.000144221	5.89966e-05	0.000259547	0.000397706	0.000424487	0.000363296	0.000379737	0.000506576								2952.48
-0.5583	-0.14664	-0.15778	-0.09985	-0.11859	-0.09163					0.5414	-0.000693426	0.5414	-7.62892e-05	0.4414	-0.00124	0.4414	-0.00122	0.4414	-0.00122						3413.44	-0.000114396	-0.000135168	-0.00019407	-9.26265e-05	-4.03629e-05	-0.000106856	0.000252774	0.000348207	-0.000141582	7.17386e-05	0.000269307	0.000400759	0.000421727	0.000355359	0.000367885	0.000492725								2953.45
-0.5593	-0.14975	-0.15986	-0.10125	-0.11982	-0.09242					0.5404	-0.000715005	0.5404	-7.79128e-05	0.4404	-0.00127	0.4404	-0.00125	0.4404	-0.00125						3417.3	-0.000117411	-0.000139418	-0.00020129	-0.000101766	-4.93964e-05	-0.000116866	0.000236396	0.000330755	-0.000140686	8.29336e-05	0.00027759	0.000401563	0.000414538	0.000342661	0.000348448	0.000471307								2954.41
-0.5603	-0.1529	-0.16195	-0.10276	-0.12115	-0.09321					0.5394	-0.000736893	0.5394	-7.96186e-05	0.4394	-0.0013	0.4394	-0.00129	0.4394	-0.00128						3421.16	-0.00012073	-0.000144934	-0.000208461	-0.000111227	-5.92948e-05	-0.00012772	0.000218711	0.000312798	-0.000140616	9.26127e-05	0.000286511	0.000401703	0.000405268	0.000326696	0.00032592	0.000447627								2955.38
-0.5613	-0.1561	-0.16404	-0.1042	-0.12239	-0.09406					0.5384	-0.000759089	0.5384	-8.1643e-05	0.4384	-0.00133	0.4384	-0.00132	0.4384	-0.00132						3425.01	-0.000123833	-0.000150513	-0.000215703	-0.000120343	-6.92941e-05	-0.000139733	0.000200736	0.000293684	-0.0001403	0.000103546	0.000296349	0.000403229	0.000397045	0.000311252	0.000303361	0.000425371								2956.34
-0.5623	-0.15934	-0.16614	-0.10564	-0.12362	-0.0952					0.5374	-0.00078221	0.5374	-8.3842e-05	0.4374	-0.00136	0.4374	-0.00135	0.4374	-0.00135						3428.87	-0.000127492	-0.000156269	-0.000223752	-0.000129221	-7.96874e-05	-0.000152464	0.000182436	0.000273562	-0.000138466	0.000117208	0.000307869	0.000406791	0.000391094	0.000295755	0.000283005	0.000405682								2957.3
-0.5633	-0.16263	-0.16824	-0.10728	-0.12496	-0.09589					0.5364	-0.00080564	0.5364	-8.5815e-05	0.4364	-0.00139	0.4364	-0.00139	0.4364	-0.00138						3432.73	-0.000130945	-0.000162006	-0.000230548	-0.000137529	-8.91981e-05	-0.000163683	0.000164022	0.000255063	-0.000137502	0.000130267	0.000318392	0.00040764	0.00038167	0.000274904	0.000255239	0.000377752								2958.27
-0.5643	-0.16595	-0.17034	-0.10872	-0.1264	-0.09679					0.5354	-0.000829788	0.5354	-8.78702e-05	0.4354	-0.00142	0.4354	-0.00142	0.4354	-0.00142						3436.58	-0.000133561	-0.000166569	-0.000236449	-0.000145175	-9.76813e-05	-0.000173401	0.000146116	0.00023837	-0.000137694	0.000141333	0.000325576	0.000404095	0.000366998	0.00024832	0.000220752	0.000342384								2959.23
-0.5653	-0.16931	-0.17245	-0.11026	-0.12773	-0.0976					0.5344	-0.000855067	0.5344	-9.03056e-05	0.4344	-0.00146	0.4344	-0.00145	0.4344	-0.00145						3440.44	-0.000135203	-0.000170165	-0.000241489	-0.000151514	-0.000105282	-0.000182091	0.000128629	0.000221519	-0.000137323	0.000151284	0.000331123	0.000399475	0.000350445	0.00021918	0.00018278	0.000303003								2960.2
-0.5663	-0.17272	-0.17457	-0.11191	-0.12896	-0.09845					0.5334	-0.000880757	0.5334	-9.25664e-05	0.4334	-0.00149	0.4334	-0.00149	0.4334	-0.00149						3444.3	-0.000137843	-0.000175177	-0.000247145	-0.000159075	-0.000114029	-0.000192299	0.000109232	0.000202677	-0.000136879	0.000161224	0.000336699	0.000396124	0.000334645	0.000189854	0.000144651	0.000264619								2961.16
-0.5673	-0.17616	-0.17669	-0.11345	-0.12999	-0.09941					0.5324	-0.00090655	0.5324	-9.49607e-05	0.4324	-0.00152	0.4324	-0.00152	0.4324	-0.00152						3448.16	-0.000140954	-0.00018098	-0.000254842	-0.000168661	-0.00012522	-0.000205249	8.86803e-05	0.000182311	-0.000135632	0.000172491	0.000344594	0.000396205	0.000322178	0.000163334	0.00011007	0.000230916								2962.12
-0.5683	-0.17965	-0.17881	-0.11519	-0.13143	-0.10032					0.5314	-0.000933165	0.5314	-9.76016e-05	0.4314	-0.00156	0.4314	-0.00156	0.4314	-0.00156						3452.01	-0.000143053	-0.000186176	-0.000262431	-0.000177393	-0.000136113	-0.000217687	6.93858e-05	0.00016218	-0.000135336	0.00018249	0.000351571	0.000394183	0.000307119	0.000134089	7.43017e-05	0.000194734								2963.09
-0.5693	-0.18319	-0.18094	-0.11674	-0.13297	-0.10121					0.5304	-0.000960808	0.5304	-0.000100191	0.4304	-0.00159	0.4304	-0.00159	0.4304	-0.00159						3455.87	-0.000144911	-0.000189852	-0.000268373	-0.000184813	-0.000144339	-0.000227678	5.19545e-05	0.000142989	-0.000137756	0.000190528	0.000355395	0.000387381	0.000285373	9.87265e-05	2.98974e-05	0.000147982								2964.05
-0.5703	-0.18676	-0.18307	-0.11828	-0.134	-0.10218					0.5294	-0.00098845	0.5294	-0.000102688	0.4294	-0.00162	0.4294	-0.00163	0.4294	-0.00163						3459.73	-0.000146876	-0.000192483	-0.000272806	-0.00019177	-0.000150506	-0.000236821	3.62637e-05	0.000124987	-0.000140597	0.000197118	0.000357349	0.000377867	0.000260159	5.93898e-05	-1.90102e-05	9.59997e-05								2965.02
-0.5713	-0.19038	-0.18519	-0.11992	-0.13564	-0.10307					0.5284	-0.00102	0.5284	-0.000105124	0.4284	-0.00166	0.4284	-0.00166	0.4284	-0.00166						3463.58	-0.000149448	-0.00019505	-0.000277921	-0.000199457	-0.000157321	-0.00024702	2.01962e-05	0.000107174	-0.000142657	0.000203219	0.000359756	0.000369112	0.00023554	2.05671e-05	-6.81156e-05	4.37945e-05								2965.98
-0.5723	-0.19404	-0.18732	-0.12177	-0.13688	-0.10399					0.5274	-0.00105	0.5274	-0.000108309	0.4274	-0.00169	0.4274	-0.0017	0.4274	-0.0017						3467.44	-0.000152829	-0.000198692	-0.000285262	-0.000208673	-0.000167464	-0.000259663	9.80164e-07	8.7408e-05	-0.000141569	0.000213019	0.000369156	0.000369426	0.000220848	-6.05596e-06	-0.000101073	7.93573e-06								2966.95
-0.5733	-0.19774	-0.18941	-0.12341	-0.13821	-0.10471					0.5264	-0.00108	0.5264	-0.000110981	0.4264	-0.00173	0.4264	-0.00173	0.4264	-0.00174						3471.3	-0.000156269	-0.00020261	-0.000292726	-0.000217758	-0.000177596	-0.000271853	-1.77896e-05	6.78734e-05	-0.000138177	0.000224632	0.000380883	0.00037272	0.000209055	-2.95225e-05	-0.000130516	-2.38507e-05								2967.91
-0.5743	-0.20148	-0.19148	-0.12526	-0.13955	-0.10553					0.5254	-0.00111	0.5254	-0.000113858	0.4254	-0.00176	0.4254	-0.00177	0.4254	-0.00177						3475.15	-0.000157726	-0.000204124	-0.000297115	-0.000224137	-0.000183177	-0.000279064	-3.10718e-05	5.38577e-05	-0.000139545	0.000231179	0.000382591	0.000362647	0.000182972	-7.12869e-05	-0.000182011	-7.86288e-05								2968.88
-0.5753	-0.20526	-0.19355	-0.12701	-0.14088	-0.10656					0.5244	-0.00114	0.5244	-0.000117044	0.4244	-0.0018	0.4244	-0.00181	0.4244	-0.00181						3479.01	-0.000158461	-0.00020472	-0.000300761	-0.000229326	-0.000187027	-0.000285284	-4.31658e-05	4.26183e-05	-0.00014288	0.000235433	0.000380293	0.000347162	0.000152023	-0.000119214	-0.000243545	-0.000142218								2969.84
-0.5763	-0.20908	-0.19562	-0.12876	-0.14212	-0.10738					0.5234	-0.00117	0.5234	-0.000120127	0.4234	-0.00183	0.4234	-0.00184	0.4234	-0.00185						3482.87	-0.000159956	-0.000206495	-0.000304355	-0.000235119	-0.000191754	-0.000291928	-5.66342e-05	3.05325e-05	-0.000146708	0.000238872	0.000377024	0.000331073	0.000121178	-0.000166604	-0.000304324	-0.000204923								2970.8
-0.5773	-0.21293	-0.19768	-0.13051	-0.14376	-0.10831					0.5224	-0.0012	0.5224	-0.00012362	0.4224	-0.00186	0.4224	-0.00188	0.4224	-0.00188						3486.72	-0.00016206	-0.000210175	-0.00030948	-0.000242642	-0.000199273	-0.000301069	-7.24804e-05	1.57426e-05	-0.00014864	0.000245258	0.00037751	0.000320291	9.6703e-05	-0.000206484	-0.000356011	-0.000260106								2971.77
-0.5783	-0.21683	-0.19976	-0.13256	-0.14489	-0.10903					0.5214	-0.00124	0.5214	-0.000127217	0.4214	-0.0019	0.4214	-0.00192	0.4214	-0.00192						3490.58	-0.000164782	-0.000214501	-0.000316805	-0.000250823	-0.000208988	-0.000312156	-9.05859e-05	-1.69438e-06	-0.000147098	0.000255216	0.000384015	0.000318434	8.21536e-05	-0.000235413	-0.000392442	-0.00029915								2972.73
-0.5793	-0.22077	-0.20182	-0.13451	-0.14633	-0.10995					0.5204	-0.00127	0.5204	-0.000130608	0.4204	-0.00193	0.4204	-0.00195	0.4204	-0.00196						3494.44	-0.000167053	-0.000217086	-0.000322831	-0.000257296	-0.00021668	-0.000319933	-0.000106707	-1.80794e-05	-0.000146661	0.000261415	0.000385979	0.000310394	6.07804e-05	-0.00027221	-0.000439441	-0.000350151								2973.7
-0.5803	-0.22476	-0.20389	-0.13626	-0.14777	-0.11098					0.5194	-0.0013	0.5194	-0.000134102	0.4194	-0.00196	0.4194	-0.00199	0.4194	-0.00199						3498.3	-0.000168589	-0.000218863	-0.000327585	-0.000263215	-0.00022261	-0.000325633	-0.000121483	-3.32178e-05	-0.000146844	0.000265238	0.000385931	0.000299287	3.50019e-05	-0.000312859	-0.000490607	-0.000405656								2974.66
-0.5813	-0.22878	-0.20597	-0.13801	-0.14931	-0.11191					0.5184	-0.00134	0.5184	-0.000137493	0.4184	-0.002	0.4184	-0.00203	0.4184	-0.00203						3502.15	-0.000169879	-0.000220646	-0.000332544	-0.000268809	-0.000227545	-0.000331585	-0.00013543	-4.73633e-05	-0.000147275	0.000267522	0.000383876	0.000287219	8.80974e-06	-0.000354474	-0.000545223	-0.000462563								2975.62
-0.5823	-0.23284	-0.20804	-0.13996	-0.15075	-0.11263					0.5174	-0.00137	0.5174	-0.00014109	0.4174	-0.00203	0.4174	-0.00206	0.4174	-0.00207						3506.01	-0.000171335	-0.000221806	-0.000336939	-0.000273287	-0.00023084	-0.000337684	-0.00014813	-6.07663e-05	-0.000149024	0.000268	0.000378674	0.000271503	-2.02461e-05	-0.000399026	-0.000602829	-0.000523203								2976.59
-0.5833	-0.23695	-0.21013	-0.14191	-0.15198	-0.11355					0.5164	-0.00141	0.5164	-0.000144995	0.4164	-0.00207	0.4164	-0.0021	0.4164	-0.0021						3509.87	-0.000174274	-0.000223984	-0.000342565	-0.000279113	-0.000236595	-0.000346614	-0.000162867	-7.64913e-05	-0.000150363	0.00027067	0.000376823	0.00025953	-4.5019e-05	-0.000437753	-0.000653194	-0.000576622								2977.55
-0.5843	-0.2411	-0.21221	-0.14366	-0.15352	-0.11458					0.5154	-0.00144	0.5154	-0.000149927	0.4154	-0.0021	0.4154	-0.00214	0.4154	-0.00214						3513.72	-0.000178241	-0.000227367	-0.000349962	-0.000287033	-0.000245806	-0.000357778	-0.000180433	-9.42698e-05	-0.000149849	0.00027587	0.000379914	0.000253248	-6.22959e-05	-0.000468333	-0.000692588	-0.000616727								2978.52
-0.5853	-0.24529	-0.2143	-0.14561	-0.15486	-0.1153					0.5144	-0.00148	0.5144	-0.000153832	0.4144	-0.00213	0.4144	-0.00217	0.4144	-0.00218						3517.58	-0.00018165	-0.000230546	-0.000356958	-0.000294747	-0.000254409	-0.000367311	-0.000197059	-0.000110736	-0.000149519	0.000279526	0.000380581	0.000244399	-8.14199e-05	-0.000500821	-0.000735193	-0.000660632								2979.48
-0.5863	-0.24952	-0.2164	-0.14767	-0.1562	-0.11622					0.5134	-0.00152	0.5134	-0.000157737	0.4134	-0.00217	0.4134	-0.00221	0.4134	-0.00221						3521.44	-0.000183012	-0.000233652	-0.000361559	-0.000300616	-0.000260602	-0.000374598	-0.000210685	-0.000125514	-0.000149176	0.000280956	0.000379118	0.000233314	-0.000102193	-0.000535082	-0.000778652	-0.000706552								2980.45
-0.5873	-0.25379	-0.2185	-0.14972	-0.15753	-0.11694					0.5124	-0.00156	0.5124	-0.000162464	0.4124	-0.0022	0.4124	-0.00224	0.4124	-0.00225						3525.3	-0.000182524	-0.00023465	-0.000364421	-0.000304922	-0.000263897	-0.000378917	-0.00022136	-0.000137911	-0.000151268	0.000278404	0.000371455	0.00021479	-0.000131342	-0.000579779	-0.000834969	-0.000768859								2981.41
-0.5883	-0.2581	-0.2206	-0.15188	-0.15897	-0.11797					0.5114	-0.0016	0.5114	-0.000167294	0.4114	-0.00223	0.4114	-0.00228	0.4114	-0.00228						3529.15	-0.000184147	-0.00023679	-0.000369271	-0.000311571	-0.000268562	-0.000386002	-0.000234264	-0.000151131	-0.000153535	0.000276709	0.000364987	0.000199306	-0.000156588	-0.00061949	-0.000883633	-0.00082351								2982.37
-0.5893	-0.26245	-0.22266	-0.15373	-0.16051	-0.11879					0.5104	-0.00164	0.5104	-0.000171609	0.4104	-0.00226	0.4104	-0.00231	0.4104	-0.00232						3533.01	-0.000187744	-0.000241568	-0.000375755	-0.000321164	-0.000276742	-0.000396671	-0.00025041	-0.000167682	-0.000153308	0.000278297	0.000364071	0.000190922	-0.000172558	-0.000647285	-0.000918988	-0.000861356								2983.34
-0.5903	-0.26685	-0.22469	-0.15578	-0.16195	-0.11961					0.5094	-0.00168	0.5094	-0.00017685	0.4094	-0.00229	0.4094	-0.00235	0.4094	-0.00235						3536.86	-0.000187373	-0.000241579	-0.00037798	-0.000325906	-0.000279656	-0.00039953	-0.000259393	-0.000178637	-0.00015729	0.000273047	0.000351754	0.000167873	-0.000203576	-0.000693624	-0.000978629	-0.00092547								2984.3
-0.5913	-0.27129	-0.22673	-0.15805	-0.16329	-0.12043					0.5084	-0.00172	0.5084	-0.000181988	0.4084	-0.00233	0.4084	-0.00238	0.4084	-0.00239						3540.72	-0.000185562	-0.000239214	-0.000378024	-0.00032776	-0.00027964	-0.000398663	-0.000264451	-0.000187744	-0.000165974	0.000262078	0.000330785	0.000134889	-0.000244876	-0.000751916	-0.00106	-0.00101								2985.27
-0.5923	-0.27577	-0.22877	-0.16	-0.16462	-0.12136					0.5074	-0.00176	0.5074	-0.000187435	0.4074	-0.00236	0.4074	-0.00241	0.4074	-0.00242						3544.58	-0.000185307	-0.000238261	-0.00037899	-0.000330167	-0.000279937	-0.000399329	-0.000271232	-0.000198827	-0.000174857	0.000249971	0.000309078	0.000100992	-0.00028719	-0.000809867	-0.00113	-0.00109								2986.23
-0.5933	-0.2803	-0.23083	-0.16226	-0.16616	-0.12218					0.5064	-0.0018	0.5064	-0.000192778	0.4064	-0.00239	0.4064	-0.00245	0.4064	-0.00245						3548.44	-0.00018671	-0.000241356	-0.000383933	-0.000336311	-0.000285423	-0.00040615	-0.000284259	-0.000213924	-0.000178641	0.000244558	0.000298978	8.26897e-05	-0.000311857	-0.000845534	-0.00118	-0.00114								2987.2
-0.5943	-0.28488	-0.23289	-0.16421	-0.1676	-0.12321					0.5054	-0.00184	0.5054	-0.00019843	0.4054	-0.00242	0.4054	-0.00248	0.4054	-0.00249						3552.29	-0.000189234	-0.000247758	-0.000391606	-0.000346576	-0.000296434	-0.0004192	-0.000302204	-0.000233158	-0.000176435	0.000246258	0.000302281	8.2904e-05	-0.000315343	-0.000855624	-0.00119	-0.00116								2988.16
-0.5953	-0.2895	-0.23496	-0.16627	-0.16914	-0.12403					0.5044	-0.00188	0.5044	-0.000204184	0.4044	-0.00245	0.4044	-0.00251	0.4044	-0.00252						3556.15	-0.000190263	-0.000250244	-0.000395798	-0.000353357	-0.000302322	-0.000426738	-0.000313876	-0.000246806	-0.000178626	0.000240888	0.000294031	6.76351e-05	-0.000334665	-0.000885429	-0.00123	-0.0012								2989.12
-0.5963	-0.29417	-0.23704	-0.16842	-0.17048	-0.12485					0.5034	-0.00192	0.5034	-0.000209939	0.4034	-0.00247	0.4034	-0.00255	0.4034	-0.00255						3560.01	-0.000189745	-0.00024887	-0.000396161	-0.0003558	-0.000302201	-0.000428081	-0.000318575	-0.000255691	-0.000186117	0.000229282	0.000274153	3.74762e-05	-0.000369357	-0.000933233	-0.0013	-0.00127								2990.09
-0.5973	-0.29887	-0.23912	-0.17038	-0.17171	-0.12588					0.5024	-0.00197	0.5024	-0.000216413	0.4024	-0.0025	0.4024	-0.00258	0.4024	-0.00258						3563.86	-0.000187438	-0.000245768	-0.000394044	-0.000356968	-0.000299462	-0.000425397	-0.000319401	-0.000262551	-0.000195041	0.000213214	0.000247948	-9.21683e-08	-0.000412588	-0.000989957	-0.00137	-0.00136								2991.05
-0.5983	-0.30362	-0.24121	-0.17264	-0.17295	-0.1266					0.5014	-0.00201	0.5014	-0.000222784	0.4014	-0.00253	0.4014	-0.00261	0.4014	-0.00261						3567.72	-0.000185669	-0.000243124	-0.000392893	-0.000358209	-0.000297775	-0.000423294	-0.000321383	-0.000270098	-0.000202752	0.000197314	0.000223571	-3.44724e-05	-0.000453135	-0.00104	-0.00144	-0.00144								2992.02
-0.5993	-0.30842	-0.2433	-0.17469	-0.17449	-0.12763					0.5004	-0.00205	0.5004	-0.000229258	0.4004	-0.00256	0.4004	-0.00264	0.4004	-0.00264						3571.58	-0.000186375	-0.000244157	-0.000396111	-0.000363098	-0.00030255	-0.000427831	-0.000330582	-0.000282639	-0.000206275	0.000188548	0.000211255	-5.19886e-05	-0.000473622	-0.00107	-0.00148	-0.00148								2992.98
-0.6003	-0.31326	-0.2454	-0.17695	-0.17603	-0.12845					0.4994	-0.00209	0.4994	-0.000236348	0.3994	-0.00258	0.3994	-0.00267	0.3994	-0.00267						3575.44	-0.000188218	-0.000247148	-0.000401442	-0.000370577	-0.000311807	-0.000436255	-0.000345455	-0.000299056	-0.000205968	0.000187854	0.000209436	-5.57567e-05	-0.000476648	-0.00108	-0.00149	-0.0015								2993.95
-0.6013	-0.31813	-0.24751	-0.17911	-0.17757	-0.12938					0.4984	-0.00214	0.4984	-0.000243233	0.3984	-0.00261	0.3984	-0.0027	0.3984	-0.0027						3579.29	-0.000189313	-0.000249346	-0.000405931	-0.000377478	-0.000319543	-0.000443456	-0.00035847	-0.000314343	-0.000206878	0.000185087	0.000206178	-6.29707e-05	-0.000483422	-0.00109	-0.0015	-0.00152								2994.91
-0.6023	-0.32305	-0.24961	-0.18127	-0.1788	-0.1303					0.4974	-0.00218	0.4974	-0.000250324	0.3974	-0.00264	0.3974	-0.00273	0.3974	-0.00273						3583.15	-0.000189346	-0.000248914	-0.000407282	-0.000380595	-0.000321259	-0.000444003	-0.000364084	-0.000323285	-0.000214312	0.000170116	0.000185035	-9.16691e-05	-0.000515294	-0.00113	-0.00156	-0.00158								2995.87
-0.6033	-0.32801	-0.25173	-0.18353	-0.18024	-0.13112					0.4964	-0.00222	0.4964	-0.000257928	0.3964	-0.00266	0.3964	-0.00276	0.3964	-0.00276						3587.01	-0.000187538	-0.00024596	-0.000406857	-0.000380243	-0.000319657	-0.000441023	-0.000365881	-0.00032844	-0.000223999	0.000150993	0.000157252	-0.00012726	-0.000556086	-0.00117	-0.00162	-0.00166								2996.84
-0.6043	-0.33301	-0.25384	-0.186	-0.18168	-0.13194					0.4954	-0.00227	0.4954	-0.000265738	0.3954	-0.00269	0.3954	-0.00278	0.3954	-0.00279						3590.86	-0.000186389	-0.000245907	-0.000408878	-0.00038267	-0.0003219	-0.000443399	-0.000372709	-0.000337683	-0.000228124	0.000139369	0.000142948	-0.000146265	-0.000577676	-0.0012	-0.00165	-0.0017								2997.8
-0.6053	-0.33806	-0.25597	-0.18805	-0.18312	-0.13287					0.4944	-0.00231	0.4944	-0.00027365	0.3944	-0.00271	0.3944	-0.00281	0.3944	-0.00281						3594.72	-0.000186481	-0.000247634	-0.000411885	-0.00038743	-0.000324881	-0.00044827	-0.000381459	-0.000348724	-0.000231717	0.000128735	0.000129183	-0.000163744	-0.000596927	-0.00122	-0.00169	-0.00174								2998.77
-0.6063	-0.34315	-0.25809	-0.19021	-0.18456	-0.13359					0.4934	-0.00235	0.4934	-0.000282077	0.3934	-0.00273	0.3934	-0.00284	0.3934	-0.00284						3598.58	-0.000185244	-0.000245978	-0.000411765	-0.000389356	-0.000322466	-0.000447577	-0.000384548	-0.000355444	-0.00024067	0.000111091	0.000103093	-0.000195508	-0.000632756	-0.00126	-0.00174	-0.00181								2999.73
-0.6073	-0.34828	-0.26022	-0.19237	-0.18589	-0.13451					0.4924	-0.0024	0.4924	-0.0002904	0.3924	-0.00276	0.3924	-0.00286	0.3924	-0.00286						3602.43	-0.000183503	-0.000243432	-0.000410989	-0.000389892	-0.000319447	-0.000444929	-0.00038693	-0.000361246	-0.000250392	9.36066e-05	7.65307e-05	-0.000227449	-0.000668854	-0.0013	-0.0018	-0.00188								3000.7
-0.6083	-0.35345	-0.26235	-0.19453	-0.18723	-0.13544					0.4914	-0.00244	0.4914	-0.000298929	0.3914	-0.00278	0.3914	-0.00289	0.3914	-0.00289						3606.29	-0.000182493	-0.000242463	-0.000412464	-0.000391671	-0.000319032	-0.000444622	-0.000392551	-0.000368349	-0.000259932	7.84558e-05	5.40277e-05	-0.000255697	-0.00069996	-0.00134	-0.00185	-0.00194								3001.66
-0.6093	-0.35867	-0.26448	-0.19658	-0.18877	-0.13616					0.4904	-0.00248	0.4904	-0.000307869	0.3904	-0.0028	0.3904	-0.00292	0.3904	-0.00292						3610.15	-0.000181668	-0.000243246	-0.00041489	-0.000394272	-0.000320579	-0.000446861	-0.000400366	-0.000376324	-0.000266701	6.64827e-05	3.79596e-05	-0.000277054	-0.000723018	-0.00137	-0.00189	-0.00198								3002.62
-0.6103	-0.36392	-0.26661	-0.19884	-0.19021	-0.13708					0.4894	-0.00253	0.4894	-0.00031794	0.3894	-0.00282	0.3894	-0.00294	0.3894	-0.00294						3614.01	-0.000182531	-0.000246995	-0.00041906	-0.000399167	-0.000327189	-0.000454531	-0.000413078	-0.000389243	-0.000268614	6.08358e-05	3.35753e-05	-0.000283545	-0.000728371	-0.00137	-0.0019	-0.002								3003.59
-0.6113	-0.36921	-0.26875	-0.2011	-0.19144	-0.1378					0.4884	-0.00257	0.4884	-0.000327394	0.3884	-0.00284	0.3884	-0.00296	0.3884	-0.00296						3617.86	-0.00018242	-0.000247997	-0.000421067	-0.00040179	-0.000330551	-0.000458262	-0.000421903	-0.000399821	-0.000273367	5.12073e-05	2.19996e-05	-0.000297703	-0.000742316	-0.00139	-0.00192	-0.00203								3004.55
-0.6123	-0.37454	-0.27089	-0.20347	-0.19298	-0.13873					0.4874	-0.00261	0.4874	-0.000337362	0.3874	-0.00286	0.3874	-0.00299	0.3874	-0.00299						3621.72	-0.000181261	-0.000246736	-0.000420639	-0.000401639	-0.000330191	-0.000457878	-0.000426608	-0.000406303	-0.00028011	3.87468e-05	3.87169e-06	-0.000319227	-0.00076524	-0.00142	-0.00196	-0.00207								3005.52
-0.6133	-0.37991	-0.27304	-0.20552	-0.19432	-0.13955					0.4864	-0.00266	0.4864	-0.000347638	0.3864	-0.00288	0.3864	-0.00301	0.3864	-0.00301						3625.58	-0.000180523	-0.00024693	-0.000420691	-0.000402231	-0.000331631	-0.000459127	-0.000433288	-0.000413576	-0.000284854	2.81463e-05	-1.10762e-05	-0.000336334	-0.000782957	-0.00144	-0.00199	-0.00211								3006.48
-0.6143	-0.38531	-0.27518	-0.20778	-0.19576	-0.14037					0.4854	-0.0027	0.4854	-0.000358427	0.3854	-0.0029	0.3854	-0.00303	0.3854	-0.00303						3629.43	-0.000179708	-0.000247401	-0.000422495	-0.000403907	-0.000334496	-0.000461723	-0.000440945	-0.000422848	-0.000288126	1.84809e-05	-2.39518e-05	-0.000350404	-0.000797025	-0.00146	-0.00202	-0.00214								3007.44
-0.6153	-0.39076	-0.27733	-0.21004	-0.1973	-0.14119					0.4844	-0.00274	0.4844	-0.000369217	0.3844	-0.00292	0.3844	-0.00305	0.3844	-0.00305						3633.29	-0.000179671	-0.000249132	-0.000425956	-0.000406962	-0.000339703	-0.000467245	-0.000451738	-0.000435264	-0.000289704	1.15576e-05	-3.11587e-05	-0.000356869	-0.000803029	-0.00146	-0.00203	-0.00215								3008.41
-0.6163	-0.39625	-0.27948	-0.2123	-0.19884	-0.14191					0.4834	-0.00278	0.4834	-0.000380624	0.3834	-0.00294	0.3834	-0.00307	0.3834	-0.00307						3637.15	-0.000181967	-0.000254156	-0.000432415	-0.000413723	-0.00035026	-0.00047873	-0.000468137	-0.000451396	-0.000286992	1.28461e-05	-2.46369e-05	-0.000346342	-0.000790107	-0.00145	-0.00201	-0.00214								3009.37
-0.6173	-0.40178	-0.28164	-0.21436	-0.20018	-0.14284					0.4824	-0.00282	0.4824	-0.000392647	0.3824	-0.00296	0.3824	-0.00309	0.3824	-0.00309						3641	-0.00018328	-0.000258471	-0.000438593	-0.000419855	-0.000358553	-0.000487711	-0.000480244	-0.000464511	-0.000286962	1.13043e-05	-2.31198e-05	-0.000343307	-0.000785274	-0.00144	-0.00201	-0.00214								3010.34
-0.6183	-0.40735	-0.28379	-0.21652	-0.20141	-0.14386					0.4814	-0.00286	0.4814	-0.000404464	0.3814	-0.00297	0.3814	-0.00311	0.3814	-0.00311						3644.86	-0.000183621	-0.000261091	-0.000442539	-0.000423026	-0.000362965	-0.000493008	-0.000488893	-0.000474201	-0.000289746	5.68812e-06	-2.78166e-05	-0.000348606	-0.000790452	-0.00145	-0.00202	-0.00215								3011.3
-0.6193	-0.41297	-0.28594	-0.21888	-0.20264	-0.14469					0.4804	-0.0029	0.4804	-0.000416898	0.3804	-0.00299	0.3804	-0.00313	0.3804	-0.00313						3648.72	-0.000186201	-0.000265893	-0.000448214	-0.00042915	-0.000371309	-0.000503715	-0.0005031	-0.000487965	-0.000289848	4.6459e-06	-2.5347e-05	-0.000344185	-0.000785338	-0.00145	-0.00201	-0.00214								3012.27
-0.6203	-0.41863	-0.28807	-0.22124	-0.20429	-0.14561					0.4794	-0.00295	0.4794	-0.000429538	0.3794	-0.003	0.3794	-0.00315	0.3794	-0.00315						3652.57	-0.000189727	-0.000271377	-0.000454235	-0.000436844	-0.000381031	-0.000515801	-0.000517783	-0.000502157	-0.000289106	4.75563e-06	-2.17767e-05	-0.00033911	-0.000778986	-0.00144	-0.002	-0.00214								3013.23
-0.6213	-0.42433	-0.29021	-0.2234	-0.20573	-0.14643					0.4784	-0.00299	0.4784	-0.000443102	0.3784	-0.00302	0.3784	-0.00317	0.3784	-0.00317						3656.43	-0.00019195	-0.000274751	-0.000457971	-0.000441386	-0.000387019	-0.000521628	-0.000526768	-0.000510857	-0.000290472	7.72151e-07	-2.56363e-05	-0.000343888	-0.000783774	-0.00145	-0.00202	-0.00215								3014.19
-0.6223	-0.43008	-0.29234	-0.22566	-0.20706	-0.14726					0.4774	-0.00303	0.4774	-0.000456975	0.3774	-0.00304	0.3774	-0.00319	0.3774	-0.00318						3660.29	-0.000190994	-0.000273348	-0.000457561	-0.0004407	-0.00038628	-0.000519157	-0.000528092	-0.000512036	-0.00029629	-1.00577e-05	-4.13829e-05	-0.000363832	-0.000805329	-0.00148	-0.00206	-0.00219								3015.16
-0.6233	-0.43586	-0.29448	-0.22782	-0.20829	-0.14818					0.4764	-0.00307	0.4764	-0.000471053	0.3764	-0.00305	0.3764	-0.0032	0.3764	-0.0032						3664.15	-0.000188564	-0.00026957	-0.000455255	-0.000437861	-0.000381447	-0.000512463	-0.000525122	-0.00050971	-0.000306452	-2.70301e-05	-6.74241e-05	-0.000397313	-0.000841864	-0.00153	-0.00212	-0.00226								3016.12
-0.6243	-0.44168	-0.29662	-0.22998	-0.20963	-0.1489					0.4754	-0.0031	0.4754	-0.000485542	0.3754	-0.00306	0.3754	-0.00322	0.3754	-0.00321						3668	-0.000185722	-0.000265876	-0.000452014	-0.000434909	-0.00037546	-0.000505041	-0.000520922	-0.000506343	-0.000318912	-4.63799e-05	-9.7547e-05	-0.000436517	-0.000885217	-0.00158	-0.0022	-0.00235								3017.09
-0.6253	-0.44754	-0.29876	-0.23224	-0.21097	-0.14962					0.4744	-0.00314	0.4744	-0.000500545	0.3744	-0.00308	0.3744	-0.00324	0.3744	-0.00323						3671.86	-0.00018486	-0.000266227	-0.000451413	-0.000435005	-0.000374993	-0.000504217	-0.000523174	-0.000508965	-0.00032554	-5.72704e-05	-0.000113629	-0.000457525	-0.000908828	-0.00162	-0.00224	-0.0024								3018.05
-0.6263	-0.45343	-0.3009	-0.23429	-0.21271	-0.15054					0.4734	-0.00318	0.4734	-0.000515856	0.3734	-0.00309	0.3734	-0.00325	0.3734	-0.00325						3675.72	-0.000183574	-0.000267054	-0.000451707	-0.000434838	-0.000374894	-0.000503286	-0.000525043	-0.000512725	-0.000331111	-6.58015e-05	-0.000126924	-0.000475634	-0.000929895	-0.00165	-0.00229	-0.00244								3019.01
-0.6273	-0.45936	-0.30304	-0.23645	-0.21384	-0.15137					0.4724	-0.00322	0.4724	-0.000531784	0.3724	-0.0031	0.3724	-0.00327	0.3724	-0.00326						3679.57	-0.000182604	-0.000267725	-0.000453194	-0.000434734	-0.000375509	-0.000502679	-0.000526345	-0.000516079	-0.000335564	-7.17975e-05	-0.000137038	-0.000490707	-0.000947841	-0.00167	-0.00232	-0.00248								3019.98
-0.6283	-0.46533	-0.30518	-0.23851	-0.21528	-0.15229					0.4714	-0.00325	0.4714	-0.000547917	0.3714	-0.00312	0.3714	-0.00328	0.3714	-0.00327						3683.43	-0.000182875	-0.000268684	-0.000455204	-0.00043529	-0.000376987	-0.000502971	-0.000528374	-0.000519891	-0.000338908	-7.71806e-05	-0.000145863	-0.000503819	-0.000963097	-0.0017	-0.00236	-0.00252								3020.94
-0.6293	-0.47134	-0.30732	-0.24046	-0.21662	-0.15311					0.4704	-0.00329	0.4704	-0.000565078	0.3704	-0.00313	0.3704	-0.00329	0.3704	-0.00329						3687.29	-0.000182531	-0.000268225	-0.000455577	-0.000434701	-0.00037544	-0.000500277	-0.00052741	-0.000521368	-0.000344558	-8.63243e-05	-0.000161621	-0.000525901	-0.000987993	-0.00174	-0.0024	-0.00257								3021.91
-0.6303	-0.4774	-0.30944	-0.24262	-0.21806	-0.15393					0.4694	-0.00333	0.4694	-0.000582547	0.3694	-0.00314	0.3694	-0.00331	0.3694	-0.0033						3691.15	-0.000181799	-0.000267551	-0.000456237	-0.000434445	-0.00037421	-0.000498493	-0.000526772	-0.000522258	-0.000349008	-9.38309e-05	-0.000174977	-0.000544985	-0.00101	-0.00177	-0.00245	-0.00261								3022.87
-0.6313	-0.48348	-0.31156	-0.24457	-0.21939	-0.15445					0.4684	-0.00336	0.4684	-0.000599708	0.3684	-0.00315	0.3684	-0.00332	0.3684	-0.00332						3695	-0.000181841	-0.000268162	-0.000457503	-0.000435113	-0.000374878	-0.000499068	-0.00052835	-0.000524473	-0.00035247	-9.90487e-05	-0.000183547	-0.000557591	-0.00102	-0.00179	-0.00248	-0.00264								3023.84
-0.6323	-0.48961	-0.31369	-0.24662	-0.22124	-0.15568					0.4674	-0.0034	0.4674	-0.000618205	0.3674	-0.00316	0.3674	-0.00333	0.3674	-0.00333						3698.86	-0.00018378	-0.000271451	-0.000460462	-0.000438112	-0.000379592	-0.000504155	-0.00053543	-0.000530962	-0.000352797	-9.7615e-05	-0.000181171	-0.000557422	-0.00103	-0.0018	-0.00249	-0.00265								3024.8
-0.6333	-0.49578	-0.31581	-0.24878	-0.22186	-0.1565					0.4664	-0.00343	0.4664	-0.000636599	0.3664	-0.00318	0.3664	-0.00334	0.3664	-0.00334						3702.72	-0.000186768	-0.000277652	-0.000467425	-0.000444549	-0.000390447	-0.000515243	-0.000548997	-0.000542179	-0.000346292	-8.66238e-05	-0.000162969	-0.000538781	-0.001	-0.00178	-0.00247	-0.00262								3025.76
-0.6343	-0.50199	-0.31793	-0.25073	-0.2232	-0.15733					0.4654	-0.00346	0.4654	-0.000654993	0.3654	-0.00318	0.3654	-0.00336	0.3654	-0.00335						3706.57	-0.000188331	-0.00028353	-0.000473474	-0.000451341	-0.000399982	-0.000524901	-0.000560158	-0.000551401	-0.000340227	-7.62174e-05	-0.000146277	-0.000522126	-0.000984453	-0.00177	-0.00245	-0.00259								3026.73
-0.6353	-0.50823	-0.32006	-0.25197	-0.22515	-0.15784					0.4644	-0.0035	0.4644	-0.000675134	0.3644	-0.0032	0.3644	-0.00337	0.3644	-0.00336						3710.43	-0.000188132	-0.00028645	-0.00047526	-0.000454683	-0.000402641	-0.000528525	-0.000563874	-0.000554856	-0.000340514	-7.43219e-05	-0.000143722	-0.000522913	-0.000984286	-0.00177	-0.00246	-0.0026								3027.69
-0.6363	-0.5145	-0.32218	-0.253	-0.22587	-0.15887					0.4634	-0.00353	0.4634	-0.000695892	0.3634	-0.0032	0.3634	-0.00338	0.3634	-0.00337						3714.29	-0.000187813	-0.000287229	-0.000475544	-0.000455199	-0.000402121	-0.000528627	-0.000563971	-0.00055602	-0.000344003	-7.68016e-05	-0.000148455	-0.000532974	-0.000994918	-0.00179	-0.00248	-0.00262								3028.66
-0.6373	-0.52081	-0.3243	-0.25505	-0.22802	-0.15979					0.4624	-0.00356	0.4624	-0.000716547	0.3624	-0.00321	0.3624	-0.00339	0.3624	-0.00338						3718.14	-0.000189534	-0.000289225	-0.000477997	-0.000457726	-0.000405356	-0.000532273	-0.000568604	-0.000559814	-0.000344734	-7.48719e-05	-0.000146458	-0.000534086	-0.000995852	-0.0018	-0.00249	-0.00263								3029.62
-0.6383	-0.52715	-0.32641	-0.25741	-0.22905	-0.16072					0.4614	-0.00359	0.4614	-0.000737613	0.3614	-0.00322	0.3614	-0.0034	0.3614	-0.00339						3722	-0.000193329	-0.000295099	-0.000483165	-0.000464194	-0.000414813	-0.000542895	-0.000580229	-0.000567774	-0.000338822	-6.35371e-05	-0.000128907	-0.000514551	-0.000974078	-0.00178	-0.00247	-0.0026								3030.59
-0.6393	-0.53353	-0.32853	-0.25957	-0.2307	-0.16133					0.4604	-0.00362	0.4604	-0.000759398	0.3604	-0.00323	0.3604	-0.00341	0.3604	-0.0034						3725.86	-0.000195948	-0.000299114	-0.000486308	-0.000469362	-0.000421417	-0.000549627	-0.000587768	-0.000573473	-0.000334173	-5.56825e-05	-0.000117835	-0.000503385	-0.00096147	-0.00177	-0.00246	-0.00258								3031.55
-0.6403	-0.53995	-0.33064	-0.26163	-0.23172	-0.16185					0.4594	-0.00365	0.4594	-0.000781902	0.3594	-0.00324	0.3594	-0.00342	0.3594	-0.00341						3729.72	-0.000195277	-0.000297249	-0.000484815	-0.000470315	-0.000420243	-0.000548374	-0.000585634	-0.000572844	-0.00033692	-5.90465e-05	-0.000125221	-0.000515475	-0.000974688	-0.00179	-0.00248	-0.00261								3032.51
-0.6413	-0.5464	-0.33275	-0.26368	-0.23306	-0.16267					0.4584	-0.00368	0.4584	-0.000804509	0.3584	-0.00325	0.3584	-0.00343	0.3584	-0.00342						3733.57	-0.000196339	-0.000297921	-0.000486827	-0.000474557	-0.000424335	-0.000553889	-0.000588312	-0.000577159	-0.000336753	-5.6534e-05	-0.000122394	-0.000514267	-0.000973077	-0.00179	-0.00249	-0.00261								3033.48
-0.6423	-0.55289	-0.33486	-0.26564	-0.23481	-0.1637					0.4574	-0.00371	0.4574	-0.000828555	0.3574	-0.00326	0.3574	-0.00344	0.3574	-0.00343						3737.43	-0.000200569	-0.000303557	-0.000494093	-0.000483738	-0.000435535	-0.000567079	-0.000599739	-0.000587304	-0.000328949	-4.3614e-05	-0.000103323	-0.000492657	-0.000947854	-0.00177	-0.00245	-0.00257								3034.44
-0.6433	-0.55941	-0.33696	-0.2679	-0.23542	-0.16431					0.4564	-0.00374	0.4564	-0.000852498	0.3564	-0.00326	0.3564	-0.00345	0.3564	-0.00344						3741.29	-0.000205242	-0.000310626	-0.000502161	-0.000494603	-0.000449573	-0.000582367	-0.000614249	-0.000598457	-0.000317402	-2.59915e-05	-7.70114e-05	-0.000459519	-0.000910116	-0.00173	-0.0024	-0.00251								3035.41
-0.6443	-0.56598	-0.33906	-0.26985	-0.23707	-0.16483					0.4554	-0.00376	0.4554	-0.000876031	0.3554	-0.00327	0.3554	-0.00345	0.3554	-0.00345						3745.14	-0.000206544	-0.000312845	-0.000503918	-0.00049944	-0.000455177	-0.000588276	-0.000618446	-0.000601688	-0.000313267	-1.98184e-05	-6.99391e-05	-0.000449567	-0.000899262	-0.00172	-0.00239	-0.0025								3036.37
-0.6453	-0.57258	-0.34116	-0.2719	-0.23851	-0.16575					0.4544	-0.00379	0.4544	-0.000901001	0.3544	-0.00328	0.3544	-0.00346	0.3544	-0.00345						3749	-0.000204705	-0.000308055	-0.000500086	-0.000496291	-0.000448906	-0.000581124	-0.000610573	-0.000594446	-0.000319912	-2.90345e-05	-8.94109e-05	-0.000474029	-0.000927563	-0.00175	-0.00244	-0.00255								3037.34
-0.6463	-0.57921	-0.34325	-0.27386	-0.23933	-0.16668					0.4534	-0.00382	0.4534	-0.000926486	0.3534	-0.00328	0.3534	-0.00347	0.3534	-0.00346						3752.86	-0.000205431	-0.000306688	-0.000500424	-0.00049711	-0.000448707	-0.000580772	-0.000610166	-0.000593696	-0.000322919	-2.99482e-05	-9.54304e-05	-0.000480692	-0.000935881	-0.00176	-0.00245	-0.00256								3038.3
-0.6473	-0.58588	-0.34534	-0.27581	-0.24108	-0.1675					0.4524	-0.00384	0.4524	-0.000951868	0.3524	-0.00329	0.3524	-0.00348	0.3524	-0.00347						3756.71	-0.000210099	-0.000312981	-0.000507552	-0.000506119	-0.000460721	-0.00059395	-0.000622691	-0.000604144	-0.000316055	-1.53846e-05	-7.45413e-05	-0.000453389	-0.000905767	-0.00173	-0.0024	-0.00251								3039.26
-0.6483	-0.59258	-0.34742	-0.27786	-0.242	-0.16832					0.4514	-0.00387	0.4514	-0.000978791	0.3514	-0.0033	0.3514	-0.00348	0.3514	-0.00347						3760.57	-0.000213934	-0.000317808	-0.00051379	-0.000512327	-0.000469655	-0.000604717	-0.000631146	-0.000611625	-0.000311045	-4.81224e-06	-5.95385e-05	-0.000434043	-0.000884468	-0.0017	-0.00237	-0.00248								3040.23
-0.6493	-0.59931	-0.3495	-0.27982	-0.24375	-0.16873					0.4504	-0.00389	0.4504	-0.00101	0.3504	-0.0033	0.3504	-0.00349	0.3504	-0.00348						3764.43	-0.000216848	-0.000321074	-0.000518397	-0.000516476	-0.000476195	-0.000612441	-0.00063702	-0.000616811	-0.000307941	3.47564e-06	-4.91143e-05	-0.000421178	-0.000869601	-0.00169	-0.00235	-0.00246								3041.19
-0.6503	-0.60608	-0.35158	-0.28167	-0.24498	-0.16925					0.4494	-0.00391	0.4494	-0.00103	0.3494	-0.00331	0.3494	-0.0035	0.3494	-0.00349						3768.28	-0.000218579	-0.000322508	-0.000520868	-0.000519763	-0.000480621	-0.00061701	-0.000640741	-0.000620114	-0.000306774	7.5106e-06	-4.47121e-05	-0.000416542	-0.000864229	-0.00168	-0.00234	-0.00245								3042.16
-0.6513	-0.61287	-0.35364	-0.28372	-0.24601	-0.17038					0.4484	-0.00394	0.4484	-0.00106	0.3484	-0.00332	0.3484	-0.0035	0.3484	-0.00349						3772.14	-0.00021865	-0.000321318	-0.000520772	-0.000520695	-0.000479881	-0.00061626	-0.000639	-0.000619197	-0.000310193	2.27833e-06	-5.16642e-05	-0.000425696	-0.00087592	-0.00169	-0.00236	-0.00247								3043.12
-0.6523	-0.61971	-0.35571	-0.28567	-0.24786	-0.1711					0.4474	-0.00396	0.4474	-0.00109	0.3474	-0.00332	0.3474	-0.00351	0.3474	-0.0035						3776	-0.000218295	-0.000318611	-0.000519325	-0.000520382	-0.000476428	-0.000613174	-0.000634736	-0.000616361	-0.000316101	-7.5472e-06	-6.57573e-05	-0.000442576	-0.000896971	-0.00172	-0.0024	-0.0025								3044.09
-0.6533	-0.62659	-0.35777	-0.28742	-0.24847	-0.17171					0.4464	-0.00398	0.4464	-0.00112	0.3464	-0.00333	0.3464	-0.00352	0.3464	-0.00351						3779.86	-0.000219098	-0.000317149	-0.000519966	-0.000521737	-0.000475888	-0.000614198	-0.00063389	-0.000616481	-0.000319301	-1.13811e-05	-7.0931e-05	-0.000449005	-0.000905921	-0.00173	-0.00241	-0.00252								3045.05
-0.6543	-0.6335	-0.35982	-0.28948	-0.24991	-0.17233					0.4454	-0.004	0.4454	-0.00115	0.3454	-0.00333	0.3454	-0.00352	0.3454	-0.00351						3783.71	-0.000222326	-0.00031969	-0.000524216	-0.000526588	-0.000480815	-0.000621274	-0.000638953	-0.000621617	-0.000317576	-7.0675e-06	-6.42048e-05	-0.000441131	-0.000898016	-0.00172	-0.0024	-0.0025								3046.01
-0.6553	-0.64045	-0.36186	-0.29102	-0.25115	-0.17325					0.4444	-0.00402	0.4444	-0.00118	0.3444	-0.00334	0.3444	-0.00353	0.3444	-0.00352						3787.57	-0.000224901	-0.000321153	-0.000527279	-0.000530221	-0.000482541	-0.000624904	-0.000639942	-0.000623528	-0.000319462	-7.92494e-06	-6.66262e-05	-0.000444944	-0.00090309	-0.00173	-0.00241	-0.00251								3046.98
-0.6563	-0.64743	-0.36391	-0.29276	-0.25248	-0.17418					0.4434	-0.00404	0.4434	-0.00121	0.3434	-0.00334	0.3434	-0.00353	0.3434	-0.00352						3791.43	-0.000226164	-0.00032061	-0.000528679	-0.000531823	-0.000482075	-0.000625291	-0.00063815	-0.000622467	-0.000323203	-1.11489e-05	-7.34217e-05	-0.000454532	-0.000914316	-0.00174	-0.00243	-0.00253								3047.94
-0.6573	-0.65444	-0.36594	-0.29472	-0.25392	-0.1749					0.4424	-0.00406	0.4424	-0.00124	0.3424	-0.00335	0.3424	-0.00354	0.3424	-0.00353						3795.28	-0.000227769	-0.000321938	-0.000531728	-0.000534916	-0.000487378	-0.000630558	-0.000642821	-0.000625799	-0.000322212	-7.23123e-06	-6.943e-05	-0.000451138	-0.000909891	-0.00174	-0.00242	-0.00252								3048.91
-0.6583	-0.66149	-0.36796	-0.29657	-0.25485	-0.17551					0.4414	-0.00408	0.4414	-0.00127	0.3414	-0.00335	0.3414	-0.00354	0.3414	-0.00353						3799.14	-0.000229982	-0.00032477	-0.000536493	-0.000539907	-0.000494675	-0.000637863	-0.000649895	-0.000632198	-0.000319646	-1.76352e-06	-6.30036e-05	-0.000444267	-0.000901462	-0.00173	-0.00241	-0.0025								3049.87
-0.6593	-0.66857	-0.36998	-0.29821	-0.25618	-0.17603					0.4404	-0.0041	0.4404	-0.0013	0.3404	-0.00336	0.3404	-0.00355	0.3404	-0.00354						3803	-0.000234257	-0.000329393	-0.000543358	-0.000547264	-0.000504434	-0.000648332	-0.000660897	-0.000641345	-0.000313813	7.68165e-06	-4.83708e-05	-0.0004253	-0.000880002	-0.0017	-0.00237	-0.00246								3050.84
-0.6603	-0.67568	-0.372	-0.29996	-0.25762	-0.17685					0.4394	-0.00412	0.4394	-0.00133	0.3394	-0.00336	0.3394	-0.00355	0.3394	-0.00354																														3051.8
-0.6613	-0.68283	-0.374	-0.3017	-0.25885	-0.17798					0.4384	-0.00414	0.4384	-0.00136	0.3384	-0.00336	0.3384	-0.00356	0.3384	-0.00354																														3052.76
-0.6623	-0.69002	-0.376	-0.30355	-0.26019	-0.17849					0.4374	-0.00415	0.4374	-0.0014	0.3374	-0.00337	0.3374	-0.00356	0.3374	-0.00355																														3053.73
-0.6633	-0.69724	-0.37799	-0.3053	-0.26132	-0.17891					0.4364	-0.00417	0.4364	-0.00143	0.3364	-0.00337	0.3364	-0.00357	0.3364	-0.00355																														3054.69
-0.6643	-0.70449	-0.37997	-0.30694	-0.26255	-0.17962					0.4354	-0.00419	0.4354	-0.00146	0.3354	-0.00338	0.3354	-0.00357	0.3354	-0.00355																														3055.66
-0.6653	-0.7118	-0.38194	-0.30859	-0.26409	-0.18055					0.4344	-0.0042	0.4344	-0.0015	0.3344	-0.00338	0.3344	-0.00357	0.3344	-0.00356																														3056.62
-0.6663	-0.71915	-0.38391	-0.31023	-0.26512	-0.18147					0.4334	-0.00422	0.4334	-0.00153	0.3334	-0.00338	0.3334	-0.00358	0.3334	-0.00356																														3057.59
-0.6673	-0.72654	-0.38586	-0.31188	-0.26615	-0.18199					0.4324	-0.00423	0.4324	-0.00156	0.3324	-0.00339	0.3324	-0.00358	0.3324	-0.00357																														3058.55
-0.6683	-0.73396	-0.3878	-0.31342	-0.26759	-0.1824					0.4314	-0.00425	0.4314	-0.00159	0.3314	-0.00339	0.3314	-0.00359	0.3314	-0.00357																														3059.51
-0.6693	-0.74141	-0.38974	-0.31496	-0.26872	-0.18291					0.4304	-0.00426	0.4304	-0.00163	0.3304	-0.00339	0.3304	-0.00359	0.3304	-0.00357																														3060.48
-0.6703	-0.74889	-0.39166	-0.3165	-0.26954	-0.18404					0.4294	-0.00427	0.4294	-0.00166	0.3294	-0.0034	0.3294	-0.00359	0.3294	-0.00358																														3061.44
-0.6713	-0.7564	-0.39357	-0.31784	-0.27088	-0.18487					0.4284	-0.00429	0.4284	-0.0017	0.3284	-0.0034	0.3284	-0.0036	0.3284	-0.00358																														3062.41
-0.6723	-0.76395	-0.39547	-0.31928	-0.27201	-0.18538					0.4274	-0.0043	0.4274	-0.00173	0.3274	-0.0034	0.3274	-0.0036	0.3274	-0.00358																														3063.37
-0.6733	-0.77153	-0.39737	-0.32071	-0.27334	-0.18579					0.4264	-0.00431	0.4264	-0.00176	0.3264	-0.00341	0.3264	-0.0036	0.3264	-0.00358																														3064.33
-0.6743	-0.77914	-0.39925	-0.32226	-0.27427	-0.18641					0.4254	-0.00432	0.4254	-0.0018	0.3254	-0.00341	0.3254	-0.0036	0.3254	-0.00359																														3065.3
-0.6753	-0.78678	-0.40112	-0.32369	-0.27468	-0.18743					0.4244	-0.00433	0.4244	-0.00183	0.3244	-0.00341	0.3244	-0.00361	0.3244	-0.00359																														3066.26
-0.6763	-0.79445	-0.40296	-0.32503	-0.2756	-0.18826					0.4234	-0.00434	0.4234	-0.00186	0.3234	-0.00342	0.3234	-0.00361	0.3234	-0.00359																														3067.23
-0.6773	-0.80215	-0.4048	-0.32596	-0.27673	-0.18867					0.4224	-0.00436	0.4224	-0.00189	0.3224	-0.00342	0.3224	-0.00361	0.3224	-0.0036																														3068.19
-0.6783	-0.80988	-0.40663	-0.32719	-0.27797	-0.18918					0.4214	-0.00437	0.4214	-0.00193	0.3214	-0.00342	0.3214	-0.00361	0.3214	-0.0036																														3069.16
-0.6793	-0.81764	-0.40844	-0.32852	-0.2791	-0.1897					0.4204	-0.00438	0.4204	-0.00196	0.3204	-0.00342	0.3204	-0.00362	0.3204	-0.0036																														3070.12
-0.6803	-0.82542	-0.41025	-0.32986	-0.28043	-0.19062					0.4194	-0.00439	0.4194	-0.002	0.3194	-0.00342	0.3194	-0.00362	0.3194	-0.0036																														3071.08
-0.6813	-0.83324	-0.412	-0.33109	-0.28156	-0.19144					0.4184	-0.0044	0.4184	-0.00203	0.3184	-0.00343	0.3184	-0.00362	0.3184	-0.0036																														3072.05
-0.6823	-0.84107	-0.41375	-0.33233	-0.28259	-0.19196					0.4174	-0.00441	0.4174	-0.00206	0.3174	-0.00343	0.3174	-0.00362	0.3174	-0.00361																														3073.01
-0.6833	-0.84894	-0.41548	-0.33325	-0.28382	-0.19247					0.4164	-0.00442	0.4164	-0.0021	0.3164	-0.00343	0.3164	-0.00363	0.3164	-0.00361																														3073.98
-0.6843	-0.85683	-0.4172	-0.33438	-0.28495	-0.19288					0.4154	-0.00443	0.4154	-0.00213	0.3154	-0.00344	0.3154	-0.00363	0.3154	-0.00361																														3074.94
-0.6853	-0.86474	-0.4189	-0.33788	-0.28588	-0.19381					0.4144	-0.00444	0.4144	-0.00216	0.3144	-0.00344	0.3144	-0.00363	0.3144	-0.00361																														3075.91
-0.6863	-0.87267	-0.42058	-0.34497	-0.28711	-0.19442					0.4134	-0.00444	0.4134	-0.00219	0.3134	-0.00344	0.3134	-0.00363	0.3134	-0.00361																														3076.87
-0.6873	-0.88063	-0.42226	-0.34548	-0.28793	-0.19483					0.4124	-0.00445	0.4124	-0.00223	0.3124	-0.00344	0.3124	-0.00363	0.3124	-0.00362																														3077.83
-0.6883	-0.8886	-0.42392	-0.34651	-0.28917	-0.19545					0.4114	-0.00446	0.4114	-0.00226	0.3114	-0.00344	0.3114	-0.00364	0.3114	-0.00362																														3078.8
-0.6893	-0.8966	-0.42557	-0.34774	-0.29061	-0.19586					0.4104	-0.00447	0.4104	-0.00229	0.3104	-0.00345	0.3104	-0.00364	0.3104	-0.00362																														3079.76
-0.6903	-0.90462	-0.42722	-0.34897	-0.29153	-0.19689					0.4094	-0.00447	0.4094	-0.00232	0.3094	-0.00345	0.3094	-0.00364	0.3094	-0.00362																														3080.73
-0.6913	-0.91266	-0.42886	-0.35021	-0.29266	-0.19751					0.4084	-0.00448	0.4084	-0.00235	0.3084	-0.00345	0.3084	-0.00364	0.3084	-0.00362																														3081.69
-0.6923	-0.92074	-0.43048	-0.35134	-0.29348	-0.19781					0.4074	-0.00449	0.4074	-0.00238	0.3074	-0.00345	0.3074	-0.00364	0.3074	-0.00363																														3082.66
-0.6933	-0.92883	-0.4321	-0.35247	-0.29441	-0.19822					0.4064	-0.0045	0.4064	-0.00242	0.3064	-0.00345	0.3064	-0.00365	0.3064	-0.00363																														3083.62
-0.6943	-0.93695	-0.4337	-0.3537	-0.29626	-0.19894					0.4054	-0.0045	0.4054	-0.00245	0.3054	-0.00346	0.3054	-0.00365	0.3054	-0.00363																														3084.58
-0.6953	-0.94509	-0.4353	-0.35483	-0.29687	-0.19966					0.4044	-0.00451	0.4044	-0.00248	0.3044	-0.00346	0.3044	-0.00365	0.3044	-0.00363																														3085.55
-0.6963	-0.95324	-0.43689	-0.35586	-0.2977	-0.20049					0.4034	-0.00452	0.4034	-0.00251	0.3034	-0.00346	0.3034	-0.00365	0.3034	-0.00363																														3086.51
-0.6973	-0.96142	-0.43846	-0.35699	-0.29862	-0.20079					0.4024	-0.00452	0.4024	-0.00254	0.3024	-0.00346	0.3024	-0.00365	0.3024	-0.00363																														3087.48
-0.6983	-0.96962	-0.44002	-0.35812	-0.29955	-0.20131					0.4014	-0.00453	0.4014	-0.00257	0.3014	-0.00346	0.3014	-0.00366	0.3014	-0.00363																														3088.44
-0.6993	-0.97785	-0.44157	-0.35925	-0.30088	-0.20203					0.4004	-0.00453	0.4004	-0.0026	0.3004	-0.00347	0.3004	-0.00366	0.3004	-0.00364																														3089.4
-0.7003	-0.98609	-0.44312	-0.36028	-0.3015	-0.20254					0.3994	-0.00454	0.3994	-0.00262	0.2994	-0.00347	0.2994	-0.00366	0.2994	-0.00364																														3090.37
-0.7013	-0.99436	-0.44465	-0.3612	-0.30263	-0.20326					0.3984	-0.00455	0.3984	-0.00265	0.2984	-0.00347	0.2984	-0.00366	0.2984	-0.00364																														3091.33
-0.7023	-1.00264	-0.44617	-0.36223	-0.30386	-0.20367					0.3974	-0.00455	0.3974	-0.00268	0.2974	-0.00347	0.2974	-0.00366	0.2974	-0.00364																														3092.3
-0.7033	-1.01094	-0.44769	-0.36315	-0.30468	-0.20408					0.3964	-0.00456	0.3964	-0.0027	0.2964	-0.00347	0.2964	-0.00366	0.2964	-0.00364																														3093.26
-0.7043	-1.01926	-0.44919	-0.36418	-0.30561	-0.2049					0.3954	-0.00457	0.3954	-0.00273	0.2954	-0.00347	0.2954	-0.00366	0.2954	-0.00364																														3094.23
-0.7053	-1.0276	-0.45068	-0.36552	-0.30653	-0.20562					0.3944	-0.00457	0.3944	-0.00276	0.2944	-0.00347	0.2944	-0.00367	0.2944	-0.00364																														3095.19
-0.7063	-1.03596	-0.45216	-0.36665	-0.30746	-0.20614					0.3934	-0.00457	0.3934	-0.00278	0.2934	-0.00347	0.2934	-0.00367	0.2934	-0.00365																														3096.15
-0.7073	-1.04433	-0.45363	-0.37394	-0.30859	-0.20655					0.3924	-0.00458	0.3924	-0.00281	0.2924	-0.00347	0.2924	-0.00367	0.2924	-0.00365																														3097.12
-0.7083	-1.05273	-0.45508	-0.38124	-0.30951	-0.20696					0.3914	-0.00459	0.3914	-0.00283	0.2914	-0.00348	0.2914	-0.00367	0.2914	-0.00365																														3098.08
-0.7093	-1.06116	-0.45653	-0.38463	-0.31064	-0.20768					0.3904	-0.00459	0.3904	-0.00286	0.2904	-0.00348	0.2904	-0.00367	0.2904	-0.00365																														3099.05
-0.7103	-1.06962	-0.45797	-0.38535	-0.31147	-0.20819					0.3894	-0.0046	0.3894	-0.00288	0.2894	-0.00348	0.2894	-0.00367	0.2894	-0.00365																														3100.01
-0.7113	-1.07809	-0.45939	-0.38617	-0.3126	-0.20871					0.3884	-0.0046	0.3884	-0.0029	0.2884	-0.00348	0.2884	-0.00367	0.2884	-0.00365																														3100.97
-0.7123	-1.08658	-0.46081	-0.38689	-0.31352	-0.20912					0.3874	-0.0046	0.3874	-0.00292	0.2874	-0.00348	0.2874	-0.00367	0.2874	-0.00365																														3101.94
-0.7133	-1.09509	-0.46221	-0.38792	-0.31404	-0.20973					0.3864	-0.00461	0.3864	-0.00294	0.2864	-0.00348	0.2864	-0.00367	0.2864	-0.00365																														3102.9
-0.7143	-1.10362	-0.4636	-0.38915	-0.31517	-0.21014					0.3854	-0.00461	0.3854	-0.00296	0.2854	-0.00349	0.2854	-0.00368	0.2854	-0.00365																														3103.87
-0.7153	-1.11216	-0.46498	-0.39039	-0.31619	-0.21076					0.3844	-0.00462	0.3844	-0.00299	0.2844	-0.00349	0.2844	-0.00368	0.2844	-0.00365																														3104.83
-0.7163	-1.12073	-0.46635	-0.39141	-0.31691	-0.21158					0.3834	-0.00462	0.3834	-0.00301	0.2834	-0.00349	0.2834	-0.00368	0.2834	-0.00366																														3105.8
-0.7173	-1.12933	-0.4677	-0.39234	-0.31784	-0.21189					0.3824	-0.00463	0.3824	-0.00303	0.2824	-0.00349	0.2824	-0.00368	0.2824	-0.00366																														3106.76
-0.7183	-1.13794	-0.46904	-0.39337	-0.31886	-0.2122					0.3814	-0.00463	0.3814	-0.00305	0.2814	-0.00349	0.2814	-0.00368	0.2814	-0.00366																														3107.72
-0.7193	-1.14657	-0.47037	-0.3945	-0.31969	-0.2123					0.3804	-0.00464	0.3804	-0.00307	0.2804	-0.00349	0.2804	-0.00368	0.2804	-0.00366																														3108.69
-0.7203	-1.15521	-0.47168	-0.39573	-0.3201	-0.21312					0.3794	-0.00464	0.3794	-0.00308	0.2794	-0.0035	0.2794	-0.00368	0.2794	-0.00366																														3109.65
-0.7213	-1.16387	-0.47298	-0.39655	-0.32092	-0.21415					0.3784	-0.00464	0.3784	-0.0031	0.2784	-0.0035	0.2784	-0.00368	0.2784	-0.00366																														3110.62
-0.7223	-1.17254	-0.47427	-0.39758	-0.32195	-0.21446					0.3774	-0.00465	0.3774	-0.00312	0.2774	-0.0035	0.2774	-0.00368	0.2774	-0.00366																														3111.58
-0.7233	-1.18122	-0.47555	-0.39861	-0.32318	-0.21467					0.3764	-0.00465	0.3764	-0.00313	0.2764	-0.0035	0.2764	-0.00369	0.2764	-0.00366																														3112.55
-0.7243	-1.18992	-0.47681	-0.39953	-0.324	-0.21456					0.3754	-0.00466	0.3754	-0.00315	0.2754	-0.00351	0.2754	-0.00369	0.2754	-0.00366																														3113.51
-0.7253	-1.19863	-0.47807	-0.40056	-0.32462	-0.2158					0.3744	-0.00466	0.3744	-0.00317	0.2744	-0.00351	0.2744	-0.00369	0.2744	-0.00366																														3114.47
-0.7263	-1.20736	-0.47931	-0.40148	-0.32544	-0.21652					0.3734	-0.00466	0.3734	-0.00318	0.2734	-0.00351	0.2734	-0.00369	0.2734	-0.00366																														3115.44
-0.7273	-1.2161	-0.48055	-0.4022	-0.32626	-0.21703					0.3724	-0.00467	0.3724	-0.0032	0.2724	-0.00351	0.2724	-0.00369	0.2724	-0.00366																														3116.4
-0.7283	-1.22486	-0.48177	-0.40282	-0.32719	-0.21662					0.3714	-0.00467	0.3714	-0.00322	0.2714	-0.00351	0.2714	-0.00369	0.2714	-0.00366																														3117.37
-0.7293	-1.23363	-0.48299	-0.40282	-0.32811	-0.21754					0.3704	-0.00467	0.3704	-0.00323	0.2704	-0.00351	0.2704	-0.00369	0.2704	-0.00367																														3118.33
-0.7303	-1.24242	-0.48418	-0.40344	-0.32863	-0.21837					0.3694	-0.00468	0.3694	-0.00324	0.2694	-0.00351	0.2694	-0.00369	0.2694	-0.00367																														3119.3
-0.7313	-1.25123	-0.48537	-0.40457	-0.32945	-0.21908					0.3684	-0.00468	0.3684	-0.00326	0.2684	-0.00351	0.2684	-0.00369	0.2684	-0.00367																														3120.26
-0.7323	-1.26005	-0.48655	-0.40549	-0.33048	-0.21857					0.3674	-0.00469	0.3674	-0.00327	0.2674	-0.00351	0.2674	-0.00369	0.2674	-0.00367																														3121.22
-0.7333	-1.2689	-0.48773	-0.4059	-0.33109	-0.21908					0.3664	-0.00469	0.3664	-0.00329	0.2664	-0.00352	0.2664	-0.0037	0.2664	-0.00367																														3122.19
-0.7343	-1.27778	-0.48889	-0.40642	-0.33202	-0.21991					0.3654	-0.00469	0.3654	-0.0033	0.2654	-0.00352	0.2654	-0.0037	0.2654	-0.00367																														3123.15
-0.7353	-1.28666	-0.49003	-0.40714	-0.33274	-0.22124					0.3644	-0.0047	0.3644	-0.00331	0.2644	-0.00352	0.2644	-0.0037	0.2644	-0.00367																														3124.12
-0.7363	-1.29557	-0.49117	-0.40806	-0.33305	-0.22073					0.3634	-0.0047	0.3634	-0.00332	0.2634	-0.00352	0.2634	-0.0037	0.2634	-0.00367																														3125.08
-0.7373	-1.3045	-0.4923	-0.40878	-0.33407	-0.22104					0.3624	-0.00471	0.3624	-0.00333	0.2624	-0.00352	0.2624	-0.0037	0.2624	-0.00367																														3126.05
-0.7383	-1.31345	-0.49342	-0.4097	-0.33479	-0.22145					0.3614	-0.00471	0.3614	-0.00334	0.2614	-0.00352	0.2614	-0.0037	0.2614	-0.00367																														3127.01
-0.7393	-1.32242	-0.49452	-0.41073	-0.3351	-0.22248					0.3604	-0.00471	0.3604	-0.00336	0.2604	-0.00352	0.2604	-0.0037	0.2604	-0.00367																														3127.97
-0.7403	-1.33139	-0.49562	-0.41145	-0.33603	-0.22268					0.3594	-0.00471	0.3594	-0.00337	0.2594	-0.00352	0.2594	-0.0037	0.2594	-0.00367																														3128.94
-0.7413	-1.34039	-0.49671	-0.41227	-0.33685	-0.22289					0.3584	-0.00472	0.3584	-0.00338	0.2584	-0.00352	0.2584	-0.0037	0.2584	-0.00367																														3129.9
-0.7423	-1.3494	-0.49778	-0.41299	-0.33767	-0.22361					0.3574	-0.00472	0.3574	-0.00339	0.2574	-0.00353	0.2574	-0.0037	0.2574	-0.00367																														3130.87
-0.7433	-1.35842	-0.49884	-0.4134	-0.33829	-0.22412					0.3564	-0.00472	0.3564	-0.0034	0.2564	-0.00353	0.2564	-0.0037	0.2564	-0.00368																														3131.83
-0.7443	-1.36745	-0.49988	-0.41361	-0.3389	-0.22443					0.3554	-0.00473	0.3554	-0.00341	0.2554	-0.00353	0.2554	-0.00371	0.2554	-0.00368																														3132.8
-0.7453	-1.3765	-0.50092	-0.41412	-0.33952	-0.22474					0.3544	-0.00473	0.3544	-0.00342	0.2544	-0.00353	0.2544	-0.00371	0.2544	-0.00368																														3133.76
-0.7463	-1.38555	-0.50194	-0.41505	-0.34065	-0.22546					0.3534	-0.00473	0.3534	-0.00342	0.2534	-0.00353	0.2534	-0.00371	0.2534	-0.00368																														3134.72
-0.7473	-1.39461	-0.50294	-0.41577	-0.34106	-0.22576					0.3524	-0.00474	0.3524	-0.00343	0.2524	-0.00353	0.2524	-0.00371	0.2524	-0.00368																														3135.69
-0.7483	-1.40369	-0.50394	-0.41628	-0.34178	-0.22597					0.3514	-0.00474	0.3514	-0.00344	0.2514	-0.00353	0.2514	-0.00371	0.2514	-0.00368																														3136.65
-0.7493	-1.41277	-0.50492	-0.4168	-0.3426	-0.22628					0.3504	-0.00474	0.3504	-0.00345	0.2504	-0.00353	0.2504	-0.00371	0.2504	-0.00368																														3137.62
-0.7503	-1.42185	-0.50589	-0.41803	-0.34353	-0.22761					0.3494	-0.00475	0.3494	-0.00346	0.2494	-0.00353	0.2494	-0.00371	0.2494	-0.00368																														3138.58
-0.7513	-1.43094	-0.50686	-0.41895	-0.34394	-0.2272					0.3484	-0.00475	0.3484	-0.00347	0.2484	-0.00353	0.2484	-0.00371	0.2484	-0.00368																														3139.54
-0.7523	-1.44003	-0.50781	-0.41936	-0.34445	-0.22761					0.3474	-0.00475	0.3474	-0.00348	0.2474	-0.00354	0.2474	-0.00371	0.2474	-0.00368																														3140.51
-0.7533	-1.44915	-0.50875	-0.41947	-0.34538	-0.22823					0.3464	-0.00476	0.3464	-0.00348	0.2464	-0.00354	0.2464	-0.00371	0.2464	-0.00368																														3141.47
-0.7543	-1.45827	-0.50967	-0.42049	-0.3463	-0.22916					0.3454	-0.00476	0.3454	-0.00349	0.2454	-0.00354	0.2454	-0.00371	0.2454	-0.00368																														3142.44
-0.7553	-1.46739	-0.51059	-0.42091	-0.34651	-0.22905					0.3444	-0.00476	0.3444	-0.0035	0.2444	-0.00354	0.2444	-0.00371	0.2444	-0.00368																														3143.4
-0.7563	-1.47651	-0.5115	-0.42091	-0.34712	-0.22885					0.3434	-0.00476	0.3434	-0.00351	0.2434	-0.00354	0.2434	-0.00371	0.2434	-0.00368																														3144.37
-0.7573	-1.48562	-0.5124	-0.42049	-0.34784	-0.23008					0.3424	-0.00477	0.3424	-0.00351	0.2424	-0.00354	0.2424	-0.00372	0.2424	-0.00368																														3145.33
-0.7583	-1.49474	-0.51328	-0.42019	-0.34856	-0.23059					0.3414	-0.00477	0.3414	-0.00352	0.2414	-0.00354	0.2414	-0.00372	0.2414	-0.00368																														3146.29
-0.7593	-1.50387	-0.51415	-0.42049	-0.34938	-0.2308					0.3404	-0.00478	0.3404	-0.00353	0.2404	-0.00354	0.2404	-0.00372	0.2404	-0.00369																														3147.26
-0.7603	-1.513	-0.51501	-0.42121	-0.34959	-0.23049					0.3394	-0.00478	0.3394	-0.00353	0.2394	-0.00354	0.2394	-0.00372	0.2394	-0.00368																														3148.22
-0.7613	-1.52213	-0.51586	-0.42214	-0.35031	-0.23162					0.3384	-0.00478	0.3384	-0.00354	0.2384	-0.00354	0.2384	-0.00372	0.2384	-0.00369																														3149.19
-0.7623	-1.53129	-0.5167	-0.42265	-0.35123	-0.23193					0.3374	-0.00478	0.3374	-0.00354	0.2374	-0.00355	0.2374	-0.00372	0.2374	-0.00369																														3150.15
-0.7633	-1.54044	-0.51753	-0.42286	-0.35144	-0.23224					0.3364	-0.00479	0.3364	-0.00355	0.2364	-0.00355	0.2364	-0.00372	0.2364	-0.00369																														3151.11
-0.7643	-1.54961	-0.51834	-0.42317	-0.35236	-0.23203					0.3354	-0.00479	0.3354	-0.00356	0.2354	-0.00355	0.2354	-0.00372	0.2354	-0.00369																														3152.08
-0.7653	-1.55878	-0.51914	-0.42358	-0.35267	-0.23357					0.3344	-0.00479	0.3344	-0.00356	0.2344	-0.00355	0.2344	-0.00372	0.2344	-0.00369																														3153.04
-0.7663	-1.56796	-0.51993	-0.42419	-0.35339	-0.23327					0.3334	-0.0048	0.3334	-0.00356	0.2334	-0.00355	0.2334	-0.00372	0.2334	-0.00369																														3154.01
-0.7673	-1.57713	-0.52071	-0.4245	-0.35432	-0.23347					0.3324	-0.0048	0.3324	-0.00357	0.2324	-0.00355	0.2324	-0.00372	0.2324	-0.00369																														3154.97
-0.7683	-1.58631	-0.52148	-0.42491	-0.35442	-0.23388					0.3314	-0.0048	0.3314	-0.00357	0.2314	-0.00355	0.2314	-0.00372	0.2314	-0.00369																														3155.94
-0.7693	-1.59549	-0.52223	-0.42532	-0.35514	-0.23491					0.3304	-0.0048	0.3304	-0.00358	0.2304	-0.00355	0.2304	-0.00372	0.2304	-0.00369																														3156.9
-0.7703	-1.60468	-0.52298	-0.42563	-0.35596	-0.23481					0.3294	-0.00481	0.3294	-0.00358	0.2294	-0.00355	0.2294	-0.00372	0.2294	-0.00369																														3157.86
-0.7713	-1.61388	-0.52371	-0.42594	-0.35627	-0.2346					0.3284	-0.00481	0.3284	-0.00359	0.2284	-0.00355	0.2284	-0.00372	0.2284	-0.00369																														3158.83
-0.7723	-1.62309	-0.52443	-0.42615	-0.35709	-0.23573					0.3274	-0.00481	0.3274	-0.00359	0.2274	-0.00355	0.2274	-0.00372	0.2274	-0.00369																														3159.79
-0.7733	-1.63231	-0.52514	-0.42676	-0.35802	-0.23604					0.3264	-0.00482	0.3264	-0.00359	0.2264	-0.00355	0.2264	-0.00373	0.2264	-0.00369																														3160.76
-0.7743	-1.64154	-0.52583	-0.42717	-0.35781	-0.23645					0.3254	-0.00482	0.3254	-0.0036	0.2254	-0.00355	0.2254	-0.00373	0.2254	-0.00369																														3161.72
-0.7753	-1.65078	-0.52651	-0.42738	-0.35884	-0.23583					0.3244	-0.00482	0.3244	-0.0036	0.2244	-0.00355	0.2244	-0.00373	0.2244	-0.00369																														3162.69
-0.7763	-1.66004	-0.52718	-0.42728	-0.35925	-0.23727					0.3234	-0.00483	0.3234	-0.00361	0.2234	-0.00356	0.2234	-0.00373	0.2234	-0.00369																														3163.65
-0.7773	-1.66929	-0.52784	-0.42759	-0.35966	-0.23727					0.3224	-0.00483	0.3224	-0.00361	0.2224	-0.00356	0.2224	-0.00373	0.2224	-0.0037																														3164.61
-0.7783	-1.67856	-0.52849	-0.42779	-0.36048	-0.23768					0.3214	-0.00483	0.3214	-0.00361	0.2214	-0.00356	0.2214	-0.00373	0.2214	-0.0037																														3165.58
-0.7793	-1.68782	-0.52913	-0.428	-0.36048	-0.23738					0.3204	-0.00483	0.3204	-0.00362	0.2204	-0.00356	0.2204	-0.00373	0.2204	-0.0037																														3166.54
-0.7803	-1.69709	-0.52975	-0.42851	-0.36151	-0.23861					0.3194	-0.00484	0.3194	-0.00362	0.2194	-0.00356	0.2194	-0.00373	0.2194	-0.0037																														3167.51
-0.7813	-1.70637	-0.53036	-0.42882	-0.36213	-0.2384					0.3184	-0.00484	0.3184	-0.00362	0.2184	-0.00356	0.2184	-0.00373	0.2184	-0.0037																														3168.47
-0.7823	-1.71565	-0.53096	-0.42923	-0.36285	-0.23871					0.3174	-0.00484	0.3174	-0.00363	0.2174	-0.00356	0.2174	-0.00373	0.2174	-0.0037																														3169.44
-0.7833	-1.72495	-0.53155	-0.42943	-0.36326	-0.23902					0.3164	-0.00485	0.3164	-0.00363	0.2164	-0.00356	0.2164	-0.00373	0.2164	-0.0037																														3170.4
-0.7843	-1.73425	-0.53212	-0.42964	-0.36336	-0.23964					0.3154	-0.00485	0.3154	-0.00363	0.2154	-0.00356	0.2154	-0.00373	0.2154	-0.0037																														3171.36
-0.7853	-1.74354	-0.53268	-0.42974	-0.36418	-0.24005					0.3144	-0.00485	0.3144	-0.00364	0.2144	-0.00356	0.2144	-0.00373	0.2144	-0.0037																														3172.33
-0.7863	-1.75284	-0.53323	-0.43026	-0.36459	-0.23974					0.3134	-0.00485	0.3134	-0.00364	0.2134	-0.00356	0.2134	-0.00373	0.2134	-0.0037																														3173.29
-0.7873	-1.76214	-0.53378	-0.43077	-0.3649	-0.24046					0.3124	-0.00486	0.3124	-0.00364	0.2124	-0.00356	0.2124	-0.00373	0.2124	-0.0037																														3174.26
-0.7883	-1.77144	-0.53433	-0.43077	-0.36552	-0.24066					0.3114	-0.00486	0.3114	-0.00364	0.2114	-0.00356	0.2114	-0.00373	0.2114	-0.0037																														3175.22
-0.7893	-1.78074	-0.53487	-0.43087	-0.36593	-0.24138					0.3104	-0.00486	0.3104	-0.00365	0.2104	-0.00357	0.2104	-0.00374	0.2104	-0.0037																														3176.18
-0.7903	-1.79006	-0.53539	-0.43108	-0.36593	-0.24087					0.3094	-0.00487	0.3094	-0.00365	0.2094	-0.00357	0.2094	-0.00374	0.2094	-0.0037																														3177.15
-0.7913	-1.79937	-0.53589	-0.43139	-0.36675	-0.24179					0.3084	-0.00487	0.3084	-0.00365	0.2084	-0.00357	0.2084	-0.00374	0.2084	-0.0037																														3178.11
-0.7923	-1.8087	-0.53639	-0.4318	-0.36706	-0.2421					0.3074	-0.00487	0.3074	-0.00366	0.2074	-0.00357	0.2074	-0.00374	0.2074	-0.0037																														3179.08
-0.7933	-1.81804	-0.53689	-0.4317	-0.36778	-0.24231					0.3064	-0.00487	0.3064	-0.00366	0.2064	-0.00357	0.2064	-0.00374	0.2064	-0.0037																														3180.04
-0.7943	-1.82738	-0.53736	-0.4317	-0.36798	-0.24221					0.3054	-0.00487	0.3054	-0.00366	0.2054	-0.00357	0.2054	-0.00374	0.2054	-0.0037																														3181.01
-0.7953	-1.83671	-0.53781	-0.4319	-0.36788	-0.24262					0.3044	-0.00488	0.3044	-0.00367	0.2044	-0.00357	0.2044	-0.00374	0.2044	-0.0037																														3181.97
-0.7963	-1.84604	-0.53825	-0.43221	-0.3685	-0.24344					0.3034	-0.00488	0.3034	-0.00367	0.2034	-0.00357	0.2034	-0.00374	0.2034	-0.00371																														3182.93
-0.7973	-1.85537	-0.53868	-0.43241	-0.36881	-0.24354					0.3024	-0.00488	0.3024	-0.00367	0.2024	-0.00357	0.2024	-0.00374	0.2024	-0.00371																														3183.9
-0.7983	-1.86469	-0.53908	-0.43241	-0.36942	-0.24364					0.3014	-0.00488	0.3014	-0.00367	0.2014	-0.00357	0.2014	-0.00374	0.2014	-0.00371																														3184.86
-0.7993	-1.87401	-0.53948	-0.43272	-0.36953	-0.24364					0.3004	-0.00489	0.3004	-0.00367	0.2004	-0.00357	0.2004	-0.00374	0.2004	-0.00371																														3185.83
-0.8003	-1.88333	-0.53987	-0.43283	-0.37014	-0.24447					0.2994	-0.00489	0.2994	-0.00368	0.1994	-0.00357	0.1994	-0.00374	0.1994	-0.00371																														3186.79
-0.8013	-1.89264	-0.54024	-0.43241	-0.37107	-0.24457					0.2984	-0.00489	0.2984	-0.00368	0.1984	-0.00357	0.1984	-0.00374	0.1984	-0.00371																														3187.76
-0.8023	-1.90195	-0.54059	-0.43241	-0.37107	-0.24477					0.2974	-0.0049	0.2974	-0.00368	0.1974	-0.00357	0.1974	-0.00374	0.1974	-0.00371																														3188.72
-0.8033	-1.91125	-0.54094	-0.43283	-0.37127	-0.24519					0.2964	-0.0049	0.2964	-0.00368	0.1964	-0.00357	0.1964	-0.00374	0.1964	-0.00371																														3189.68
-0.8043	-1.92055	-0.54127	-0.43355	-0.3722	-0.24539					0.2954	-0.0049	0.2954	-0.00369	0.1954	-0.00357	0.1954	-0.00374	0.1954	-0.00371																														3190.65
-0.8053	-1.92983	-0.54159	-0.43344	-0.37261	-0.2456					0.2944	-0.0049	0.2944	-0.00369	0.1944	-0.00357	0.1944	-0.00374	0.1944	-0.00371																														3191.61
-0.8063	-1.9391	-0.54189	-0.43293	-0.37312	-0.24549					0.2934	-0.00491	0.2934	-0.00369	0.1934	-0.00357	0.1934	-0.00374	0.1934	-0.00371																														3192.58
-0.8073	-1.94837	-0.54218	-0.43303	-0.37333	-0.24621					0.2924	-0.00491	0.2924	-0.00369	0.1924	-0.00357	0.1924	-0.00374	0.1924	-0.00371																														3193.54
-0.8083	-1.95764	-0.54246	-0.43355	-0.37322	-0.24642					0.2914	-0.00491	0.2914	-0.0037	0.1914	-0.00357	0.1914	-0.00375	0.1914	-0.00371																														3194.51
-0.8093	-1.9669	-0.54272	-0.43396	-0.37446	-0.24704					0.2904	-0.00491	0.2904	-0.0037	0.1904	-0.00358	0.1904	-0.00375	0.1904	-0.00371																														3195.47
-0.8103	-1.97616	-0.54297	-0.43375	-0.37436	-0.24621					0.2894	-0.00492	0.2894	-0.0037	0.1894	-0.00358	0.1894	-0.00375	0.1894	-0.00371																														3196.43
-0.8113	-1.98542	-0.54321	-0.43303	-0.37446	-0.24775					0.2884	-0.00492	0.2884	-0.0037	0.1884	-0.00358	0.1884	-0.00375	0.1884	-0.00371																														3197.4
-0.8123	-1.99467	-0.54343	-0.43283	-0.37559	-0.24714					0.2874	-0.00492	0.2874	-0.0037	0.1874	-0.00358	0.1874	-0.00375	0.1874	-0.00371																														3198.36
-0.8133	-2.00391	-0.54364	-0.43355	-0.37528	-0.24796					0.2864	-0.00492	0.2864	-0.0037	0.1864	-0.00358	0.1864	-0.00375	0.1864	-0.00371																														3199.33
-0.8143	-2.01315	-0.54384	-0.43416	-0.37579	-0.24745					0.2854	-0.00493	0.2854	-0.00371	0.1854	-0.00358	0.1854	-0.00375	0.1854	-0.00371																														3200.29
-0.8153	-2.02237	-0.54403	-0.43396	-0.37621	-0.24837					0.2844	-0.00493	0.2844	-0.00371	0.1844	-0.00358	0.1844	-0.00375	0.1844	-0.00371																														3201.26
-0.8163	-2.03158	-0.5442	-0.43324	-0.37651	-0.24827					0.2834	-0.00493	0.2834	-0.00371	0.1834	-0.00358	0.1834	-0.00375	0.1834	-0.00371																														3202.22
-0.8173	-2.04077	-0.54435	-0.43283	-0.37713	-0.24909					0.2824	-0.00493	0.2824	-0.00371	0.1824	-0.00358	0.1824	-0.00375	0.1824	-0.00372																														3203.18
-0.8183	-2.04994	-0.5445	-0.43344	-0.37692	-0.24868					0.2814	-0.00493	0.2814	-0.00371	0.1814	-0.00358	0.1814	-0.00375	0.1814	-0.00372																														3204.15
-0.8193	-2.0591	-0.54463	-0.43385	-0.37754	-0.24868					0.2804	-0.00494	0.2804	-0.00372	0.1804	-0.00358	0.1804	-0.00375	0.1804	-0.00372																														3205.11
-0.8203	-2.06826	-0.54474	-0.43385	-0.37795	-0.25012					0.2794	-0.00494	0.2794	-0.00372	0.1794	-0.00358	0.1794	-0.00375	0.1794	-0.00372																														3206.08
-0.8213	-2.0774	-0.54484	-0.43355	-0.37816	-0.2496					0.2784	-0.00494	0.2784	-0.00372	0.1784	-0.00359	0.1784	-0.00375	0.1784	-0.00372																														3207.04
-0.8223	-2.08653	-0.54492	-0.43355	-0.37867	-0.2496					0.2774	-0.00494	0.2774	-0.00372	0.1774	-0.00359	0.1774	-0.00375	0.1774	-0.00372																														3208.01
-0.8233	-2.09565	-0.54499	-0.43355	-0.37867	-0.24991					0.2764	-0.00495	0.2764	-0.00372	0.1764	-0.00359	0.1764	-0.00375	0.1764	-0.00372																														3208.97
-0.8243	-2.10474	-0.54504	-0.43344	-0.37908	-0.25094					0.2754	-0.00495	0.2754	-0.00372	0.1754	-0.00359	0.1754	-0.00375	0.1754	-0.00372																														3209.93
-0.8253	-2.11381	-0.54507	-0.43355	-0.3797	-0.25084					0.2744	-0.00495	0.2744	-0.00373	0.1744	-0.00359	0.1744	-0.00375	0.1744	-0.00372																														3210.9
-0.8263	-2.12286	-0.54509	-0.43241	-0.3799	-0.25032					0.2734	-0.00495	0.2734	-0.00373	0.1734	-0.00359	0.1734	-0.00375	0.1734	-0.00372																														3211.86
-0.8273	-2.1319	-0.54509	-0.43221	-0.38052	-0.25084					0.2724	-0.00496	0.2724	-0.00373	0.1724	-0.00359	0.1724	-0.00375	0.1724	-0.00372																														3212.83
-0.8283	-2.14092	-0.54507	-0.43252	-0.38032	-0.25217					0.2714	-0.00496	0.2714	-0.00373	0.1714	-0.00359	0.1714	-0.00376	0.1714	-0.00372																														3213.79
-0.8293	-2.14993	-0.54504	-0.43241	-0.38073	-0.25166					0.2704	-0.00496	0.2704	-0.00373	0.1704	-0.00359	0.1704	-0.00376	0.1704	-0.00372																														3214.76
-0.8303	-2.15892	-0.545	-0.432	-0.38134	-0.25135					0.2694	-0.00496	0.2694	-0.00374	0.1694	-0.00359	0.1694	-0.00376	0.1694	-0.00372																														3215.72
-0.8313	-2.16789	-0.54494	-0.4317	-0.38155	-0.25187					0.2684	-0.00497	0.2684	-0.00374	0.1684	-0.00359	0.1684	-0.00376	0.1684	-0.00372																														3216.68
-0.8323	-2.17685	-0.54487	-0.43159	-0.38175	-0.25258					0.2674	-0.00497	0.2674	-0.00374	0.1674	-0.00359	0.1674	-0.00376	0.1674	-0.00372																														3217.65
-0.8333	-2.18578	-0.54478	-0.43139	-0.38186	-0.25238					0.2664	-0.00497	0.2664	-0.00374	0.1664	-0.00359	0.1664	-0.00376	0.1664	-0.00372																														3218.61
-0.8343	-2.1947	-0.54468	-0.43139	-0.38206	-0.25258					0.2654	-0.00497	0.2654	-0.00374	0.1654	-0.0036	0.1654	-0.00376	0.1654	-0.00372																														3219.58
-0.8353	-2.20359	-0.54456	-0.4317	-0.38278	-0.25289					0.2644	-0.00497	0.2644	-0.00374	0.1644	-0.0036	0.1644	-0.00376	0.1644	-0.00372																														3220.54
-0.8363	-2.21248	-0.54443	-0.43149	-0.38258	-0.253					0.2634	-0.00498	0.2634	-0.00374	0.1634	-0.0036	0.1634	-0.00376	0.1634	-0.00373																														3221.5
-0.8373	-2.22135	-0.54428	-0.43077	-0.38299	-0.2532					0.2624	-0.00498	0.2624	-0.00374	0.1624	-0.0036	0.1624	-0.00376	0.1624	-0.00373																														3222.47
-0.8383	-2.23021	-0.54411	-0.43087	-0.3834	-0.25351					0.2614	-0.00498	0.2614	-0.00374	0.1614	-0.0036	0.1614	-0.00376	0.1614	-0.00373																														3223.43
-0.8393	-2.23905	-0.54393	-0.43128	-0.3835	-0.25423					0.2604	-0.00498	0.2604	-0.00373	0.1604	-0.0036	0.1604	-0.00376	0.1604	-0.00373																														3224.4
-0.8403	-2.24787	-0.54374	-0.43149	-0.38381	-0.25392					0.2594	-0.00498	0.2594	-0.00373	0.1594	-0.0036	0.1594	-0.00376	0.1594	-0.00373																														3225.36
-0.8413	-2.25667	-0.54353	-0.43087	-0.38412	-0.25371					0.2584	-0.00499	0.2584	-0.00373	0.1584	-0.0036	0.1584	-0.00376	0.1584	-0.00373																														3226.32
-0.8423	-2.26547	-0.5433	-0.43139	-0.38432	-0.25443					0.2574	-0.00499	0.2574	-0.00374	0.1574	-0.0036	0.1574	-0.00376	0.1574	-0.00373																														3227.29
-0.8433	-2.27424	-0.54305	-0.43303	-0.38473	-0.25495					0.2564	-0.00499	0.2564	-0.00374	0.1564	-0.0036	0.1564	-0.00376	0.1564	-0.00373																														3228.25
-0.8443	-2.283	-0.54274	-0.43272	-0.38494	-0.25454					0.2554	-0.00499	0.2554	-0.00374	0.1554	-0.0036	0.1554	-0.00376	0.1554	-0.00373																														3229.22
-0.8453	-2.29173	-0.54239	-0.43262	-0.38535	-0.25454					0.2544	-0.00499	0.2544	-0.00374	0.1544	-0.00361	0.1544	-0.00377	0.1544	-0.00373																														3230.18
-0.8463	-2.30045	-0.54202	-0.43241	-0.38525	-0.25536					0.2534	-0.00499	0.2534	-0.00375	0.1534	-0.0036	0.1534	-0.00377	0.1534	-0.00373																														3231.15
-0.8473	-2.30914	-0.54164	-0.43211	-0.38515	-0.25556					0.2524	-0.005	0.2524	-0.00375	0.1524	-0.0036	0.1524	-0.00377	0.1524	-0.00373																														3232.11
-0.8483	-2.31781	-0.54125	-0.43241	-0.38607	-0.25526					0.2514	-0.005	0.2514	-0.00375	0.1514	-0.0036	0.1514	-0.00377	0.1514	-0.00373																														3233.07
-0.8493	-2.32646	-0.54083	-0.43241	-0.38638	-0.25536					0.2504	-0.005	0.2504	-0.00376	0.1504	-0.00361	0.1504	-0.00377	0.1504	-0.00373																														3234.04
-0.8503	-2.33508	-0.54038	-0.43252	-0.38617	-0.25649					0.2494	-0.005	0.2494	-0.00377	0.1494	-0.0036	0.1494	-0.00377	0.1494	-0.00373																														3235
-0.8513	-2.34366	-0.53992	-0.43159	-0.38669	-0.25598					0.2484	-0.00501	0.2484	-0.00377	0.1484	-0.00361	0.1484	-0.00377	0.1484	-0.00373																														3235.97
-0.8523	-2.35224	-0.53945	-0.43149	-0.38638	-0.25577					0.2474	-0.00501	0.2474	-0.00377	0.1474	-0.00361	0.1474	-0.00377	0.1474	-0.00373																														3236.93
-0.8533	-2.36079	-0.53896	-0.4319	-0.38699	-0.25639					0.2464	-0.00501	0.2464	-0.00377	0.1464	-0.00361	0.1464	-0.00377	0.1464	-0.00373																														3237.9
-0.8543	-2.36933	-0.53847	-0.432	-0.38741	-0.25711					0.2454	-0.00501	0.2454	-0.00377	0.1454	-0.00361	0.1454	-0.00377	0.1454	-0.00373																														3238.86
-0.8553	-2.37785	-0.53796	-0.4318	-0.38699	-0.25711					0.2444	-0.00501	0.2444	-0.00377	0.1444	-0.00361	0.1444	-0.00377	0.1444	-0.00373																														3239.82
-0.8563	-2.38634	-0.53743	-0.43108	-0.38792	-0.25618					0.2434	-0.00501	0.2434	-0.00377	0.1434	-0.00361	0.1434	-0.00377	0.1434	-0.00374																														3240.79
-0.8573	-2.39481	-0.5369	-0.43108	-0.38802	-0.25721					0.2424	-0.00502	0.2424	-0.00377	0.1424	-0.00361	0.1424	-0.00377	0.1424	-0.00374																														3241.75
-0.8583	-2.40326	-0.53636	-0.43128	-0.38761	-0.25721					0.2414	-0.00502	0.2414	-0.00377	0.1414	-0.00361	0.1414	-0.00377	0.1414	-0.00374																														3242.72
-0.8593	-2.41169	-0.53581	-0.43128	-0.38833	-0.25762					0.2404	-0.00502	0.2404	-0.00377	0.1404	-0.00361	0.1404	-0.00377	0.1404	-0.00374																														3243.68
-0.8603	-2.42007	-0.53525	-0.43118	-0.38823	-0.25711					0.2394	-0.00502	0.2394	-0.00378	0.1394	-0.00361	0.1394	-0.00377	0.1394	-0.00374																														3244.65
-0.8613	-2.42841	-0.53468	-0.43098	-0.38833	-0.25824					0.2384	-0.00502	0.2384	-0.00378	0.1384	-0.00362	0.1384	-0.00377	0.1384	-0.00374																														3245.61
-0.8623	-2.43673	-0.53409	-0.43139	-0.38915	-0.25783					0.2374	-0.00502	0.2374	-0.00378	0.1374	-0.00362	0.1374	-0.00377	0.1374	-0.00374																														3246.57
-0.8633	-2.44502	-0.5335	-0.43149	-0.38884	-0.25772					0.2364	-0.00503	0.2364	-0.00378	0.1364	-0.00362	0.1364	-0.00377	0.1364	-0.00374																														3247.54
-0.8643	-2.45328	-0.5329	-0.43077	-0.38884	-0.25803					0.2354	-0.00503	0.2354	-0.00378	0.1354	-0.00362	0.1354	-0.00378	0.1354	-0.00374																														3248.5
-0.8653	-2.46151	-0.53229	-0.43036	-0.38936	-0.25885					0.2344	-0.00503	0.2344	-0.00379	0.1344	-0.00362	0.1344	-0.00378	0.1344	-0.00374																														3249.47
-0.8663	-2.46972	-0.53167	-0.43036	-0.38967	-0.25896					0.2334	-0.00503	0.2334	-0.00379	0.1334	-0.00362	0.1334	-0.00378	0.1334	-0.00374																														3250.43
-0.8673	-2.47789	-0.53105	-0.43057	-0.38967	-0.25813					0.2324	-0.00503	0.2324	-0.00379	0.1324	-0.00362	0.1324	-0.00378	0.1324	-0.00374																														3251.4
-0.8683	-2.48604	-0.5304	-0.43046	-0.38977	-0.25834					0.2314	-0.00503	0.2314	-0.00379	0.1314	-0.00362	0.1314	-0.00378	0.1314	-0.00374																														3252.36
-0.8693	-2.49416	-0.52975	-0.42995	-0.39069	-0.25906					0.2304	-0.00504	0.2304	-0.00379	0.1304	-0.00362	0.1304	-0.00378	0.1304	-0.00374																														3253.32
-0.8703	-2.50225	-0.5291	-0.42943	-0.38997	-0.25947					0.2294	-0.00504	0.2294	-0.00379	0.1294	-0.00363	0.1294	-0.00378	0.1294	-0.00375																														3254.29
-0.8713	-2.5103	-0.52843	-0.42974	-0.38987	-0.25885					0.2284	-0.00504	0.2284	-0.00379	0.1284	-0.00363	0.1284	-0.00378	0.1284	-0.00375																														3255.25
-0.8723	-2.51833	-0.52776	-0.42995	-0.39059	-0.25937					0.2274	-0.00504	0.2274	-0.00379	0.1274	-0.00363	0.1274	-0.00378	0.1274	-0.00375																														3256.22
-0.8733	-2.52633	-0.52709	-0.43036	-0.39059	-0.25947					0.2264	-0.00504	0.2264	-0.00379	0.1264	-0.00363	0.1264	-0.00378	0.1264	-0.00375																														3257.18
-0.8743	-2.5343	-0.52645	-0.43005	-0.3909	-0.25947					0.2254	-0.00505	0.2254	-0.00379	0.1254	-0.00363	0.1254	-0.00378	0.1254	-0.00375																														3258.14
-0.8753	-2.54225	-0.52583	-0.42882	-0.3909	-0.25978					0.2244	-0.00504	0.2244	-0.00379	0.1244	-0.00363	0.1244	-0.00378	0.1244	-0.00375																														3259.11
-0.8763	-2.55018	-0.52521	-0.42841	-0.39121	-0.25957					0.2234	-0.00505	0.2234	-0.0038	0.1234	-0.00363	0.1234	-0.00378	0.1234	-0.00375																														3260.07
-0.8773	-2.55807	-0.52459	-0.42943	-0.39162	-0.2607					0.2224	-0.00505	0.2224	-0.0038	0.1224	-0.00363	0.1224	-0.00378	0.1224	-0.00375																														3261.04
-0.8783	-2.56594	-0.52398	-0.42995	-0.39152	-0.25988					0.2214	-0.00505	0.2214	-0.0038	0.1214	-0.00363	0.1214	-0.00378	0.1214	-0.00375																														3262
-0.8793	-2.57377	-0.52324	-0.42943	-0.39152	-0.2606					0.2204	-0.00505	0.2204	-0.0038	0.1204	-0.00363	0.1204	-0.00378	0.1204	-0.00375																														3262.97
-0.8803	-2.58157	-0.52246	-0.42851	-0.39162	-0.26019					0.2194	-0.00505	0.2194	-0.0038	0.1194	-0.00363	0.1194	-0.00379	0.1194	-0.00375																														3263.93
-0.8813	-2.58935	-0.52171	-0.4283	-0.39193	-0.26101					0.2184	-0.00505	0.2184	-0.0038	0.1184	-0.00364	0.1184	-0.00379	0.1184	-0.00375																														3264.89
-0.8823	-2.59708	-0.52095	-0.42841	-0.39234	-0.26091					0.2174	-0.00506	0.2174	-0.0038	0.1174	-0.00364	0.1174	-0.00379	0.1174	-0.00375																														3265.86
-0.8833	-2.60478	-0.52021	-0.42882	-0.39162	-0.26029					0.2164	-0.00506	0.2164	-0.0038	0.1164	-0.00364	0.1164	-0.00379	0.1164	-0.00375																														3266.82
-0.8843	-2.61245	-0.51947	-0.42923	-0.39213	-0.26101					0.2154	-0.00506	0.2154	-0.0038	0.1154	-0.00363	0.1154	-0.00379	0.1154	-0.00375																														3267.79
-0.8853	-2.62008	-0.51874	-0.42882	-0.39265	-0.26122					0.2144	-0.00506	0.2144	-0.0038	0.1144	-0.00364	0.1144	-0.00379	0.1144	-0.00375																														3268.75
-0.8863	-2.62768	-0.518	-0.4283	-0.39265	-0.26183					0.2134	-0.00506	0.2134	-0.0038	0.1134	-0.00364	0.1134	-0.00379	0.1134	-0.00376																														3269.72
-0.8873	-2.63525	-0.51726	-0.428	-0.39285	-0.2605					0.2124	-0.00506	0.2124	-0.00381	0.1124	-0.00364	0.1124	-0.00379	0.1124	-0.00376																														3270.68
-0.8883	-2.64277	-0.51653	-0.42872	-0.39275	-0.26142					0.2114	-0.00507	0.2114	-0.00381	0.1114	-0.00364	0.1114	-0.00379	0.1114	-0.00376																														3271.64
-0.8893	-2.65027	-0.5158	-0.42933	-0.39254	-0.26132					0.2104	-0.00507	0.2104	-0.00381	0.1104	-0.00364	0.1104	-0.00379	0.1104	-0.00376																														3272.61
-0.8903	-2.65774	-0.51511	-0.4281	-0.39378	-0.26224					0.2094	-0.00507	0.2094	-0.00381	0.1094	-0.00364	0.1094	-0.00379	0.1094	-0.00376																														3273.57
-0.8913	-2.66519	-0.51448	-0.42728	-0.39357	-0.26122					0.2084	-0.00507	0.2084	-0.00381	0.1084	-0.00364	0.1084	-0.00379	0.1084	-0.00376																														3274.54
-0.8923	-2.67261	-0.51384	-0.42872	-0.39285	-0.26183					0.2074	-0.00507	0.2074	-0.00381	0.1074	-0.00365	0.1074	-0.00379	0.1074	-0.00376																														3275.5
-0.8933	-2.68	-0.51321	-0.43077	-0.39357	-0.26204					0.2064	-0.00507	0.2064	-0.00381	0.1064	-0.00365	0.1064	-0.00379	0.1064	-0.00376																														3276.47
-0.8943	-2.68735	-0.51257	-0.42841	-0.39347	-0.26194					0.2054	-0.00507	0.2054	-0.00381	0.1054	-0.00365	0.1054	-0.00379	0.1054	-0.00376																														3277.43
-0.8953	-2.69466	-0.51194	-0.42748	-0.39388	-0.26183					0.2044	-0.00508	0.2044	-0.00381	0.1044	-0.00365	0.1044	-0.00379	0.1044	-0.00376																														3278.39
-0.8963	-2.70193	-0.51132	-0.42697	-0.39419	-0.26266					0.2034	-0.00508	0.2034	-0.00381	0.1034	-0.00365	0.1034	-0.00379	0.1034	-0.00376																														3279.36
-0.8973	-2.70916	-0.5107	-0.42717	-0.39337	-0.26266					0.2024	-0.00508	0.2024	-0.00381	0.1024	-0.00365	0.1024	-0.00379	0.1024	-0.00376																														3280.32
-0.8983	-2.71635	-0.51009	-0.42748	-0.39419	-0.26204					0.2014	-0.00508	0.2014	-0.00381	0.1014	-0.00365	0.1014	-0.00379	0.1014	-0.00376																														3281.29
-0.8993	-2.7235	-0.50947	-0.42666	-0.39409	-0.26245					0.2004	-0.00508	0.2004	-0.00381	0.1004	-0.00365	0.1004	-0.00379	0.1004	-0.00376																														3282.25
-0.9003	-2.73061	-0.50887	-0.42666	-0.39388	-0.26286					0.1994	-0.00508	0.1994	-0.00382	0.0994	-0.00365	0.0994	-0.0038	0.0994	-0.00377																														3283.22
-0.9013	-2.73768	-0.50826	-0.42687	-0.39491	-0.26317					0.1984	-0.00508	0.1984	-0.00382	0.0984	-0.00366	0.0984	-0.0038	0.0984	-0.00377																														3284.18
-0.9023	-2.74472	-0.50766	-0.42728	-0.3945	-0.26245					0.1974	-0.00508	0.1974	-0.00382	0.0974	-0.00366	0.0974	-0.0038	0.0974	-0.00377																														3285.14
-0.9033	-2.75171	-0.50706	-0.42728	-0.39429	-0.26307					0.1964	-0.00509	0.1964	-0.00382	0.0964	-0.00366	0.0964	-0.0038	0.0964	-0.00377																														3286.11
-0.9043	-2.75865	-0.50646	-0.42656	-0.3948	-0.26317					0.1954	-0.00509	0.1954	-0.00382	0.0954	-0.00366	0.0954	-0.0038	0.0954	-0.00377																														3287.07
-0.9053	-2.76555	-0.50587	-0.42625	-0.39522	-0.26327					0.1944	-0.00509	0.1944	-0.00381	0.0944	-0.00366	0.0944	-0.0038	0.0944	-0.00377																														3288.04
-0.9063	-2.7724	-0.50528	-0.42697	-0.3947	-0.26255					0.1934	-0.00509	0.1934	-0.00381	0.0934	-0.00366	0.0934	-0.0038	0.0934	-0.00377																														3289
-0.9073	-2.77922	-0.50469	-0.42759	-0.3946	-0.26389					0.1924	-0.00509	0.1924	-0.00381	0.0924	-0.00366	0.0924	-0.0038	0.0924	-0.00377																														3289.97
-0.9083	-2.786	-0.50411	-0.42707	-0.39563	-0.26389					0.1914	-0.00509	0.1914	-0.00382	0.0914	-0.00366	0.0914	-0.0038	0.0914	-0.00377																														3290.93
-0.9093	-2.79273	-0.50354	-0.42625	-0.39522	-0.26337					0.1904	-0.00509	0.1904	-0.00382	0.0904	-0.00366	0.0904	-0.0038	0.0904	-0.00377																														3291.89
-0.9103	-2.79942	-0.50297	-0.42635	-0.3948	-0.26245					0.1894	-0.00509	0.1894	-0.00382	0.0894	-0.00366	0.0894	-0.0038	0.0894	-0.00377																														3292.86
-0.9113	-2.80607	-0.5024	-0.42707	-0.39604	-0.26409					0.1884	-0.0051	0.1884	-0.00382	0.0884	-0.00366	0.0884	-0.00381	0.0884	-0.00377																														3293.82
-0.9123	-2.81266	-0.50184	-0.42769	-0.39563	-0.26461					0.1874	-0.0051	0.1874	-0.00382	0.0874	-0.00367	0.0874	-0.00381	0.0874	-0.00377																														3294.79
-0.9133	-2.81921	-0.50128	-0.42728	-0.39573	-0.26389					0.1864	-0.0051	0.1864	-0.00382	0.0864	-0.00367	0.0864	-0.0038	0.0864	-0.00377																														3295.75
-0.9143	-2.82571	-0.50072	-0.42594	-0.39563	-0.26327					0.1854	-0.0051	0.1854	-0.00382	0.0854	-0.00367	0.0854	-0.0038	0.0854	-0.00378																														3296.72
-0.9153	-2.83215	-0.50016	-0.42543	-0.39542	-0.2642					0.1844	-0.0051	0.1844	-0.00382	0.0844	-0.00367	0.0844	-0.00381	0.0844	-0.00378																														3297.68
-0.9163	-2.83856	-0.49961	-0.42697	-0.39655	-0.26481					0.1834	-0.0051	0.1834	-0.00382	0.0834	-0.00367	0.0834	-0.00381	0.0834	-0.00378																														3298.64
-0.9173	-2.84491	-0.49906	-0.428	-0.39604	-0.26389					0.1824	-0.0051	0.1824	-0.00382	0.0824	-0.00367	0.0824	-0.00381	0.0824	-0.00378																														3299.61
-0.9183	-2.85122	-0.49852	-0.42697	-0.39583	-0.26389					0.1814	-0.0051	0.1814	-0.00382	0.0814	-0.00367	0.0814	-0.00381	0.0814	-0.00378																														3300.57
-0.9193	-2.85751	-0.49798	-0.42553	-0.39614	-0.26461					0.1804	-0.0051	0.1804	-0.00382	0.0804	-0.00367	0.0804	-0.00381	0.0804	-0.00378																														3301.54
-0.9203	-2.86375	-0.49745	-0.42522	-0.39635	-0.26512					0.1794	-0.00511	0.1794	-0.00382	0.0794	-0.00367	0.0794	-0.00381	0.0794	-0.00378																														3302.5
-0.9213	-2.86995	-0.49694	-0.42635	-0.39635	-0.26389					0.1784	-0.00511	0.1784	-0.00382	0.0784	-0.00368	0.0784	-0.00381	0.0784	-0.00378																														3303.46
-0.9223	-2.87609	-0.49636	-0.42676	-0.39655	-0.2643					0.1774	-0.00511	0.1774	-0.00383	0.0774	-0.00368	0.0774	-0.00381	0.0774	-0.00378																														3304.43
-0.9233	-2.88218	-0.49579	-0.42594	-0.39604	-0.26502					0.1764	-0.00511	0.1764	-0.00383	0.0764	-0.00368	0.0764	-0.00381	0.0764	-0.00378																														3305.39
-0.9243	-2.88821	-0.49524	-0.42532	-0.39645	-0.26471					0.1754	-0.00511	0.1754	-0.00383	0.0754	-0.00368	0.0754	-0.00381	0.0754	-0.00378																														3306.36
-0.9253	-2.89417	-0.49469	-0.42522	-0.39676	-0.26389					0.1744	-0.00511	0.1744	-0.00383	0.0744	-0.00368	0.0744	-0.00381	0.0744	-0.00378																														3307.32
-0.9263	-2.90009	-0.49415	-0.42615	-0.39635	-0.26492					0.1734	-0.00511	0.1734	-0.00383	0.0734	-0.00368	0.0734	-0.00381	0.0734	-0.00379																														3308.28
-0.9273	-2.90595	-0.49361	-0.42604	-0.39696	-0.26564					0.1724	-0.00511	0.1724	-0.00383	0.0724	-0.00368	0.0724	-0.00381	0.0724	-0.00379																														3309.25
-0.9283	-2.91176	-0.49308	-0.42512	-0.39655	-0.26502					0.1714	-0.00512	0.1714	-0.00383	0.0714	-0.00368	0.0714	-0.00382	0.0714	-0.00379																														3310.21
-0.9293	-2.91751	-0.49253	-0.42512	-0.39707	-0.2642					0.1704	-0.00512	0.1704	-0.00383	0.0704	-0.00368	0.0704	-0.00382	0.0704	-0.00379																														3311.18
-0.9303	-2.92321	-0.49198	-0.42574	-0.39696	-0.26461					0.1694	-0.00512	0.1694	-0.00383	0.0694	-0.00369	0.0694	-0.00382	0.0694	-0.00379																														3312.14
-0.9313	-2.92886	-0.49145	-0.42563	-0.39676	-0.26625					0.1684	-0.00512	0.1684	-0.00383	0.0684	-0.00369	0.0684	-0.00382	0.0684	-0.00379																														3313.11
-0.9323	-2.93446	-0.49094	-0.42502	-0.39707	-0.26543					0.1674	-0.00512	0.1674	-0.00383	0.0674	-0.00369	0.0674	-0.00382	0.0674	-0.00379																														3314.07
-0.9333	-2.94	-0.4904	-0.42512	-0.39727	-0.2645					0.1664	-0.00512	0.1664	-0.00383	0.0664	-0.00369	0.0664	-0.00382	0.0664	-0.00379																														3315.03
-0.9343	-2.94548	-0.48985	-0.42502	-0.39676	-0.26471					0.1654	-0.00512	0.1654	-0.00383	0.0654	-0.00369	0.0654	-0.00382	0.0654	-0.00379																														3316
-0.9353	-2.95091	-0.48931	-0.42461	-0.39717	-0.26635					0.1644	-0.00512	0.1644	-0.00384	0.0644	-0.00369	0.0644	-0.00382	0.0644	-0.00379																														3316.96
-0.9363	-2.95628	-0.48877	-0.4244	-0.39727	-0.26533					0.1634	-0.00513	0.1634	-0.00384	0.0634	-0.00369	0.0634	-0.00382	0.0634	-0.00379																														3317.93
-0.9373	-2.96161	-0.48825	-0.4245	-0.39727	-0.26492					0.1624	-0.00513	0.1624	-0.00384	0.0624	-0.0037	0.0624	-0.00382	0.0624	-0.00379																														3318.89
-0.9383	-2.96689	-0.48772	-0.42491	-0.39737	-0.26533					0.1614	-0.00513	0.1614	-0.00384	0.0614	-0.0037	0.0614	-0.00382	0.0614	-0.00379																														3319.86
-0.9393	-2.97211	-0.48721	-0.4244	-0.39758	-0.26677					0.1604	-0.00513	0.1604	-0.00384	0.0604	-0.0037	0.0604	-0.00382	0.0604	-0.00379																														3320.82
-0.9403	-2.97729	-0.4867	-0.42389	-0.39727	-0.26543					0.1594	-0.00513	0.1594	-0.00383	0.0594	-0.0037	0.0594	-0.00382	0.0594	-0.00379																														3321.78
-0.9413	-2.98242	-0.48621	-0.42368	-0.39758	-0.26492					0.1584	-0.00513	0.1584	-0.00383	0.0584	-0.0037	0.0584	-0.00382	0.0584	-0.0038																														3322.75
-0.9423	-2.9875	-0.48571	-0.42409	-0.3984	-0.26584					0.1574	-0.00513	0.1574	-0.00383	0.0574	-0.0037	0.0574	-0.00382	0.0574	-0.0038																														3323.71
-0.9433	-2.99251	-0.48523	-0.42399	-0.39727	-0.26646					0.1564	-0.00513	0.1564	-0.00383	0.0564	-0.0037	0.0564	-0.00382	0.0564	-0.0038																														3324.68
-0.9443	-2.99747	-0.48476	-0.42337	-0.39727	-0.26615					0.1554	-0.00513	0.1554	-0.00384	0.0554	-0.0037	0.0554	-0.00383	0.0554	-0.0038																														3325.64
-0.9453	-3.00236	-0.48429	-0.42214	-0.3983	-0.26522					0.1544	-0.00513	0.1544	-0.00384	0.0544	-0.00371	0.0544	-0.00383	0.0544	-0.0038																														3326.61
-0.9463	-3.0072	-0.48383	-0.42193	-0.39768	-0.26656					0.1534	-0.00514	0.1534	-0.00384	0.0534	-0.00371	0.0534	-0.00383	0.0534	-0.0038																														3327.57
-0.9473	-3.01199	-0.48337	-0.42204	-0.39799	-0.26615					0.1524	-0.00514	0.1524	-0.00384	0.0524	-0.00371	0.0524	-0.00383	0.0524	-0.0038																														3328.53
-0.9483	-3.01672	-0.48292	-0.42276	-0.39758	-0.26574					0.1514	-0.00514	0.1514	-0.00384	0.0514	-0.00371	0.0514	-0.00383	0.0514	-0.0038																														3329.5
-0.9493	-3.02141	-0.48248	-0.42317	-0.39809	-0.26553					0.1504	-0.00514	0.1504	-0.00384	0.0504	-0.00371	0.0504	-0.00383	0.0504	-0.0038																														3330.46
-0.9503	-3.02605	-0.48205	-0.42245	-0.3984	-0.26707					0.1494	-0.00514	0.1494	-0.00384	0.0494	-0.00371	0.0494	-0.00383	0.0494	-0.0038																														3331.43
-0.9513	-3.03064	-0.48162	-0.42039	-0.39778	-0.26646					0.1484	-0.00514	0.1484	-0.00384	0.0484	-0.00371	0.0484	-0.00383	0.0484	-0.0038																														3332.39
-0.9523	-3.03518	-0.48119	-0.4208	-0.39799	-0.26615					0.1474	-0.00514	0.1474	-0.00384	0.0474	-0.00371	0.0474	-0.00383	0.0474	-0.0038																														3333.36
-0.9533	-3.03967	-0.48078	-0.42163	-0.3982	-0.26605					0.1464	-0.00514	0.1464	-0.00384	0.0464	-0.00371	0.0464	-0.00383	0.0464	-0.00381																														3334.32
-0.9543	-3.04411	-0.48037	-0.42234	-0.3982	-0.26687					0.1454	-0.00514	0.1454	-0.00384	0.0454	-0.00372	0.0454	-0.00383	0.0454	-0.00381																														3335.28
-0.9553	-3.0485	-0.47997	-0.42214	-0.3983	-0.26677					0.1444	-0.00514	0.1444	-0.00384	0.0444	-0.00372	0.0444	-0.00383	0.0444	-0.00381																														3336.25
-0.9563	-3.05283	-0.47957	-0.42132	-0.39789	-0.26584					0.1434	-0.00515	0.1434	-0.00384	0.0434	-0.00372	0.0434	-0.00384	0.0434	-0.00381																														3337.21
-0.9573	-3.05712	-0.47918	-0.42049	-0.3982	-0.26687					0.1424	-0.00515	0.1424	-0.00384	0.0424	-0.00372	0.0424	-0.00384	0.0424	-0.00381																														3338.18
-0.9583	-3.06136	-0.4788	-0.42008	-0.3985	-0.26656					0.1414	-0.00515	0.1414	-0.00385	0.0414	-0.00372	0.0414	-0.00383	0.0414	-0.00381																														3339.14
-0.9593	-3.06554	-0.47843	-0.4208	-0.39861	-0.26697					0.1404	-0.00515	0.1404	-0.00385	0.0404	-0.00372	0.0404	-0.00384	0.0404	-0.00381																														3340.11
-0.9603	-3.06968	-0.47805	-0.42193	-0.3983	-0.26584					0.1394	-0.00515	0.1394	-0.00385	0.0394	-0.00372	0.0394	-0.00384	0.0394	-0.00381																														3341.07
-0.9613	-3.07376	-0.47768	-0.42142	-0.3983	-0.26707					0.1384	-0.00515	0.1384	-0.00385	0.0384	-0.00373	0.0384	-0.00384	0.0384	-0.00381																														3342.03
-0.9623	-3.0778	-0.47732	-0.42019	-0.39881	-0.26697					0.1374	-0.00515	0.1374	-0.00385	0.0374	-0.00373	0.0374	-0.00384	0.0374	-0.00382																														3343
-0.9633	-3.08178	-0.47696	-0.41967	-0.39861	-0.26656					0.1364	-0.00515	0.1364	-0.00385	0.0364	-0.00373	0.0364	-0.00384	0.0364	-0.00382																														3343.96
-0.9643	-3.08572	-0.47661	-0.41998	-0.39861	-0.26646					0.1354	-0.00515	0.1354	-0.00385	0.0354	-0.00373	0.0354	-0.00384	0.0354	-0.00382																														3344.93
-0.9653	-3.08962	-0.47627	-0.4207	-0.39871	-0.26697					0.1344	-0.00516	0.1344	-0.00385	0.0344	-0.00373	0.0344	-0.00384	0.0344	-0.00382																														3345.89
-0.9663	-3.09347	-0.47593	-0.4206	-0.3985	-0.26707					0.1334	-0.00516	0.1334	-0.00385	0.0334	-0.00373	0.0334	-0.00384	0.0334	-0.00382																														3346.86
-0.9673	-3.09728	-0.47559	-0.41978	-0.3983	-0.26635					0.1324	-0.00516	0.1324	-0.00385	0.0324	-0.00373	0.0324	-0.00384	0.0324	-0.00382																														3347.82
-0.9683	-3.10103	-0.47526	-0.41957	-0.39902	-0.26697					0.1314	-0.00516	0.1314	-0.00385	0.0314	-0.00374	0.0314	-0.00384	0.0314	-0.00382																														3348.78
-0.9693	-3.10474	-0.47493	-0.41988	-0.39871	-0.26707					0.1304	-0.00516	0.1304	-0.00385	0.0304	-0.00374	0.0304	-0.00384	0.0304	-0.00382																														3349.75
-0.9703	-3.10839	-0.47462	-0.42008	-0.39871	-0.26728					0.1294	-0.00516	0.1294	-0.00385	0.0294	-0.00374	0.0294	-0.00384	0.0294	-0.00382																														3350.71
-0.9713	-3.11199	-0.4743	-0.41988	-0.39943	-0.26677					0.1284	-0.00516	0.1284	-0.00385	0.0284	-0.00374	0.0284	-0.00384	0.0284	-0.00382																														3351.68
-0.9723	-3.11553	-0.474	-0.41998	-0.3984	-0.26677					0.1274	-0.00516	0.1274	-0.00386	0.0274	-0.00374	0.0274	-0.00384	0.0274	-0.00382																														3352.64
-0.9733	-3.11903	-0.4737	-0.41967	-0.39861	-0.26707					0.1264	-0.00516	0.1264	-0.00386	0.0264	-0.00374	0.0264	-0.00385	0.0264	-0.00382																														3353.6
-0.9743	-3.12248	-0.4734	-0.41916	-0.39912	-0.26718					0.1254	-0.00516	0.1254	-0.00386	0.0254	-0.00374	0.0254	-0.00385	0.0254	-0.00382																														3354.57
-0.9753	-3.12589	-0.47311	-0.41885	-0.39892	-0.26707					0.1244	-0.00517	0.1244	-0.00386	0.0244	-0.00374	0.0244	-0.00385	0.0244	-0.00383																														3355.53
-0.9763	-3.12926	-0.47283	-0.41947	-0.39933	-0.26666					0.1234	-0.00517	0.1234	-0.00385	0.0234	-0.00375	0.0234	-0.00385	0.0234	-0.00383																														3356.5
-0.9773	-3.13258	-0.47256	-0.41957	-0.39902	-0.26759					0.1224	-0.00517	0.1224	-0.00386	0.0224	-0.00375	0.0224	-0.00385	0.0224	-0.00383																														3357.46
-0.9783	-3.13585	-0.47229	-0.41875	-0.3982	-0.26707					0.1214	-0.00517	0.1214	-0.00386	0.0214	-0.00375	0.0214	-0.00385	0.0214	-0.00383																														3358.43
-0.9793	-3.13908	-0.47203	-0.41844	-0.39922	-0.26738					0.1204	-0.00517	0.1204	-0.00386	0.0204	-0.00375	0.0204	-0.00385	0.0204	-0.00383																														3359.39
-0.9803	-3.14226	-0.47178	-0.41906	-0.39943	-0.26666					0.1194	-0.00517	0.1194	-0.00386	0.0194	-0.00375	0.0194	-0.00385	0.0194	-0.00383																														3360.35
-0.9813	-3.14539	-0.47153	-0.41916	-0.39922	-0.26738					0.1184	-0.00517	0.1184	-0.00386	0.0184	-0.00375	0.0184	-0.00385	0.0184	-0.00383																														3361.32
-0.9823	-3.14848	-0.47133	-0.41906	-0.39922	-0.26759					0.1174	-0.00517	0.1174	-0.00386	0.0174	-0.00375	0.0174	-0.00385	0.0174	-0.00383																														3362.28
-0.9833	-3.15151	-0.47113	-0.41875	-0.39871	-0.26707					0.1164	-0.00517	0.1164	-0.00386	0.0164	-0.00375	0.0164	-0.00385	0.0164	-0.00383																														3363.25
-0.9843	-3.15449	-0.47094	-0.41864	-0.39933	-0.26728					0.1154	-0.00517	0.1154	-0.00386	0.0154	-0.00376	0.0154	-0.00385	0.0154	-0.00383																														3364.21
-0.9853	-3.15743	-0.47077	-0.41844	-0.39912	-0.26738					0.1144	-0.00518	0.1144	-0.00386	0.0144	-0.00376	0.0144	-0.00385	0.0144	-0.00383																														3365.18
-0.9863	-3.16033	-0.47061	-0.41854	-0.39881	-0.26779					0.1134	-0.00518	0.1134	-0.00386	0.0134	-0.00376	0.0134	-0.00385	0.0134	-0.00383																														3366.14
-0.9873	-3.16317	-0.47046	-0.41875	-0.39963	-0.26677					0.1124	-0.00518	0.1124	-0.00386	0.0124	-0.00376	0.0124	-0.00385	0.0124	-0.00384																														3367.1
-0.9883	-3.16598	-0.47032	-0.41895	-0.39953	-0.26779					0.1114	-0.00518	0.1114	-0.00386	0.0114	-0.00376	0.0114	-0.00385	0.0114	-0.00384																														3368.07
-0.9893	-3.16874	-0.47019	-0.41834	-0.39871	-0.26748					0.1104	-0.00518	0.1104	-0.00386	0.0104	-0.00377	0.0104	-0.00386	0.0104	-0.00384																														3369.03
-0.9903	-3.17147	-0.47006	-0.41772	-0.39922	-0.268					0.1094	-0.00518	0.1094	-0.00386	0.0094	-0.00377	0.0094	-0.00386	0.0094	-0.00384																														3370
-0.9913	-3.17415	-0.46994	-0.41772	-0.39881	-0.26656					0.1084	-0.00518	0.1084	-0.00386	0.0084	-0.00377	0.0084	-0.00386	0.0084	-0.00384																														3370.96
-0.9923	-3.1768	-0.46983	-0.41834	-0.39984	-0.2679					0.1074	-0.00518	0.1074	-0.00387	0.0074	-0.00377	0.0074	-0.00386	0.0074	-0.00384																														3371.93
-0.9933	-3.1794	-0.46972	-0.41906	-0.39943	-0.2682					0.1064	-0.00518	0.1064	-0.00387	0.0064	-0.00377	0.0064	-0.00386	0.0064	-0.00384																														3372.89
-0.9943	-3.18197	-0.46961	-0.41906	-0.3985	-0.26748					0.1054	-0.00519	0.1054	-0.00387	0.0054	-0.00377	0.0054	-0.00386	0.0054	-0.00384																														3373.85
-0.9953	-3.18449	-0.46949	-0.41916	-0.39912	-0.26687					0.1044	-0.00519	0.1044	-0.00387	0.0044	-0.00377	0.0044	-0.00386	0.0044	-0.00384																														3374.82
-0.9963	-3.18698	-0.46938	-0.41906	-0.39933	-0.2679					0.1034	-0.00519	0.1034	-0.00387	0.0034	-0.00377	0.0034	-0.00386	0.0034	-0.00384																														3375.78
-0.9973	-3.18943	-0.46928	-0.41936	-0.39933	-0.2682					0.1024	-0.00519	0.1024	-0.00387	0.0024	-0.00378	0.0024	-0.00386	0.0024	-0.00384																														3376.75
-0.9983	-3.19185	-0.46919	-0.42008	-0.39902	-0.26707					0.1014	-0.00519	0.1014	-0.00387	0.0014	-0.00378	0.0014	-0.00386	0.0014	-0.00385																														3377.71
-0.9993	-3.19423	-0.4691	-0.41947	-0.39933	-0.26718					0.1004	-0.00519	0.1004	-0.00387	0.0004	-0.00378	0.0004	-0.00386	0.0004	-0.00385																														3378.67
-1.0003	-3.19658	-0.46902	-0.41834	-0.39953	-0.2681					0.0994	-0.00519	0.0994	-0.00387	-0.0006	-0.00378	-0.0006	-0.00386	-0.0006	-0.00385																														3379.64
-1.0013	-3.19891	-0.46895	-0.41813	-0.39912	-0.26831					0.0984	-0.00519	0.0984	-0.00387	-0.0016	-0.00378	-0.0016	-0.00386	-0.0016	-0.00385																														3380.6
-1.0023	-3.20122	-0.46887	-0.41834	-0.39922	-0.26697					0.0974	-0.00519	0.0974	-0.00387	-0.0026	-0.00378	-0.0026	-0.00386	-0.0026	-0.00385																														3381.57
-1.0033	-3.2035	-0.4688	-0.41772	-0.39922	-0.26748					0.0964	-0.00519	0.0964	-0.00387	-0.0036	-0.00379	-0.0036	-0.00387	-0.0036	-0.00385																														3382.53
-1.0043	-3.20574	-0.46874	-0.41762	-0.39953	-0.26851					0.0954	-0.00519	0.0954	-0.00388	-0.0046	-0.00379	-0.0046	-0.00387	-0.0046	-0.00385																														3383.5
-1.0053	-3.20795	-0.46868	-0.41875	-0.39953	-0.268					0.0944	-0.00519	0.0944	-0.00388	-0.0056	-0.00379	-0.0056	-0.00387	-0.0056	-0.00385																														3384.46
-1.0063	-3.21013	-0.46863	-0.41875	-0.39953	-0.26707					0.0934	-0.00519	0.0934	-0.00388	-0.0066	-0.00379	-0.0066	-0.00387	-0.0066	-0.00385																														3385.42
-1.0073	-3.21227	-0.46858	-0.41721	-0.39943	-0.26759					0.0924	-0.0052	0.0924	-0.00388	-0.0076	-0.00379	-0.0076	-0.00387	-0.0076	-0.00385																														3386.39
-1.0083	-3.21439	-0.46854	-0.41577	-0.39912	-0.26892					0.0914	-0.0052	0.0914	-0.00388	-0.0086	-0.00379	-0.0086	-0.00387	-0.0086	-0.00385																														3387.35
-1.0093	-3.21647	-0.4685	-0.41649	-0.39902	-0.26759					0.0904	-0.0052	0.0904	-0.00388	-0.0096	-0.00379	-0.0096	-0.00387	-0.0096	-0.00385																														3388.32
-1.0103	-3.21853	-0.46847	-0.41803	-0.39963	-0.26707					0.0894	-0.0052	0.0894	-0.00388	-0.0106	-0.0038	-0.0106	-0.00387	-0.0106	-0.00386																														3389.28
-1.0113	-3.22056	-0.46844	-0.41844	-0.39943	-0.2679					0.0884	-0.0052	0.0884	-0.00388	-0.0116	-0.0038	-0.0116	-0.00387	-0.0116	-0.00386																														3390.24
-1.0123	-3.22257	-0.46842	-0.41669	-0.39933	-0.26872					0.0874	-0.0052	0.0874	-0.00388	-0.0126	-0.0038	-0.0126	-0.00387	-0.0126	-0.00386																														3391.21
-1.0133	-3.22455	-0.46839	-0.41546	-0.39912	-0.26728					0.0864	-0.0052	0.0864	-0.00388	-0.0136	-0.0038	-0.0136	-0.00387	-0.0136	-0.00386																														3392.17
-1.0143	-3.2265	-0.46837	-0.41577	-0.39892	-0.26697					0.0854	-0.0052	0.0854	-0.00388	-0.0146	-0.0038	-0.0146	-0.00387	-0.0146	-0.00386																														3393.14
-1.0153	-3.22843	-0.46835	-0.417	-0.39892	-0.26872					0.0844	-0.0052	0.0844	-0.00388	-0.0156	-0.0038	-0.0156	-0.00387	-0.0156	-0.00386																														3394.1
-1.0163	-3.23033	-0.46834	-0.41721	-0.40025	-0.2682					0.0834	-0.0052	0.0834	-0.00389	-0.0166	-0.0038	-0.0166	-0.00387	-0.0166	-0.00386																														3395.07
-1.0173	-3.2322	-0.46834	-0.41536	-0.39994	-0.26769					0.0824	-0.0052	0.0824	-0.00389	-0.0176	-0.00381	-0.0176	-0.00387	-0.0176	-0.00386																														3396.03
-1.0183	-3.23403	-0.46834	-0.41412	-0.39758	-0.26707					0.0814	-0.00521	0.0814	-0.00389	-0.0186	-0.00381	-0.0186	-0.00388	-0.0186	-0.00386																														3396.99
-1.0193	-3.23583	-0.46835	-0.41443	-0.4019	-0.26882					0.0804	-0.00521	0.0804	-0.00389	-0.0196	-0.00381	-0.0196	-0.00388	-0.0196	-0.00386																														3397.96
-1.0203	-3.2376	-0.46836	-0.41556	-0.39707	-0.268					0.0794	-0.00521	0.0794	-0.00389	-0.0206	-0.00381	-0.0206	-0.00388	-0.0206	-0.00386																														3398.92
-1.0213	-3.23935	-0.46837	-0.41618	-0.39922	-0.26748					0.0784	-0.00521	0.0784	-0.00389	-0.0216	-0.00381	-0.0216	-0.00388	-0.0216	-0.00387																														3399.89
-1.0223	-3.24107	-0.46839	-0.41566	-0.40066	-0.26728					0.0774	-0.00521	0.0774	-0.00389	-0.0226	-0.00381	-0.0226	-0.00388	-0.0226	-0.00387																														3400.85
-1.0233	-3.24277	-0.46842	-0.41423	-0.39809	-0.26892					0.0764	-0.00521	0.0764	-0.00389	-0.0236	-0.00381	-0.0236	-0.00388	-0.0236	-0.00387																														3401.82
-1.0243	-3.24444	-0.46846	-0.41351	-0.40076	-0.268					0.0754	-0.00521	0.0754	-0.00389	-0.0246	-0.00382	-0.0246	-0.00388	-0.0246	-0.00387																														3402.78
-1.0253	-3.24608	-0.46849	-0.41392	-0.39871	-0.26728					0.0744	-0.00521	0.0744	-0.00389	-0.0256	-0.00382	-0.0256	-0.00388	-0.0256	-0.00387																														3403.74
-1.0263	-3.2477	-0.46853	-0.41505	-0.39881	-0.2681					0.0734	-0.00521	0.0734	-0.00389	-0.0266	-0.00382	-0.0266	-0.00388	-0.0266	-0.00387																														3404.71
-1.0273	-3.24929	-0.46857	-0.41464	-0.40025	-0.2682					0.0724	-0.00521	0.0724	-0.00389	-0.0276	-0.00382	-0.0276	-0.00388	-0.0276	-0.00387																														3405.67
-1.0283	-3.25086	-0.46861	-0.41423	-0.3982	-0.26831					0.0714	-0.00522	0.0714	-0.00389	-0.0286	-0.00382	-0.0286	-0.00388	-0.0286	-0.00387																														3406.64
-1.0293	-3.25242	-0.46865	-0.41402	-0.39943	-0.26728					0.0704	-0.00522	0.0704	-0.00389	-0.0296	-0.00382	-0.0296	-0.00388	-0.0296	-0.00387																														3407.6
-1.0303	-3.25395	-0.4687	-0.41412	-0.39953	-0.26831					0.0694	-0.00522	0.0694	-0.00389	-0.0306	-0.00382	-0.0306	-0.00388	-0.0306	-0.00387																														3408.57
-1.0313	-3.25547	-0.46876	-0.41423	-0.39871	-0.2682					0.0684	-0.00522	0.0684	-0.00389	-0.0316	-0.00383	-0.0316	-0.00388	-0.0316	-0.00387																														3409.53
-1.0323	-3.25697	-0.46881	-0.41505	-0.39984	-0.268					0.0674	-0.00522	0.0674	-0.00389	-0.0326	-0.00383	-0.0326	-0.00388	-0.0326	-0.00387																														3410.49
-1.0333	-3.25845	-0.46887	-0.41474	-0.39881	-0.26738					0.0664	-0.00522	0.0664	-0.00389	-0.0336	-0.00383	-0.0336	-0.00388	-0.0336	-0.00387																														3411.46
-1.0343	-3.25991	-0.46892	-0.41382	-0.39902	-0.26862					0.0654	-0.00522	0.0654	-0.00389	-0.0346	-0.00383	-0.0346	-0.00388	-0.0346	-0.00388																														3412.42
-1.0353	-3.26136	-0.46897	-0.41279	-0.40015	-0.26851					0.0644	-0.00522	0.0644	-0.00389	-0.0356	-0.00383	-0.0356	-0.00389	-0.0356	-0.00388																														3413.39
-1.0363	-3.26278	-0.46903	-0.41299	-0.39922	-0.26748					0.0634	-0.00522	0.0634	-0.00389	-0.0366	-0.00383	-0.0366	-0.00388	-0.0366	-0.00388																														3414.35
-1.0373	-3.26419	-0.46909	-0.41464	-0.39953	-0.26779					0.0624	-0.00522	0.0624	-0.00389	-0.0376	-0.00384	-0.0376	-0.00389	-0.0376	-0.00388																														3415.32
-1.0383	-3.26558	-0.46914	-0.41566	-0.39871	-0.26831					0.0614	-0.00522	0.0614	-0.00389	-0.0386	-0.00384	-0.0386	-0.00389	-0.0386	-0.00388																														3416.28
-1.0393	-3.26695	-0.4692	-0.41402	-0.39974	-0.26872					0.0604	-0.00523	0.0604	-0.00389	-0.0396	-0.00384	-0.0396	-0.00389	-0.0396	-0.00388																														3417.24
-1.0403	-3.26831	-0.46926	-0.41258	-0.39953	-0.26759					0.0594	-0.00523	0.0594	-0.0039	-0.0406	-0.00384	-0.0406	-0.00389	-0.0406	-0.00388																														3418.21
-1.0413	-3.26963	-0.46932	-0.41268	-0.3985	-0.2679					0.0584	-0.00523	0.0584	-0.0039	-0.0416	-0.00384	-0.0416	-0.00389	-0.0416	-0.00388																														3419.17
-1.0423	-3.27092	-0.46937	-0.41402	-0.39912	-0.26841					0.0574	-0.00523	0.0574	-0.0039	-0.0426	-0.00384	-0.0426	-0.00389	-0.0426	-0.00388																														3420.14
-1.0433	-3.27219	-0.46943	-0.41464	-0.39963	-0.2682					0.0564	-0.00523	0.0564	-0.0039	-0.0436	-0.00384	-0.0436	-0.00389	-0.0436	-0.00388																														3421.1
-1.0443	-3.27344	-0.46949	-0.41382	-0.39933	-0.2679					0.0554	-0.00523	0.0554	-0.0039	-0.0446	-0.00384	-0.0446	-0.00389	-0.0446	-0.00388																														3422.07
-1.0453	-3.27466	-0.46955	-0.4132	-0.39902	-0.26759					0.0544	-0.00523	0.0544	-0.0039	-0.0456	-0.00385	-0.0456	-0.00389	-0.0456	-0.00389																														3423.03
-1.0463	-3.27586	-0.46962	-0.41351	-0.39892	-0.26872					0.0534	-0.00523	0.0534	-0.0039	-0.0466	-0.00385	-0.0466	-0.00389	-0.0466	-0.00389																														3423.99
-1.0473	-3.27704	-0.46969	-0.4132	-0.39994	-0.2679					0.0524	-0.00523	0.0524	-0.0039	-0.0476	-0.00385	-0.0476	-0.00389	-0.0476	-0.00389																														3424.96
-1.0483	-3.2782	-0.46976	-0.41299	-0.39912	-0.268					0.0514	-0.00523	0.0514	-0.0039	-0.0486	-0.00385	-0.0486	-0.00389	-0.0486	-0.00389																														3425.92
-1.0493	-3.27933	-0.46983	-0.41289	-0.39861	-0.26759					0.0504	-0.00523	0.0504	-0.0039	-0.0496	-0.00385	-0.0496	-0.00389	-0.0496	-0.00389																														3426.89
-1.0503	-3.28044	-0.46989	-0.4132	-0.39912	-0.26851					0.0494	-0.00523	0.0494	-0.0039	-0.0506	-0.00385	-0.0506	-0.00389	-0.0506	-0.00389																														3427.85
-1.0513	-3.28154	-0.46996	-0.41351	-0.39963	-0.2679					0.0484	-0.00524	0.0484	-0.0039	-0.0516	-0.00385	-0.0516	-0.00389	-0.0516	-0.00389																														3428.81
-1.0523	-3.28261	-0.47002	-0.41351	-0.39912	-0.26759					0.0474	-0.00524	0.0474	-0.0039	-0.0526	-0.00385	-0.0526	-0.00389	-0.0526	-0.00389																														3429.78
-1.0533	-3.28367	-0.47008	-0.41248	-0.39881	-0.2681					0.0464	-0.00524	0.0464	-0.00391	-0.0536	-0.00386	-0.0536	-0.0039	-0.0536	-0.00389																														3430.74
-1.0543	-3.2847	-0.47014	-0.41155	-0.39892	-0.26831					0.0454	-0.00524	0.0454	-0.00391	-0.0546	-0.00386	-0.0546	-0.0039	-0.0546	-0.00389																														3431.71
-1.0553	-3.2857	-0.4702	-0.41227	-0.39984	-0.26779					0.0444	-0.00524	0.0444	-0.00391	-0.0556	-0.00386	-0.0556	-0.0039	-0.0556	-0.00389																														3432.67
-1.0563	-3.28669	-0.47026	-0.41382	-0.39922	-0.26718					0.0434	-0.00524	0.0434	-0.00391	-0.0566	-0.00386	-0.0566	-0.0039	-0.0566	-0.00389																														3433.64
-1.0573	-3.28765	-0.47032	-0.41382	-0.39892	-0.26872					0.0424	-0.00524	0.0424	-0.00391	-0.0576	-0.00386	-0.0576	-0.0039	-0.0576	-0.0039																														3434.6
-1.0583	-3.28859	-0.47037	-0.41197	-0.39922	-0.26862					0.0414	-0.00524	0.0414	-0.00391	-0.0586	-0.00386	-0.0586	-0.0039	-0.0586	-0.0039																														3435.56
-1.0593	-3.2895	-0.47042	-0.41145	-0.39902	-0.2681					0.0404	-0.00524	0.0404	-0.00391	-0.0596	-0.00386	-0.0596	-0.0039	-0.0596	-0.0039																														3436.53
-1.0603	-3.2904	-0.47048	-0.41238	-0.39922	-0.26666					0.0394	-0.00524	0.0394	-0.00391	-0.0606	-0.00386	-0.0606	-0.0039	-0.0606	-0.0039																														3437.49
-1.0613	-3.29129	-0.47053	-0.4131	-0.39922	-0.26831					0.0384	-0.00524	0.0384	-0.00391	-0.0616	-0.00386	-0.0616	-0.0039	-0.0616	-0.0039																														3438.46
-1.0623	-3.29219	-0.47058	-0.41279	-0.39881	-0.26851					0.0374	-0.00524	0.0374	-0.00391	-0.0626	-0.00386	-0.0626	-0.0039	-0.0626	-0.0039																														3439.42
-1.0633	-3.29308	-0.47063	-0.41197	-0.39892	-0.2681					0.0364	-0.00524	0.0364	-0.00391	-0.0636	-0.00386	-0.0636	-0.0039	-0.0636	-0.0039																														3440.39
-1.0643	-3.29397	-0.47068	-0.41186	-0.39922	-0.26728					0.0354	-0.00525	0.0354	-0.00391	-0.0646	-0.00387	-0.0646	-0.0039	-0.0646	-0.0039																														3441.35
-1.0653	-3.29485	-0.47072	-0.41217	-0.39912	-0.268					0.0344	-0.00525	0.0344	-0.00391	-0.0656	-0.00387	-0.0656	-0.0039	-0.0656	-0.0039																														3442.31
-1.0663	-3.29572	-0.47077	-0.41248	-0.39892	-0.2682					0.0334	-0.00525	0.0334	-0.00391	-0.0666	-0.00387	-0.0666	-0.0039	-0.0666	-0.0039																														3443.28
-1.0673	-3.29658	-0.47082	-0.41238	-0.39881	-0.26769					0.0324	-0.00525	0.0324	-0.00391	-0.0676	-0.00387	-0.0676	-0.0039	-0.0676	-0.0039																														3444.24
-1.0683	-3.29742	-0.47087	-0.41176	-0.39933	-0.26759					0.0314	-0.00525	0.0314	-0.00392	-0.0686	-0.00387	-0.0686	-0.00391	-0.0686	-0.0039																														3445.21
-1.0693	-3.29824	-0.47091	-0.41207	-0.39902	-0.26851					0.0304	-0.00525	0.0304	-0.00392	-0.0696	-0.00387	-0.0696	-0.00391	-0.0696	-0.0039																														3446.17
-1.0703	-3.29903	-0.47095	-0.41299	-0.39902	-0.2681					0.0294	-0.00525	0.0294	-0.00392	-0.0706	-0.00387	-0.0706	-0.0039	-0.0706	-0.0039																														3447.14
-1.0713	-3.29979	-0.47099	-0.41227	-0.39881	-0.26646					0.0284	-0.00525	0.0284	-0.00392	-0.0716	-0.00387	-0.0716	-0.00391	-0.0716	-0.00391																														3448.1
-1.0723	-3.30054	-0.47103	-0.41135	-0.39892	-0.2681					0.0274	-0.00525	0.0274	-0.00392	-0.0726	-0.00387	-0.0726	-0.00391	-0.0726	-0.00391																														3449.06
-1.0733	-3.30126	-0.47107	-0.41145	-0.39922	-0.26903					0.0264	-0.00525	0.0264	-0.00392	-0.0736	-0.00387	-0.0736	-0.00391	-0.0736	-0.00391																														3450.03
-1.0743	-3.30197	-0.4711	-0.4132	-0.39861	-0.26831					0.0254	-0.00526	0.0254	-0.00392	-0.0746	-0.00388	-0.0746	-0.00391	-0.0746	-0.00391																														3450.99
-1.0753	-3.30267	-0.47114	-0.41371	-0.39881	-0.26677					0.0244	-0.00526	0.0244	-0.00392	-0.0756	-0.00388	-0.0756	-0.00391	-0.0756	-0.00391																														3451.96
-1.0763	-3.30335	-0.47118	-0.41279	-0.39902	-0.26738					0.0234	-0.00525	0.0234	-0.00392	-0.0766	-0.00388	-0.0766	-0.00391	-0.0766	-0.00391																														3452.92
-1.0773	-3.30401	-0.47121	-0.41145	-0.39892	-0.26882					0.0224	-0.00526	0.0224	-0.00392	-0.0776	-0.00388	-0.0776	-0.00391	-0.0776	-0.00391																														3453.89
-1.0783	-3.30466	-0.47123	-0.41114	-0.39902	-0.2681					0.0214	-0.00526	0.0214	-0.00392	-0.0786	-0.00388	-0.0786	-0.00391	-0.0786	-0.00391																														3454.85
-1.0793	-3.3053	-0.47125	-0.41176	-0.39871	-0.26697					0.0204	-0.00526	0.0204	-0.00392	-0.0796	-0.00388	-0.0796	-0.00391	-0.0796	-0.00391																														3455.81
-1.0803	-3.30592	-0.47127	-0.41299	-0.3983	-0.2679					0.0194	-0.00526	0.0194	-0.00392	-0.0806	-0.00388	-0.0806	-0.00391	-0.0806	-0.00392																														3456.78
-1.0813	-3.30654	-0.47129	-0.4134	-0.39912	-0.26862					0.0184	-0.00526	0.0184	-0.00392	-0.0816	-0.00388	-0.0816	-0.00391	-0.0816	-0.00392																														3457.74
-1.0823	-3.30715	-0.4713	-0.41268	-0.39861	-0.26738					0.0174	-0.00526	0.0174	-0.00392	-0.0826	-0.00388	-0.0826	-0.00391	-0.0826	-0.00392																														3458.71
-1.0833	-3.30774	-0.47132	-0.41135	-0.39861	-0.26728					0.0164	-0.00526	0.0164	-0.00392	-0.0836	-0.00388	-0.0836	-0.00391	-0.0836	-0.00392																														3459.67
-1.0843	-3.30832	-0.47133	-0.41114	-0.39933	-0.2682					0.0154	-0.00526	0.0154	-0.00392	-0.0846	-0.00388	-0.0846	-0.00391	-0.0846	-0.00392																														3460.63
-1.0853	-3.30888	-0.47134	-0.41217	-0.3985	-0.2682					0.0144	-0.00526	0.0144	-0.00392	-0.0856	-0.00388	-0.0856	-0.00392	-0.0856	-0.00392																														3461.6
-1.0863	-3.30945	-0.47134	-0.4133	-0.3985	-0.26677					0.0134	-0.00526	0.0134	-0.00392	-0.0866	-0.00389	-0.0866	-0.00392	-0.0866	-0.00392																														3462.56
-1.0873	-3.30999	-0.47133	-0.41258	-0.39871	-0.26707					0.0124	-0.00526	0.0124	-0.00392	-0.0876	-0.00389	-0.0876	-0.00392	-0.0876	-0.00392																														3463.53
-1.0883	-3.31052	-0.47132	-0.41217	-0.39861	-0.26903					0.0114	-0.00526	0.0114	-0.00392	-0.0886	-0.00389	-0.0886	-0.00392	-0.0886	-0.00392																														3464.49
-1.0893	-3.31105	-0.47129	-0.41197	-0.39922	-0.26841					0.0104	-0.00526	0.0104	-0.00392	-0.0896	-0.00389	-0.0896	-0.00392	-0.0896	-0.00392																														3465.45
-1.0903	-3.31155	-0.47127	-0.41258	-0.3982	-0.26646					0.0094	-0.00526	0.0094	-0.00393	-0.0906	-0.00389	-0.0906	-0.00392	-0.0906	-0.00392																														3466.42
-1.0913	-3.31204	-0.47124	-0.41248	-0.3985	-0.26697					0.0084	-0.00527	0.0084	-0.00393	-0.0916	-0.00389	-0.0916	-0.00392	-0.0916	-0.00392																														3467.38
-1.0923	-3.31251	-0.47121	-0.41227	-0.39902	-0.26913					0.0074	-0.00526	0.0074	-0.00393	-0.0926	-0.00389	-0.0926	-0.00392	-0.0926	-0.00392																														3468.35
-1.0933	-3.31297	-0.47119	-0.41186	-0.39861	-0.26831					0.0064	-0.00526	0.0064	-0.00393	-0.0936	-0.00389	-0.0936	-0.00392	-0.0936	-0.00393																														3469.31
-1.0943	-3.3134	-0.47117	-0.41238	-0.3985	-0.26656					0.0054	-0.00526	0.0054	-0.00393	-0.0946	-0.00389	-0.0946	-0.00392	-0.0946	-0.00393																														3470.28
-1.0953	-3.31381	-0.47114	-0.41227	-0.3985	-0.26666					0.0044	-0.00527	0.0044	-0.00393	-0.0956	-0.00389	-0.0956	-0.00392	-0.0956	-0.00393																														3471.24
-1.0963	-3.31421	-0.47111	-0.41227	-0.39861	-0.26913					0.0034	-0.00527	0.0034	-0.00393	-0.0966	-0.00389	-0.0966	-0.00392	-0.0966	-0.00393																														3472.2
-1.0973	-3.3146	-0.47109	-0.4134	-0.39892	-0.2679					0.0024	-0.00527	0.0024	-0.00393	-0.0976	-0.00389	-0.0976	-0.00392	-0.0976	-0.00393																														3473.17
-1.0983	-3.31497	-0.47106	-0.4131	-0.3985	-0.26687					0.0014	-0.00527	0.0014	-0.00393	-0.0986	-0.00389	-0.0986	-0.00392	-0.0986	-0.00393																														3474.13
-1.0993	-3.31532	-0.471	-0.41279	-0.39809	-0.26718					0.0004	-0.00527	0.0004	-0.00393	-0.0996	-0.00389	-0.0996	-0.00392	-0.0996	-0.00393																														3475.1
-1.1003	-3.31566	-0.4708	-0.41268	-0.39871	-0.26872					-0.0006	-0.00527	-0.0006	-0.00393	-0.1006	-0.00389	-0.1006	-0.00392	-0.1006	-0.00393																														3476.06
-1.1013	-3.31598	-0.47061	-0.4133	-0.39861	-0.26728					-0.0016	-0.00527	-0.0016	-0.00393	-0.1016	-0.00389	-0.1016	-0.00392	-0.1016	-0.00393																														3477.03
-1.1023	-3.31629	-0.4701	-0.4133	-0.3983	-0.26697					-0.0026	-0.00527	-0.0026	-0.00393	-0.1026	-0.00389	-0.1026	-0.00392	-0.1026	-0.00393																														3477.99
-1.1033	-3.31658	-0.46955	-0.41289	-0.3983	-0.26779					-0.0036	-0.00527	-0.0036	-0.00393	-0.1036	-0.00389	-0.1036	-0.00392	-0.1036	-0.00393																														3478.95
-1.1043	-3.31685	-0.46896	-0.4132	-0.3982	-0.26841					-0.0046	-0.00527	-0.0046	-0.00393	-0.1046	-0.00389	-0.1046	-0.00392	-0.1046	-0.00393																														3479.92
-1.1053	-3.31711	-0.46834	-0.41351	-0.3985	-0.26677					-0.0056	-0.00527	-0.0056	-0.00393	-0.1056	-0.00389	-0.1056	-0.00393	-0.1056	-0.00393																														3480.88
-1.1063	-3.31736	-0.46758	-0.4134	-0.3984	-0.26687					-0.0066	-0.00527	-0.0066	-0.00393	-0.1066	-0.00389	-0.1066	-0.00393	-0.1066	-0.00393																														3481.85
-1.1073	-3.31761	-0.46681	-0.41258	-0.39871	-0.26851					-0.0076	-0.00527	-0.0076	-0.00393	-0.1076	-0.00389	-0.1076	-0.00393	-0.1076	-0.00394																														3482.81
-1.1083	-3.31785	-0.466	-0.41176	-0.3983	-0.268					-0.0086	-0.00527	-0.0086	-0.00393	-0.1086	-0.0039	-0.1086	-0.00393	-0.1086	-0.00394																														3483.78
-1.1093	-3.31809	-0.46465	-0.4131	-0.3983	-0.26677					-0.0096	-0.00528	-0.0096	-0.00393	-0.1096	-0.0039	-0.1096	-0.00393	-0.1096	-0.00393																														3484.74
-1.1103	-3.31833	-0.46334	-0.41412	-0.3984	-0.26635					-0.0106	-0.00528	-0.0106	-0.00393	-0.1106	-0.0039	-0.1106	-0.00393	-0.1106	-0.00394																														3485.7
-1.1113	-3.31855	-0.46211	-0.4133	-0.39778	-0.26903					-0.0116	-0.00528	-0.0116	-0.00393	-0.1116	-0.0039	-0.1116	-0.00393	-0.1116	-0.00394																														3486.67
-1.1123	-3.31877	-0.46093	-0.4133	-0.3985	-0.26748					-0.0126	-0.00528	-0.0126	-0.00393	-0.1126	-0.0039	-0.1126	-0.00393	-0.1126	-0.00394																														3487.63
-1.1133	-3.31898	-0.45981	-0.4133	-0.3982	-0.26687					-0.0136	-0.00528	-0.0136	-0.00394	-0.1136	-0.0039	-0.1136	-0.00393	-0.1136	-0.00394																														3488.6
-1.1143	-3.31917	-0.45869	-0.41289	-0.39799	-0.26687					-0.0146	-0.00528	-0.0146	-0.00394	-0.1146	-0.0039	-0.1146	-0.00393	-0.1146	-0.00394																														3489.56
-1.1153	-3.31935	-0.4576	-0.41217	-0.3985	-0.26872					-0.0156	-0.00528	-0.0156	-0.00394	-0.1156	-0.0039	-0.1156	-0.00393	-0.1156	-0.00394																														3490.53
-1.1163	-3.3195	-0.4566	-0.41289	-0.39778	-0.26728					-0.0166	-0.00528	-0.0166	-0.00394	-0.1166	-0.0039	-0.1166	-0.00393	-0.1166	-0.00394																														3491.49
-1.1173	-3.31963	-0.45564	-0.41412	-0.3984	-0.26656					-0.0176	-0.00528	-0.0176	-0.00394	-0.1176	-0.0039	-0.1176	-0.00393	-0.1176	-0.00394																														3492.45
-1.1183	-3.31976	-0.45474	-0.4133	-0.3983	-0.26769					-0.0186	-0.00528	-0.0186	-0.00394	-0.1186	-0.0039	-0.1186	-0.00393	-0.1186	-0.00394																														3493.42
-1.1193	-3.31987	-0.45385	-0.41114	-0.39778	-0.26831					-0.0196	-0.00528	-0.0196	-0.00394	-0.1196	-0.0039	-0.1196	-0.00393	-0.1196	-0.00394																														3494.38
-1.1203	-3.31996	-0.453	-0.41135	-0.3985	-0.26707					-0.0206	-0.00528	-0.0206	-0.00394	-0.1206	-0.0039	-0.1206	-0.00393	-0.1206	-0.00394																														3495.35
-1.1213	-3.32004	-0.4522	-0.41351	-0.39789	-0.26646					-0.0216	-0.00528	-0.0216	-0.00394	-0.1216	-0.0039	-0.1216	-0.00394	-0.1216	-0.00395																														3496.31
-1.1223	-3.3201	-0.45141	-0.41443	-0.39809	-0.2682					-0.0226	-0.00528	-0.0226	-0.00394	-0.1226	-0.0039	-0.1226	-0.00394	-0.1226	-0.00394																														3497.28
-1.1233	-3.32015	-0.45068	-0.41238	-0.3983	-0.26769					-0.0236	-0.00528	-0.0236	-0.00394	-0.1236	-0.0039	-0.1236	-0.00394	-0.1236	-0.00395																														3498.24
-1.1243	-3.32019	-0.44999	-0.41032	-0.39809	-0.26687					-0.0246	-0.00529	-0.0246	-0.00394	-0.1246	-0.0039	-0.1246	-0.00394	-0.1246	-0.00395																														3499.2
-1.1253	-3.32022	-0.44935	-0.41135	-0.3985	-0.26646					-0.0256	-0.00529	-0.0256	-0.00394	-0.1256	-0.0039	-0.1256	-0.00394	-0.1256	-0.00395																														3500.17
-1.1263	-3.32023	-0.44877	-0.41351	-0.39789	-0.26872					-0.0266	-0.00529	-0.0266	-0.00394	-0.1266	-0.0039	-0.1266	-0.00394	-0.1266	-0.00395																														3501.13
-1.1273	-3.32023	-0.44821	-0.41433	-0.39758	-0.26728					-0.0276	-0.00529	-0.0276	-0.00394	-0.1276	-0.0039	-0.1276	-0.00394	-0.1276	-0.00395																														3502.1
-1.1283	-3.32022	-0.44769	-0.41258	-0.39809	-0.26646					-0.0286	-0.00529	-0.0286	-0.00394	-0.1286	-0.0039	-0.1286	-0.00394	-0.1286	-0.00395																														3503.06
-1.1293	-3.3202	-0.4472	-0.41063	-0.3983	-0.26677					-0.0296	-0.00529	-0.0296	-0.00394	-0.1296	-0.0039	-0.1296	-0.00394	-0.1296	-0.00395																														3504.03
-1.1303	-3.32015	-0.44674	-0.41125	-0.3982	-0.26831					-0.0306	-0.00529	-0.0306	-0.00394	-0.1306	-0.00391	-0.1306	-0.00394	-0.1306	-0.00395																														3504.99
-1.1313	-3.32009	-0.44632	-0.4131	-0.39717	-0.26748					-0.0316	-0.00529	-0.0316	-0.00394	-0.1316	-0.0039	-0.1316	-0.00394	-0.1316	-0.00395																														3505.95
-1.1323	-3.32001	-0.44596	-0.4133	-0.39778	-0.26625					-0.0326	-0.00529	-0.0326	-0.00394	-0.1326	-0.0039	-0.1326	-0.00394	-0.1326	-0.00395																														3506.92
-1.1333	-3.31991	-0.44561	-0.41104	-0.3982	-0.26718					-0.0336	-0.00529	-0.0336	-0.00394	-0.1336	-0.00391	-0.1336	-0.00394	-0.1336	-0.00395																														3507.88
-1.1343	-3.31981	-0.44528	-0.41063	-0.39768	-0.26779					-0.0346	-0.00529	-0.0346	-0.00394	-0.1346	-0.00391	-0.1346	-0.00394	-0.1346	-0.00396																														3508.85
-1.1353	-3.31971	-0.445	-0.41248	-0.39748	-0.26769					-0.0356	-0.00529	-0.0356	-0.00394	-0.1356	-0.00391	-0.1356	-0.00394	-0.1356	-0.00396																														3509.81
-1.1363	-3.31962	-0.44473	-0.41361	-0.39809	-0.26635					-0.0366	-0.00529	-0.0366	-0.00394	-0.1366	-0.00391	-0.1366	-0.00394	-0.1366	-0.00396																														3510.77
-1.1373	-3.31951	-0.44452	-0.41227	-0.39799	-0.26748					-0.0376	-0.00529	-0.0376	-0.00394	-0.1376	-0.0039	-0.1376	-0.00394	-0.1376	-0.00396																														3511.74
-1.1383	-3.31941	-0.44431	-0.41104	-0.39758	-0.26728					-0.0386	-0.00529	-0.0386	-0.00394	-0.1386	-0.00391	-0.1386	-0.00394	-0.1386	-0.00396																														3512.7
-1.1393	-3.31929	-0.44414	-0.41104	-0.39778	-0.26707					-0.0396	-0.00529	-0.0396	-0.00395	-0.1396	-0.00391	-0.1396	-0.00394	-0.1396	-0.00396																														3513.67
-1.1403	-3.31917	-0.44397	-0.41268	-0.39768	-0.26697					-0.0406	-0.00529	-0.0406	-0.00395	-0.1406	-0.00391	-0.1406	-0.00395	-0.1406	-0.00396																														3514.63
-1.1413	-3.31904	-0.44357	-0.4134	-0.3982	-0.26718					-0.0416	-0.00529	-0.0416	-0.00395	-0.1416	-0.00391	-0.1416	-0.00394	-0.1416	-0.00396																														3515.59
-1.1423	-3.31891	-0.44315	-0.41279	-0.39758	-0.26759					-0.0426	-0.0053	-0.0426	-0.00395	-0.1426	-0.00391	-0.1426	-0.00395	-0.1426	-0.00396																														3516.56
-1.1433	-3.31877	-0.4427	-0.41197	-0.39696	-0.26656					-0.0436	-0.0053	-0.0436	-0.00395	-0.1436	-0.00391	-0.1436	-0.00395	-0.1436	-0.00396																														3517.52
-1.1443	-3.31864	-0.44216	-0.41166	-0.39809	-0.26707					-0.0446	-0.0053	-0.0446	-0.00395	-0.1446	-0.00391	-0.1446	-0.00395	-0.1446	-0.00396																														3518.49
-1.1453	-3.3185	-0.44144	-0.41279	-0.39758	-0.26707					-0.0456	-0.0053	-0.0456	-0.00395	-0.1456	-0.00391	-0.1456	-0.00395	-0.1456	-0.00396																														3519.45
-1.1463	-3.31835	-0.44092	-0.41351	-0.39758	-0.26738					-0.0466	-0.0053	-0.0466	-0.00395	-0.1466	-0.00391	-0.1466	-0.00395	-0.1466	-0.00396																														3520.42
-1.1473	-3.3182	-0.44051	-0.41248	-0.39717	-0.26656					-0.0476	-0.0053	-0.0476	-0.00395	-0.1476	-0.00391	-0.1476	-0.00395	-0.1476	-0.00396																														3521.38
-1.1483	-3.31805	-0.44014	-0.41166	-0.39748	-0.26677					-0.0486	-0.0053	-0.0486	-0.00395	-0.1486	-0.00391	-0.1486	-0.00395	-0.1486	-0.00396																														3522.34
-1.1493	-3.31788	-0.4398	-0.41176	-0.3983	-0.26738					-0.0496	-0.0053	-0.0496	-0.00395	-0.1496	-0.00391	-0.1496	-0.00395	-0.1496	-0.00397																														3523.31
-1.1503	-3.31771	-0.43953	-0.41258	-0.39748	-0.26707					-0.0506	-0.0053	-0.0506	-0.00395	-0.1506	-0.00391	-0.1506	-0.00395	-0.1506	-0.00397																														3524.27
-1.1513	-3.31753	-0.43932	-0.41289	-0.39717	-0.26677					-0.0516	-0.0053	-0.0516	-0.00395	-0.1516	-0.00391	-0.1516	-0.00395	-0.1516	-0.00397																														3525.24
-1.1523	-3.31734	-0.43916	-0.41268	-0.39737	-0.26646					-0.0526	-0.0053	-0.0526	-0.00395	-0.1526	-0.00391	-0.1526	-0.00395	-0.1526	-0.00397																														3526.2
-1.1533	-3.31713	-0.43906	-0.41238	-0.39789	-0.26759					-0.0536	-0.0053	-0.0536	-0.00395	-0.1536	-0.00391	-0.1536	-0.00395	-0.1536	-0.00397																														3527.17
-1.1543	-3.31691	-0.43901	-0.41238	-0.39758	-0.26718					-0.0546	-0.0053	-0.0546	-0.00395	-0.1546	-0.00391	-0.1546	-0.00395	-0.1546	-0.00397																														3528.13
-1.1553	-3.31668	-0.43899	-0.41238	-0.39727	-0.26697					-0.0556	-0.0053	-0.0556	-0.00395	-0.1556	-0.00391	-0.1556	-0.00396	-0.1556	-0.00397																														3529.09
-1.1563	-3.31645	-0.43905	-0.41227	-0.39686	-0.26605					-0.0566	-0.0053	-0.0566	-0.00396	-0.1566	-0.00391	-0.1566	-0.00396	-0.1566	-0.00397																														3530.06
-1.1573	-3.31622	-0.43915	-0.41176	-0.39778	-0.26738					-0.0576	-0.0053	-0.0576	-0.00396	-0.1576	-0.00391	-0.1576	-0.00396	-0.1576	-0.00397																														3531.02
-1.1583	-3.31598	-0.43929	-0.41268	-0.39737	-0.26687					-0.0586	-0.0053	-0.0586	-0.00395	-0.1586	-0.00391	-0.1586	-0.00396	-0.1586	-0.00397																														3531.99
-1.1593	-3.31574	-0.43948	-0.4132	-0.39717	-0.26656					-0.0596	-0.0053	-0.0596	-0.00395	-0.1596	-0.00391	-0.1596	-0.00396	-0.1596	-0.00397																														3532.95
-1.1603	-3.3155	-0.43972	-0.41299	-0.39707	-0.26666					-0.0606	-0.0053	-0.0606	-0.00395	-0.1606	-0.00391	-0.1606	-0.00396	-0.1606	-0.00398																														3533.92
-1.1613	-3.31525	-0.44002	-0.41186	-0.39758	-0.26718					-0.0616	-0.00531	-0.0616	-0.00395	-0.1616	-0.00391	-0.1616	-0.00396	-0.1616	-0.00398																														3534.88
-1.1623	-3.31499	-0.44041	-0.41145	-0.39778	-0.26718					-0.0626	-0.00531	-0.0626	-0.00395	-0.1626	-0.00391	-0.1626	-0.00396	-0.1626	-0.00398																														3535.84
-1.1633	-3.31472	-0.44079	-0.41227	-0.39676	-0.26605					-0.0636	-0.00531	-0.0636	-0.00395	-0.1636	-0.00391	-0.1636	-0.00396	-0.1636	-0.00398																														3536.81
-1.1643	-3.31445	-0.44124	-0.41289	-0.39665	-0.26697					-0.0646	-0.00531	-0.0646	-0.00395	-0.1646	-0.00391	-0.1646	-0.00396	-0.1646	-0.00398																														3537.77
-1.1653	-3.31416	-0.44172	-0.41227	-0.3982	-0.26718					-0.0656	-0.00531	-0.0656	-0.00395	-0.1656	-0.00391	-0.1656	-0.00396	-0.1656	-0.00398																														3538.74
-1.1663	-3.31386	-0.44224	-0.41227	-0.39737	-0.26707					-0.0666	-0.00531	-0.0666	-0.00395	-0.1666	-0.00391	-0.1666	-0.00396	-0.1666	-0.00398																														3539.7
-1.1673	-3.31356	-0.44282	-0.41289	-0.39696	-0.26574					-0.0676	-0.00531	-0.0676	-0.00396	-0.1676	-0.00391	-0.1676	-0.00396	-0.1676	-0.00398																														3540.67
-1.1683	-3.31326	-0.44344	-0.4133	-0.39665	-0.26718					-0.0686	-0.00531	-0.0686	-0.00396	-0.1686	-0.00391	-0.1686	-0.00396	-0.1686	-0.00398																														3541.63
-1.1693	-3.31295	-0.44409	-0.41258	-0.39686	-0.26687					-0.0696	-0.00531	-0.0696	-0.00396	-0.1696	-0.00391	-0.1696	-0.00396	-0.1696	-0.00398																														3542.59
-1.1703	-3.31264	-0.44477	-0.41207	-0.39799	-0.26738					-0.0706	-0.00531	-0.0706	-0.00396	-0.1706	-0.00392	-0.1706	-0.00396	-0.1706	-0.00398																														3543.56
-1.1713	-3.31233	-0.44551	-0.41279	-0.39655	-0.26574					-0.0716	-0.00531	-0.0716	-0.00396	-0.1716	-0.00391	-0.1716	-0.00396	-0.1716	-0.00398																														3544.52
-1.1723	-3.31202	-0.44628	-0.4134	-0.39635	-0.26697					-0.0726	-0.00531	-0.0726	-0.00396	-0.1726	-0.00392	-0.1726	-0.00396	-0.1726	-0.00398																														3545.49
-1.1733	-3.31172	-0.4471	-0.41423	-0.39748	-0.26707					-0.0736	-0.00531	-0.0736	-0.00396	-0.1736	-0.00392	-0.1736	-0.00396	-0.1736	-0.00398																														3546.45
-1.1743	-3.31142	-0.44797	-0.41443	-0.39727	-0.26656					-0.0746	-0.00531	-0.0746	-0.00396	-0.1746	-0.00392	-0.1746	-0.00397	-0.1746	-0.00398																														3547.41
-1.1753	-3.31112	-0.4489	-0.41361	-0.39676	-0.26605					-0.0756	-0.00531	-0.0756	-0.00396	-0.1756	-0.00392	-0.1756	-0.00396	-0.1756	-0.00398																														3548.38
-1.1763	-3.31083	-0.44986	-0.41279	-0.39696	-0.26666					-0.0766	-0.00531	-0.0766	-0.00396	-0.1766	-0.00392	-0.1766	-0.00397	-0.1766	-0.00398																														3549.34
-1.1773	-3.31053	-0.45089	-0.4133	-0.39655	-0.26707					-0.0776	-0.00531	-0.0776	-0.00396	-0.1776	-0.00392	-0.1776	-0.00397	-0.1776	-0.00399																														3550.31
-1.1783	-3.31023	-0.45193	-0.41495	-0.39748	-0.26625					-0.0786	-0.00531	-0.0786	-0.00396	-0.1786	-0.00392	-0.1786	-0.00397	-0.1786	-0.00399																														3551.27
-1.1793	-3.30994	-0.45297	-0.41484	-0.39696	-0.26656					-0.0796	-0.00531	-0.0796	-0.00396	-0.1796	-0.00392	-0.1796	-0.00397	-0.1796	-0.00399																														3552.24
-1.1803	-3.30965	-0.45419	-0.4132	-0.39593	-0.26646					-0.0806	-0.00531	-0.0806	-0.00396	-0.1806	-0.00392	-0.1806	-0.00397	-0.1806	-0.00399																														3553.2
-1.1813	-3.30936	--	--	--	--					-0.0816	-0.00531	-0.0816	-0.00396	-0.1816	-0.00392	-0.1816	-0.00397	-0.1816	-0.00399																														3554.16
-1.1823	-3.30908	--	--	--	--					-0.0826	-0.00531	-0.0826	-0.00396	-0.1826	-0.00392	-0.1826	-0.00397	-0.1826	-0.00399																														3555.13
-1.1833	-3.3088	--	--	--	--					-0.0836	-0.00531	-0.0836	-0.00396	-0.1836	-0.00392	-0.1836	-0.00397	-0.1836	-0.00399																														3556.09
-1.1843	-3.30852	--	--	--	--					-0.0846	-0.00531	-0.0846	-0.00396	-0.1846	-0.00392	-0.1846	-0.00397	-0.1846	-0.00399																														3557.06
-1.1853	-3.30825	--	--	--	--					-0.0856	-0.00532	-0.0856	-0.00396	-0.1856	-0.00392	-0.1856	-0.00397	-0.1856	-0.00399																														3558.02
-1.1863	-3.30798	--	--	--	--					-0.0866	-0.00532	-0.0866	-0.00396	-0.1866	-0.00392	-0.1866	-0.00397	-0.1866	-0.00399																														3558.99
-1.1873	-3.30772	--	--	--	--					-0.0876	-0.00532	-0.0876	-0.00396	-0.1876	-0.00392	-0.1876	-0.00397	-0.1876	-0.00399																														3559.95
-1.1883	-3.30745	--	--	--	--					-0.0886	-0.00532	-0.0886	-0.00396	-0.1886	-0.00392	-0.1886	-0.00397	-0.1886	-0.00399																														3560.91
-1.1893	-3.30719	--	--	--	--					-0.0896	-0.00532	-0.0896	-0.00396	-0.1896	-0.00392	-0.1896	-0.00398	-0.1896	-0.004																														3561.88
-1.1903	-3.30693	--	--	--	--					-0.0906	-0.00532	-0.0906	-0.00396	-0.1906	-0.00392	-0.1906	-0.00398	-0.1906	-0.004																														3562.84
-1.1913	-3.30667	--	--	--	--					-0.0916	-0.00532	-0.0916	-0.00397	-0.1916	-0.00392	-0.1916	-0.00398	-0.1916	-0.004																														3563.81
-1.1923	-3.3064	--	--	--	--					-0.0926	-0.00532	-0.0926	-0.00397	-0.1926	-0.00392	-0.1926	-0.00398	-0.1926	-0.004																														3564.77
-1.1933	-3.30614	--	--	--	--					-0.0936	-0.00532	-0.0936	-0.00397	-0.1936	-0.00392	-0.1936	-0.00398	-0.1936	-0.004																														3565.74
-1.1943	-3.30588	--	--	--	--					-0.0946	-0.00532	-0.0946	-0.00397	-0.1946	-0.00392	-0.1946	-0.00398	-0.1946	-0.004																														3566.7
-1.1953	-3.30562	--	--	--	--					-0.0956	-0.00532	-0.0956	-0.00397	-0.1956	-0.00393	-0.1956	-0.00398	-0.1956	-0.004																														3567.66
-1.1963	-3.30537	--	--	--	--					-0.0966	-0.00532	-0.0966	-0.00397	-0.1966	-0.00393	-0.1966	-0.00398	-0.1966	-0.004																														3568.63
-1.1973	-3.30512	--	--	--	--					-0.0976	-0.00532	-0.0976	-0.00397	-0.1976	-0.00393	-0.1976	-0.00398	-0.1976	-0.004																														3569.59
-1.1983	-3.30489	--	--	--	--					-0.0986	-0.00532	-0.0986	-0.00397	-0.1986	-0.00393	-0.1986	-0.00398	-0.1986	-0.004																														3570.56
-1.1993	-3.30466	--	--	--	--					-0.0996	-0.00532	-0.0996	-0.00397	-0.1996	-0.00393	-0.1996	-0.00398	-0.1996	-0.004																														3571.52
-1.2003	-3.30443	--	--	--	--					-0.1006	-0.00532	-0.1006	-0.00397	-0.1986	-0.00391	-0.1986	-0.00397	-0.1986	-0.00399																														3572.49
-1.2013	-3.3042	--	--	--	--					-0.1016	-0.00532	-0.1016	-0.00397	-0.1976	-0.00391	-0.1976	-0.00397	-0.1976	-0.00399																														3573.45
-1.2023	-3.30398	--	--	--	--					-0.1026	-0.00532	-0.1026	-0.00397	-0.1966	-0.0039	-0.1966	-0.00397	-0.1966	-0.00399																														3574.41
-1.2033	-3.30375	--	--	--	--					-0.1036	-0.00532	-0.1036	-0.00397	-0.1956	-0.0039	-0.1956	-0.00396	-0.1956	-0.00398																														3575.38
-1.2043	-3.30353	--	--	--	--					-0.1046	-0.00532	-0.1046	-0.00397	-0.1946	-0.00389	-0.1946	-0.00396	-0.1946	-0.00398																														3576.34
-1.2053	-3.30331	--	--	--	--					-0.1056	-0.00532	-0.1056	-0.00397	-0.1936	-0.00389	-0.1936	-0.00396	-0.1936	-0.00398																														3577.31
-1.2063	-3.30311	--	--	--	--					-0.1066	-0.00532	-0.1066	-0.00397	-0.1926	-0.00389	-0.1926	-0.00396	-0.1926	-0.00398																														3578.27
-1.2073	-3.30292	--	--	--	--					-0.1076	-0.00533	-0.1076	-0.00397	-0.1916	-0.00388	-0.1916	-0.00396	-0.1916	-0.00398																														3579.24
-1.2083	-3.30275	--	--	--	--					-0.1086	-0.00532	-0.1086	-0.00397	-0.1906	-0.00388	-0.1906	-0.00395	-0.1906	-0.00397																														3580.2
-1.2093	-3.30259	--	--	--	--					-0.1096	-0.00533	-0.1096	-0.00397	-0.1896	-0.00388	-0.1896	-0.00395	-0.1896	-0.00397																														3581.16
-1.2103	-3.30246	--	--	--	--					-0.1106	-0.00533	-0.1106	-0.00397	-0.1886	-0.00387	-0.1886	-0.00395	-0.1886	-0.00397																														3582.13
-1.2113	-3.30235	--	--	--	--					-0.1116	-0.00533	-0.1116	-0.00397	-0.1876	-0.00387	-0.1876	-0.00395	-0.1876	-0.00397																														3583.09
-1.2123	-3.30226	--	--	--	--					-0.1126	-0.00533	-0.1126	-0.00397	-0.1866	-0.00387	-0.1866	-0.00395	-0.1866	-0.00397																														3584.06
-1.2133	-3.30215	--	--	--	--					-0.1136	-0.00533	-0.1136	-0.00397	-0.1856	-0.00386	-0.1856	-0.00395	-0.1856	-0.00397																														3585.02
-1.2143	-3.30203	--	--	--	--					-0.1146	-0.00533	-0.1146	-0.00398	-0.1846	-0.00386	-0.1846	-0.00394	-0.1846	-0.00396																														3585.99
-1.2153	-3.30191	--	--	--	--					-0.1156	-0.00533	-0.1156	-0.00398	-0.1836	-0.00386	-0.1836	-0.00394	-0.1836	-0.00396																														3586.95
-1.2163	-3.3018	--	--	--	--					-0.1166	-0.00533	-0.1166	-0.00398	-0.1826	-0.00385	-0.1826	-0.00394	-0.1826	-0.00396																														3587.91
-1.2173	-3.30169	--	--	--	--					-0.1176	-0.00533	-0.1176	-0.00398	-0.1816	-0.00385	-0.1816	-0.00394	-0.1816	-0.00396																														3588.88
-1.2183	-3.30159	--	--	--	--					-0.1186	-0.00533	-0.1186	-0.00398	-0.1806	-0.00385	-0.1806	-0.00394	-0.1806	-0.00396																														3589.84
-1.2193	-3.3015	--	--	--	--					-0.1196	-0.00533	-0.1196	-0.00398	-0.1796	-0.00385	-0.1796	-0.00394	-0.1796	-0.00396																														3590.81
-1.2203	-3.30142	--	--	--	--					-0.1206	-0.00533	-0.1206	-0.00398	-0.1786	-0.00384	-0.1786	-0.00393	-0.1786	-0.00395																														3591.77
-1.2213	-3.30136	--	--	--	--					-0.1216	-0.00533	-0.1216	-0.00398	-0.1776	-0.00384	-0.1776	-0.00393	-0.1776	-0.00395																														3592.73
-1.2223	-3.30131	--	--	--	--					-0.1226	-0.00533	-0.1226	-0.00398	-0.1766	-0.00384	-0.1766	-0.00393	-0.1766	-0.00395																														3593.7
-1.2233	-3.30126	--	--	--	--					-0.1236	-0.00533	-0.1236	-0.00398	-0.1756	-0.00384	-0.1756	-0.00393	-0.1756	-0.00395																														3594.66
-1.2243	-3.30122	--	--	--	--					-0.1246	-0.00533	-0.1246	-0.00398	-0.1746	-0.00384	-0.1746	-0.00393	-0.1746	-0.00395																														3595.63
-1.2253	-3.30119	--	--	--	--					-0.1256	-0.00533	-0.1256	-0.00398	-0.1736	-0.00384	-0.1736	-0.00393	-0.1736	-0.00395																														3596.59
-1.2263	-3.30116	--	--	--	--					-0.1266	-0.00533	-0.1266	-0.00398	-0.1726	-0.00383	-0.1726	-0.00393	-0.1726	-0.00394																														3597.55
-1.2273	-3.30115	--	--	--	--					-0.1276	-0.00533	-0.1276	-0.00398	-0.1716	-0.00383	-0.1716	-0.00392	-0.1716	-0.00394																														3598.52
-1.2283	-3.30114	--	--	--	--					-0.1286	-0.00534	-0.1286	-0.00398	-0.1706	-0.00383	-0.1706	-0.00392	-0.1706	-0.00394																														3599.48
-1.2293	-3.30113	--	--	--	--					-0.1296	-0.00534	-0.1296	-0.00398	-0.1696	-0.00383	-0.1696	-0.00392	-0.1696	-0.00394																														3600.45
-1.2303	-3.30113	--	--	--	--					-0.1306	-0.00534	-0.1306	-0.00398	-0.1686	-0.00382	-0.1686	-0.00392	-0.1686	-0.00394																														3601.41
-1.2313	-3.30113	--	--	--	--					-0.1316	-0.00534	-0.1316	-0.00398	-0.1676	-0.00382	-0.1676	-0.00392	-0.1676	-0.00394																														3602.38
-1.2323	-3.30113	--	--	--	--					-0.1326	-0.00534	-0.1326	-0.00398	-0.1666	-0.00382	-0.1666	-0.00392	-0.1666	-0.00394																														3603.34
-1.2333	-3.30113	--	--	--	--					-0.1336	-0.00534	-0.1336	-0.00398	-0.1656	-0.00382	-0.1656	-0.00392	-0.1656	-0.00393																														3604.3
-1.2343	-3.30112	--	--	--	--					-0.1346	-0.00534	-0.1346	-0.00398	-0.1646	-0.00381	-0.1646	-0.00392	-0.1646	-0.00393																														3605.27
-1.2353	-3.30111	--	--	--	--					-0.1356	-0.00534	-0.1356	-0.00399	-0.1636	-0.00381	-0.1636	-0.00391	-0.1636	-0.00393																														3606.23
-1.2363	-3.30108	--	--	--	--					-0.1366	-0.00534	-0.1366	-0.00399	-0.1626	-0.00381	-0.1626	-0.00391	-0.1626	-0.00393																														3607.2
-1.2373	-3.30103	--	--	--	--					-0.1376	-0.00534	-0.1376	-0.00399	-0.1616	-0.00381	-0.1616	-0.00391	-0.1616	-0.00393																														3608.16
-1.2383	-3.30097	--	--	--	--					-0.1386	-0.00534	-0.1386	-0.00399	-0.1606	-0.00381	-0.1606	-0.00391	-0.1606	-0.00393																														3609.13
-1.2393	-3.3009	--	--	--	--					-0.1396	-0.00534	-0.1396	-0.00399	-0.1596	-0.00381	-0.1596	-0.00391	-0.1596	-0.00393																														3610.09
-1.2403	-3.30082	--	--	--	--					-0.1406	-0.00534	-0.1406	-0.00399	-0.1586	-0.00381	-0.1586	-0.00391	-0.1586	-0.00393																														3611.05
-1.2413	-3.30073	--	--	--	--					-0.1416	-0.00534	-0.1416	-0.00399	-0.1576	-0.0038	-0.1576	-0.00391	-0.1576	-0.00392																														3612.02
-1.2423	-3.30064	--	--	--	--					-0.1426	-0.00534	-0.1426	-0.00399	-0.1566	-0.0038	-0.1566	-0.00391	-0.1566	-0.00392																														3612.98
-1.2433	-3.30054	--	--	--	--					-0.1436	-0.00534	-0.1436	-0.00399	-0.1556	-0.0038	-0.1556	-0.0039	-0.1556	-0.00392																														3613.95
-1.2443	-3.30042	--	--	--	--					-0.1446	-0.00534	-0.1446	-0.00399	-0.1546	-0.0038	-0.1546	-0.0039	-0.1546	-0.00392																														3614.91
-1.2453	-3.3003	--	--	--	--					-0.1456	-0.00534	-0.1456	-0.00399	-0.1536	-0.0038	-0.1536	-0.0039	-0.1536	-0.00392																														3615.88
-1.2463	-3.3002	--	--	--	--					-0.1466	-0.00535	-0.1466	-0.00399	-0.1526	-0.00379	-0.1526	-0.0039	-0.1526	-0.00392																														3616.84
-1.2473	-3.3001	--	--	--	--					-0.1476	-0.00535	-0.1476	-0.00399	-0.1516	-0.00379	-0.1516	-0.0039	-0.1516	-0.00392																														3617.8
-1.2483	-3.30001	--	--	--	--					-0.1486	-0.00535	-0.1486	-0.00399	-0.1506	-0.00379	-0.1506	-0.0039	-0.1506	-0.00392																														3618.77
-1.2493	-3.29992	--	--	--	--					-0.1496	-0.00535	-0.1496	-0.00399	-0.1496	-0.00379	-0.1496	-0.0039	-0.1496	-0.00392																														3619.73
-1.2503	-3.29983	--	--	--	--					-0.1506	-0.00535	-0.1506	-0.00399	-0.1486	-0.00379	-0.1486	-0.0039	-0.1486	-0.00391																														3620.7
										-0.1516	-0.00535	-0.1516	-0.00399	-0.1476	-0.00379	-0.1476	-0.0039	-0.1476	-0.00391																														3621.66
										-0.1526	-0.00535	-0.1526	-0.00399	-0.1466	-0.00379	-0.1466	-0.0039	-0.1466	-0.00391																														3622.62
										-0.1536	-0.00535	-0.1536	-0.00399	-0.1456	-0.00378	-0.1456	-0.0039	-0.1456	-0.00391																														3623.59
										-0.1546	-0.00535	-0.1546	-0.004	-0.1446	-0.00378	-0.1446	-0.00389	-0.1446	-0.00391																														3624.55
										-0.1556	-0.00535	-0.1556	-0.004	-0.1436	-0.00378	-0.1436	-0.00389	-0.1436	-0.00391																														3625.52
										-0.1566	-0.00535	-0.1566	-0.004	-0.1426	-0.00378	-0.1426	-0.00389	-0.1426	-0.00391																														3626.48
										-0.1576	-0.00535	-0.1576	-0.004	-0.1416	-0.00378	-0.1416	-0.00389	-0.1416	-0.00391																														3627.45
										-0.1586	-0.00535	-0.1586	-0.004	-0.1406	-0.00378	-0.1406	-0.00389	-0.1406	-0.0039																														3628.41
										-0.1596	-0.00535	-0.1596	-0.004	-0.1396	-0.00378	-0.1396	-0.00389	-0.1396	-0.0039																														3629.38
										-0.1606	-0.00535	-0.1606	-0.004	-0.1386	-0.00378	-0.1386	-0.00389	-0.1386	-0.0039																														3630.34
										-0.1616	-0.00535	-0.1616	-0.004	-0.1376	-0.00378	-0.1376	-0.00389	-0.1376	-0.0039																														3631.3
										-0.1626	-0.00536	-0.1626	-0.004	-0.1366	-0.00377	-0.1366	-0.00389	-0.1366	-0.0039																														3632.27
										-0.1636	-0.00536	-0.1636	-0.004	-0.1356	-0.00377	-0.1356	-0.00388	-0.1356	-0.0039																														3633.23
										-0.1646	-0.00536	-0.1646	-0.004	-0.1346	-0.00377	-0.1346	-0.00388	-0.1346	-0.0039																														3634.2
										-0.1656	-0.00536	-0.1656	-0.004	-0.1336	-0.00377	-0.1336	-0.00388	-0.1336	-0.0039																														3635.16
										-0.1666	-0.00536	-0.1666	-0.004	-0.1326	-0.00377	-0.1326	-0.00388	-0.1326	-0.0039																														3636.12
										-0.1676	-0.00536	-0.1676	-0.004	-0.1316	-0.00377	-0.1316	-0.00388	-0.1316	-0.0039																														3637.09
										-0.1686	-0.00536	-0.1686	-0.004	-0.1306	-0.00377	-0.1306	-0.00388	-0.1306	-0.00389																														3638.05
										-0.1696	-0.00536	-0.1696	-0.004	-0.1296	-0.00377	-0.1296	-0.00388	-0.1296	-0.00389																														3639.02
										-0.1706	-0.00536	-0.1706	-0.00401	-0.1286	-0.00377	-0.1286	-0.00388	-0.1286	-0.00389																														3639.98
										-0.1716	-0.00536	-0.1716	-0.004	-0.1276	-0.00376	-0.1276	-0.00388	-0.1276	-0.00389																														3640.95
										-0.1726	-0.00536	-0.1726	-0.00401	-0.1266	-0.00376	-0.1266	-0.00388	-0.1266	-0.00389																														3641.91
										-0.1736	-0.00536	-0.1736	-0.00401	-0.1256	-0.00376	-0.1256	-0.00387	-0.1256	-0.00389																														3642.87
										-0.1746	-0.00536	-0.1746	-0.00401	-0.1246	-0.00376	-0.1246	-0.00387	-0.1246	-0.00389																														3643.84
										-0.1756	-0.00536	-0.1756	-0.00401	-0.1236	-0.00376	-0.1236	-0.00387	-0.1236	-0.00389																														3644.8
										-0.1766	-0.00536	-0.1766	-0.00401	-0.1226	-0.00376	-0.1226	-0.00387	-0.1226	-0.00389																														3645.77
										-0.1776	-0.00536	-0.1776	-0.00401	-0.1216	-0.00377	-0.1216	-0.00387	-0.1216	-0.00389																														3646.73
										-0.1786	-0.00536	-0.1786	-0.00401	-0.1206	-0.00377	-0.1206	-0.00387	-0.1206	-0.00388																														3647.7
										-0.1796	-0.00537	-0.1796	-0.00401	-0.1196	-0.00377	-0.1196	-0.00387	-0.1196	-0.00388																														3648.66
										-0.1806	-0.00537	-0.1806	-0.00401	-0.1186	-0.00376	-0.1186	-0.00387	-0.1186	-0.00388																														3649.62
										-0.1816	-0.00537	-0.1816	-0.00401	-0.1176	-0.00376	-0.1176	-0.00387	-0.1176	-0.00388																														3650.59
										-0.1826	-0.00537	-0.1826	-0.00401	-0.1166	-0.00376	-0.1166	-0.00387	-0.1166	-0.00388																														3651.55
										-0.1836	-0.00537	-0.1836	-0.00401	-0.1156	-0.00376	-0.1156	-0.00386	-0.1156	-0.00388																														3652.52
										-0.1846	-0.00537	-0.1846	-0.00401	-0.1146	-0.00376	-0.1146	-0.00386	-0.1146	-0.00388																														3653.48
										-0.1856	-0.00537	-0.1856	-0.00401	-0.1136	-0.00375	-0.1136	-0.00386	-0.1136	-0.00387																														3654.45
										-0.1866	-0.00537	-0.1866	-0.00402	-0.1126	-0.00375	-0.1126	-0.00386	-0.1126	-0.00387																														3655.41
										-0.1876	-0.00537	-0.1876	-0.00401	-0.1116	-0.00375	-0.1116	-0.00386	-0.1116	-0.00387																														3656.37
										-0.1886	-0.00537	-0.1886	-0.00402	-0.1106	-0.00375	-0.1106	-0.00386	-0.1106	-0.00387																														3657.34
										-0.1896	-0.00537	-0.1896	-0.00402	-0.1096	-0.00374	-0.1096	-0.00386	-0.1096	-0.00387																														3658.3
										-0.1906	-0.00537	-0.1906	-0.00402	-0.1086	-0.00374	-0.1086	-0.00386	-0.1086	-0.00387																														3659.27
										-0.1916	-0.00537	-0.1916	-0.00402	-0.1076	-0.00373	-0.1076	-0.00386	-0.1076	-0.00387																														3660.23
										-0.1926	-0.00537	-0.1926	-0.00402	-0.1066	-0.00373	-0.1066	-0.00386	-0.1066	-0.00387																														3661.2
										-0.1936	-0.00537	-0.1936	-0.00402	-0.1056	-0.00373	-0.1056	-0.00385	-0.1056	-0.00386																														3662.16
										-0.1946	-0.00537	-0.1946	-0.00402	-0.1046	-0.00373	-0.1046	-0.00385	-0.1046	-0.00386																														3663.12
										-0.1956	-0.00537	-0.1956	-0.00402	-0.1036	-0.00373	-0.1036	-0.00385	-0.1036	-0.00386																														3664.09
										-0.1966	-0.00538	-0.1966	-0.00402	-0.1026	-0.00373	-0.1026	-0.00385	-0.1026	-0.00386																														3665.05
										-0.1976	-0.00537	-0.1976	-0.00402	-0.1016	-0.00373	-0.1016	-0.00385	-0.1016	-0.00386																														3666.02
										-0.1986	-0.00538	-0.1986	-0.00402	-0.1006	-0.00373	-0.1006	-0.00385	-0.1006	-0.00386																														3666.98
										-0.1996	-0.00538	-0.1996	-0.00402	-0.0996	-0.00373	-0.0996	-0.00385	-0.0996	-0.00386																														3667.94
										-0.1986	-0.00537	-0.1986	-0.00401	-0.0986	-0.00373	-0.0986	-0.00385	-0.0986	-0.00386																														3668.91
										-0.1976	-0.00537	-0.1976	-0.00401	-0.0976	-0.00373	-0.0976	-0.00385	-0.0976	-0.00386																														3669.87
										-0.1966	-0.00536	-0.1966	-0.004	-0.0966	-0.00372	-0.0966	-0.00385	-0.0966	-0.00386																														3670.84
										-0.1956	-0.00536	-0.1956	-0.004	-0.0956	-0.00372	-0.0956	-0.00385	-0.0956	-0.00386																														3671.8
										-0.1946	-0.00536	-0.1946	-0.004	-0.0946	-0.00372	-0.0946	-0.00385	-0.0946	-0.00386																														3672.77
										-0.1936	-0.00536	-0.1936	-0.00399	-0.0936	-0.00372	-0.0936	-0.00384	-0.0936	-0.00385																														3673.73
										-0.1926	-0.00535	-0.1926	-0.00399	-0.0926	-0.00372	-0.0926	-0.00384	-0.0926	-0.00385																														3674.69
										-0.1916	-0.00535	-0.1916	-0.00399	-0.0916	-0.00372	-0.0916	-0.00384	-0.0916	-0.00385																														3675.66
										-0.1906	-0.00535	-0.1906	-0.00398	-0.0906	-0.00372	-0.0906	-0.00384	-0.0906	-0.00385																														3676.62
										-0.1896	-0.00534	-0.1896	-0.00398	-0.0896	-0.00372	-0.0896	-0.00384	-0.0896	-0.00385																														3677.59
										-0.1886	-0.00534	-0.1886	-0.00398	-0.0886	-0.00372	-0.0886	-0.00384	-0.0886	-0.00385																														3678.55
										-0.1876	-0.00534	-0.1876	-0.00398	-0.0876	-0.00372	-0.0876	-0.00384	-0.0876	-0.00385																														3679.51
										-0.1866	-0.00534	-0.1866	-0.00397	-0.0866	-0.00372	-0.0866	-0.00384	-0.0866	-0.00385																														3680.48
										-0.1856	-0.00534	-0.1856	-0.00397	-0.0856	-0.00372	-0.0856	-0.00384	-0.0856	-0.00385																														3681.44
										-0.1846	-0.00533	-0.1846	-0.00397	-0.0846	-0.00371	-0.0846	-0.00384	-0.0846	-0.00385																														3682.41
										-0.1836	-0.00533	-0.1836	-0.00397	-0.0836	-0.00371	-0.0836	-0.00384	-0.0836	-0.00384																														3683.37
										-0.1826	-0.00533	-0.1826	-0.00397	-0.0826	-0.00371	-0.0826	-0.00384	-0.0826	-0.00384																														3684.34
										-0.1816	-0.00533	-0.1816	-0.00396	-0.0816	-0.00371	-0.0816	-0.00384	-0.0816	-0.00384																														3685.3
										-0.1806	-0.00533	-0.1806	-0.00396	-0.0806	-0.00371	-0.0806	-0.00383	-0.0806	-0.00384																														3686.26
										-0.1796	-0.00533	-0.1796	-0.00396	-0.0796	-0.00371	-0.0796	-0.00383	-0.0796	-0.00384																														3687.23
										-0.1786	-0.00532	-0.1786	-0.00396	-0.0786	-0.00371	-0.0786	-0.00383	-0.0786	-0.00384																														3688.19
										-0.1776	-0.00532	-0.1776	-0.00395	-0.0776	-0.00371	-0.0776	-0.00383	-0.0776	-0.00384																														3689.16
										-0.1766	-0.00532	-0.1766	-0.00395	-0.0766	-0.00371	-0.0766	-0.00383	-0.0766	-0.00384																														3690.12
										-0.1756	-0.00532	-0.1756	-0.00395	-0.0756	-0.00371	-0.0756	-0.00383	-0.0756	-0.00383																														3691.09
										-0.1746	-0.00532	-0.1746	-0.00395	-0.0746	-0.0037	-0.0746	-0.00383	-0.0746	-0.00383																														3692.05
										-0.1736	-0.00532	-0.1736	-0.00395	-0.0736	-0.0037	-0.0736	-0.00383	-0.0736	-0.00383																														3693.01
										-0.1726	-0.00531	-0.1726	-0.00394	-0.0726	-0.0037	-0.0726	-0.00383	-0.0726	-0.00383																														3693.98
										-0.1716	-0.00531	-0.1716	-0.00394	-0.0716	-0.0037	-0.0716	-0.00383	-0.0716	-0.00383																														3694.94
										-0.1706	-0.00531	-0.1706	-0.00394	-0.0706	-0.0037	-0.0706	-0.00382	-0.0706	-0.00383																														3695.91
										-0.1696	-0.00531	-0.1696	-0.00394	-0.0696	-0.0037	-0.0696	-0.00382	-0.0696	-0.00383																														3696.87
										-0.1686	-0.00531	-0.1686	-0.00393	-0.0686	-0.0037	-0.0686	-0.00382	-0.0686	-0.00383																														3697.84
										-0.1676	-0.00531	-0.1676	-0.00393	-0.0676	-0.0037	-0.0676	-0.00382	-0.0676	-0.00383																														3698.8
										-0.1666	-0.0053	-0.1666	-0.00393	-0.0666	-0.0037	-0.0666	-0.00382	-0.0666	-0.00383																														3699.76
										-0.1656	-0.0053	-0.1656	-0.00393	-0.0656	-0.00369	-0.0656	-0.00382	-0.0656	-0.00382																														3700.73
										-0.1646	-0.0053	-0.1646	-0.00393	-0.0646	-0.00369	-0.0646	-0.00382	-0.0646	-0.00382																														3701.69
										-0.1636	-0.0053	-0.1636	-0.00392	-0.0636	-0.00369	-0.0636	-0.00382	-0.0636	-0.00382																														3702.66
										-0.1626	-0.0053	-0.1626	-0.00392	-0.0626	-0.00369	-0.0626	-0.00382	-0.0626	-0.00382																														3703.62
										-0.1616	-0.0053	-0.1616	-0.00392	-0.0616	-0.00369	-0.0616	-0.00382	-0.0616	-0.00382																														3704.59
										-0.1606	-0.0053	-0.1606	-0.00392	-0.0606	-0.00369	-0.0606	-0.00382	-0.0606	-0.00382																														3705.55
										-0.1596	-0.0053	-0.1596	-0.00392	-0.0596	-0.00369	-0.0596	-0.00381	-0.0596	-0.00382																														3706.51
										-0.1586	-0.00529	-0.1586	-0.00392	-0.0586	-0.00369	-0.0586	-0.00381	-0.0586	-0.00382																														3707.48
										-0.1576	-0.00529	-0.1576	-0.00391	-0.0576	-0.00369	-0.0576	-0.00381	-0.0576	-0.00381																														3708.44
										-0.1566	-0.00529	-0.1566	-0.00391	-0.0566	-0.00368	-0.0566	-0.00381	-0.0566	-0.00381																														3709.41
										-0.1556	-0.00529	-0.1556	-0.00391	-0.0556	-0.00368	-0.0556	-0.00381	-0.0556	-0.00381																														3710.37
										-0.1546	-0.00529	-0.1546	-0.00391	-0.0546	-0.00368	-0.0546	-0.00381	-0.0546	-0.00381																														3711.34
										-0.1536	-0.00529	-0.1536	-0.00391	-0.0536	-0.00368	-0.0536	-0.00381	-0.0536	-0.00381																														3712.3
										-0.1526	-0.00529	-0.1526	-0.0039	-0.0526	-0.00368	-0.0526	-0.00381	-0.0526	-0.00381																														3713.26
										-0.1516	-0.00529	-0.1516	-0.0039	-0.0516	-0.00368	-0.0516	-0.00381	-0.0516	-0.00381																														3714.23
										-0.1506	-0.00528	-0.1506	-0.0039	-0.0506	-0.00368	-0.0506	-0.00381	-0.0506	-0.00381																														3715.19
										-0.1496	-0.00528	-0.1496	-0.0039	-0.0496	-0.00368	-0.0496	-0.00381	-0.0496	-0.00381																														3716.16
										-0.1486	-0.00528	-0.1486	-0.0039	-0.0486	-0.00367	-0.0486	-0.00381	-0.0486	-0.00381																														3717.12
										-0.1476	-0.00528	-0.1476	-0.0039	-0.0476	-0.00367	-0.0476	-0.0038	-0.0476	-0.0038																														3718.09
										-0.1466	-0.00528	-0.1466	-0.0039	-0.0466	-0.00367	-0.0466	-0.0038	-0.0466	-0.0038																														3719.05
										-0.1456	-0.00528	-0.1456	-0.0039	-0.0456	-0.00367	-0.0456	-0.0038	-0.0456	-0.0038																														3720.01
										-0.1446	-0.00528	-0.1446	-0.00389	-0.0446	-0.00367	-0.0446	-0.0038	-0.0446	-0.0038																														3720.98
										-0.1436	-0.00528	-0.1436	-0.00389	-0.0436	-0.00367	-0.0436	-0.0038	-0.0436	-0.0038																														3721.94
										-0.1426	-0.00528	-0.1426	-0.00389	-0.0426	-0.00367	-0.0426	-0.0038	-0.0426	-0.0038																														3722.91
										-0.1416	-0.00528	-0.1416	-0.00389	-0.0416	-0.00367	-0.0416	-0.0038	-0.0416	-0.0038																														3723.87
										-0.1406	-0.00527	-0.1406	-0.00389	-0.0406	-0.00366	-0.0406	-0.0038	-0.0406	-0.0038																														3724.83
										-0.1396	-0.00527	-0.1396	-0.00389	-0.0396	-0.00366	-0.0396	-0.0038	-0.0396	-0.00379																														3725.8
										-0.1386	-0.00527	-0.1386	-0.00389	-0.0386	-0.00366	-0.0386	-0.00379	-0.0386	-0.00379																														3726.76
										-0.1376	-0.00527	-0.1376	-0.00389	-0.0376	-0.00366	-0.0376	-0.00379	-0.0376	-0.00379																														3727.73
										-0.1366	-0.00527	-0.1366	-0.00389	-0.0366	-0.00366	-0.0366	-0.00379	-0.0366	-0.00379																														3728.69
										-0.1356	-0.00527	-0.1356	-0.00389	-0.0356	-0.00366	-0.0356	-0.00379	-0.0356	-0.00379																														3729.66
										-0.1346	-0.00527	-0.1346	-0.00388	-0.0346	-0.00366	-0.0346	-0.00379	-0.0346	-0.00378																														3730.62
										-0.1336	-0.00527	-0.1336	-0.00388	-0.0336	-0.00366	-0.0336	-0.00379	-0.0336	-0.00378																														3731.58
										-0.1326	-0.00527	-0.1326	-0.00388	-0.0326	-0.00366	-0.0326	-0.00379	-0.0326	-0.00378																														3732.55
										-0.1316	-0.00526	-0.1316	-0.00388	-0.0316	-0.00366	-0.0316	-0.00379	-0.0316	-0.00378																														3733.51
										-0.1306	-0.00526	-0.1306	-0.00388	-0.0306	-0.00366	-0.0306	-0.00379	-0.0306	-0.00378																														3734.48
										-0.1296	-0.00526	-0.1296	-0.00388	-0.0296	-0.00365	-0.0296	-0.00379	-0.0296	-0.00377																														3735.44
										-0.1286	-0.00526	-0.1286	-0.00388	-0.0286	-0.00365	-0.0286	-0.00379	-0.0286	-0.00377																														3736.41
										-0.1276	-0.00526	-0.1276	-0.00387	-0.0276	-0.00364	-0.0276	-0.00378	-0.0276	-0.00378																														3737.37
										-0.1266	-0.00526	-0.1266	-0.00387	-0.0266	-0.00364	-0.0266	-0.00378	-0.0266	-0.00378																														3738.33
										-0.1256	-0.00526	-0.1256	-0.00387	-0.0256	-0.00364	-0.0256	-0.00378	-0.0256	-0.00378																														3739.3
										-0.1246	-0.00526	-0.1246	-0.00387	-0.0246	-0.00364	-0.0246	-0.00378	-0.0246	-0.00379																														3740.26
										-0.1236	-0.00526	-0.1236	-0.00387	-0.0236	-0.00364	-0.0236	-0.00378	-0.0236	-0.00379																														3741.23
										-0.1226	-0.00526	-0.1226	-0.00387	-0.0226	-0.00364	-0.0226	-0.00378	-0.0226	-0.00378																														3742.19
										-0.1216	-0.00526	-0.1216	-0.00387	-0.0216	-0.00364	-0.0216	-0.00378	-0.0216	-0.00378																														3743.16
										-0.1206	-0.00525	-0.1206	-0.00386	-0.0206	-0.00364	-0.0206	-0.00378	-0.0206	-0.00378																														3744.12
										-0.1196	-0.00525	-0.1196	-0.00386	-0.0196	-0.00364	-0.0196	-0.00378	-0.0196	-0.00378																														3745.08
										-0.1186	-0.00525	-0.1186	-0.00386	-0.0186	-0.00364	-0.0186	-0.00378	-0.0186	-0.00378																														3746.05
										-0.1176	-0.00525	-0.1176	-0.00386	-0.0176	-0.00363	-0.0176	-0.00378	-0.0176	-0.00377																														3747.01
										-0.1166	-0.00525	-0.1166	-0.00386	-0.0166	-0.00363	-0.0166	-0.00378	-0.0166	-0.00377																														3747.98
										-0.1156	-0.00525	-0.1156	-0.00386	-0.0156	-0.00363	-0.0156	-0.00377	-0.0156	-0.00377																														3748.94
										-0.1146	-0.00525	-0.1146	-0.00386	-0.0146	-0.00363	-0.0146	-0.00377	-0.0146	-0.00377																														3749.9
										-0.1136	-0.00525	-0.1136	-0.00386	-0.0136	-0.00363	-0.0136	-0.00377	-0.0136	-0.00377																														3750.87
										-0.1126	-0.00525	-0.1126	-0.00386	-0.0126	-0.00363	-0.0126	-0.00377	-0.0126	-0.00377																														3751.83
										-0.1116	-0.00525	-0.1116	-0.00385	-0.0116	-0.00363	-0.0116	-0.00377	-0.0116	-0.00377																														3752.8
										-0.1106	-0.00524	-0.1106	-0.00385	-0.0106	-0.00362	-0.0106	-0.00377	-0.0106	-0.00376																														3753.76
										-0.1096	-0.00524	-0.1096	-0.00385	-0.0096	-0.00362	-0.0096	-0.00377	-0.0096	-0.00376																														3754.73
										-0.1086	-0.00524	-0.1086	-0.00385	-0.0086	-0.00362	-0.0086	-0.00377	-0.0086	-0.00376																														3755.69
										-0.1076	-0.00524	-0.1076	-0.00385	-0.0076	-0.00362	-0.0076	-0.00377	-0.0076	-0.00376																														3756.65
										-0.1066	-0.00524	-0.1066	-0.00385	-0.0066	-0.00362	-0.0066	-0.00377	-0.0066	-0.00376																														3757.62
										-0.1056	-0.00524	-0.1056	-0.00385	-0.0056	-0.00362	-0.0056	-0.00377	-0.0056	-0.00376																														3758.58
										-0.1046	-0.00524	-0.1046	-0.00385	-0.0046	-0.00362	-0.0046	-0.00377	-0.0046	-0.00376																														3759.55
										-0.1036	-0.00524	-0.1036	-0.00385	-0.0036	-0.00362	-0.0036	-0.00376	-0.0036	-0.00376																														3760.51
										-0.1026	-0.00524	-0.1026	-0.00385	-0.0026	-0.00362	-0.0026	-0.00376	-0.0026	-0.00376																														3761.47
										-0.1016	-0.00524	-0.1016	-0.00385	-0.0016	-0.00361	-0.0016	-0.00376	-0.0016	-0.00376																														3762.44
										-0.1006	-0.00524	-0.1006	-0.00384	-0.0006	-0.00361	-0.0006	-0.00376	-0.0006	-0.00375																														3763.4
										-0.0996	-0.00524	-0.0996	-0.00384	0.0004	-0.00361	0.0004	-0.00376	0.0004	-0.00375																														3764.37
										-0.0986	-0.00523	-0.0986	-0.00384	0.0014	-0.00361	0.0014	-0.00376	0.0014	-0.00375																														3765.33
										-0.0976	-0.00523	-0.0976	-0.00384	0.0024	-0.00361	0.0024	-0.00376	0.0024	-0.00375																														3766.3
										-0.0966	-0.00523	-0.0966	-0.00384	0.0034	-0.00361	0.0034	-0.00376	0.0034	-0.00375																														3767.26
										-0.0956	-0.00523	-0.0956	-0.00384	0.0044	-0.00361	0.0044	-0.00375	0.0044	-0.00375																														3768.22
										-0.0946	-0.00523	-0.0946	-0.00384	0.0054	-0.0036	0.0054	-0.00375	0.0054	-0.00375																														3769.19
										-0.0936	-0.00523	-0.0936	-0.00383	0.0064	-0.0036	0.0064	-0.00375	0.0064	-0.00375																														3770.15
										-0.0926	-0.00523	-0.0926	-0.00383	0.0074	-0.0036	0.0074	-0.00375	0.0074	-0.00374																														3771.12
										-0.0916	-0.00523	-0.0916	-0.00383	0.0084	-0.0036	0.0084	-0.00375	0.0084	-0.00374																														3772.08
										-0.0906	-0.00523	-0.0906	-0.00383	0.0094	-0.0036	0.0094	-0.00375	0.0094	-0.00374																														3773.05
										-0.0896	-0.00523	-0.0896	-0.00383	0.0104	-0.00359	0.0104	-0.00375	0.0104	-0.00374																														3774.01
										-0.0886	-0.00523	-0.0886	-0.00383	0.0114	-0.00359	0.0114	-0.00375	0.0114	-0.00374																														3774.97
										-0.0876	-0.00523	-0.0876	-0.00383	0.0124	-0.00359	0.0124	-0.00375	0.0124	-0.00374																														3775.94
										-0.0866	-0.00522	-0.0866	-0.00383	0.0134	-0.00359	0.0134	-0.00375	0.0134	-0.00374																														3776.9
										-0.0856	-0.00522	-0.0856	-0.00383	0.0144	-0.00359	0.0144	-0.00375	0.0144	-0.00373																														3777.87
										-0.0846	-0.00522	-0.0846	-0.00383	0.0154	-0.00359	0.0154	-0.00375	0.0154	-0.00373																														3778.83
										-0.0836	-0.00522	-0.0836	-0.00383	0.0164	-0.00359	0.0164	-0.00374	0.0164	-0.00373																														3779.8
										-0.0826	-0.00522	-0.0826	-0.00382	0.0174	-0.00359	0.0174	-0.00374	0.0174	-0.00373																														3780.76
										-0.0816	-0.00522	-0.0816	-0.00382	0.0184	-0.00359	0.0184	-0.00374	0.0184	-0.00373																														3781.72
										-0.0806	-0.00522	-0.0806	-0.00382	0.0194	-0.00359	0.0194	-0.00374	0.0194	-0.00373																														3782.69
										-0.0796	-0.00522	-0.0796	-0.00382	0.0204	-0.00359	0.0204	-0.00374	0.0204	-0.00373																														3783.65
										-0.0786	-0.00522	-0.0786	-0.00382	0.0214	-0.00359	0.0214	-0.00374	0.0214	-0.00373																														3784.62
										-0.0776	-0.00522	-0.0776	-0.00382	0.0224	-0.00358	0.0224	-0.00374	0.0224	-0.00372																														3785.58
										-0.0766	-0.00522	-0.0766	-0.00382	0.0234	-0.00358	0.0234	-0.00374	0.0234	-0.00372																														3786.55
										-0.0756	-0.00522	-0.0756	-0.00382	0.0244	-0.00358	0.0244	-0.00374	0.0244	-0.00372																														3787.51
										-0.0746	-0.00522	-0.0746	-0.00382	0.0254	-0.00358	0.0254	-0.00373	0.0254	-0.00372																														3788.47
										-0.0736	-0.00522	-0.0736	-0.00382	0.0264	-0.00358	0.0264	-0.00373	0.0264	-0.00372																														3789.44
										-0.0726	-0.00521	-0.0726	-0.00382	0.0274	-0.00358	0.0274	-0.00373	0.0274	-0.00372																														3790.4
										-0.0716	-0.00521	-0.0716	-0.00381	0.0284	-0.00358	0.0284	-0.00373	0.0284	-0.00372																														3791.37
										-0.0706	-0.00521	-0.0706	-0.00381	0.0294	-0.00358	0.0294	-0.00373	0.0294	-0.00372																														3792.33
										-0.0696	-0.00521	-0.0696	-0.00381	0.0304	-0.00358	0.0304	-0.00373	0.0304	-0.00372																														3793.3
										-0.0686	-0.00521	-0.0686	-0.00381	0.0314	-0.00358	0.0314	-0.00373	0.0314	-0.00372																														3794.26
										-0.0676	-0.00521	-0.0676	-0.00381	0.0324	-0.00358	0.0324	-0.00373	0.0324	-0.00371																														3795.22
										-0.0666	-0.00521	-0.0666	-0.00381	0.0334	-0.00357	0.0334	-0.00373	0.0334	-0.00371																														3796.19
										-0.0656	-0.00521	-0.0656	-0.00381	0.0344	-0.00357	0.0344	-0.00373	0.0344	-0.00371																														3797.15
										-0.0646	-0.00521	-0.0646	-0.00381	0.0354	-0.00357	0.0354	-0.00372	0.0354	-0.00371																														3798.12
										-0.0636	-0.00521	-0.0636	-0.00381	0.0364	-0.00357	0.0364	-0.00372	0.0364	-0.00371																														3799.08
										-0.0626	-0.00521	-0.0626	-0.00381	0.0374	-0.00357	0.0374	-0.00372	0.0374	-0.00371																														3800.04
										-0.0616	-0.00521	-0.0616	-0.0038	0.0384	-0.00356	0.0384	-0.00372	0.0384	-0.00371
										-0.0606	-0.0052	-0.0606	-0.0038	0.0394	-0.00356	0.0394	-0.00372	0.0394	-0.00371
										-0.0596	-0.0052	-0.0596	-0.0038	0.0404	-0.00356	0.0404	-0.00372	0.0404	-0.00371
										-0.0586	-0.0052	-0.0586	-0.0038	0.0414	-0.00356	0.0414	-0.00372	0.0414	-0.0037
										-0.0576	-0.0052	-0.0576	-0.0038	0.0424	-0.00356	0.0424	-0.00372	0.0424	-0.0037
										-0.0566	-0.0052	-0.0566	-0.0038	0.0434	-0.00356	0.0434	-0.00372	0.0434	-0.0037
										-0.0556	-0.0052	-0.0556	-0.0038	0.0444	-0.00356	0.0444	-0.00372	0.0444	-0.0037
										-0.0546	-0.0052	-0.0546	-0.0038	0.0454	-0.00356	0.0454	-0.00372	0.0454	-0.0037
										-0.0536	-0.0052	-0.0536	-0.0038	0.0464	-0.00356	0.0464	-0.00371	0.0464	-0.0037
										-0.0526	-0.0052	-0.0526	-0.0038	0.0474	-0.00355	0.0474	-0.00371	0.0474	-0.0037
										-0.0516	-0.0052	-0.0516	-0.00379	0.0484	-0.00355	0.0484	-0.00371	0.0484	-0.0037
										-0.0506	-0.0052	-0.0506	-0.00379	0.0494	-0.00355	0.0494	-0.00371	0.0494	-0.0037
										-0.0496	-0.0052	-0.0496	-0.00379	0.0504	-0.00355	0.0504	-0.00371	0.0504	-0.0037
										-0.0486	-0.00519	-0.0486	-0.00379	0.0514	-0.00355	0.0514	-0.00371	0.0514	-0.00369
										-0.0476	-0.00519	-0.0476	-0.00379	0.0524	-0.00355	0.0524	-0.00371	0.0524	-0.00369
										-0.0466	-0.00519	-0.0466	-0.00379	0.0534	-0.00355	0.0534	-0.00371	0.0534	-0.00369
										-0.0456	-0.00519	-0.0456	-0.00379	0.0544	-0.00355	0.0544	-0.00371	0.0544	-0.00369
										-0.0446	-0.00519	-0.0446	-0.00379	0.0554	-0.00354	0.0554	-0.00371	0.0554	-0.00369
										-0.0436	-0.00519	-0.0436	-0.00379	0.0564	-0.00354	0.0564	-0.0037	0.0564	-0.00369
										-0.0426	-0.00519	-0.0426	-0.00379	0.0574	-0.00354	0.0574	-0.0037	0.0574	-0.00369
										-0.0416	-0.00519	-0.0416	-0.00379	0.0584	-0.00354	0.0584	-0.0037	0.0584	-0.00369
										-0.0406	-0.00519	-0.0406	-0.00379	0.0594	-0.00354	0.0594	-0.0037	0.0594	-0.00368
										-0.0396	-0.00519	-0.0396	-0.00378	0.0604	-0.00354	0.0604	-0.0037	0.0604	-0.00368
										-0.0386	-0.00519	-0.0386	-0.00378	0.0614	-0.00353	0.0614	-0.0037	0.0614	-0.00368
										-0.0376	-0.00519	-0.0376	-0.00378	0.0624	-0.00353	0.0624	-0.0037	0.0624	-0.00368
										-0.0366	-0.00519	-0.0366	-0.00378	0.0634	-0.00353	0.0634	-0.0037	0.0634	-0.00368
										-0.0356	-0.00519	-0.0356	-0.00378	0.0644	-0.00353	0.0644	-0.0037	0.0644	-0.00368
										-0.0346	-0.00519	-0.0346	-0.00378	0.0654	-0.00353	0.0654	-0.00369	0.0654	-0.00368
										-0.0336	-0.00519	-0.0336	-0.00378	0.0664	-0.00353	0.0664	-0.00369	0.0664	-0.00368
										-0.0326	-0.00518	-0.0326	-0.00378	0.0674	-0.00353	0.0674	-0.00369	0.0674	-0.00368
										-0.0316	-0.00518	-0.0316	-0.00378	0.0684	-0.00353	0.0684	-0.00369	0.0684	-0.00367
										-0.0306	-0.00518	-0.0306	-0.00378	0.0694	-0.00353	0.0694	-0.00369	0.0694	-0.00367
										-0.0296	-0.00518	-0.0296	-0.00378	0.0704	-0.00352	0.0704	-0.00369	0.0704	-0.00367
										-0.0286	-0.00518	-0.0286	-0.00378	0.0714	-0.00352	0.0714	-0.00369	0.0714	-0.00367
										-0.0276	-0.00518	-0.0276	-0.00377	0.0724	-0.00352	0.0724	-0.00369	0.0724	-0.00367
										-0.0266	-0.00518	-0.0266	-0.00377	0.0734	-0.00352	0.0734	-0.00368	0.0734	-0.00367
										-0.0256	-0.00518	-0.0256	-0.00377	0.0744	-0.00352	0.0744	-0.00368	0.0744	-0.00366
										-0.0246	-0.00518	-0.0246	-0.00377	0.0754	-0.00352	0.0754	-0.00368	0.0754	-0.00366
										-0.0236	-0.00518	-0.0236	-0.00377	0.0764	-0.00351	0.0764	-0.00368	0.0764	-0.00366
										-0.0226	-0.00518	-0.0226	-0.00377	0.0774	-0.00351	0.0774	-0.00368	0.0774	-0.00366
										-0.0216	-0.00518	-0.0216	-0.00377	0.0784	-0.00351	0.0784	-0.00368	0.0784	-0.00366
										-0.0206	-0.00517	-0.0206	-0.00377	0.0794	-0.00351	0.0794	-0.00368	0.0794	-0.00366
										-0.0196	-0.00518	-0.0196	-0.00377	0.0804	-0.00351	0.0804	-0.00368	0.0804	-0.00366
										-0.0186	-0.00517	-0.0186	-0.00377	0.0814	-0.00351	0.0814	-0.00368	0.0814	-0.00366
										-0.0176	-0.00517	-0.0176	-0.00377	0.0824	-0.00351	0.0824	-0.00368	0.0824	-0.00366
										-0.0166	-0.00517	-0.0166	-0.00377	0.0834	-0.00351	0.0834	-0.00367	0.0834	-0.00366
										-0.0156	-0.00517	-0.0156	-0.00377	0.0844	-0.00351	0.0844	-0.00367	0.0844	-0.00366
										-0.0146	-0.00517	-0.0146	-0.00377	0.0854	-0.0035	0.0854	-0.00367	0.0854	-0.00365
										-0.0136	-0.00517	-0.0136	-0.00376	0.0864	-0.0035	0.0864	-0.00367	0.0864	-0.00365
										-0.0126	-0.00517	-0.0126	-0.00376	0.0874	-0.0035	0.0874	-0.00367	0.0874	-0.00365
										-0.0116	-0.00517	-0.0116	-0.00376	0.0884	-0.0035	0.0884	-0.00367	0.0884	-0.00365
										-0.0106	-0.00517	-0.0106	-0.00376	0.0894	-0.0035	0.0894	-0.00367	0.0894	-0.00365
										-0.0096	-0.00516	-0.0096	-0.00376	0.0904	-0.0035	0.0904	-0.00367	0.0904	-0.00365
										-0.0086	-0.00516	-0.0086	-0.00376	0.0914	-0.0035	0.0914	-0.00367	0.0914	-0.00365
										-0.0076	-0.00516	-0.0076	-0.00376	0.0924	-0.00349	0.0924	-0.00367	0.0924	-0.00365
										-0.0066	-0.00516	-0.0066	-0.00376	0.0934	-0.00349	0.0934	-0.00366	0.0934	-0.00365
										-0.0056	-0.00516	-0.0056	-0.00376	0.0944	-0.00349	0.0944	-0.00366	0.0944	-0.00365
										-0.0046	-0.00516	-0.0046	-0.00376	0.0954	-0.00349	0.0954	-0.00366	0.0954	-0.00364
										-0.0036	-0.00516	-0.0036	-0.00376	0.0964	-0.00349	0.0964	-0.00366	0.0964	-0.00364
										-0.0026	-0.00516	-0.0026	-0.00375	0.0974	-0.00349	0.0974	-0.00366	0.0974	-0.00364
										-0.0016	-0.00516	-0.0016	-0.00375	0.0984	-0.00349	0.0984	-0.00366	0.0984	-0.00364
										-0.0006	-0.00516	-0.0006	-0.00375	0.0994	-0.00348	0.0994	-0.00366	0.0994	-0.00364
										0.0004	-0.00516	0.0004	-0.00375	0.1004	-0.00348	0.1004	-0.00366	0.1004	-0.00364
										0.0014	-0.00516	0.0014	-0.00375	0.1014	-0.00348	0.1014	-0.00366	0.1014	-0.00364
										0.0024	-0.00516	0.0024	-0.00375	0.1024	-0.00348	0.1024	-0.00366	0.1024	-0.00364
										0.0034	-0.00516	0.0034	-0.00375	0.1034	-0.00348	0.1034	-0.00365	0.1034	-0.00364
										0.0044	-0.00516	0.0044	-0.00375	0.1044	-0.00348	0.1044	-0.00365	0.1044	-0.00363
										0.0054	-0.00516	0.0054	-0.00375	0.1054	-0.00347	0.1054	-0.00365	0.1054	-0.00363
										0.0064	-0.00515	0.0064	-0.00375	0.1064	-0.00347	0.1064	-0.00365	0.1064	-0.00363
										0.0074	-0.00515	0.0074	-0.00375	0.1074	-0.00347	0.1074	-0.00365	0.1074	-0.00363
										0.0084	-0.00515	0.0084	-0.00375	0.1084	-0.00347	0.1084	-0.00365	0.1084	-0.00363
										0.0094	-0.00515	0.0094	-0.00374	0.1094	-0.00347	0.1094	-0.00365	0.1094	-0.00363
										0.0104	-0.00515	0.0104	-0.00374	0.1104	-0.00347	0.1104	-0.00365	0.1104	-0.00363
										0.0114	-0.00515	0.0114	-0.00374	0.1114	-0.00347	0.1114	-0.00365	0.1114	-0.00362
										0.0124	-0.00515	0.0124	-0.00374	0.1124	-0.00347	0.1124	-0.00364	0.1124	-0.00362
										0.0134	-0.00515	0.0134	-0.00374	0.1134	-0.00347	0.1134	-0.00364	0.1134	-0.00362
										0.0144	-0.00515	0.0144	-0.00374	0.1144	-0.00347	0.1144	-0.00364	0.1144	-0.00362
										0.0154	-0.00515	0.0154	-0.00374	0.1154	-0.00346	0.1154	-0.00364	0.1154	-0.00362
										0.0164	-0.00515	0.0164	-0.00374	0.1164	-0.00346	0.1164	-0.00364	0.1164	-0.00362
										0.0174	-0.00515	0.0174	-0.00374	0.1174	-0.00346	0.1174	-0.00364	0.1174	-0.00362
										0.0184	-0.00515	0.0184	-0.00374	0.1184	-0.00346	0.1184	-0.00364	0.1184	-0.00362
										0.0194	-0.00514	0.0194	-0.00374	0.1194	-0.00346	0.1194	-0.00364	0.1194	-0.00362
										0.0204	-0.00514	0.0204	-0.00373	0.1204	-0.00346	0.1204	-0.00364	0.1204	-0.00362
										0.0214	-0.00514	0.0214	-0.00373	0.1214	-0.00346	0.1214	-0.00364	0.1214	-0.00362
										0.0224	-0.00514	0.0224	-0.00373	0.1224	-0.00345	0.1224	-0.00363	0.1224	-0.00362
										0.0234	-0.00514	0.0234	-0.00373	0.1234	-0.00345	0.1234	-0.00363	0.1234	-0.00362
										0.0244	-0.00514	0.0244	-0.00373	0.1244	-0.00345	0.1244	-0.00363	0.1244	-0.00361
										0.0254	-0.00514	0.0254	-0.00373	0.1254	-0.00345	0.1254	-0.00363	0.1254	-0.00361
										0.0264	-0.00514	0.0264	-0.00373	0.1264	-0.00345	0.1264	-0.00363	0.1264	-0.00361
										0.0274	-0.00514	0.0274	-0.00373	0.1274	-0.00345	0.1274	-0.00363	0.1274	-0.00361
										0.0284	-0.00514	0.0284	-0.00373	0.1284	-0.00345	0.1284	-0.00363	0.1284	-0.00361
										0.0294	-0.00514	0.0294	-0.00373	0.1294	-0.00345	0.1294	-0.00363	0.1294	-0.00361
										0.0304	-0.00514	0.0304	-0.00373	0.1304	-0.00344	0.1304	-0.00363	0.1304	-0.00361
										0.0314	-0.00514	0.0314	-0.00373	0.1314	-0.00344	0.1314	-0.00362	0.1314	-0.00361
										0.0324	-0.00514	0.0324	-0.00372	0.1324	-0.00344	0.1324	-0.00362	0.1324	-0.0036
										0.0334	-0.00514	0.0334	-0.00372	0.1334	-0.00344	0.1334	-0.00362	0.1334	-0.0036
										0.0344	-0.00514	0.0344	-0.00372	0.1344	-0.00344	0.1344	-0.00362	0.1344	-0.0036
										0.0354	-0.00513	0.0354	-0.00372	0.1354	-0.00344	0.1354	-0.00362	0.1354	-0.0036
										0.0364	-0.00513	0.0364	-0.00372	0.1364	-0.00344	0.1364	-0.00362	0.1364	-0.0036
										0.0374	-0.00513	0.0374	-0.00372	0.1374	-0.00343	0.1374	-0.00362	0.1374	-0.0036
										0.0384	-0.00513	0.0384	-0.00372	0.1384	-0.00343	0.1384	-0.00362	0.1384	-0.0036
										0.0394	-0.00513	0.0394	-0.00372	0.1394	-0.00343	0.1394	-0.00362	0.1394	-0.0036
										0.0404	-0.00513	0.0404	-0.00372	0.1404	-0.00343	0.1404	-0.00362	0.1404	-0.0036
										0.0414	-0.00513	0.0414	-0.00372	0.1414	-0.00343	0.1414	-0.00361	0.1414	-0.00359
										0.0424	-0.00513	0.0424	-0.00372	0.1424	-0.00343	0.1424	-0.00361	0.1424	-0.00359
										0.0434	-0.00513	0.0434	-0.00372	0.1434	-0.00343	0.1434	-0.00361	0.1434	-0.00359
										0.0444	-0.00513	0.0444	-0.00371	0.1444	-0.00343	0.1444	-0.00361	0.1444	-0.00359
										0.0454	-0.00513	0.0454	-0.00371	0.1454	-0.00342	0.1454	-0.00361	0.1454	-0.00359
										0.0464	-0.00513	0.0464	-0.00371	0.1464	-0.00342	0.1464	-0.00361	0.1464	-0.00359
										0.0474	-0.00513	0.0474	-0.00371	0.1474	-0.00342	0.1474	-0.00361	0.1474	-0.00359
										0.0484	-0.00513	0.0484	-0.00371	0.1484	-0.00342	0.1484	-0.00361	0.1484	-0.00359
										0.0494	-0.00512	0.0494	-0.00371	0.1494	-0.00342	0.1494	-0.00361	0.1494	-0.00359
										0.0504	-0.00512	0.0504	-0.00371	0.1504	-0.00342	0.1504	-0.0036	0.1504	-0.00358
										0.0514	-0.00512	0.0514	-0.00371	0.1514	-0.00342	0.1514	-0.0036	0.1514	-0.00358
										0.0524	-0.00512	0.0524	-0.00371	0.1524	-0.00342	0.1524	-0.0036	0.1524	-0.00358
										0.0534	-0.00512	0.0534	-0.00371	0.1534	-0.00341	0.1534	-0.0036	0.1534	-0.00358
										0.0544	-0.00512	0.0544	-0.00371	0.1544	-0.00341	0.1544	-0.0036	0.1544	-0.00358
										0.0554	-0.00512	0.0554	-0.0037	0.1554	-0.00341	0.1554	-0.0036	0.1554	-0.00358
										0.0564	-0.00512	0.0564	-0.0037	0.1564	-0.00341	0.1564	-0.0036	0.1564	-0.00358
										0.0574	-0.00512	0.0574	-0.0037	0.1574	-0.00341	0.1574	-0.0036	0.1574	-0.00358
										0.0584	-0.00512	0.0584	-0.0037	0.1584	-0.00341	0.1584	-0.0036	0.1584	-0.00358
										0.0594	-0.00511	0.0594	-0.0037	0.1594	-0.00341	0.1594	-0.00359	0.1594	-0.00358
										0.0604	-0.00512	0.0604	-0.0037	0.1604	-0.00341	0.1604	-0.00359	0.1604	-0.00358
										0.0614	-0.00511	0.0614	-0.0037	0.1614	-0.00341	0.1614	-0.00359	0.1614	-0.00358
										0.0624	-0.00511	0.0624	-0.0037	0.1624	-0.0034	0.1624	-0.00359	0.1624	-0.00358
										0.0634	-0.00511	0.0634	-0.0037	0.1634	-0.0034	0.1634	-0.00359	0.1634	-0.00358
										0.0644	-0.00511	0.0644	-0.0037	0.1644	-0.0034	0.1644	-0.00359	0.1644	-0.00358
										0.0654	-0.00511	0.0654	-0.00369	0.1654	-0.0034	0.1654	-0.00359	0.1654	-0.00358
										0.0664	-0.00511	0.0664	-0.00369	0.1664	-0.0034	0.1664	-0.00359	0.1664	-0.00357
										0.0674	-0.00511	0.0674	-0.00369	0.1674	-0.0034	0.1674	-0.00359	0.1674	-0.00357
										0.0684	-0.00511	0.0684	-0.00369	0.1684	-0.0034	0.1684	-0.00359	0.1684	-0.00357
										0.0694	-0.00511	0.0694	-0.00369	0.1694	-0.0034	0.1694	-0.00358	0.1694	-0.00357
										0.0704	-0.00511	0.0704	-0.00369	0.1704	-0.0034	0.1704	-0.00358	0.1704	-0.00357
										0.0714	-0.00511	0.0714	-0.00369	0.1714	-0.00339	0.1714	-0.00358	0.1714	-0.00357
										0.0724	-0.00511	0.0724	-0.00369	0.1724	-0.00339	0.1724	-0.00358	0.1724	-0.00357
										0.0734	-0.00511	0.0734	-0.00369	0.1734	-0.00339	0.1734	-0.00358	0.1734	-0.00356
										0.0744	-0.0051	0.0744	-0.00369	0.1744	-0.00339	0.1744	-0.00358	0.1744	-0.00356
										0.0754	-0.0051	0.0754	-0.00369	0.1754	-0.00339	0.1754	-0.00358	0.1754	-0.00356
										0.0764	-0.0051	0.0764	-0.00369	0.1764	-0.00339	0.1764	-0.00358	0.1764	-0.00356
										0.0774	-0.0051	0.0774	-0.00368	0.1774	-0.00339	0.1774	-0.00358	0.1774	-0.00356
										0.0784	-0.0051	0.0784	-0.00368	0.1784	-0.00338	0.1784	-0.00358	0.1784	-0.00356
										0.0794	-0.0051	0.0794	-0.00368	0.1794	-0.00338	0.1794	-0.00357	0.1794	-0.00356
										0.0804	-0.0051	0.0804	-0.00368	0.1804	-0.00338	0.1804	-0.00357	0.1804	-0.00356
										0.0814	-0.0051	0.0814	-0.00368	0.1814	-0.00338	0.1814	-0.00357	0.1814	-0.00355
										0.0824	-0.0051	0.0824	-0.00368	0.1824	-0.00338	0.1824	-0.00357	0.1824	-0.00355
										0.0834	-0.0051	0.0834	-0.00368	0.1834	-0.00338	0.1834	-0.00357	0.1834	-0.00355
										0.0844	-0.0051	0.0844	-0.00368	0.1844	-0.00338	0.1844	-0.00357	0.1844	-0.00355
										0.0854	-0.0051	0.0854	-0.00368	0.1854	-0.00338	0.1854	-0.00357	0.1854	-0.00355
										0.0864	-0.00509	0.0864	-0.00368	0.1864	-0.00338	0.1864	-0.00357	0.1864	-0.00355
										0.0874	-0.00509	0.0874	-0.00368	0.1874	-0.00337	0.1874	-0.00357	0.1874	-0.00355
										0.0884	-0.00509	0.0884	-0.00367	0.1884	-0.00337	0.1884	-0.00357	0.1884	-0.00355
										0.0894	-0.00509	0.0894	-0.00367	0.1894	-0.00337	0.1894	-0.00356	0.1894	-0.00355
										0.0904	-0.00509	0.0904	-0.00367	0.1904	-0.00337	0.1904	-0.00356	0.1904	-0.00355
										0.0914	-0.00509	0.0914	-0.00367	0.1914	-0.00337	0.1914	-0.00356	0.1914	-0.00355
										0.0924	-0.00509	0.0924	-0.00367	0.1924	-0.00337	0.1924	-0.00356	0.1924	-0.00355
										0.0934	-0.00509	0.0934	-0.00367	0.1934	-0.00337	0.1934	-0.00356	0.1934	-0.00355
										0.0944	-0.00509	0.0944	-0.00367	0.1944	-0.00337	0.1944	-0.00356	0.1944	-0.00354
										0.0954	-0.00509	0.0954	-0.00367	0.1954	-0.00337	0.1954	-0.00356	0.1954	-0.00354
										0.0964	-0.00509	0.0964	-0.00367	0.1964	-0.00336	0.1964	-0.00356	0.1964	-0.00354
										0.0974	-0.00509	0.0974	-0.00367	0.1974	-0.00336	0.1974	-0.00356	0.1974	-0.00354
										0.0984	-0.00508	0.0984	-0.00367	0.1984	-0.00336	0.1984	-0.00355	0.1984	-0.00354
										0.0994	-0.00508	0.0994	-0.00366	0.1994	-0.00336	0.1994	-0.00355	0.1994	-0.00354
										0.1004	-0.00508	0.1004	-0.00366	0.2004	-0.00336	0.2004	-0.00355	0.2004	-0.00354
										0.1014	-0.00508	0.1014	-0.00366	0.2014	-0.00336	0.2014	-0.00355	0.2014	-0.00354
										0.1024	-0.00508	0.1024	-0.00366	0.2024	-0.00336	0.2024	-0.00355	0.2024	-0.00354
										0.1034	-0.00508	0.1034	-0.00366	0.2034	-0.00335	0.2034	-0.00355	0.2034	-0.00354
										0.1044	-0.00508	0.1044	-0.00366	0.2044	-0.00335	0.2044	-0.00355	0.2044	-0.00354
										0.1054	-0.00508	0.1054	-0.00366	0.2054	-0.00335	0.2054	-0.00355	0.2054	-0.00353
										0.1064	-0.00508	0.1064	-0.00366	0.2064	-0.00335	0.2064	-0.00355	0.2064	-0.00354
										0.1074	-0.00508	0.1074	-0.00366	0.2074	-0.00335	0.2074	-0.00355	0.2074	-0.00354
										0.1084	-0.00508	0.1084	-0.00366	0.2084	-0.00335	0.2084	-0.00355	0.2084	-0.00353
										0.1094	-0.00507	0.1094	-0.00366	0.2094	-0.00335	0.2094	-0.00354	0.2094	-0.00353
										0.1104	-0.00507	0.1104	-0.00366	0.2104	-0.00335	0.2104	-0.00354	0.2104	-0.00353
										0.1114	-0.00507	0.1114	-0.00365	0.2114	-0.00335	0.2114	-0.00354	0.2114	-0.00353
										0.1124	-0.00507	0.1124	-0.00365	0.2124	-0.00334	0.2124	-0.00354	0.2124	-0.00353
										0.1134	-0.00507	0.1134	-0.00365	0.2134	-0.00334	0.2134	-0.00354	0.2134	-0.00353
										0.1144	-0.00507	0.1144	-0.00365	0.2144	-0.00334	0.2144	-0.00354	0.2144	-0.00353
										0.1154	-0.00507	0.1154	-0.00365	0.2154	-0.00334	0.2154	-0.00354	0.2154	-0.00353
										0.1164	-0.00507	0.1164	-0.00365	0.2164	-0.00334	0.2164	-0.00354	0.2164	-0.00353
										0.1174	-0.00507	0.1174	-0.00365	0.2174	-0.00334	0.2174	-0.00353	0.2174	-0.00352
										0.1184	-0.00507	0.1184	-0.00365	0.2184	-0.00333	0.2184	-0.00353	0.2184	-0.00352
										0.1194	-0.00507	0.1194	-0.00365	0.2194	-0.00334	0.2194	-0.00353	0.2194	-0.00352
										0.1204	-0.00507	0.1204	-0.00364	0.2204	-0.00333	0.2204	-0.00353	0.2204	-0.00352
										0.1214	-0.00506	0.1214	-0.00364	0.2214	-0.00333	0.2214	-0.00353	0.2214	-0.00352
										0.1224	-0.00506	0.1224	-0.00364	0.2224	-0.00333	0.2224	-0.00353	0.2224	-0.00352
										0.1234	-0.00506	0.1234	-0.00364	0.2234	-0.00333	0.2234	-0.00353	0.2234	-0.00352
										0.1244	-0.00506	0.1244	-0.00364	0.2244	-0.00333	0.2244	-0.00353	0.2244	-0.00352
										0.1254	-0.00506	0.1254	-0.00364	0.2254	-0.00333	0.2254	-0.00352	0.2254	-0.00352
										0.1264	-0.00506	0.1264	-0.00364	0.2264	-0.00333	0.2264	-0.00352	0.2264	-0.00352
										0.1274	-0.00506	0.1274	-0.00364	0.2274	-0.00333	0.2274	-0.00352	0.2274	-0.00351
										0.1284	-0.00506	0.1284	-0.00364	0.2284	-0.00332	0.2284	-0.00352	0.2284	-0.00351
										0.1294	-0.00506	0.1294	-0.00364	0.2294	-0.00332	0.2294	-0.00352	0.2294	-0.00351
										0.1304	-0.00505	0.1304	-0.00364	0.2304	-0.00332	0.2304	-0.00352	0.2304	-0.00351
										0.1314	-0.00505	0.1314	-0.00363	0.2314	-0.00332	0.2314	-0.00352	0.2314	-0.00351
										0.1324	-0.00505	0.1324	-0.00363	0.2324	-0.00332	0.2324	-0.00352	0.2324	-0.00351
										0.1334	-0.00505	0.1334	-0.00363	0.2334	-0.00332	0.2334	-0.00352	0.2334	-0.00351
										0.1344	-0.00505	0.1344	-0.00363	0.2344	-0.00332	0.2344	-0.00351	0.2344	-0.00351
										0.1354	-0.00505	0.1354	-0.00363	0.2354	-0.00331	0.2354	-0.00351	0.2354	-0.00351
										0.1364	-0.00505	0.1364	-0.00363	0.2364	-0.00331	0.2364	-0.00351	0.2364	-0.00351
										0.1374	-0.00505	0.1374	-0.00363	0.2374	-0.00331	0.2374	-0.00351	0.2374	-0.00351
										0.1384	-0.00505	0.1384	-0.00363	0.2384	-0.00331	0.2384	-0.00351	0.2384	-0.0035
										0.1394	-0.00505	0.1394	-0.00363	0.2394	-0.00331	0.2394	-0.00351	0.2394	-0.0035
										0.1404	-0.00505	0.1404	-0.00363	0.2404	-0.00331	0.2404	-0.00351	0.2404	-0.0035
										0.1414	-0.00505	0.1414	-0.00363	0.2414	-0.00331	0.2414	-0.00351	0.2414	-0.0035
										0.1424	-0.00504	0.1424	-0.00362	0.2424	-0.0033	0.2424	-0.00351	0.2424	-0.0035
										0.1434	-0.00504	0.1434	-0.00362	0.2434	-0.0033	0.2434	-0.0035	0.2434	-0.0035
										0.1444	-0.00504	0.1444	-0.00362	0.2444	-0.0033	0.2444	-0.0035	0.2444	-0.0035
										0.1454	-0.00504	0.1454	-0.00362	0.2454	-0.0033	0.2454	-0.0035	0.2454	-0.0035
										0.1464	-0.00504	0.1464	-0.00362	0.2464	-0.0033	0.2464	-0.0035	0.2464	-0.0035
										0.1474	-0.00504	0.1474	-0.00362	0.2474	-0.0033	0.2474	-0.0035	0.2474	-0.00349
										0.1484	-0.00504	0.1484	-0.00362	0.2484	-0.0033	0.2484	-0.0035	0.2484	-0.00349
										0.1494	-0.00504	0.1494	-0.00362	0.2494	-0.00329	0.2494	-0.0035	0.2494	-0.00349
										0.1504	-0.00504	0.1504	-0.00362	0.2504	-0.00329	0.2504	-0.00349	0.2504	-0.00349
										0.1514	-0.00504	0.1514	-0.00362	0.2514	-0.00329	0.2514	-0.00349	0.2514	-0.00349
										0.1524	-0.00503	0.1524	-0.00362	0.2524	-0.00329	0.2524	-0.00349	0.2524	-0.00349
										0.1534	-0.00503	0.1534	-0.00362	0.2534	-0.00329	0.2534	-0.00349	0.2534	-0.00349
										0.1544	-0.00503	0.1544	-0.00361	0.2544	-0.00329	0.2544	-0.00349	0.2544	-0.00349
										0.1554	-0.00503	0.1554	-0.00361	0.2554	-0.00329	0.2554	-0.00349	0.2554	-0.00349
										0.1564	-0.00503	0.1564	-0.00361	0.2564	-0.00328	0.2564	-0.00349	0.2564	-0.00348
										0.1574	-0.00503	0.1574	-0.00361	0.2574	-0.00328	0.2574	-0.00349	0.2574	-0.00348
										0.1584	-0.00503	0.1584	-0.00361	0.2584	-0.00328	0.2584	-0.00348	0.2584	-0.00348
										0.1594	-0.00503	0.1594	-0.00361	0.2594	-0.00328	0.2594	-0.00348	0.2594	-0.00348
										0.1604	-0.00503	0.1604	-0.00361	0.2604	-0.00328	0.2604	-0.00348	0.2604	-0.00348
										0.1614	-0.00503	0.1614	-0.00361	0.2614	-0.00328	0.2614	-0.00348	0.2614	-0.00348
										0.1624	-0.00503	0.1624	-0.00361	0.2624	-0.00327	0.2624	-0.00348	0.2624	-0.00348
										0.1634	-0.00502	0.1634	-0.00361	0.2634	-0.00327	0.2634	-0.00348	0.2634	-0.00347
										0.1644	-0.00502	0.1644	-0.0036	0.2644	-0.00327	0.2644	-0.00347	0.2644	-0.00347
										0.1654	-0.00502	0.1654	-0.0036	0.2654	-0.00327	0.2654	-0.00347	0.2654	-0.00347
										0.1664	-0.00502	0.1664	-0.0036	0.2664	-0.00327	0.2664	-0.00347	0.2664	-0.00347
										0.1674	-0.00502	0.1674	-0.0036	0.2674	-0.00326	0.2674	-0.00347	0.2674	-0.00347
										0.1684	-0.00502	0.1684	-0.0036	0.2684	-0.00326	0.2684	-0.00347	0.2684	-0.00347
										0.1694	-0.00502	0.1694	-0.0036	0.2694	-0.00326	0.2694	-0.00347	0.2694	-0.00347
										0.1704	-0.00502	0.1704	-0.0036	0.2704	-0.00326	0.2704	-0.00347	0.2704	-0.00346
										0.1714	-0.00502	0.1714	-0.0036	0.2714	-0.00326	0.2714	-0.00346	0.2714	-0.00346
										0.1724	-0.00502	0.1724	-0.0036	0.2724	-0.00326	0.2724	-0.00346	0.2724	-0.00346
										0.1734	-0.00502	0.1734	-0.0036	0.2734	-0.00325	0.2734	-0.00346	0.2734	-0.00346
										0.1744	-0.00501	0.1744	-0.0036	0.2744	-0.00325	0.2744	-0.00346	0.2744	-0.00346
										0.1754	-0.00501	0.1754	-0.00359	0.2754	-0.00325	0.2754	-0.00346	0.2754	-0.00345
										0.1764	-0.00501	0.1764	-0.00359	0.2764	-0.00325	0.2764	-0.00345	0.2764	-0.00345
										0.1774	-0.00501	0.1774	-0.00359	0.2774	-0.00325	0.2774	-0.00345	0.2774	-0.00345
										0.1784	-0.00501	0.1784	-0.00359	0.2784	-0.00324	0.2784	-0.00345	0.2784	-0.00345
										0.1794	-0.00501	0.1794	-0.00359	0.2794	-0.00324	0.2794	-0.00345	0.2794	-0.00345
										0.1804	-0.00501	0.1804	-0.00359	0.2804	-0.00324	0.2804	-0.00345	0.2804	-0.00345
										0.1814	-0.00501	0.1814	-0.00359	0.2814	-0.00324	0.2814	-0.00344	0.2814	-0.00345
										0.1824	-0.00501	0.1824	-0.00359	0.2824	-0.00324	0.2824	-0.00344	0.2824	-0.00344
										0.1834	-0.00501	0.1834	-0.00359	0.2834	-0.00323	0.2834	-0.00344	0.2834	-0.00344
										0.1844	-0.00501	0.1844	-0.00359	0.2844	-0.00323	0.2844	-0.00344	0.2844	-0.00344
										0.1854	-0.005	0.1854	-0.00359	0.2854	-0.00323	0.2854	-0.00344	0.2854	-0.00344
										0.1864	-0.005	0.1864	-0.00359	0.2864	-0.00323	0.2864	-0.00344	0.2864	-0.00344
										0.1874	-0.005	0.1874	-0.00359	0.2874	-0.00322	0.2874	-0.00343	0.2874	-0.00343
										0.1884	-0.005	0.1884	-0.00358	0.2884	-0.00322	0.2884	-0.00343	0.2884	-0.00343
										0.1894	-0.005	0.1894	-0.00358	0.2894	-0.00322	0.2894	-0.00343	0.2894	-0.00343
										0.1904	-0.005	0.1904	-0.00358	0.2904	-0.00322	0.2904	-0.00342	0.2904	-0.00343
										0.1914	-0.005	0.1914	-0.00358	0.2914	-0.00321	0.2914	-0.00342	0.2914	-0.00342
										0.1924	-0.005	0.1924	-0.00358	0.2924	-0.00321	0.2924	-0.00342	0.2924	-0.00342
										0.1934	-0.005	0.1934	-0.00358	0.2934	-0.00321	0.2934	-0.00342	0.2934	-0.00342
										0.1944	-0.005	0.1944	-0.00358	0.2944	-0.00321	0.2944	-0.00341	0.2944	-0.00342
										0.1954	-0.00499	0.1954	-0.00358	0.2954	-0.0032	0.2954	-0.00341	0.2954	-0.00342
										0.1964	-0.00499	0.1964	-0.00358	0.2964	-0.0032	0.2964	-0.00341	0.2964	-0.00341
										0.1974	-0.00499	0.1974	-0.00358	0.2974	-0.0032	0.2974	-0.00341	0.2974	-0.00341
										0.1984	-0.00499	0.1984	-0.00358	0.2984	-0.00319	0.2984	-0.0034	0.2984	-0.00341
										0.1994	-0.00499	0.1994	-0.00357	0.2994	-0.00319	0.2994	-0.0034	0.2994	-0.00341
										0.2004	-0.00499	0.2004	-0.00357	0.3004	-0.00319	0.3004	-0.0034	0.3004	-0.0034
										0.2014	-0.00499	0.2014	-0.00357	0.3014	-0.00319	0.3014	-0.0034	0.3014	-0.0034
										0.2024	-0.00499	0.2024	-0.00357	0.3024	-0.00318	0.3024	-0.00339	0.3024	-0.0034
										0.2034	-0.00499	0.2034	-0.00357	0.3034	-0.00318	0.3034	-0.00339	0.3034	-0.00339
										0.2044	-0.00498	0.2044	-0.00357	0.3044	-0.00318	0.3044	-0.00339	0.3044	-0.00339
										0.2054	-0.00498	0.2054	-0.00357	0.3054	-0.00317	0.3054	-0.00338	0.3054	-0.00339
										0.2064	-0.00498	0.2064	-0.00357	0.3064	-0.00317	0.3064	-0.00338	0.3064	-0.00338
										0.2074	-0.00498	0.2074	-0.00357	0.3074	-0.00317	0.3074	-0.00338	0.3074	-0.00338
										0.2084	-0.00498	0.2084	-0.00356	0.3084	-0.00316	0.3084	-0.00337	0.3084	-0.00338
										0.2094	-0.00498	0.2094	-0.00356	0.3094	-0.00316	0.3094	-0.00337	0.3094	-0.00337
										0.2104	-0.00498	0.2104	-0.00356	0.3104	-0.00316	0.3104	-0.00337	0.3104	-0.00337
										0.2114	-0.00498	0.2114	-0.00356	0.3114	-0.00315	0.3114	-0.00336	0.3114	-0.00337
										0.2124	-0.00497	0.2124	-0.00356	0.3124	-0.00315	0.3124	-0.00336	0.3124	-0.00336
										0.2134	-0.00497	0.2134	-0.00356	0.3134	-0.00314	0.3134	-0.00335	0.3134	-0.00336
										0.2144	-0.00497	0.2144	-0.00356	0.3144	-0.00314	0.3144	-0.00335	0.3144	-0.00335
										0.2154	-0.00497	0.2154	-0.00356	0.3154	-0.00314	0.3154	-0.00334	0.3154	-0.00335
										0.2164	-0.00497	0.2164	-0.00355	0.3164	-0.00313	0.3164	-0.00334	0.3164	-0.00335
										0.2174	-0.00497	0.2174	-0.00356	0.3174	-0.00313	0.3174	-0.00334	0.3174	-0.00334
										0.2184	-0.00497	0.2184	-0.00355	0.3184	-0.00312	0.3184	-0.00333	0.3184	-0.00334
										0.2194	-0.00497	0.2194	-0.00355	0.3194	-0.00312	0.3194	-0.00333	0.3194	-0.00333
										0.2204	-0.00497	0.2204	-0.00355	0.3204	-0.00311	0.3204	-0.00332	0.3204	-0.00333
										0.2214	-0.00496	0.2214	-0.00355	0.3214	-0.00311	0.3214	-0.00332	0.3214	-0.00332
										0.2224	-0.00496	0.2224	-0.00355	0.3224	-0.00311	0.3224	-0.00331	0.3224	-0.00332
										0.2234	-0.00496	0.2234	-0.00355	0.3234	-0.0031	0.3234	-0.00331	0.3234	-0.00331
										0.2244	-0.00496	0.2244	-0.00355	0.3244	-0.00309	0.3244	-0.0033	0.3244	-0.00331
										0.2254	-0.00496	0.2254	-0.00355	0.3254	-0.00309	0.3254	-0.0033	0.3254	-0.0033
										0.2264	-0.00496	0.2264	-0.00355	0.3264	-0.00308	0.3264	-0.00329	0.3264	-0.0033
										0.2274	-0.00496	0.2274	-0.00355	0.3274	-0.00308	0.3274	-0.00328	0.3274	-0.00329
										0.2284	-0.00496	0.2284	-0.00354	0.3284	-0.00307	0.3284	-0.00328	0.3284	-0.00329
										0.2294	-0.00496	0.2294	-0.00354	0.3294	-0.00307	0.3294	-0.00327	0.3294	-0.00328
										0.2304	-0.00495	0.2304	-0.00354	0.3304	-0.00306	0.3304	-0.00327	0.3304	-0.00327
										0.2314	-0.00495	0.2314	-0.00354	0.3314	-0.00306	0.3314	-0.00326	0.3314	-0.00327
										0.2324	-0.00495	0.2324	-0.00354	0.3324	-0.00305	0.3324	-0.00325	0.3324	-0.00326
										0.2334	-0.00495	0.2334	-0.00354	0.3334	-0.00304	0.3334	-0.00324	0.3334	-0.00325
										0.2344	-0.00495	0.2344	-0.00354	0.3344	-0.00304	0.3344	-0.00324	0.3344	-0.00325
										0.2354	-0.00495	0.2354	-0.00354	0.3354	-0.00303	0.3354	-0.00323	0.3354	-0.00324
										0.2364	-0.00494	0.2364	-0.00354	0.3364	-0.00302	0.3364	-0.00322	0.3364	-0.00323
										0.2374	-0.00494	0.2374	-0.00353	0.3374	-0.00302	0.3374	-0.00322	0.3374	-0.00322
										0.2384	-0.00494	0.2384	-0.00353	0.3384	-0.00301	0.3384	-0.00321	0.3384	-0.00322
										0.2394	-0.00494	0.2394	-0.00353	0.3394	-0.003	0.3394	-0.0032	0.3394	-0.00321
										0.2404	-0.00494	0.2404	-0.00353	0.3404	-0.00299	0.3404	-0.00319	0.3404	-0.0032
										0.2414	-0.00494	0.2414	-0.00353	0.3414	-0.00299	0.3414	-0.00318	0.3414	-0.00319
										0.2424	-0.00494	0.2424	-0.00353	0.3424	-0.00298	0.3424	-0.00317	0.3424	-0.00318
										0.2434	-0.00494	0.2434	-0.00353	0.3434	-0.00297	0.3434	-0.00316	0.3434	-0.00317
										0.2444	-0.00493	0.2444	-0.00353	0.3444	-0.00296	0.3444	-0.00315	0.3444	-0.00316
										0.2454	-0.00493	0.2454	-0.00353	0.3454	-0.00295	0.3454	-0.00314	0.3454	-0.00315
										0.2464	-0.00493	0.2464	-0.00352	0.3464	-0.00294	0.3464	-0.00313	0.3464	-0.00314
										0.2474	-0.00493	0.2474	-0.00352	0.3474	-0.00293	0.3474	-0.00312	0.3474	-0.00313
										0.2484	-0.00493	0.2484	-0.00352	0.3484	-0.00292	0.3484	-0.00311	0.3484	-0.00312
										0.2494	-0.00493	0.2494	-0.00352	0.3494	-0.00291	0.3494	-0.0031	0.3494	-0.00311
										0.2504	-0.00493	0.2504	-0.00352	0.3504	-0.0029	0.3504	-0.00309	0.3504	-0.0031
										0.2514	-0.00492	0.2514	-0.00352	0.3514	-0.00289	0.3514	-0.00308	0.3514	-0.00309
										0.2524	-0.00492	0.2524	-0.00352	0.3524	-0.00288	0.3524	-0.00307	0.3524	-0.00308
										0.2534	-0.00492	0.2534	-0.00352	0.3534	-0.00287	0.3534	-0.00305	0.3534	-0.00306
										0.2544	-0.00492	0.2544	-0.00351	0.3544	-0.00286	0.3544	-0.00304	0.3544	-0.00305
										0.2554	-0.00492	0.2554	-0.00351	0.3554	-0.00285	0.3554	-0.00303	0.3554	-0.00304
										0.2564	-0.00492	0.2564	-0.00351	0.3564	-0.00283	0.3564	-0.00301	0.3564	-0.00302
										0.2574	-0.00492	0.2574	-0.00351	0.3574	-0.00282	0.3574	-0.003	0.3574	-0.00301
										0.2584	-0.00492	0.2584	-0.00351	0.3584	-0.00281	0.3584	-0.00299	0.3584	-0.003
										0.2594	-0.00491	0.2594	-0.00351	0.3594	-0.0028	0.3594	-0.00297	0.3594	-0.00298
										0.2604	-0.00491	0.2604	-0.00351	0.3604	-0.00278	0.3604	-0.00296	0.3604	-0.00297
										0.2614	-0.00491	0.2614	-0.0035	0.3614	-0.00277	0.3614	-0.00294	0.3614	-0.00295
										0.2624	-0.00491	0.2624	-0.0035	0.3624	-0.00275	0.3624	-0.00292	0.3624	-0.00293
										0.2634	-0.00491	0.2634	-0.0035	0.3634	-0.00274	0.3634	-0.00291	0.3634	-0.00292
										0.2644	-0.00491	0.2644	-0.0035	0.3644	-0.00272	0.3644	-0.00289	0.3644	-0.0029
										0.2654	-0.0049	0.2654	-0.0035	0.3654	-0.00271	0.3654	-0.00287	0.3654	-0.00288
										0.2664	-0.0049	0.2664	-0.00349	0.3664	-0.00269	0.3664	-0.00285	0.3664	-0.00286
										0.2674	-0.0049	0.2674	-0.00349	0.3674	-0.00268	0.3674	-0.00284	0.3674	-0.00285
										0.2684	-0.0049	0.2684	-0.00349	0.3684	-0.00266	0.3684	-0.00282	0.3684	-0.00283
										0.2694	-0.0049	0.2694	-0.00349	0.3694	-0.00264	0.3694	-0.0028	0.3694	-0.00281
										0.2704	-0.0049	0.2704	-0.00349	0.3704	-0.00263	0.3704	-0.00278	0.3704	-0.00279
										0.2714	-0.0049	0.2714	-0.00349	0.3714	-0.00261	0.3714	-0.00276	0.3714	-0.00277
										0.2724	-0.00489	0.2724	-0.00349	0.3724	-0.00259	0.3724	-0.00274	0.3724	-0.00275
										0.2734	-0.00489	0.2734	-0.00348	0.3734	-0.00257	0.3734	-0.00272	0.3734	-0.00273
										0.2744	-0.00489	0.2744	-0.00348	0.3744	-0.00255	0.3744	-0.00269	0.3744	-0.0027
										0.2754	-0.00489	0.2754	-0.00348	0.3754	-0.00253	0.3754	-0.00267	0.3754	-0.00268
										0.2764	-0.00489	0.2764	-0.00348	0.3764	-0.00251	0.3764	-0.00265	0.3764	-0.00266
										0.2774	-0.00489	0.2774	-0.00348	0.3774	-0.00249	0.3774	-0.00263	0.3774	-0.00264
										0.2784	-0.00488	0.2784	-0.00347	0.3784	-0.00247	0.3784	-0.0026	0.3784	-0.00261
										0.2794	-0.00488	0.2794	-0.00347	0.3794	-0.00245	0.3794	-0.00258	0.3794	-0.00259
										0.2804	-0.00488	0.2804	-0.00347	0.3804	-0.00243	0.3804	-0.00255	0.3804	-0.00256
										0.2814	-0.00488	0.2814	-0.00347	0.3814	-0.0024	0.3814	-0.00253	0.3814	-0.00254
										0.2824	-0.00488	0.2824	-0.00347	0.3824	-0.00238	0.3824	-0.0025	0.3824	-0.00251
										0.2834	-0.00488	0.2834	-0.00347	0.3834	-0.00236	0.3834	-0.00247	0.3834	-0.00249
										0.2844	-0.00487	0.2844	-0.00346	0.3844	-0.00233	0.3844	-0.00245	0.3844	-0.00246
										0.2854	-0.00487	0.2854	-0.00346	0.3854	-0.00231	0.3854	-0.00242	0.3854	-0.00243
										0.2864	-0.00487	0.2864	-0.00346	0.3864	-0.00228	0.3864	-0.00239	0.3864	-0.00241
										0.2874	-0.00487	0.2874	-0.00346	0.3874	-0.00226	0.3874	-0.00237	0.3874	-0.00238
										0.2884	-0.00487	0.2884	-0.00345	0.3884	-0.00223	0.3884	-0.00234	0.3884	-0.00235
										0.2894	-0.00487	0.2894	-0.00345	0.3894	-0.00221	0.3894	-0.00231	0.3894	-0.00232
										0.2904	-0.00486	0.2904	-0.00345	0.3904	-0.00218	0.3904	-0.00228	0.3904	-0.00229
										0.2914	-0.00486	0.2914	-0.00345	0.3914	-0.00215	0.3914	-0.00225	0.3914	-0.00226
										0.2924	-0.00486	0.2924	-0.00344	0.3924	-0.00213	0.3924	-0.00222	0.3924	-0.00223
										0.2934	-0.00486	0.2934	-0.00344	0.3934	-0.0021	0.3934	-0.00219	0.3934	-0.0022
										0.2944	-0.00486	0.2944	-0.00344	0.3944	-0.00207	0.3944	-0.00215	0.3944	-0.00217
										0.2954	-0.00485	0.2954	-0.00344	0.3954	-0.00204	0.3954	-0.00212	0.3954	-0.00213
										0.2964	-0.00485	0.2964	-0.00343	0.3964	-0.00201	0.3964	-0.00209	0.3964	-0.0021
										0.2974	-0.00485	0.2974	-0.00343	0.3974	-0.00198	0.3974	-0.00206	0.3974	-0.00207
										0.2984	-0.00485	0.2984	-0.00343	0.3984	-0.00195	0.3984	-0.00203	0.3984	-0.00204
										0.2994	-0.00485	0.2994	-0.00343	0.3994	-0.00192	0.3994	-0.00199	0.3994	-0.002
										0.3004	-0.00485	0.3004	-0.00342	0.4004	-0.00189	0.4004	-0.00196	0.4004	-0.00197
										0.3014	-0.00485	0.3014	-0.00342	0.4014	-0.00186	0.4014	-0.00193	0.4014	-0.00193
										0.3024	-0.00484	0.3024	-0.00342	0.4024	-0.00183	0.4024	-0.00189	0.4024	-0.0019
										0.3034	-0.00484	0.3034	-0.00341	0.4034	-0.0018	0.4034	-0.00186	0.4034	-0.00187
										0.3044	-0.00484	0.3044	-0.00341	0.4044	-0.00177	0.4044	-0.00182	0.4044	-0.00183
										0.3054	-0.00484	0.3054	-0.00341	0.4054	-0.00174	0.4054	-0.00179	0.4054	-0.0018
										0.3064	-0.00484	0.3064	-0.0034	0.4064	-0.0017	0.4064	-0.00176	0.4064	-0.00176
										0.3074	-0.00483	0.3074	-0.0034	0.4074	-0.00167	0.4074	-0.00172	0.4074	-0.00173
										0.3084	-0.00483	0.3084	-0.0034	0.4084	-0.00164	0.4084	-0.00169	0.4084	-0.00169
										0.3094	-0.00483	0.3094	-0.00339	0.4094	-0.00161	0.4094	-0.00165	0.4094	-0.00166
										0.3104	-0.00483	0.3104	-0.00339	0.4104	-0.00157	0.4104	-0.00162	0.4104	-0.00162
										0.3114	-0.00482	0.3114	-0.00339	0.4114	-0.00154	0.4114	-0.00158	0.4114	-0.00159
										0.3124	-0.00482	0.3124	-0.00338	0.4124	-0.00151	0.4124	-0.00155	0.4124	-0.00155
										0.3134	-0.00482	0.3134	-0.00338	0.4134	-0.00148	0.4134	-0.00151	0.4134	-0.00152
										0.3144	-0.00482	0.3144	-0.00337	0.4144	-0.00144	0.4144	-0.00148	0.4144	-0.00148
										0.3154	-0.00482	0.3154	-0.00337	0.4154	-0.00141	0.4154	-0.00144	0.4154	-0.00144
										0.3164	-0.00482	0.3164	-0.00337	0.4164	-0.00138	0.4164	-0.00141	0.4164	-0.00141
										0.3174	-0.00481	0.3174	-0.00336	0.4174	-0.00135	0.4174	-0.00137	0.4174	-0.00138
										0.3184	-0.00481	0.3184	-0.00336	0.4184	-0.00132	0.4184	-0.00134	0.4184	-0.00134
										0.3194	-0.00481	0.3194	-0.00336	0.4194	-0.00128	0.4194	-0.00131	0.4194	-0.00131
										0.3204	-0.00481	0.3204	-0.00335	0.4204	-0.00125	0.4204	-0.00127	0.4204	-0.00127
										0.3214	-0.00481	0.3214	-0.00334	0.4214	-0.00122	0.4214	-0.00124	0.4214	-0.00124
										0.3224	-0.00481	0.3224	-0.00334	0.4224	-0.00119	0.4224	-0.00121	0.4224	-0.0012
										0.3234	-0.0048	0.3234	-0.00333	0.4234	-0.00116	0.4234	-0.00117	0.4234	-0.00117
										0.3244	-0.0048	0.3244	-0.00333	0.4244	-0.00113	0.4244	-0.00114	0.4244	-0.00114
										0.3254	-0.0048	0.3254	-0.00333	0.4254	-0.0011	0.4254	-0.00111	0.4254	-0.00111
										0.3264	-0.0048	0.3264	-0.00332	0.4264	-0.00107	0.4264	-0.00108	0.4264	-0.00107
										0.3274	-0.00479	0.3274	-0.00331	0.4274	-0.00104	0.4274	-0.00105	0.4274	-0.00104
										0.3284	-0.00479	0.3284	-0.00331	0.4284	-0.00101	0.4284	-0.00102	0.4284	-0.00101
										0.3294	-0.00479	0.3294	-0.0033	0.4294	-0.000976838	0.4294	-0.000986703	0.4294	-0.000977558
										0.3304	-0.00479	0.3304	-0.0033	0.4304	-0.000947243	0.4304	-0.000956594	0.4304	-0.000946421
										0.3314	-0.00479	0.3314	-0.00329	0.4314	-0.00091919	0.4314	-0.000927	0.4314	-0.000916929
										0.3324	-0.00478	0.3324	-0.00329	0.4324	-0.000890725	0.4324	-0.000897507	0.4324	-0.000886718
										0.3334	-0.00478	0.3334	-0.00328	0.4334	-0.000862466	0.4334	-0.000869043	0.4334	-0.000856712
										0.3344	-0.00478	0.3344	-0.00327	0.4344	-0.000835851	0.4344	-0.000841503	0.4344	-0.000828453
										0.3354	-0.00478	0.3354	-0.00327	0.4354	-0.000808414	0.4354	-0.000813552	0.4354	-0.00079968
										0.3364	-0.00477	0.3364	-0.00326	0.4364	-0.000782005	0.4364	-0.000786424	0.4364	-0.000771112
										0.3374	-0.00477	0.3374	-0.00325	0.4374	-0.000756315	0.4374	-0.000760425	0.4374	-0.000744703
										0.3384	-0.00477	0.3384	-0.00324	0.4384	-0.000730317	0.4384	-0.000734221	0.4384	-0.000717163
										0.3394	-0.00477	0.3394	-0.00324	0.4394	-0.000704627	0.4394	-0.000708737	0.4394	-0.000690446
										0.3404	-0.00476	0.3404	-0.00323	0.4404	-0.000680786	0.4404	-0.000684383	0.4404	-0.000665475
										0.3414	-0.00476	0.3414	-0.00322	0.4414	-0.000656843	0.4414	-0.000659926	0.4414	-0.000640093
										0.3424	-0.00476	0.3424	-0.00321	0.4424	-0.000633105	0.4424	-0.000635983	0.4424	-0.000615842
										0.3434	-0.00476	0.3434	-0.0032	0.4434	-0.000610498	0.4434	-0.00061317	0.4434	-0.000591693
										0.3444	-0.00475	0.3444	-0.00319	0.4444	-0.000587994	0.4444	-0.00059046	0.4444	-0.000568058
										0.3454	-0.00475	0.3454	-0.00318	0.4454	-0.0005659	0.4454	-0.000567955	0.4454	-0.000544834
										0.3464	-0.00475	0.3464	-0.00318	0.4464	-0.000544732	0.4464	-0.000546376	0.4464	-0.000522227
										0.3474	-0.00475	0.3474	-0.00317	0.4474	-0.000523769	0.4474	-0.000525516	0.4474	-0.000500339
										0.3484	-0.00474	0.3484	-0.00316	0.4484	-0.000503525	0.4484	-0.000505066	0.4484	-0.000479068
										0.3494	-0.00474	0.3494	-0.00315	0.4494	-0.000483076	0.4494	-0.000485028	0.4494	-0.000458105
										0.3504	-0.00474	0.3504	-0.00314	0.4504	-0.000463551	0.4504	-0.000465915	0.4504	-0.000438272
										0.3514	-0.00474	0.3514	-0.00313	0.4514	-0.000444232	0.4514	-0.000446596	0.4514	-0.00041772
										0.3524	-0.00473	0.3524	-0.00312	0.4524	-0.000426044	0.4524	-0.000427791	0.4524	-0.000398401
										0.3534	-0.00473	0.3534	-0.00311	0.4534	-0.000408061	0.4534	-0.000410219	0.4534	-0.000380213
										0.3544	-0.00472	0.3544	-0.00309	0.4544	-0.000389769	0.4544	-0.000392441	0.4544	-0.000361819
										0.3554	-0.00472	0.3554	-0.00308	0.4554	-0.000373019	0.4554	-0.000375486	0.4554	-0.000343938
										0.3564	-0.00472	0.3564	-0.00307	0.4564	-0.000356886	0.4564	-0.000359455	0.4564	-0.000327188
										0.3574	-0.00472	0.3574	-0.00306	0.4574	-0.000340239	0.4574	-0.000343322	0.4574	-0.000310541
										0.3584	-0.00471	0.3584	-0.00305	0.4584	-0.000324825	0.4584	-0.000327702	0.4584	-0.0002941
										0.3594	-0.00471	0.3594	-0.00303	0.4594	-0.000310027	0.4594	-0.000313007	0.4594	-0.000278686
										0.3604	-0.00471	0.3604	-0.00302	0.4604	-0.000295436	0.4604	-0.000298313	0.4604	-0.000263683
										0.3614	-0.0047	0.3614	-0.00301	0.4614	-0.000281357	0.4614	-0.00028444	0.4614	-0.000249193
										0.3624	-0.0047	0.3624	-0.00299	0.4624	-0.00026769	0.4624	-0.000270876	0.4624	-0.00023491
										0.3634	-0.0047	0.3634	-0.00298	0.4634	-0.000254434	0.4634	-0.000258134	0.4634	-0.000221551
										0.3644	-0.00469	0.3644	-0.00296	0.4644	-0.000241692	0.4644	-0.000245186	0.4644	-0.000208192
										0.3654	-0.00469	0.3654	-0.00295	0.4654	-0.000229155	0.4654	-0.000232957	0.4654	-0.000195347
										0.3664	-0.00468	0.3664	-0.00293	0.4664	-0.000217852	0.4664	-0.000221243	0.4664	-0.000183221
										0.3674	-0.00468	0.3674	-0.00292	0.4674	-0.000205931	0.4674	-0.000209631	0.4674	-0.000171198
										0.3684	-0.00468	0.3684	-0.0029	0.4684	-0.000194833	0.4684	-0.00019843	0.4684	-0.000159484
										0.3694	-0.00467	0.3694	-0.00288	0.4694	-0.000184352	0.4694	-0.000188051	0.4694	-0.000148797
										0.3704	-0.00467	0.3704	-0.00287	0.4704	-0.000173356	0.4704	-0.000177672	0.4704	-0.000137596
										0.3714	-0.00466	0.3714	-0.00285	0.4714	-0.000162978	0.4714	-0.000167705	0.4714	-0.000127217
										0.3724	-0.00466	0.3724	-0.00283	0.4724	-0.000153729	0.4724	-0.000158148	0.4724	-0.000117352
										0.3734	-0.00466	0.3734	-0.00281	0.4734	-0.000143967	0.4734	-0.000148694	0.4734	-0.000107384
										0.3744	-0.00465	0.3744	-0.00279	0.4744	-0.000135027	0.4744	-0.00013924	0.4744	-9.78277e-05
										0.3754	-0.00464	0.3754	-0.00277	0.4754	-0.000126189	0.4754	-0.000130814	0.4754	-8.8867e-05
										0.3764	-0.00464	0.3764	-0.00275	0.4764	-0.000117763	0.4764	-0.000122387	0.4764	-7.98447e-05
										0.3774	-0.00464	0.3774	-0.00273	0.4774	-0.00010944	0.4774	-0.000113961	0.4774	-7.12539e-05
										0.3784	-0.00463	0.3784	-0.00271	0.4784	-0.000101568	0.4784	-0.000106151	0.4784	-6.31359e-05
										0.3794	-0.00462	0.3794	-0.00269	0.4794	-9.39331e-05	0.4794	-9.85881e-05	0.4794	-5.5398e-05
										0.3804	-0.00462	0.3804	-0.00267	0.4804	-8.65446e-05	0.4804	-9.11894e-05	0.4804	-4.78451e-05
										0.3814	-0.00461	0.3814	-0.00265	0.4814	-7.95775e-05	0.4814	-8.39037e-05	0.4814	-4.03745e-05
										0.3824	-0.00461	0.3824	-0.00262	0.4824	-7.28672e-05	0.4824	-7.71729e-05	0.4824	-3.34895e-05
										0.3834	-0.0046	0.3834	-0.0026	0.4834	-6.56021e-05	0.4834	-7.04627e-05	0.4834	-2.64607e-05
										0.3844	-0.0046	0.3844	-0.00258	0.4844	-5.8933e-05	0.4844	-6.38449e-05	0.4844	-2.00588e-05
										0.3854	-0.00459	0.3854	-0.00255	0.4854	-5.29831e-05	0.4854	-5.80801e-05	0.4854	-1.40884e-05
										0.3864	-0.00459	0.3864	-0.00253	0.4864	-4.70744e-05	0.4864	-5.20069e-05	0.4864	-7.86526e-06
										0.3874	-0.00458	0.3874	-0.0025	0.4874	-4.13404e-05	0.4874	-4.63448e-05	0.4874	-2.0141e-06
										0.3884	-0.00457	0.3884	-0.00248	0.4884	-3.59763e-05	0.4884	-4.08986e-05	0.4884	3.42191e-06
										0.3894	-0.00457	0.3894	-0.00245	0.4894	-3.05198e-05	0.4894	-3.53289e-05	0.4894	9.10044e-06
										0.3904	-0.00456	0.3904	-0.00243	0.4904	-2.52687e-05	0.4904	-3.00676e-05	0.4904	1.42837e-05
										0.3914	-0.00455	0.3914	-0.0024	0.4914	-2.07062e-05	0.4914	-2.52996e-05	0.4914	1.90312e-05
										0.3924	-0.00454	0.3924	-0.00237	0.4924	-1.60409e-05	0.4924	-2.05829e-05	0.4924	2.3902e-05
										0.3934	-0.00454	0.3934	-0.00235	0.4934	-1.14167e-05	0.4934	-1.58662e-05	0.4934	2.8629e-05
										0.3944	-0.00453	0.3944	-0.00232	0.4944	-7.04524e-06	0.4944	-1.14475e-05	0.4944	3.30477e-05
										0.3954	-0.00452	0.3954	-0.00229	0.4954	-2.78377e-06	0.4954	-7.03599e-06	0.4954	3.7343e-05
										0.3964	-0.00451	0.3964	-0.00226	0.4964	1.07282e-06	0.4964	-2.61216e-06	0.4964	4.17104e-05
										0.3974	-0.0045	0.3974	-0.00223	0.4974	4.93968e-06	0.4974	1.43761e-06	0.4974	4.57283e-05
										0.3984	-0.0045	0.3984	-0.0022	0.4984	8.83738e-06	0.4984	5.14212e-06	0.4984	4.9366e-05
										0.3994	-0.00449	0.3994	-0.00217	0.4994	1.26909e-05	0.4994	8.8682e-06	0.4994	5.31373e-05
										0.4004	-0.00448	0.4004	-0.00214	0.5004	1.64005e-05	0.5004	1.24751e-05	0.5004	5.68778e-05
										0.4014	-0.00447	0.4014	-0.00211	0.5014	1.92059e-05	0.5014	1.58148e-05	0.5014	6.01661e-05
										0.4024	-0.00446	0.4024	-0.00208	0.5024	2.27511e-05	0.5024	1.93497e-05	0.5024	6.3588e-05
										0.4034	-0.00445	0.4034	-0.00205	0.5034	2.58134e-05	0.5034	2.3008e-05	0.5034	6.69688e-05
										0.4044	-0.00444	0.4044	-0.00202	0.5044	2.86701e-05	0.5044	2.61011e-05	0.5044	6.99283e-05
										0.4054	-0.00443	0.4054	-0.00199	0.5054	3.17015e-05	0.5054	2.92558e-05	0.5054	7.29803e-05
										0.4064	-0.00442	0.4064	-0.00196	0.5064	3.45377e-05	0.5064	3.23797e-05	0.5064	7.57651e-05
										0.4074	-0.00441	0.4074	-0.00192	0.5074	3.70142e-05	0.5074	3.52467e-05	0.5074	7.8406e-05
										0.4084	-0.0044	0.4084	-0.00189	0.5084	3.98196e-05	0.5084	3.81651e-05	0.5084	8.11908e-05
										0.4094	-0.00438	0.4094	-0.00186	0.5094	4.25324e-05	0.5094	4.12993e-05	0.5094	8.38934e-05
										0.4104	-0.00437	0.4104	-0.00183	0.5104	4.49884e-05	0.5104	4.36834e-05	0.5104	8.62672e-05
										0.4114	-0.00436	0.4114	-0.0018	0.5114	4.68381e-05	0.5114	4.63346e-05	0.5114	8.85073e-05
										0.4124	-0.00435	0.4124	-0.00177	0.5124	4.92427e-05	0.5124	4.87597e-05	0.5124	9.07681e-05
										0.4134	-0.00434	0.4134	-0.00173	0.5134	5.17706e-05	0.5134	5.12157e-05	0.5134	9.31727e-05
										0.4144	-0.00432	0.4144	-0.0017	0.5144	5.34558e-05	0.5144	5.35997e-05	0.5144	9.52587e-05
										0.4154	-0.00431	0.4154	-0.00167	0.5154	5.55624e-05	0.5154	5.58604e-05	0.5154	9.70775e-05
										0.4164	-0.0043	0.4164	-0.00164	0.5164	5.72991e-05	0.5164	5.82753e-05	0.5164	9.89786e-05
										0.4174	-0.00428	0.4174	-0.0016	0.5174	5.90049e-05	0.5174	6.05771e-05	0.5174	0.000101034
										0.4184	-0.00427	0.4184	-0.00157	0.5184	6.12553e-05	0.5184	6.24987e-05	0.5184	0.000103068
										0.4194	-0.00425	0.4194	-0.00154	0.5194	6.28892e-05	0.5194	6.46156e-05	0.5194	0.000104713
										0.4204	-0.00423	0.4204	-0.00151	0.5204	6.43793e-05	0.5204	6.6568e-05	0.5204	0.000106357
										0.4214	-0.00422	0.4214	-0.00148	0.5214	6.6157e-05	0.5214	6.87055e-05	0.5214	0.000108309
										0.4224	-0.0042	0.4224	-0.00145	0.5224	6.80992e-05	0.5224	7.08429e-05	0.5224	0.000109851
										0.4234	-0.00419	0.4234	-0.00142	0.5234	6.96097e-05	0.5234	7.36174e-05	0.5234	0.000111289
										0.4244	-0.00417	0.4244	-0.00138	0.5244	7.10278e-05	0.5244	7.57343e-05	0.5244	0.000113036
										0.4254	-0.00415	0.4254	-0.00135	0.5254	7.24665e-05	0.5254	7.7399e-05	0.5254	0.000114372
										0.4264	-0.00413	0.4264	-0.00132	0.5264	7.3751e-05	0.5264	7.98755e-05	0.5264	0.000115708
										0.4274	-0.00411	0.4274	-0.00129	0.5274	7.50663e-05	0.5274	8.50854e-05	0.5274	0.000117044
										0.4284	-0.00409	0.4284	-0.00126	0.5284	7.63611e-05	0.5284	8.39037e-05	0.5284	0.000118277
										0.4294	-0.00407	0.4294	-0.00123	0.5294	7.77484e-05	0.5294	8.13758e-05	0.5294	0.000119613
										0.4304	-0.00405	0.4304	-0.0012	0.5304	7.88479e-05	0.5304	8.41092e-05	0.5304	0.000121051
										0.4314	-0.00403	0.4314	-0.00117	0.5314	8.0081e-05	0.5314	8.6781e-05	0.5314	0.000122182
										0.4324	-0.00401	0.4324	-0.00115	0.5324	8.10881e-05	0.5324	8.82504e-05	0.5324	0.000123415
										0.4334	-0.00399	0.4334	-0.00112	0.5334	8.19821e-05	0.5334	8.87745e-05	0.5334	0.000124443
										0.4344	-0.00397	0.4344	-0.00109	0.5344	8.30405e-05	0.5344	8.99768e-05	0.5344	0.000125367
										0.4354	-0.00394	0.4354	-0.00106	0.5354	8.44894e-05	0.5354	9.10969e-05	0.5354	0.000126703
										0.4364	-0.00392	0.4364	-0.00103	0.5364	8.53423e-05	0.5364	9.21245e-05	0.5364	0.000127423
										0.4374	-0.0039	0.4374	-0.00101	0.5374	8.6483e-05	0.5374	9.36762e-05	0.5374	0.000128553
										0.4384	-0.00387	0.4384	-0.000981051	0.5384	8.74284e-05	0.5384	9.47963e-05	0.5384	0.000129581
										0.4394	-0.00385	0.4394	-0.000955361	0.5394	8.82402e-05	0.5394	9.60397e-05	0.5394	0.0001303
										0.4404	-0.00382	0.4404	-0.000930391	0.5404	8.89698e-05	0.5404	9.71803e-05	0.5404	0.000131225
										0.4414	-0.0038	0.4414	-0.00090542	0.5414	8.97302e-05	0.5414	9.82182e-05	0.5414	0.000132252
										0.4424	-0.00377	0.4424	-0.000880552	0.5424	9.07681e-05	0.5424	9.92355e-05	0.5424	0.000132972
										0.4434	-0.00374	0.4434	-0.000857123	0.5434	9.17237e-05	0.5434	0.000100253	0.5434	0.000133691
										0.4444	-0.00371	0.4444	-0.00083318	0.5444	9.24328e-05	0.5444	0.000101311	0.5444	0.000134513
										0.4454	-0.00368	0.4454	-0.000810161	0.5454	9.33062e-05	0.5454	0.000102462	0.5454	0.000135335
										0.4464	-0.00365	0.4464	-0.000787554	0.5464	9.3707e-05	0.5464	0.000103788	0.5464	0.000136054
										0.4474	-0.00362	0.4474	-0.000765563	0.5474	9.45599e-05	0.5474	0.000105226	0.5474	0.000136671
										0.4484	-0.00359	0.4484	-0.00074347	0.5484	9.54437e-05	0.5484	0.00010646	0.5484	0.00013739
										0.4494	-0.00356	0.4494	-0.000723021	0.5494	9.58341e-05	0.5494	0.000107384	0.5494	0.000138007
										0.4504	-0.00353	0.4504	-0.000702777	0.5504	9.66357e-05	0.5504	0.000108823	0.5504	0.000138829
										0.4514	-0.0035	0.4514	-0.00068243	0.5514	9.69748e-05	0.5514	0.000110262	0.5514	0.000139651
										0.4524	-0.00346	0.4524	-0.000662598	0.5524	9.78277e-05	0.5524	0.000111084	0.5524	0.000139959
										0.4534	-0.00343	0.4534	-0.000643793	0.5534	9.83107e-05	0.5534	0.000112111	0.5534	0.000140781
										0.4544	-0.00339	0.4544	-0.000625296	0.5544	9.91738e-05	0.5544	0.000113344	0.5544	0.000141501
										0.4554	-0.00336	0.4554	-0.000606799	0.5554	9.97185e-05	0.5554	0.000115091	0.5554	0.000142117
										0.4564	-0.00332	0.4564	-0.000589432	0.5564	9.99754e-05	0.5564	0.000117352	0.5564	0.000142323
										0.4574	-0.00329	0.4574	-0.000572169	0.5574	0.000100684	0.5574	0.000119613	0.5574	0.000142939
										0.4584	-0.00325	0.4584	-0.000554905	0.5584	0.000101116	0.5584	0.000120435	0.5584	0.000143453
										0.4594	-0.00321	0.4594	-0.000538566	0.5594	0.000101805	0.5594	0.00011951	0.5594	0.000143864
										0.4604	-0.00318	0.4604	-0.000522433	0.5604	0.000102123	0.5604	0.000120846	0.5604	0.000144378
										0.4614	-0.00314	0.4614	-0.000506916	0.5614	0.000102647	0.5614	0.000122079	0.5614	0.000144789
										0.4624	-0.0031	0.4624	-0.000491707	0.5624	0.000103274	0.5624	0.000120229	0.5624	0.000145097
										0.4634	-0.00306	0.4634	-0.000477321	0.5634	0.000103377	0.5634	0.00011653	0.5634	0.000145303
										0.4644	-0.00301	0.4644	-0.000462832	0.5644	0.000103891	0.5644	0.000113756	0.5644	0.000145611
										0.4654	-0.00297	0.4654	-0.000448445	0.5654	0.000104096	0.5654	0.000113344	0.5654	0.000146125
										0.4664	-0.00293	0.4664	-0.000435292	0.5664	0.000104507	0.5664	0.000115811	0.5664	0.000146536
										0.4674	-0.00289	0.4674	-0.000421522	0.5674	0.000105226	0.5674	0.000119099	0.5674	0.000146844
										0.4684	-0.00285	0.4684	-0.000408574	0.5684	0.000105432	0.5684	0.000121565	0.5684	0.000146844
										0.4694	-0.00281	0.4694	-0.000396552	0.5694	0.000106049	0.5694	0.000123107	0.5694	0.000147358
										0.4704	-0.00276	0.4704	-0.000383809	0.5704	0.000106049	0.5704	0.000124545	0.5704	0.000147666
										0.4714	-0.00272	0.4714	-0.000372197	0.5714	0.000106151	0.5714	0.000125984	0.5714	0.000147769
										0.4724	-0.00267	0.4724	-0.000360997	0.5724	0.000106871	0.5724	0.000128039	0.5724	0.000147975
										0.4734	-0.00263	0.4734	-0.000349693	0.5734	0.000107076	0.5734	0.000130505	0.5734	0.000148488
										0.4744	-0.00259	0.4744	-0.0003388	0.5744	0.00010759	0.5744	0.000132972	0.5744	0.000148591
										0.4754	-0.00254	0.4754	-0.000328524	0.5754	0.000107795	0.5754	0.000134924	0.5754	0.000148797
										0.4764	-0.0025	0.4764	-0.000318454	0.5764	0.000107795	0.5764	0.000136979	0.5764	0.000148899
										0.4774	-0.00245	0.4774	-0.000308589	0.5774	0.000107898	0.5774	0.000139137	0.5774	0.000149208
										0.4784	-0.0024	0.4784	-0.000299238	0.5784	0.000108206	0.5784	0.000139754	0.5784	0.000149311
										0.4794	-0.00236	0.4794	-0.000289886	0.5794	0.000108926	0.5794	0.000140268	0.5794	0.000149722
										0.4804	-0.00231	0.4804	-0.000280946	0.5804	0.000109131	0.5804	0.00014109	0.5804	0.000149824
										0.4814	-0.00227	0.4814	-0.000272314	0.5814	0.000109234	0.5814	0.000142117	0.5814	0.00015003
										0.4824	-0.00222	0.4824	-0.000264505	0.5824	0.000109337	0.5824	0.000142837	0.5824	0.000150235
										0.4834	-0.00217	0.4834	-0.000256181	0.5834	0.000109851	0.5834	0.000142631	0.5834	0.000150544
										0.4844	-0.00213	0.4844	-0.000248063	0.5844	0.000110056	0.5844	0.000142426	0.5844	0.000150441
										0.4854	-0.00208	0.4854	-0.000240151	0.5854	0.000110364	0.5854	0.000142426	0.5854	0.000150955
										0.4864	-0.00203	0.4864	-0.000232957	0.5864	0.000110775	0.5864	0.000142426	0.5864	0.000150955
										0.4874	-0.00199	0.4874	-0.000225559	0.5874	0.000110775	0.5874	0.000141809	0.5874	0.000151057
										0.4884	-0.00194	0.4884	-0.000218879	0.5884	0.000111187	0.5884	0.000140679	0.5884	0.000151263
										0.4894	-0.00189	0.4894	-0.000211994	0.5894	0.000111289	0.5894	0.000138726	0.5894	0.000151469
										0.4904	-0.00185	0.4904	-0.000205212	0.5904	0.000111598	0.5904	0.000137288	0.5904	0.000151571
										0.4914	-0.0018	0.4914	-0.000198841	0.5914	0.000111598	0.5914	0.000137082	0.5914	0.000151469
										0.4924	-0.00176	0.4924	-0.000192573	0.5924	0.0001117	0.5924	0.00013739	0.5924	0.000151674
										0.4934	-0.00171	0.4934	-0.000186818	0.5934	0.000111803	0.5934	0.00013739	0.5934	0.000151777
										0.4944	-0.00167	0.4944	-0.000180755	0.5944	0.000111906	0.5944	0.000136466	0.5944	0.00015188
										0.4954	-0.00162	0.4954	-0.000174898	0.5954	0.000112317	0.5954	0.000135438	0.5954	0.00015188
										0.4964	-0.00158	0.4964	-0.00016904	0.5964	0.00011242	0.5964	0.000134102	0.5964	0.00015188
										0.4974	-0.00153	0.4974	-0.000163389	0.5974	0.000112214	0.5974	0.00013215	0.5974	0.00015188
										0.4984	-0.00149	0.4984	-0.00015784	0.5984	0.000112625	0.5984	0.000129683	0.5984	0.000152085
										0.4994	-0.00145	0.4994	-0.000152496	0.5994	0.000112625	0.5994	0.000128656	0.5994	0.000152085
										0.5004	-0.0014	0.5004	-0.000146947	0.6004	0.000110262	0.6004	0.000124237	0.6004	0.000149619
										0.5014	-0.00136	0.5014	-0.000142426	0.5994	-2.24223e-05	0.5994	1.18791e-05	0.5994	2.87523e-05
										0.5024	-0.00132	0.5024	-0.000137904
										0.5034	-0.00128	0.5034	-0.000133074
										0.5044	-0.00124	0.5044	-0.000129375
										0.5054	-0.0012	0.5054	-0.000125265
										0.5064	-0.00116	0.5064	-0.000120538
										0.5074	-0.00112	0.5074	-0.000116016
										0.5084	-0.00108	0.5084	-0.000111906
										0.5094	-0.00104	0.5094	-0.000108001
										0.5104	-0.00101	0.5104	-0.000104302
										0.5114	-0.000970159	0.5114	-0.000100499
										0.5124	-0.000934398	0.5124	-9.66048e-05
										0.5134	-0.000898946	0.5134	-9.30082e-05
										0.5144	-0.000865241	0.5144	-9.00076e-05
										0.5154	-0.000830816	0.5154	-8.63185e-05
										0.5164	-0.000797624	0.5164	-8.2948e-05
										0.5174	-0.000765769	0.5174	-8.03482e-05
										0.5184	-0.000733913	0.5184	-7.76661e-05
										0.5194	-0.000702469	0.5194	-7.49738e-05
										0.5204	-0.000672771	0.5204	-7.20246e-05
										0.5214	-0.00064297	0.5214	-6.91782e-05
										0.5224	-0.000613684	0.5224	-6.65269e-05
										0.5234	-0.000585733	0.5234	-6.36394e-05
										0.5244	-0.000558913	0.5244	-6.02688e-05
										0.5254	-0.000532503	0.5254	-5.73916e-05
										0.5264	-0.000506197	0.5264	-5.44321e-05
										0.5274	-0.000481226	0.5274	-5.17192e-05
										0.5284	-0.000456255	0.5284	-4.90474e-05
										0.5294	-0.000431901	0.5294	-4.66634e-05
										0.5304	-0.000408986	0.5304	-4.46801e-05
										0.5314	-0.00038607	0.5314	-4.2368e-05
										0.5324	-0.000364079	0.5324	-4.02923e-05
										0.5334	-0.000343013	0.5334	-3.81035e-05
										0.5344	-0.000321845	0.5344	-3.57605e-05
										0.5354	-0.000301601	0.5354	-3.37362e-05
										0.5364	-0.000282796	0.5364	-3.18968e-05
										0.5374	-0.000264402	0.5374	-2.9821e-05
										0.5384	-0.000246419	0.5384	-2.80844e-05
										0.5394	-0.000229155	0.5394	-2.66663e-05
										0.5404	-0.000212097	0.5404	-2.46316e-05
										0.5414	-0.000195964	0.5414	-2.24839e-05
										0.5424	-0.000180344	0.5424	-2.03876e-05
										0.5434	-0.000165238	0.5434	-1.83221e-05
										0.5444	-0.000150852	0.5444	-1.67499e-05
										0.5454	-0.000137185	0.5454	-1.51263e-05
										0.5464	-0.000123826	0.5464	-1.33794e-05
										0.5474	-0.000110364	0.5474	-1.14475e-05
										0.5484	-9.73961e-05	0.5484	-9.74886e-06
										0.5494	-8.54656e-05	0.5494	-8.31124e-06
										0.5504	-7.35455e-05	0.5504	-6.57973e-06
										0.5514	-6.19952e-05	0.5514	-5.23358e-06
										0.5524	-5.1452e-05	0.5524	-4.23166e-06
										0.5534	-4.08163e-05	0.5534	-2.67279e-06
										0.5544	-3.09925e-05	0.5544	-1.44789e-06
										0.5554	-2.12714e-05	0.5554	8.09853e-08
										0.5564	-1.22079e-05	0.5564	1.77159e-06
										0.5574	-3.44144e-06	0.5574	2.91531e-06
										0.5584	5.30448e-06	0.5584	3.78568e-06
										0.5594	1.39035e-05	0.5594	4.69717e-06
										0.5604	2.16721e-05	0.5604	6.10395e-06
										0.5614	2.904e-05	0.5614	7.08634e-06
										0.5624	3.58427e-05	0.5624	8.16943e-06
										0.5634	4.27174e-05	0.5634	9.53614e-06
										0.5644	4.90269e-05	0.5644	1.07693e-05
										0.5654	5.47609e-05	0.5654	1.18482e-05
										0.5664	6.07929e-05	0.5664	1.26189e-05
										0.5674	6.67736e-05	0.5674	1.35438e-05
										0.5684	7.18396e-05	0.5684	1.43556e-05
										0.5694	7.72654e-05	0.5694	1.55579e-05
										0.5704	8.24034e-05	0.5704	1.64314e-05
										0.5714	8.68529e-05	0.5714	1.70376e-05
										0.5724	9.14566e-05	0.5724	1.79317e-05
										0.5734	9.55464e-05	0.5734	1.9062e-05
										0.5744	9.93896e-05	0.5744	1.99663e-05
										0.5754	0.000103171	0.5754	2.07678e-05
										0.5764	0.000106973	0.5764	2.18674e-05
										0.5774	0.000110467	0.5774	2.28539e-05
										0.5784	0.000113756	0.5784	2.33779e-05
										0.5794	0.000117455	0.5794	2.40459e-05
										0.5804	0.000120538	0.5804	2.48577e-05
										0.5814	0.000123107	0.5814	2.54948e-05
										0.5824	0.000125881	0.5824	2.65841e-05
										0.5834	0.000128861	0.5834	2.7663e-05
										0.5844	0.000130711	0.5844	2.86495e-05
										0.5854	0.000132869	0.5854	2.97593e-05
										0.5864	0.000134924	0.5864	3.06739e-05
										0.5874	0.000136877	0.5874	3.12699e-05
										0.5884	0.000139137	0.5884	3.19584e-05
										0.5894	0.000140987	0.5894	3.22872e-05
										0.5904	0.000142631	0.5904	3.27291e-05
										0.5914	0.000143864	0.5914	3.30991e-05
										0.5924	0.000145508	0.5924	3.31607e-05
										0.5934	0.000147255	0.5934	3.36848e-05
										0.5944	0.000148488	0.5944	3.39006e-05
										0.5954	0.000149824	0.5954	3.48254e-05
										0.5964	0.000151057	0.5964	3.5144e-05
										0.5974	0.000152393	0.5974	3.55756e-05
										0.5984	0.000153113	0.5984	3.6151e-05
										0.5994	0.000153729	0.5994	3.67881e-05
										0.6004	0.000154449	0.6004	3.71273e-05
										0.6014	0.000155168	0.6014	3.77541e-05
										0.6024	0.000155887	0.6024	3.79802e-05
										0.6034	0.000156093	0.6034	3.79082e-05
										0.6044	0.000156709	0.6044	3.80213e-05
										0.6054	0.00015712	0.6054	3.82576e-05
										0.6064	0.000157737	0.6064	3.86276e-05
										0.6074	0.00015784	0.6074	3.91722e-05
										0.6084	0.000158148	0.6084	3.99943e-05
										0.6094	0.000158559	0.6094	4.06211e-05
										0.6104	0.000158867	0.6104	4.07547e-05
										0.6114	0.000159381	0.6114	4.12993e-05
										0.6124	0.000159587	0.6124	4.17309e-05
										0.6134	0.000159587	0.6134	4.21522e-05
										0.6144	0.000159587	0.6144	4.25735e-05
										0.6154	0.000159689	0.6154	4.28202e-05
										0.6164	0.000159895	0.6164	4.30051e-05
										0.6174	0.000159895	0.6174	4.34265e-05
										0.6184	0.000159998	0.6184	4.37347e-05
										0.6194	0.000159998	0.6194	4.40327e-05
										0.6204	0.000160203	0.6204	4.45157e-05
										0.6214	0.0001601	0.6214	4.43718e-05
										0.6224	0.0001601	0.6224	4.38067e-05
										0.6234	0.000159895	0.6234	4.1176e-05
										0.6244	0.000159484	0.6244	4.61907e-05
										0.6254	0.000159587	0.6254	4.89447e-05
										0.6264	0.000159278	0.6264	4.78246e-05
										0.6274	0.000159073	0.6274	4.69306e-05
										0.6284	0.000159073	0.6284	4.66942e-05
										0.6294	0.000158559	0.6294	4.66017e-05
										0.6304	0.000158456	0.6304	4.71053e-05
										0.6314	0.000158662	0.6314	4.74752e-05
										0.6324	0.000158456	0.6324	4.74033e-05
										0.6334	0.000158045	0.6334	4.77938e-05
										0.6344	0.000157634	0.6344	4.79376e-05
										0.6354	0.000157018	0.6354	4.79787e-05
										0.6364	0.000156504	0.6364	4.80815e-05
										0.6374	0.000155887	0.6374	4.83281e-05
										0.6384	0.000155373	0.6384	4.85645e-05
										0.6394	0.000154962	0.6394	4.87392e-05
										0.6404	0.000154449	0.6404	4.89344e-05
										0.6414	0.000154449	0.6414	4.90372e-05
										0.6424	0.000153935	0.6424	4.91605e-05
										0.6434	0.000153626	0.6434	4.94276e-05
										0.6444	0.000153318	0.6444	4.95818e-05
										0.6454	0.000153215	0.6454	4.99517e-05
										0.6464	0.000153113	0.6464	4.96845e-05
										0.6474	0.000152599	0.6474	4.95201e-05
										0.6484	0.000152085	0.6484	4.97051e-05
										0.6494	0.000151571	0.6494	5.00134e-05
										0.6504	0.000151263	0.6504	5.0856e-05
										0.6514	0.000150955	0.6514	5.10821e-05
										0.6524	0.000150749	0.6524	5.14212e-05
										0.6534	0.000150133	0.6534	5.09588e-05
										0.6544	0.000149824	0.6544	5.07327e-05
										0.6554	0.000149311	0.6554	5.06094e-05
										0.6564	0.000149208	0.6564	5.05477e-05
										0.6574	0.000148797	0.6574	5.05991e-05
										0.6584	0.000147975	0.6584	5.05888e-05
										0.6594	0.000147461	0.6594	5.07635e-05
										0.6604	0.000146947	0.6604	5.1339e-05
										0.6614	0.000146433	0.6614	5.18117e-05
										0.6624	0.000146125	0.6624	5.212e-05
										0.6634	0.000145508	0.6634	5.21405e-05
										0.6644	0.000144789	0.6644	5.19658e-05
										0.6654	0.000144378	0.6654	5.1452e-05
										0.6664	0.000143967	0.6664	5.15651e-05
										0.6674	0.000143453	0.6674	5.14726e-05
										0.6684	0.000142734	0.6684	5.12157e-05
										0.6694	0.000142528	0.6694	5.0373e-05
										0.6704	0.000142015	0.6704	5.03628e-05
										0.6714	0.000141501	0.6714	5.04861e-05
										0.6724	0.00014109	0.6724	5.10307e-05
										0.6734	0.000140473	0.6734	5.11643e-05
										0.6744	0.000140062	0.6744	5.02395e-05
										0.6754	0.000139651	0.6754	5.04861e-05
										0.6764	0.000139446	0.6764	5.21816e-05
										0.6774	0.000139035	0.6774	5.25927e-05
										0.6784	0.000138726	0.6784	5.29626e-05
										0.6794	0.000138212	0.6794	5.35072e-05
										0.6804	0.000137596	0.6804	5.39388e-05
										0.6814	0.00013739	0.6814	5.42779e-05
										0.6824	0.000136877	0.6824	5.49561e-05
										0.6834	0.000135952	0.6834	5.48328e-05
										0.6844	0.000135438	0.6844	5.47095e-05
										0.6854	0.000134821	0.6854	5.47712e-05
										0.6864	0.00013441	0.6864	5.48226e-05
										0.6874	0.000133897	0.6874	5.50897e-05
										0.6884	0.00013328	0.6884	5.54288e-05
										0.6894	0.000132869	0.6894	5.52644e-05
										0.6904	0.000132355	0.6904	5.53466e-05
										0.6914	0.000132252	0.6914	5.52336e-05
										0.6924	0.000131636	0.6924	5.51514e-05
										0.6934	0.000131122	0.6934	5.54699e-05
										0.6944	0.000130814	0.6944	5.52541e-05
										0.6954	0.000130505	0.6954	5.53569e-05
										0.6964	0.000130094	0.6964	5.51103e-05
										0.6974	0.000129581	0.6974	5.54905e-05
										0.6984	0.00012917	0.6984	5.55316e-05
										0.6994	0.000128759	0.6994	5.54288e-05
										0.7004	0.000125984	0.7004	5.2716e-05
										0.6994	0.000118482	0.6994	4.36011e-05
[truncated: 37 more columns]

## Sheet: Figure 3
Figure 3c						Figure 3d						Figure 3e
	Probability						Relactive fraction of the distance of H-donor/acceptor water(%)
	probability with amc/acid(a.u.)						TypeⅠ		TypeⅡ				Energy(eV)
	Path1	Path2	Path9	Path10		Scan Coordinate	H-doner	H-accepter	H-doner	H-accepter		Scan Coordinate	TypeⅡ	TypeⅠ
H+/Li+	0.97126	0.96241	0.60606	0.36364		IM1	0.01294	0.98706	0.04158	0.95842		IM1	0	0
H+/Na+	1.01149	1.03008	0.44848	0.43636		IM2	0.21165	0.78835	0.25105	0.74895		IM2	0.00375	0.00148
H+/K+	1.04023	0.98747	0.40606	0.23636		IM3	0.46532	0.53468	0.53802	0.46198		IM3	0.00996	0.00231
H+/Cs+	1.53448	1.17293	0.26061	0.05455		IM4	0.69213	0.30787	0.64358	0.35642		IM4	0.01108	0.00498
						IM5	0.83778	0.16222	0.82148	0.17852		IM5	0.0042	0.00343
						IM6	0.91219	0.08781	0.82051	0.17949		IM6	0.00317	0.00118

## Sheet: Figure 4
Figure 4b												Figure 4d
	ΔG(eV)											ΔG(eV)
Reaction coordinate	H+	H+/Li+	H+/Na+	H+/K+	H+/Cs+	H+	H+/Li+	H+/Na+	H+/K+	H+/Cs+			*-O breaking	O-O breaking
O2	0	0	0	0	0	0	0	0	0	0		H+	-2.07393	-1.57945
	0	0	0	0	0	0	0	0	0	0		H+/Li+	-1.33944	-2.45844
*OOH	-2.07393	-1.33944	-1.22713	-1.15533	-1.04508	-2.07393	-1.33944	-1.22713	-1.15533	-1.04508		H+/Na+	-1.22713	-2.31163
	-2.07393	-1.33944	-1.22713	-1.15533	-1.04508	-2.07393	-1.33944	-1.22713	-1.15533	-1.04508		H+/K+	-1.15533	-2.9802
*O/H2O2	-0.49448	1.119	1.08451	1.82487	1.44349	0	0	0	0	0		H+/Cs+	-1.04508	-2.48857
	-0.49448	1.119	1.08451	1.82487	1.44349	0	0	0	0	0
*OH	-1.51232	-1.08163	-1.38163	-0.44349	-0.60735
	-1.51232	-1.08163	-1.38163	-0.44349	-0.60735
H2O	-2.12	-2.12	-2.12	-2.12	-2.12
	-2.12	-2.12	-2.12	-2.12	-2.12

## Sheet: Figure 5
Figure 5b									Figure 5c				Figure 5d																	Figure 5e							Figure 5f							Figure 5g
	Current density(mA cm-2)												Ring	H+/Li+		H+/Na+		H+/K+		H+/Cs+	Disk	H+/Li+		H+/Na+		H+/K+		H+/Cs+			jdisk(mA cm-2)													H+/Cs+(Intensity(a.u.))	potential(V vs RHE)
potential(V vs RHE)	H+	potential(V vs RHE)	H+/Li+	H+/Na+	potential(V vs RHE)	H+/K+	H+/Cs+			H2O2 selectivity(%)	error bar		log(j)(mA cm-2)	potential(V vs RHE)	log(j)(mA cm-2)	potential(V vs RHE)	log(j)(mA cm-2)	potential(V vs RHE)	log(j)(mA cm-2)	potential(V vs RHE)	log(j)(mA cm-2)	potential(V vs RHE)	log(j)(mA cm-2)	potential(V vs RHE)	log(j)(mA cm-2)	potential(V vs RHE)	log(j)(mA cm-2)	potential(V vs RHE)			10 mM	20 mM	30 mM	40 mM	50 mM			H+/Cs+	H+/K+	H+/Na+	H+/Li+	H+		wavenumber(cm-1)	0v	0.1v	2v	3v	4v
1	0.00587	1.0007	0.03785	0.03054	1	0.03378	0.04437		H+	24.2727	7.50682		-1.2824	0.65583	-1.34555	0.65735	-1.36441	0.64168	-1.21135	0.65504	-0.69114	0.70021	-0.68652	0.70089	-0.6896	0.65649	-0.6636	0.65895		H+	-4.48889	-5.95152	-8.27879	-10.0566	-11.8949		Selectivity(%)	78.3167	50.8177	44.5472	39.5507	24.0722		1150.52	0.27554	1.0343	0.85121	1.56617	-0.57123
0.999	0.00586	0.9997	0.03782	0.03053	0.999	0.03389	0.0439		H+/Li+	36.7134	4.66614		-1.28183	0.65564	-1.34497	0.65716	-1.3639	0.64154	-1.21065	0.65489	-0.69046	0.70003	-0.68581	0.70071	-0.68896	0.65633	-0.66292	0.65879		H+/Li+	-1.9103	-3.21657	-4.50909	-5.68081	-6.76364		n	2.43367	2.98365	3.10906	3.20899	3.51927		1149.36	0.21628	0.20291	0.64532	1.30407	-0.10411
0.998	0.00591	0.9987	0.03785	0.03055	0.998	0.03415	0.044		H+/Na+	41.7898	5.41531		-1.28127	0.65545	-1.34439	0.65697	-1.36338	0.64139	-1.20996	0.65474	-0.68977	0.69985	-0.68511	0.70053	-0.68832	0.65616	-0.66224	0.65863		H+/Na+	-1.88646	-3.23636	-4.4404	-5.71717	-6.84848		jring(mA cm-2)	0.597	0.28483	0.2299	0.25386	0.20981		1148.19	0.17591	-0.51209	0.46747	1.06802	0.3159
0.997	0.006	0.9977	0.03784	0.03058	0.997	0.03368	0.04421		H+/K+	48.8761	4.00543		-1.28071	0.65526	-1.34381	0.65678	-1.36286	0.64125	-1.20926	0.65459	-0.68908	0.69967	-0.68441	0.70035	-0.68768	0.656	-0.66156	0.65846		H+/K+	-1.94545	-3.18343	-4.33939	-5.39798	-6.41212		jH2O2RR(mA cm-2)	-6.25859	-6.41212	-6.84848	-6.76364	-11.8949		1147.03	0.15443	-1.11068	0.31766	0.85801	0.68879
0.996	0.00581	0.9967	0.03787	0.03058	0.996	0.03426	0.04374		H+/Cs+	75.1361	4.46479		-1.28015	0.65507	-1.34322	0.65659	-1.36234	0.64111	-1.20856	0.65444	-0.68839	0.69949	-0.68371	0.70017	-0.68704	0.65584	-0.66087	0.6583		H+/Cs+	-2.1103	-3.40606	-4.48889	-5.49091	-6.25859		Tafel(mV dec-1)	216	274	329	337	247		1145.86	0.15182	-1.59287	0.1959	0.67405	1.01458
0.995	0.00575	0.9957	0.03786	0.03061	0.995	0.03399	0.044						-1.27959	0.65488	-1.34264	0.65639	-1.36182	0.64097	-1.20787	0.65429	-0.6877	0.69931	-0.68301	0.69999	-0.6864	0.65567	-0.66019	0.65814									TOF(s-1)	0.52014	0.24304	0.22593	0.20172	0.24475		1144.7	0.16811	-1.95867	0.10218	0.51614	1.29326
0.994	0.00568	0.9947	0.03786	0.03068	0.994	0.03441	0.04405						-1.27902	0.65469	-1.34206	0.6562	-1.3613	0.64082	-1.20717	0.65414	-0.68701	0.69913	-0.6823	0.69981	-0.68577	0.65551	-0.65951	0.65797																1143.53	0.20328	-2.20806	0.03651	0.38427	1.52483
0.993	0.00599	0.9937	0.03789	0.03069	0.993	0.03457	0.04374						-1.27846	0.65451	-1.34148	0.65601	-1.36078	0.64068	-1.20648	0.65399	-0.68633	0.69895	-0.6816	0.69963	-0.68513	0.65535	-0.65883	0.65781																1142.36	0.25733	-2.34106	-0.00113	0.27845	1.7093
0.992	0.00604	0.9927	0.03786	0.03053	0.992	0.0342	0.04405						-1.2779	0.65432	-1.3409	0.65582	-1.36026	0.64054	-1.20578	0.65384	-0.68564	0.69877	-0.6809	0.69945	-0.68449	0.65518	-0.65815	0.65765																1141.2	0.33027	-2.35765	-0.01071	0.19868	1.84665
0.991	0.00594	0.9917	0.03784	0.03055	0.991	0.03426	0.04421						-1.27734	0.65413	-1.34032	0.65563	-1.35974	0.6404	-1.20508	0.65369	-0.68495	0.69859	-0.6802	0.69927	-0.68385	0.65502	-0.65747	0.65748																1140.03	0.4221	-2.25785	0.00774	0.14496	1.93689
0.99	0.00587	0.9907	0.03786	0.03058	0.99	0.03362	0.04384						-1.27677	0.65394	-1.33973	0.65544	-1.35923	0.64026	-1.20439	0.65354	-0.68426	0.69841	-0.67949	0.69909	-0.68321	0.65486	-0.65679	0.65732																1138.87	0.53281	-2.04164	0.05424	0.11728	1.98003
0.989	0.00563	0.9897	0.03785	0.03056	0.989	0.03368	0.044						-1.27621	0.65375	-1.33915	0.65525	-1.35871	0.64011	-1.20369	0.65339	-0.68357	0.69823	-0.67879	0.69891	-0.68257	0.65469	-0.6561	0.65716																1137.7	0.66037	-1.6986	0.42186	0.17347	2.04005
0.988	0.00575	0.9887	0.03785	0.03057	0.988	0.03368	0.044						-1.27565	0.65356	-1.33857	0.65506	-1.35819	0.63997	-1.20299	0.65324	-0.68288	0.69805	-0.67809	0.69873	-0.68193	0.65453	-0.65542	0.657																1136.53	0.82608	-1.12335	0.89823	0.25775	2.03302
0.987	0.00585	0.9877	0.03785	0.03056	0.987	0.03336	0.0439						-1.27509	0.65337	-1.33799	0.65486	-1.35767	0.63983	-1.2023	0.65309	-0.68219	0.69787	-0.67739	0.69855	-0.6813	0.65437	-0.65474	0.65683																1135.37	0.8202	-0.42828	1.04032	0.23318	1.92765
0.986	0.00601	0.9867	0.03786	0.03057	0.986	0.03357	0.04384						-1.27453	0.65318	-1.33741	0.65467	-1.35715	0.63969	-1.2016	0.65294	-0.68151	0.69769	-0.67669	0.69837	-0.68066	0.6542	-0.65406	0.65667																1134.2	0.96793	0.46637	1.09247	0.2262	1.62251
0.985	0.00644	0.9857	0.03788	0.03058	0.985	0.03394	0.04368						-1.27396	0.65299	-1.33682	0.65448	-1.35663	0.63954	-1.20091	0.65279	-0.68082	0.69751	-0.67598	0.69819	-0.68002	0.65404	-0.65338	0.65651																1133.03	0.95411	1.39895	1.1787	0.51085	1.71841
0.984	0.00624	0.9847	0.03787	0.03062	0.984	0.03389	0.0439						-1.2734	0.6528	-1.33624	0.65429	-1.35611	0.6394	-1.20021	0.65264	-0.68013	0.69733	-0.67528	0.69801	-0.67938	0.65388	-0.6527	0.65634																1131.86	1.08877	2.35838	0.86387	0.55002	1.86974
0.983	0.006	0.9837	0.03785	0.03061	0.983	0.03394	0.04379						-1.27284	0.65261	-1.33566	0.6541	-1.35559	0.63926	-1.19951	0.65249	-0.67944	0.69715	-0.67458	0.69783	-0.67874	0.65371	-0.65202	0.65618																1130.7	1.46192	3.25074	0.58462	0.59129	1.62477
0.982	0.00603	0.9827	0.03787	0.03056	0.982	0.03368	0.04379						-1.27228	0.65242	-1.33508	0.65391	-1.35507	0.63912	-1.19882	0.65234	-0.67875	0.69697	-0.67388	0.69765	-0.6781	0.65355	-0.65133	0.65602																1129.53	1.97001	3.87078	0.57794	0.63143	1.27764
0.981	0.00598	0.9817	0.03788	0.03061	0.981	0.03368	0.0439						-1.27171	0.65223	-1.3345	0.65372	-1.35456	0.63898	-1.19812	0.65219	-0.67806	0.69679	-0.67317	0.69747	-0.67747	0.65339	-0.65065	0.65585																1128.36	2.43845	4.33953	0.6193	0.81656	0.96746
0.98	0.00621	0.9807	0.03786	0.03062	0.98	0.0342	0.04384						-1.27115	0.65204	-1.33392	0.65353	-1.35404	0.63883	-1.19742	0.65204	-0.67737	0.69661	-0.67247	0.69729	-0.67683	0.65322	-0.64997	0.65569																1127.19	2.88816	4.6938	0.4977	1.07437	0.50285
0.979	0.00607	0.9797	0.03786	0.03064	0.979	0.03383	0.0439						-1.27059	0.65185	-1.33333	0.65333	-1.35352	0.63869	-1.19673	0.65189	-0.67669	0.69643	-0.67177	0.69711	-0.67619	0.65306	-0.64929	0.65553																1126.02	3.36452	4.43868	0.52023	1.24552	0.1531
0.978	0.00612	0.9787	0.03788	0.03058	0.978	0.03378	0.0439						-1.27003	0.65166	-1.33275	0.65314	-1.353	0.63855	-1.19603	0.65174	-0.676	0.69625	-0.67107	0.69693	-0.67555	0.6529	-0.64861	0.65536																1124.85	3.68555	4.30028	0.54984	1.08635	-0.16899
0.977	0.00607	0.9777	0.03788	0.03064	0.977	0.03389	0.04363						-1.26946	0.65147	-1.33217	0.65295	-1.35248	0.63841	-1.19534	0.65159	-0.67531	0.69607	-0.67037	0.69675	-0.67491	0.65273	-0.64793	0.6552																1123.68	3.94913	4.14993	0.49454	1.22262	-0.41653
0.976	0.00607	0.9767	0.03792	0.03063	0.976	0.03331	0.044						-1.2689	0.65128	-1.33159	0.65276	-1.35196	0.63826	-1.19464	0.65144	-0.67462	0.69589	-0.66966	0.69657	-0.67427	0.65257	-0.64725	0.65504																1122.52	4.1212	3.86004	0.59938	1.33551	-0.37283
0.975	0.00606	0.9757	0.03788	0.03066	0.975	0.03409	0.04374						-1.26834	0.65109	-1.33101	0.65257	-1.35144	0.63812	-1.19394	0.65129	-0.67393	0.69571	-0.66896	0.69639	-0.67363	0.65241	-0.64656	0.65487																1121.35	4.26424	3.40466	0.55779	1.47479	-0.03
0.974	0.00601	0.9747	0.03787	0.03071	0.974	0.03389	0.04379						-1.26778	0.6509	-1.33042	0.65238	-1.35092	0.63798	-1.19325	0.65114	-0.67324	0.69553	-0.66826	0.69621	-0.673	0.65224	-0.64588	0.65471																1120.18	4.4628	3.18992	0.63824	1.58037	0.31914
0.973	0.00597	0.9737	0.03788	0.03064	0.973	0.03405	0.0439						-1.26722	0.65071	-1.32984	0.65219	-1.3504	0.63784	-1.19255	0.65099	-0.67256	0.69535	-0.66756	0.69602	-0.67236	0.65208	-0.6452	0.65455																1119.01	4.62647	3.0864	0.44051	1.70257	0.3455
0.972	0.00607	0.9727	0.03788	0.03069	0.972	0.03399	0.0439						-1.26665	0.65053	-1.32926	0.652	-1.34989	0.6377	-1.19186	0.65084	-0.67187	0.69517	-0.66685	0.69584	-0.67172	0.65192	-0.64452	0.65438																1117.84	4.80579	3.18111	0.54534	1.13876	0.13855
0.971	0.00603	0.9717	0.0379	0.03067	0.971	0.03426	0.04374						-1.26609	0.65034	-1.32868	0.6518	-1.34937	0.63755	-1.19116	0.65069	-0.67118	0.69498	-0.66615	0.69566	-0.67108	0.65175	-0.64384	0.65422																1116.67	4.6781	3.27654	0.50216	0.56356	0.18379
0.97	0.00611	0.9707	0.03785	0.03069	0.97	0.03378	0.04395						-1.26553	0.65015	-1.3281	0.65161	-1.34885	0.63741	-1.19046	0.65054	-0.67049	0.6948	-0.66545	0.69548	-0.67044	0.65159	-0.64316	0.65406																1115.5	4.48824	3.10543	0.71913	0.15489	0.30371
0.969	0.00629	0.9697	0.03787	0.03075	0.969	0.03399	0.04384						-1.26497	0.64996	-1.32752	0.65142	-1.34833	0.63727	-1.18977	0.65039	-0.6698	0.69462	-0.66475	0.6953	-0.6698	0.65143	-0.64247	0.65389																1114.33	4.35303	2.75109	1.02281	-0.02438	0.41007
0.968	0.00635	0.9687	0.03788	0.03074	0.968	0.03352	0.04395						-1.2644	0.64977	-1.32693	0.65123	-1.34781	0.63713	-1.18907	0.65024	-0.66911	0.69444	-0.66405	0.69512	-0.66916	0.65126	-0.64179	0.65373																1113.15	3.95019	2.54758	1.06082	-0.48206	0.92412
0.967	0.0063	0.9677	0.03794	0.03073	0.967	0.03389	0.04384						-1.26384	0.64958	-1.32635	0.65104	-1.34729	0.63698	-1.18837	0.65009	-0.66842	0.69426	-0.66334	0.69494	-0.66853	0.6511	-0.64111	0.65357																1111.98	3.45956	2.49006	0.96945	-0.79697	1.56137
0.966	0.0063	0.9667	0.03793	0.03073	0.966	0.03383	0.0439						-1.26328	0.64939	-1.32577	0.65085	-1.34677	0.63684	-1.18768	0.64994	-0.66774	0.69408	-0.66264	0.69476	-0.66789	0.65094	-0.64043	0.6534																1110.81	2.90994	2.40991	1.05035	-0.98307	2.11167
0.965	0.00615	0.9657	0.0379	0.03075	0.965	0.03409	0.04437						-1.26272	0.6492	-1.32519	0.65066	-1.34625	0.6367	-1.18698	0.64979	-0.66705	0.6939	-0.66194	0.69458	-0.66725	0.65077	-0.63975	0.65324																1109.64	2.55783	2.33688	1.06458	-0.90347	2.70761
0.964	0.00604	0.9647	0.03791	0.03077	0.964	0.03383	0.0439						-1.26216	0.64901	-1.32461	0.65047	-1.34573	0.63656	-1.18629	0.64964	-0.66636	0.69372	-0.66124	0.6944	-0.66661	0.65061	-0.63907	0.65308																1108.47	2.39894	2.41913	1.13075	-1.10011	2.93674
0.963	0.00588	0.9637	0.03791	0.03075	0.963	0.03389	0.0439						-1.26159	0.64882	-1.32402	0.65027	-1.34522	0.63641	-1.18559	0.64949	-0.66567	0.69354	-0.66053	0.69422	-0.66597	0.65045	-0.63839	0.65291																1107.3	2.38273	2.5312	1.56784	-1.27255	2.81242
0.962	0.00593	0.9627	0.03791	0.03079	0.962	0.03373	0.0439						-1.26103	0.64863	-1.32344	0.65008	-1.3447	0.63627	-1.18489	0.64934	-0.66498	0.69336	-0.65983	0.69404	-0.66533	0.65028	-0.6377	0.65275																1106.13	2.46076	2.59609	1.66691	-1.52031	2.29426
0.961	0.00605	0.9617	0.0379	0.03077	0.961	0.03362	0.0439						-1.26047	0.64844	-1.32286	0.64989	-1.34418	0.63613	-1.1842	0.64919	-0.66429	0.69318	-0.65913	0.69386	-0.6647	0.65012	-0.63702	0.65259																1104.96	2.594	2.62058	1.63957	-1.68346	1.93907
0.96	0.00599	0.9607	0.03794	0.03079	0.96	0.03357	0.04431						-1.25991	0.64825	-1.32228	0.6497	-1.34366	0.63599	-1.1835	0.64904	-0.66361	0.693	-0.65843	0.69368	-0.66406	0.64996	-0.63634	0.65242																1103.78	2.55281	2.59954	1.58535	-1.62084	1.54311
0.959	0.00601	0.9597	0.0379	0.03078	0.959	0.03378	0.04363						-1.25934	0.64806	-1.3217	0.64951	-1.34314	0.63585	-1.18281	0.64889	-0.66292	0.69282	-0.65773	0.6935	-0.66342	0.64979	-0.63566	0.65226																1102.61	2.60072	2.58523	1.5959	-1.6473	0.98798
0.958	0.00617	0.9587	0.03794	0.03079	0.958	0.03341	0.04326						-1.25878	0.64787	-1.32111	0.64932	-1.34262	0.6357	-1.18211	0.64874	-0.66223	0.69264	-0.65702	0.69332	-0.66278	0.64963	-0.63498	0.6521																1101.44	2.43684	2.71418	1.43697	-1.79601	0.35735
0.957	0.00621	0.9577	0.03791	0.03081	0.957	0.03357	0.04337						-1.25822	0.64768	-1.32053	0.64913	-1.3421	0.63556	-1.18141	0.64859	-0.66154	0.69246	-0.65632	0.69314	-0.66214	0.64947	-0.6343	0.65193																1100.26	1.99427	2.5733	1.24457	-1.62774	0.1293
0.956	0.00627	0.9567	0.03792	0.03082	0.956	0.03436	0.04347						-1.25766	0.64749	-1.31995	0.64894	-1.34158	0.63542	-1.18072	0.64844	-0.66085	0.69228	-0.65562	0.69296	-0.6615	0.6493	-0.63362	0.65177																1099.09	1.45712	2.45015	1.10559	-1.27231	-0.05006
0.955	0.0062	0.9557	0.03793	0.03083	0.955	0.03405	0.04374						-1.25709	0.6473	-1.31937	0.64874	-1.34106	0.63528	-1.18002	0.64829	-0.66016	0.6921	-0.65492	0.69278	-0.66086	0.64914	-0.63293	0.65161																1097.92	0.81983	2.24298	0.90011	-0.95495	-0.0608
0.954	0.0063	0.9547	0.03792	0.03083	0.954	0.0342	0.04368						-1.25653	0.64711	-1.31879	0.64855	-1.34055	0.63513	-1.17932	0.64814	-0.65947	0.69192	-0.65421	0.6926	-0.66023	0.64898	-0.63225	0.65145																1096.74	0.54938	2.19593	0.58909	-0.93049	-0.29787
0.953	0.00625	0.9537	0.03793	0.03087	0.953	0.03383	0.04332						-1.25597	0.64692	-1.31821	0.64836	-1.34003	0.63499	-1.17863	0.64799	-0.65879	0.69174	-0.65351	0.69242	-0.65959	0.64881	-0.63157	0.65128																1095.57	0.32704	2.25127	0.24226	-0.81583	-0.49692
0.952	0.00631	0.9527	0.03792	0.03086	0.952	0.03341	0.04379						-1.25541	0.64674	-1.31762	0.64817	-1.33951	0.63485	-1.17793	0.64784	-0.6581	0.69156	-0.65281	0.69224	-0.65895	0.64865	-0.63089	0.65112																1094.4	0.1914	2.27885	0.27277	-0.93683	-0.77509
0.951	0.00654	0.9517	0.03795	0.03087	0.951	0.03373	0.04332						-1.25485	0.64655	-1.31704	0.64798	-1.33899	0.63471	-1.17724	0.64769	-0.65741	0.69138	-0.65211	0.69206	-0.65831	0.64849	-0.63021	0.65096																1093.22	-0.11891	2.01919	0.26087	-0.68088	-1.05131
0.95	0.00656	0.9507	0.03795	0.03084	0.95	0.03373	0.04358						-1.25428	0.64636	-1.31646	0.64779	-1.33847	0.63457	-1.17654	0.64754	-0.65672	0.6912	-0.65141	0.69188	-0.65767	0.64832	-0.62953	0.65079																1092.05	-0.52133	1.51623	0.52302	-0.48536	-1.25365
0.949	0.00668	0.9497	0.03799	0.03088	0.949	0.03405	0.04342						-1.25372	0.64617	-1.31588	0.6476	-1.33795	0.63442	-1.17584	0.64739	-0.65603	0.69102	-0.6507	0.6917	-0.65703	0.64816	-0.62885	0.65063																1090.87	-0.85754	1.0182	0.29058	-0.13445	-1.19185
0.948	0.00671	0.9487	0.03793	0.03088	0.948	0.03341	0.04363						-1.25316	0.64598	-1.3153	0.64741	-1.33743	0.63428	-1.17515	0.64724	-0.65534	0.69084	-0.65	0.69152	-0.65639	0.648	-0.62816	0.65047																1089.7	-1.23925	1.22305	0.32801	-0.05894	-0.75218
0.947	0.00671	0.9477	0.03795	0.03089	0.947	0.03378	0.04326						-1.2526	0.64579	-1.31471	0.64721	-1.33691	0.63414	-1.17445	0.64709	-0.65465	0.69066	-0.6493	0.69134	-0.65576	0.64783	-0.62748	0.6503																1088.52	-1.39735	1.35078	0.24943	0.54172	-0.32396
0.946	0.00616	0.9467	0.03793	0.03092	0.946	0.03399	0.04337						-1.25203	0.6456	-1.31413	0.64702	-1.33639	0.634	-1.17376	0.64694	-0.65397	0.69048	-0.6486	0.69116	-0.65512	0.64767	-0.6268	0.65014																1087.35	-1.19907	1.35422	0.24263	0.91224	-0.04151
0.945	0.00572	0.9457	0.03798	0.03088	0.945	0.03415	0.04358						-1.25147	0.64541	-1.31355	0.64683	-1.33588	0.63385	-1.17306	0.64679	-0.65328	0.6903	-0.64789	0.69098	-0.65448	0.64751	-0.62612	0.64998																1086.17	-0.66536	1.58996	0.14641	0.86755	0.05644
0.944	0.00598	0.9447	0.03795	0.0309	0.944	0.03378	0.04342						-1.25091	0.64522	-1.31297	0.64664	-1.33536	0.63371	-1.17236	0.64664	-0.65259	0.69012	-0.64719	0.6908	-0.65384	0.64734	-0.62544	0.64981																1085	-0.1502	1.92289	0.19668	0.61	0.24969
0.943	0.00622	0.9437	0.03796	0.03092	0.943	0.03409	0.04379						-1.25035	0.64503	-1.31239	0.64645	-1.33484	0.63357	-1.17167	0.64649	-0.6519	0.68994	-0.64649	0.69062	-0.6532	0.64718	-0.62476	0.64965																1083.82	0.19013	2.31637	0.04157	0.09331	0.49974
0.942	0.00686	0.9427	0.03802	0.03104	0.942	0.03409	0.04347						-1.24979	0.64484	-1.31181	0.64626	-1.33432	0.63343	-1.17097	0.64634	-0.65121	0.68976	-0.64579	0.69044	-0.65256	0.64702	-0.62407	0.64949																1082.65	0.39816	2.53744	-0.32018	-0.2128	0.74172
0.941	0.00686	0.9417	0.03797	0.03098	0.941	0.03399	0.04347						-1.24922	0.64465	-1.31122	0.64607	-1.3338	0.63329	-1.17027	0.64619	-0.65052	0.68958	-0.64509	0.69026	-0.65193	0.64685	-0.62339	0.64932																1081.47	0.42184	2.57511	-0.55404	0.14302	1.29095
0.94	0.00705	0.9407	0.03801	0.03098	0.94	0.03405	0.04384						-1.24866	0.64446	-1.31064	0.64588	-1.33328	0.63314	-1.16958	0.64603	-0.64984	0.68939	-0.64438	0.69008	-0.65129	0.64669	-0.62271	0.64916																1080.29	0.27355	2.41495	-0.54707	0.92874	1.66708
0.939	0.00715	0.9397	0.03797	0.03097	0.939	0.03394	0.04353						-1.2481	0.64427	-1.31006	0.64568	-1.33276	0.633	-1.16888	0.64588	-0.64915	0.68921	-0.64368	0.6899	-0.65065	0.64653	-0.62203	0.649																1079.12	0.03702	2.29115	-0.83953	1.63305	2.17397
0.938	0.0074	0.9387	0.03803	0.03102	0.938	0.03399	0.04374						-1.24754	0.64408	-1.30948	0.64549	-1.33224	0.63286	-1.16819	0.64573	-0.64846	0.68903	-0.64298	0.68972	-0.65001	0.64636	-0.62135	0.64883																1077.94	-0.61538	2.01627	-0.99183	2.77368	3.09952
0.937	0.00763	0.9377	0.03797	0.03098	0.937	0.03383	0.04395						-1.24697	0.64389	-1.3089	0.6453	-1.33172	0.63272	-1.16749	0.64558	-0.64777	0.68885	-0.64228	0.68954	-0.64937	0.6462	-0.62067	0.64867																1076.76	-1.36989	1.98064	-0.90758	4.58419	4.21423
0.936	0.00789	0.9367	0.03797	0.03099	0.936	0.03383	0.04363						-1.24641	0.6437	-1.30831	0.64511	-1.33121	0.63257	-1.16679	0.64543	-0.64708	0.68867	-0.64157	0.68936	-0.64873	0.64604	-0.61999	0.64851																1075.59	-1.70822	2.04963	-0.27044	6.69617	5.64286
0.935	0.00814	0.9357	0.03801	0.031	0.935	0.03383	0.04368						-1.24585	0.64351	-1.30773	0.64492	-1.33069	0.63243	-1.1661	0.64528	-0.64639	0.68849	-0.64087	0.68918	-0.64809	0.64587	-0.6193	0.64834																1074.41	-1.33976	2.10424	0.55741	8.83942	7.4229
0.934	0.00827	0.9347	0.038	0.03096	0.934	0.03368	0.04374						-1.24529	0.64332	-1.30715	0.64473	-1.33017	0.63229	-1.1654	0.64513	-0.6457	0.68831	-0.64017	0.689	-0.64746	0.64571	-0.61862	0.64818																1073.23	-0.34958	2.38812	1.69828	10.7097	9.49778
0.933	0.0083	0.9337	0.03799	0.03103	0.933	0.03389	0.04363						-1.24472	0.64313	-1.30657	0.64454	-1.32965	0.63215	-1.1647	0.64498	-0.64502	0.68813	-0.63947	0.68882	-0.64682	0.64555	-0.61794	0.64802																1072.05	1.01769	2.88961	3.29806	13.1537	12.0908
0.932	0.0083	0.9327	0.03799	0.03098	0.932	0.03383	0.04395						-1.24416	0.64295	-1.30599	0.64435	-1.32913	0.63201	-1.16401	0.64483	-0.64433	0.68795	-0.63877	0.68864	-0.64618	0.64538	-0.61726	0.64785																1070.88	2.94947	3.52724	5.06598	15.34	14.749
0.931	0.00825	0.9317	0.03804	0.03105	0.931	0.03405	0.04347						-1.2436	0.64276	-1.30541	0.64415	-1.32861	0.63186	-1.16331	0.64468	-0.64364	0.68777	-0.63806	0.68846	-0.64554	0.64522	-0.61658	0.64769																1069.7	5.16808	4.37183	6.90054	17.7186	17.9887
0.93	0.00864	0.9307	0.03804	0.031	0.93	0.03373	0.04342						-1.24304	0.64257	-1.30482	0.64396	-1.32809	0.63172	-1.16262	0.64453	-0.64295	0.68759	-0.63736	0.68828	-0.6449	0.64506	-0.6159	0.64753																1068.52	7.69876	6.00884	8.84637	19.8474	21.5936
0.929	0.00872	0.9297	0.03803	0.03104	0.929	0.03415	0.04326						-1.24248	0.64238	-1.30424	0.64377	-1.32757	0.63158	-1.16192	0.64438	-0.64226	0.68741	-0.63666	0.6881	-0.64426	0.64489	-0.61522	0.64736																1067.34	10.8528	8.46247	11.0839	22.2213	25.3945
0.928	0.00895	0.9287	0.03804	0.031	0.928	0.03415	0.04358						-1.24191	0.64219	-1.30366	0.64358	-1.32705	0.63144	-1.16122	0.64423	-0.64157	0.68723	-0.63596	0.68792	-0.64363	0.64473	-0.61453	0.6472																1066.16	14.17	11.4893	14.3102	24.3383	29.5037
0.927	0.00889	0.9277	0.03803	0.03105	0.927	0.03405	0.04363						-1.24135	0.642	-1.30308	0.64339	-1.32653	0.63129	-1.16053	0.64408	-0.64089	0.68705	-0.63525	0.68774	-0.64299	0.64457	-0.61385	0.64704																1064.98	17.9494	14.6282	17.4959	26.3984	33.8963
0.926	0.00906	0.9267	0.03805	0.03104	0.926	0.03357	0.04316						-1.24079	0.64181	-1.3025	0.6432	-1.32602	0.63115	-1.15983	0.64393	-0.6402	0.68687	-0.63455	0.68756	-0.64235	0.6444	-0.61317	0.64687																1063.8	22.1059	18.4836	21.0082	27.8656	38.1438
0.925	0.009	0.9257	0.03805	0.03105	0.925	0.03383	0.04363						-1.24023	0.64162	-1.30191	0.64301	-1.3255	0.63101	-1.15914	0.64378	-0.63951	0.68669	-0.63385	0.68738	-0.64171	0.64424	-0.61249	0.64671																1062.62	26.3606	22.7256	24.457	29.0935	42.3445
0.924	0.00892	0.9247	0.03805	0.03107	0.924	0.03389	0.04347						-1.23966	0.64143	-1.30133	0.64282	-1.32498	0.63087	-1.15844	0.64363	-0.63882	0.68651	-0.63315	0.6872	-0.64107	0.64408	-0.61181	0.64655																1061.45	30.5252	27.3956	28.0078	30.6798	46.3466
0.923	0.00892	0.9237	0.03809	0.03109	0.923	0.03394	0.04374						-1.2391	0.64124	-1.30075	0.64262	-1.32446	0.63073	-1.15774	0.64348	-0.63813	0.68633	-0.63245	0.68702	-0.64043	0.64391	-0.61113	0.64638																1060.27	34.2829	32.262	31.2354	32.356	49.9408
0.922	0.00892	0.9227	0.03807	0.03106	0.922	0.03415	0.04374						-1.23854	0.64105	-1.30017	0.64243	-1.32394	0.63058	-1.15705	0.64333	-0.63744	0.68615	-0.63174	0.68684	-0.63979	0.64375	-0.61045	0.64622																1059.09	37.6323	37.0387	34.4216	34.8051	52.8001
0.921	0.00893	0.9217	0.03802	0.03112	0.921	0.03405	0.04358						-1.23798	0.64086	-1.29959	0.64224	-1.32342	0.63044	-1.15635	0.64318	-0.63675	0.68597	-0.63104	0.68666	-0.63916	0.64359	-0.60976	0.64606																1057.9	40.8792	41.5445	37.1075	37.6408	55.334
0.92	0.00914	0.9207	0.03804	0.0311	0.92	0.03399	0.04379						-1.23742	0.64067	-1.29901	0.64205	-1.3229	0.6303	-1.15565	0.64303	-0.63607	0.68579	-0.63034	0.68648	-0.63852	0.64342	-0.60908	0.6459																1056.72	43.7848	45.8172	39.7893	40.5692	57.455
0.919	0.00943	0.9197	0.03811	0.0311	0.919	0.0342	0.04332						-1.23685	0.64048	-1.29842	0.64186	-1.32238	0.63016	-1.15496	0.64288	-0.63538	0.68561	-0.62964	0.6863	-0.63788	0.64326	-0.6084	0.64573																1055.54	46.3976	49.6984	42.1516	43.373	59.1356
0.918	0.00938	0.9187	0.03809	0.03113	0.918	0.03431	0.04368						-1.23629	0.64029	-1.29784	0.64167	-1.32186	0.63001	-1.15426	0.64273	-0.63469	0.68543	-0.62893	0.68612	-0.63724	0.6431	-0.60772	0.64557																1054.36	48.3387	53.0515	44.27	46.3986	60.3951
0.917	0.00956	0.9177	0.03807	0.03117	0.917	0.03441	0.04395						-1.23573	0.6401	-1.29726	0.64148	-1.32135	0.62987	-1.15357	0.64258	-0.634	0.68525	-0.62823	0.68594	-0.6366	0.64293	-0.60704	0.64541																1053.18	50.0149	55.5303	45.7996	49.0054	60.8849
0.916	0.0098	0.9167	0.03808	0.03116	0.916	0.03405	0.04358						-1.23517	0.63991	-1.29668	0.64129	-1.32083	0.62973	-1.15287	0.64243	-0.63331	0.68507	-0.62753	0.68576	-0.63596	0.64277	-0.60636	0.64524																1052	51.3654	56.9679	47.3285	51.2939	60.9242
0.915	0.00981	0.9157	0.03804	0.03109	0.915	0.03405	0.0439						-1.2346	0.63972	-1.2961	0.64109	-1.32031	0.62959	-1.15217	0.64228	-0.63262	0.68489	-0.62683	0.68558	-0.63532	0.6426	-0.60567	0.64508																1050.82	51.9794	57.6472	47.7158	52.8819	60.3452
0.914	0.00971	0.9147	0.03802	0.0311	0.914	0.03441	0.04337						-1.23404	0.63953	-1.29551	0.6409	-1.31979	0.62945	-1.15148	0.64213	-0.63193	0.68471	-0.62613	0.6854	-0.63469	0.64244	-0.60499	0.64492																1049.64	52.0059	57.6335	47.3558	53.7608	59.3737
0.913	0.00978	0.9137	0.03805	0.03113	0.913	0.03383	0.0431						-1.23348	0.63934	-1.29493	0.64071	-1.31927	0.6293	-1.15078	0.64198	-0.63125	0.68453	-0.62542	0.68522	-0.63405	0.64228	-0.60431	0.64475																1048.46	51.5523	57.0647	46.0366	54.3692	57.9511
0.912	0.00995	0.9127	0.03804	0.03111	0.912	0.03383	0.04342						-1.23292	0.63915	-1.29435	0.64052	-1.31875	0.62916	-1.15009	0.64183	-0.63056	0.68435	-0.62472	0.68504	-0.63341	0.64211	-0.60363	0.64459																1047.28	50.6685	55.5368	43.7789	54.1221	55.9946
0.911	0.01012	0.9117	0.03803	0.03118	0.911	0.03368	0.04337						-1.23235	0.63897	-1.29377	0.64033	-1.31823	0.62902	-1.14939	0.64168	-0.62987	0.68417	-0.62402	0.68486	-0.63277	0.64195	-0.60295	0.64443																1046.09	49.2219	53.2423	41.1297	53.6968	53.6156
0.91	0.0105	0.9107	0.03808	0.03115	0.91	0.03399	0.04321						-1.23179	0.63878	-1.29319	0.64014	-1.31771	0.62888	-1.14869	0.64153	-0.62918	0.68399	-0.62332	0.68468	-0.63213	0.64179	-0.60227	0.64426																1044.91	47.1637	50.3561	38.0449	52.6593	50.8473
0.909	0.01077	0.9097	0.03807	0.03119	0.909	0.03368	0.04337						-1.23123	0.63859	-1.29261	0.63995	-1.31719	0.62873	-1.148	0.64138	-0.62849	0.68381	-0.62261	0.6845	-0.63149	0.64162	-0.60159	0.6441																1043.73	44.4317	47.0866	34.9961	51.2303	48.0104
0.908	0.01103	0.9087	0.03807	0.03118	0.908	0.03389	0.04326						-1.23067	0.6384	-1.29202	0.63976	-1.31668	0.62859	-1.1473	0.64123	-0.6278	0.68362	-0.62191	0.68432	-0.63086	0.64146	-0.6009	0.64394																1042.54	41.2369	43.3697	31.9275	48.9929	45.2002
0.907	0.01143	0.9077	0.03806	0.03116	0.907	0.03357	0.04363						-1.23011	0.63821	-1.29144	0.63956	-1.31616	0.62845	-1.1466	0.64108	-0.62712	0.68344	-0.62121	0.68414	-0.63022	0.6413	-0.60022	0.64377																1041.36	38.1593	39.6219	28.1626	46.1057	42.3964
0.906	0.01146	0.9067	0.03809	0.03121	0.906	0.03373	0.04326						-1.22954	0.63802	-1.29086	0.63937	-1.31564	0.62831	-1.14591	0.64093	-0.62643	0.68326	-0.62051	0.68396	-0.62958	0.64113	-0.59954	0.64361																1040.18	35.1733	35.8115	24.2582	43.0205	39.4773
0.905	0.01123	0.9057	0.03808	0.03119	0.905	0.03373	0.04332						-1.22898	0.63783	-1.29028	0.63918	-1.31512	0.62816	-1.14521	0.64078	-0.62574	0.68308	-0.61981	0.68378	-0.62894	0.64097	-0.59886	0.64345																1039	32.2671	31.744	20.0164	39.8944	36.1908
0.904	0.0112	0.9047	0.0381	0.03121	0.904	0.03415	0.043						-1.22842	0.63764	-1.2897	0.63899	-1.3146	0.62802	-1.14452	0.64063	-0.62505	0.6829	-0.6191	0.68359	-0.6283	0.64081	-0.59818	0.64328																1037.81	29.3152	28.1917	16.0882	36.9664	32.8569
0.903	0.01075	0.9037	0.03811	0.03119	0.903	0.03378	0.04289						-1.22786	0.63745	-1.28911	0.6388	-1.31408	0.62788	-1.14382	0.64048	-0.62436	0.68272	-0.6184	0.68341	-0.62766	0.64064	-0.5975	0.64312																1036.63	26.4322	24.6286	12.4494	34.0265	29.5495
0.902	0.01044	0.9027	0.03812	0.0312	0.902	0.03394	0.04342						-1.22729	0.63726	-1.28853	0.63861	-1.31356	0.62774	-1.14312	0.64033	-0.62367	0.68254	-0.6177	0.68323	-0.62702	0.64048	-0.59682	0.64296																1035.44	23.8946	21.261	9.29808	31.5878	26.1723
0.901	0.01052	0.9017	0.03806	0.03122	0.901	0.03378	0.04358						-1.22673	0.63707	-1.28795	0.63842	-1.31304	0.6276	-1.14243	0.64018	-0.62298	0.68236	-0.617	0.68305	-0.62639	0.64032	-0.59613	0.64279																1034.26	21.421	18.159	6.47492	28.9225	22.9194
0.9	0.01144	0.9007	0.03815	0.03122	0.9	0.03336	0.04326						-1.22617	0.63688	-1.28737	0.63823	-1.31252	0.62745	-1.14173	0.64003	-0.6223	0.68218	-0.61629	0.68287	-0.62575	0.64015	-0.59545	0.64263																1033.08	19.0525	15.4127	4.67142	26.3677	19.696
0.899	0.01202	0.8997	0.03807	0.03123	0.899	0.03357	0.04358						-1.22561	0.63669	-1.28679	0.63803	-1.31201	0.62731	-1.14104	0.63988	-0.62161	0.682	-0.61559	0.68269	-0.62511	0.63999	-0.59477	0.64247																1031.89	16.9003	12.5339	3.04398	23.549	16.4881
0.898	0.01265	0.8987	0.03811	0.03122	0.898	0.03389	0.04295						-1.22505	0.6365	-1.2862	0.63784	-1.31149	0.62717	-1.14034	0.63973	-0.62092	0.68182	-0.61489	0.68251	-0.62447	0.63983	-0.59409	0.6423																1030.71	14.8993	9.91243	1.81032	20.7533	13.7345
0.897	0.01311	0.8977	0.03812	0.03127	0.897	0.03394	0.04337						-1.22448	0.63631	-1.28562	0.63765	-1.31097	0.62703	-1.13964	0.63958	-0.62023	0.68164	-0.61419	0.68233	-0.62383	0.63966	-0.59341	0.64214																1029.52	13.2139	7.49234	1.0911	17.9417	11.1191
0.896	0.01346	0.8967	0.03808	0.03124	0.896	0.03383	0.043						-1.22392	0.63612	-1.28504	0.63746	-1.31045	0.62688	-1.13895	0.63943	-0.61954	0.68146	-0.61349	0.68215	-0.62319	0.6395	-0.59273	0.64198																1028.34	11.6872	5.74311	0.83447	15.5179	8.83578
0.895	0.01357	0.8957	0.0381	0.03127	0.895	0.03378	0.04321						-1.22336	0.63593	-1.28446	0.63727	-1.30993	0.62674	-1.13825	0.63928	-0.61885	0.68128	-0.61278	0.68197	-0.62255	0.63934	-0.59205	0.64181																1027.15	10.2112	4.33037	0.37282	12.8483	6.88739
0.894	0.01391	0.8947	0.0381	0.03125	0.894	0.03409	0.04342						-1.2228	0.63574	-1.28388	0.63708	-1.30941	0.6266	-1.13755	0.63913	-0.61817	0.6811	-0.61208	0.68179	-0.62192	0.63917	-0.59136	0.64165																1025.96	8.99119	3.3707	0.16968	10.3663	5.16507
0.893	0.01454	0.8937	0.0381	0.03129	0.893	0.03378	0.0431						-1.22223	0.63555	-1.2833	0.63689	-1.30889	0.62646	-1.13686	0.63898	-0.61748	0.68092	-0.61138	0.68161	-0.62128	0.63901	-0.59068	0.64149																1024.78	7.87234	2.57741	0.14438	8.20211	3.83939
0.892	0.01509	0.8927	0.03812	0.03128	0.892	0.03409	0.04347						-1.22167	0.63536	-1.28271	0.6367	-1.30837	0.62632	-1.13616	0.63883	-0.61679	0.68074	-0.61068	0.68143	-0.62064	0.63885	-0.59	0.64132																1023.59	6.9421	1.71359	0.14186	6.49904	2.73201
0.891	0.0154	0.8917	0.03816	0.03134	0.891	0.03399	0.0431						-1.22111	0.63518	-1.28213	0.6365	-1.30785	0.62617	-1.13547	0.63868	-0.6161	0.68056	-0.60997	0.68125	-0.62	0.63868	-0.58932	0.64116																1022.41	6.14815	0.92526	0.45618	5.30715	2.08572
0.89	0.01641	0.8907	0.03815	0.03133	0.89	0.03352	0.04347						-1.22055	0.63499	-1.28155	0.63631	-1.30734	0.62603	-1.13477	0.63853	-0.61541	0.68038	-0.60927	0.68107	-0.61936	0.63852	-0.58864	0.641																1021.22	5.06812	0.35761	0.76197	4.0894	1.87655
0.889	0.01665	0.8897	0.03814	0.03129	0.889	0.03431	0.04347						-1.21998	0.6348	-1.28097	0.63612	-1.30682	0.62589	-1.13407	0.63838	-0.61472	0.6802	-0.60857	0.68089	-0.61872	0.63836	-0.58796	0.64083																1020.03	4.13386	0.24098	1.04495	3.08471	2.04159
0.888	0.01714	0.8887	0.03814	0.03132	0.888	0.03431	0.04358						-1.21942	0.63461	-1.28039	0.63593	-1.3063	0.62575	-1.13338	0.63823	-0.61403	0.68002	-0.60787	0.68071	-0.61809	0.63819	-0.58727	0.64067																1018.85	3.44799	0.33091	1.11872	1.98657	2.46412
0.887	0.01712	0.8877	0.03815	0.03133	0.887	0.03399	0.0431						-1.21886	0.63442	-1.2798	0.63574	-1.30578	0.6256	-1.13268	0.63808	-0.61335	0.67984	-0.60717	0.68053	-0.61745	0.63803	-0.58659	0.64051																1017.66	3.16136	0.44283	0.7859	1.08254	2.86219
0.886	0.01781	0.8867	0.03815	0.03134	0.886	0.03409	0.04326						-1.2183	0.63423	-1.27922	0.63555	-1.30526	0.62546	-1.13198	0.63793	-0.61266	0.67966	-0.60646	0.68035	-0.61681	0.63787	-0.58591	0.64034																1016.47	3.02054	0.57412	0.47817	0.73307	3.24507
0.885	0.01756	0.8857	0.03819	0.03131	0.885	0.03457	0.04337						-1.21774	0.63404	-1.27864	0.63536	-1.30474	0.62532	-1.13129	0.63778	-0.61197	0.67948	-0.60576	0.68017	-0.61617	0.6377	-0.58523	0.64018																1015.29	2.9454	1.00512	-0.00143	0.49486	3.4466
0.884	0.01789	0.8847	0.03817	0.03136	0.884	0.03394	0.04326						-1.21717	0.63385	-1.27806	0.63517	-1.30422	0.62518	-1.13059	0.63763	-0.61128	0.6793	-0.60506	0.67999	-0.61553	0.63754	-0.58455	0.64002																1014.1	3.03328	1.66563	-0.1753	0.56559	3.83775
0.883	0.01824	0.8837	0.03816	0.03135	0.883	0.03436	0.04342						-1.21661	0.63366	-1.27748	0.63497	-1.3037	0.62504	-1.1299	0.63748	-0.61059	0.67912	-0.60436	0.67981	-0.61489	0.63738	-0.58387	0.63986																1012.91	3.08511	2.06576	-0.07581	0.66757	4.20677
0.882	0.0186	0.8827	0.03814	0.03134	0.882	0.03452	0.04326						-1.21605	0.63347	-1.2769	0.63478	-1.30318	0.62489	-1.1292	0.63733	-0.6099	0.67894	-0.60365	0.67963	-0.61425	0.63721	-0.58319	0.63969																1011.72	2.95839	2.36683	0.0438	0.78278	4.33112
0.881	0.01916	0.8817	0.03814	0.03133	0.881	0.03378	0.04332						-1.21549	0.63328	-1.27631	0.63459	-1.30267	0.62475	-1.1285	0.63718	-0.60921	0.67876	-0.60295	0.67945	-0.61362	0.63705	-0.5825	0.63953																1010.53	2.31761	2.58505	0.19283	0.54469	4.17828
0.88	0.01905	0.8807	0.03812	0.03135	0.88	0.03436	0.04332						-1.21492	0.63309	-1.27573	0.6344	-1.30215	0.62461	-1.12781	0.63703	-0.60853	0.67858	-0.60225	0.67927	-0.61298	0.63689	-0.58182	0.63937																1009.35	1.72473	2.56477	0.54684	0.37106	3.98012
0.879	0.02023	0.8797	0.03818	0.03141	0.879	0.03389	0.04363						-1.21436	0.6329	-1.27515	0.63421	-1.30163	0.62447	-1.12711	0.63688	-0.60784	0.6784	-0.60155	0.67909	-0.61234	0.63672	-0.58114	0.6392																1008.16	1.20172	2.3926	0.9936	0.19426	3.78498
0.878	0.01991	0.8787	0.03815	0.03138	0.878	0.03399	0.043						-1.2138	0.63271	-1.27457	0.63402	-1.30111	0.62432	-1.12642	0.63673	-0.60715	0.67822	-0.60085	0.67891	-0.6117	0.63656	-0.58046	0.63904																1006.97	0.926	2.10335	2.18319	0.24636	3.61708
0.877	0.02087	0.8777	0.03815	0.03137	0.877	0.03431	0.04342						-1.21324	0.63252	-1.27399	0.63383	-1.30059	0.62418	-1.12572	0.63658	-0.60646	0.67804	-0.60014	0.67873	-0.61106	0.6364	-0.57978	0.63888																1005.78	0.98501	1.84005	3.38569	0.59646	3.20796
0.876	0.02093	0.8767	0.03817	0.0314	0.876	0.03405	0.04342						-1.21268	0.63233	-1.2734	0.63364	-1.30007	0.62404	-1.12502	0.63643	-0.60577	0.67785	-0.59944	0.67855	-0.61042	0.63623	-0.5791	0.63871																1004.59	1.28518	1.66828	4.91948	1.06433	2.64621
0.875	0.02133	0.8757	0.03817	0.03137	0.875	0.0342	0.043						-1.21211	0.63214	-1.27282	0.63345	-1.29955	0.6239	-1.12433	0.63628	-0.60508	0.67767	-0.59874	0.67837	-0.60979	0.63607	-0.57842	0.63855																1003.4	2.03901	1.41663	6.82976	1.2776	1.94486
0.874	0.0219	0.8747	0.03817	0.03138	0.874	0.03389	0.04289						-1.21155	0.63195	-1.27224	0.63325	-1.29903	0.62376	-1.12363	0.63613	-0.6044	0.67749	-0.59804	0.67819	-0.60915	0.63591	-0.57773	0.63839																1002.21	3.28426	1.34955	8.68418	1.76953	1.41561
0.873	0.0222	0.8737	0.03816	0.0314	0.873	0.03415	0.0431						-1.21099	0.63176	-1.27166	0.63306	-1.29851	0.62361	-1.12293	0.63598	-0.60371	0.67731	-0.59733	0.67801	-0.60851	0.63574	-0.57705	0.63822																1001.02	5.05487	1.57114	10.6974	2.81668	1.2755
0.872	0.02275	0.8727	0.03819	0.0314	0.872	0.03426	0.04353						-1.21043	0.63157	-1.27108	0.63287	-1.298	0.62347	-1.12224	0.63583	-0.60302	0.67713	-0.59663	0.67783	-0.60787	0.63558	-0.57637	0.63806																999.83	7.26885	2.26008	12.3726	4.16739	1.37336
0.871	0.02312	0.8717	0.03821	0.03141	0.871	0.03409	0.043						-1.20986	0.63138	-1.2705	0.63268	-1.29748	0.62333	-1.12154	0.63568	-0.60233	0.67695	-0.59593	0.67765	-0.60723	0.63542	-0.57569	0.6379																998.641	9.71465	3.06929	14.3417	5.52491	1.85483
0.87	0.02366	0.8707	0.03816	0.0314	0.87	0.03441	0.04342						-1.2093	0.6312	-1.26991	0.63249	-1.29696	0.62319	-1.12085	0.63553	-0.60164	0.67677	-0.59523	0.67747	-0.60659	0.63525	-0.57501	0.63773																997.449	12.4611	4.19639	16.4454	6.63341	2.73728
0.869	0.02432	0.8697	0.03818	0.03142	0.869	0.03436	0.04337						-1.20874	0.63101	-1.26933	0.6323	-1.29644	0.62304	-1.12015	0.63538	-0.60095	0.67659	-0.59453	0.67729	-0.60595	0.63509	-0.57433	0.63757																996.26	15.6613	5.70679	18.5161	7.82855	4.15741
0.868	0.02492	0.8687	0.03819	0.03143	0.868	0.03436	0.04326						-1.20818	0.63082	-1.26875	0.63211	-1.29592	0.6229	-1.11945	0.63523	-0.60026	0.67641	-0.59382	0.67711	-0.60532	0.63493	-0.57364	0.63741																995.068	19.1735	7.67833	20.6173	9.1964	5.86287
0.867	0.0257	0.8677	0.0382	0.03146	0.867	0.03383	0.0431						-1.20761	0.63063	-1.26817	0.63192	-1.2954	0.62276	-1.11876	0.63508	-0.59958	0.67623	-0.59312	0.67693	-0.60468	0.63476	-0.57296	0.63724																993.877	22.7676	9.71117	22.4006	11.075	7.75866
0.866	0.02616	0.8667	0.03817	0.03143	0.866	0.03462	0.04358						-1.20705	0.63044	-1.26759	0.63172	-1.29488	0.62262	-1.11806	0.63493	-0.59889	0.67605	-0.59242	0.67675	-0.60404	0.6346	-0.57228	0.63708																992.686	26.3257	12.0272	24.2615	13.1207	10.1031
0.865	0.02661	0.8657	0.03821	0.03148	0.865	0.03431	0.0431						-1.20649	0.63025	-1.267	0.63153	-1.29436	0.62248	-1.11737	0.63478	-0.5982	0.67587	-0.59172	0.67657	-0.6034	0.63444	-0.5716	0.63692																991.494	29.8936	14.5428	25.6061	15.0158	12.6257
0.864	0.02751	0.8647	0.03816	0.03142	0.864	0.03394	0.04353						-1.20593	0.63006	-1.26642	0.63134	-1.29384	0.62233	-1.11667	0.63463	-0.59751	0.67569	-0.59101	0.67639	-0.60276	0.63427	-0.57092	0.63675																990.303	33.2162	16.9087	26.8087	16.768	15.1468
0.863	0.02816	0.8637	0.03816	0.03148	0.863	0.03452	0.04316						-1.20537	0.62987	-1.26584	0.63115	-1.29333	0.62219	-1.11597	0.63448	-0.59682	0.67551	-0.59031	0.67621	-0.60212	0.63411	-0.57024	0.63659																989.111	35.9781	19.3094	27.8081	18.2912	17.9135
0.862	0.02865	0.8627	0.03816	0.03148	0.862	0.03368	0.04321						-1.2048	0.62968	-1.26526	0.63096	-1.29281	0.62205	-1.11528	0.63433	-0.59613	0.67533	-0.58961	0.67603	-0.60148	0.63395	-0.56956	0.63643																987.918	38.1136	21.63	28.1455	19.5148	20.494
0.861	0.02944	0.8617	0.0382	0.0315	0.861	0.0342	0.04342						-1.20424	0.62949	-1.26468	0.63077	-1.29229	0.62191	-1.11458	0.63418	-0.59545	0.67515	-0.58891	0.67585	-0.60085	0.63378	-0.56887	0.63626																986.727	39.6084	23.9093	28.0583	20.9366	22.9035
0.86	0.02996	0.8607	0.03822	0.03146	0.86	0.03462	0.043						-1.20368	0.6293	-1.2641	0.63058	-1.29177	0.62176	-1.11388	0.63403	-0.59476	0.67497	-0.58821	0.67567	-0.60021	0.63362	-0.56819	0.6361																985.533	40.5375	26.2544	27.8333	22.1885	24.9079
0.859	0.03081	0.8597	0.03822	0.03151	0.859	0.03436	0.043						-1.20312	0.62911	-1.26351	0.63039	-1.29125	0.62162	-1.11319	0.63388	-0.59407	0.67479	-0.5875	0.67549	-0.59957	0.63346	-0.56751	0.63594																984.342	41.2134	28.2771	27.603	23.3466	26.265
0.858	0.03178	0.8587	0.0382	0.03151	0.858	0.03415	0.04289						-1.20255	0.62892	-1.26293	0.63019	-1.29073	0.62148	-1.11249	0.63373	-0.59338	0.67461	-0.5868	0.67531	-0.59893	0.63329	-0.56683	0.63577																983.148	41.4382	29.7655	26.9671	24.3743	26.9261
0.857	0.03247	0.8577	0.03818	0.03149	0.857	0.03415	0.04268						-1.20199	0.62873	-1.26235	0.63	-1.29021	0.62134	-1.1118	0.63358	-0.59269	0.67443	-0.5861	0.67513	-0.59829	0.63313	-0.56615	0.63561																981.955	41.2893	30.98	25.4629	25.3184	26.7923
0.856	0.0332	0.8567	0.03819	0.03151	0.856	0.03409	0.04289						-1.20143	0.62854	-1.26177	0.62981	-1.28969	0.62119	-1.1111	0.63343	-0.592	0.67425	-0.5854	0.67495	-0.59765	0.63297	-0.56547	0.63545																980.762	40.4312	31.7872	24.0112	25.8236	26.2267
0.855	0.034	0.8557	0.03816	0.0315	0.855	0.03405	0.04342						-1.20087	0.62835	-1.26119	0.62962	-1.28917	0.62105	-1.1104	0.63328	-0.59131	0.67407	-0.58469	0.67477	-0.59702	0.6328	-0.56479	0.63528																979.568	39.1891	32.2916	21.9351	26.3307	25.2321
0.854	0.03469	0.8547	0.03816	0.03151	0.854	0.03399	0.0431						-1.2003	0.62816	-1.2606	0.62943	-1.28866	0.62091	-1.10971	0.63313	-0.59063	0.67389	-0.58399	0.67459	-0.59638	0.63264	-0.5641	0.63512																978.375	37.3173	32.4673	19.2599	26.9776	23.8585
0.853	0.03538	0.8537	0.03819	0.03153	0.853	0.03446	0.04326						-1.19974	0.62797	-1.26002	0.62924	-1.28814	0.62077	-1.10901	0.63298	-0.58994	0.67371	-0.58329	0.67441	-0.59574	0.63248	-0.56342	0.63496																977.182	34.9136	32.7479	16.5325	27.4882	22.1861
0.852	0.03594	0.8527	0.03822	0.03148	0.852	0.03446	0.04274						-1.19918	0.62778	-1.25944	0.62905	-1.28762	0.62063	-1.10832	0.63283	-0.58925	0.67353	-0.58259	0.67423	-0.5951	0.63231	-0.56274	0.63479																975.986	31.9881	32.6061	13.7801	27.4225	20.2129
0.851	0.03664	0.8517	0.03817	0.03151	0.851	0.03426	0.043						-1.19862	0.62759	-1.25886	0.62886	-1.2871	0.62048	-1.10762	0.63268	-0.58856	0.67335	-0.58189	0.67405	-0.59446	0.63215	-0.56206	0.63463																974.793	28.7066	31.6359	11.3896	26.96	18.0469
0.85	0.03716	0.8507	0.03818	0.03151	0.85	0.03467	0.04332						-1.19806	0.62741	-1.25828	0.62866	-1.28658	0.62034	-1.10692	0.63252	-0.58787	0.67317	-0.58118	0.67387	-0.59382	0.63199	-0.56138	0.63447																973.598	25.4652	30.1683	9.45673	26.034	15.8339
0.849	0.03781	0.8497	0.03818	0.03151	0.849	0.03436	0.04321						-1.19749	0.62722	-1.2577	0.62847	-1.28606	0.6202	-1.10623	0.63237	-0.58718	0.67299	-0.58048	0.67369	-0.59318	0.63182	-0.5607	0.63431																972.402	22.1758	28.465	7.59986	24.9641	13.4728
0.848	0.0389	0.8487	0.03816	0.03153	0.848	0.0342	0.04274						-1.19693	0.62703	-1.25711	0.62828	-1.28554	0.62006	-1.10553	0.63222	-0.58649	0.67281	-0.57978	0.67351	-0.59255	0.63166	-0.56002	0.63414																971.207	18.9355	26.3222	5.96608	23.9031	10.7976
0.847	0.03968	0.8477	0.03818	0.03154	0.847	0.03441	0.043						-1.19637	0.62684	-1.25653	0.62809	-1.28502	0.61991	-1.10483	0.63207	-0.58581	0.67263	-0.57908	0.67333	-0.59191	0.6315	-0.55933	0.63398																970.014	15.7758	23.7633	4.36672	22.5007	8.22349
0.846	0.04071	0.8467	0.03817	0.03155	0.846	0.0342	0.04326						-1.19581	0.62665	-1.25595	0.6279	-1.2845	0.61977	-1.10414	0.63192	-0.58512	0.67245	-0.57837	0.67315	-0.59127	0.63133	-0.55865	0.63382																968.818	12.8972	21.0395	3.18302	20.5679	5.75229
0.845	0.04159	0.8457	0.03816	0.03155	0.845	0.03409	0.04316						-1.19524	0.62646	-1.25537	0.62771	-1.28398	0.61963	-1.10344	0.63177	-0.58443	0.67227	-0.57767	0.67297	-0.59063	0.63117	-0.55797	0.63365																967.621	10.3841	18.0655	2.07801	18.496	3.42627
0.844	0.0422	0.8447	0.03821	0.03153	0.844	0.03409	0.04289						-1.19468	0.62627	-1.25479	0.62752	-1.28347	0.61949	-1.10275	0.63162	-0.58374	0.67208	-0.57697	0.67279	-0.58999	0.63101	-0.55729	0.63349																966.426	8.05018	15.0888	1.36486	16.4023	1.55848
0.843	0.0429	0.8437	0.0382	0.03154	0.843	0.03426	0.04316						-1.19412	0.62608	-1.2542	0.62733	-1.28295	0.61935	-1.10205	0.63147	-0.58305	0.6719	-0.57627	0.67261	-0.58935	0.63084	-0.55661	0.63333																965.23	6.00259	12.3216	0.90152	14.2436	0.28419
0.842	0.04375	0.8427	0.03819	0.0315	0.842	0.03409	0.04252						-1.19356	0.62589	-1.25362	0.62713	-1.28243	0.6192	-1.10135	0.63132	-0.58236	0.67172	-0.57557	0.67243	-0.58872	0.63068	-0.55593	0.63316																964.033	4.33412	9.82358	0.2614	11.8498	-0.6588
0.841	0.04452	0.8417	0.0382	0.03153	0.841	0.03436	0.04332						-1.193	0.6257	-1.25304	0.62694	-1.28191	0.61906	-1.10066	0.63117	-0.58168	0.67154	-0.57486	0.67225	-0.58808	0.63052	-0.55524	0.633																962.838	3.06937	7.7059	0.31527	9.846	-1.40247
0.84	0.04551	0.8407	0.03819	0.03156	0.84	0.03415	0.04321						-1.19243	0.62551	-1.25246	0.62675	-1.28139	0.61892	-1.09996	0.63102	-0.58099	0.67136	-0.57416	0.67207	-0.58744	0.63035	-0.55456	0.63284																961.641	2.35367	6.2323	0.69196	7.7239	-2.13077
0.839	0.04645	0.8397	0.03825	0.03163	0.839	0.03415	0.04305						-1.19187	0.62532	-1.25188	0.62656	-1.28087	0.61878	-1.09927	0.63087	-0.5803	0.67118	-0.57346	0.67189	-0.5868	0.63019	-0.55388	0.63267																960.443	2.21953	4.74946	1.15862	5.70729	-2.64685
0.838	0.04718	0.8387	0.03827	0.0316	0.838	0.03483	0.04374						-1.19131	0.62513	-1.25129	0.62637	-1.28035	0.61863	-1.09857	0.63072	-0.57961	0.671	-0.57276	0.67171	-0.58616	0.63003	-0.5532	0.63251																959.248	2.44771	3.59357	1.07219	3.97263	-3.03163
0.837	0.04814	0.8377	0.03827	0.0316	0.837	0.0351	0.04363						-1.19075	0.62494	-1.25071	0.62618	-1.27983	0.61849	-1.09787	0.63057	-0.57892	0.67082	-0.57205	0.67153	-0.58552	0.62986	-0.55252	0.63235																958.051	2.73425	2.69651	0.98648	2.43876	-3.18451
0.836	0.04934	0.8367	0.03826	0.03159	0.836	0.03515	0.04353						-1.19018	0.62475	-1.25013	0.62599	-1.27931	0.61835	-1.09718	0.63042	-0.57823	0.67064	-0.57135	0.67135	-0.58488	0.6297	-0.55184	0.63218																956.854	3.10465	2.01333	1.10082	1.13241	-3.15197
0.835	0.05056	0.8357	0.03823	0.03161	0.835	0.03467	0.04353						-1.18962	0.62456	-1.24955	0.6258	-1.2788	0.61821	-1.09648	0.63027	-0.57754	0.67046	-0.57065	0.67117	-0.58425	0.62954	-0.55116	0.63202																955.654	3.48038	1.59981	1.13072	0.69225	-2.98902
0.834	0.05195	0.8347	0.03828	0.03161	0.834	0.03462	0.04342						-1.18906	0.62437	-1.24897	0.6256	-1.27828	0.61807	-1.09578	0.63012	-0.57686	0.67028	-0.56995	0.67098	-0.58361	0.62937	-0.55047	0.63186																954.457	3.74861	1.55093	1.34686	0.27854	-2.73115
0.833	0.0529	0.8337	0.03826	0.0316	0.833	0.0351	0.04353						-1.1885	0.62418	-1.24839	0.62541	-1.27776	0.61792	-1.09509	0.62997	-0.57617	0.6701	-0.56925	0.6708	-0.58297	0.62921	-0.54979	0.63169																953.26	4.0276	1.84606	1.54287	-0.1617	-2.01407
0.832	0.05375	0.8327	0.0383	0.03158	0.832	0.03467	0.04358						-1.18793	0.62399	-1.2478	0.62522	-1.27724	0.61778	-1.09439	0.62982	-0.57548	0.66992	-0.56854	0.67062	-0.58233	0.62905	-0.54911	0.63153																952.061	4.05307	2.02597	1.89815	-0.38694	-1.38095
0.831	0.05509	0.8317	0.03826	0.0316	0.831	0.03504	0.0431						-1.18737	0.6238	-1.24722	0.62503	-1.27672	0.61764	-1.0937	0.62967	-0.57479	0.66974	-0.56784	0.67044	-0.58169	0.62888	-0.54843	0.63137																950.863	4.18533	2.02344	2.14064	-0.42621	-0.88611
0.83	0.05589	0.8307	0.03825	0.03159	0.83	0.03494	0.04358						-1.18681	0.62362	-1.24664	0.62484	-1.2762	0.6175	-1.093	0.62952	-0.5741	0.66956	-0.56714	0.67026	-0.58105	0.62872	-0.54775	0.6312																949.664	4.24977	2.22309	2.47838	-0.53427	-0.65398
0.829	0.05707	0.8297	0.03825	0.03158	0.829	0.03504	0.04374						-1.18625	0.62343	-1.24606	0.62465	-1.27568	0.61735	-1.0923	0.62937	-0.57341	0.66938	-0.56644	0.67008	-0.58041	0.62856	-0.54707	0.63104																948.465	4.39915	2.36217	2.38482	-0.64876	-0.55112
0.828	0.05852	0.8287	0.03827	0.0316	0.828	0.0351	0.04347						-1.18569	0.62324	-1.24548	0.62446	-1.27516	0.61721	-1.09161	0.62922	-0.57273	0.6692	-0.56573	0.6699	-0.57978	0.62839	-0.54639	0.63088																947.266	4.4377	2.43174	2.2433	-0.57442	-0.60742
0.827	0.05949	0.8277	0.03831	0.03167	0.827	0.03462	0.04342						-1.18512	0.62305	-1.24489	0.62427	-1.27464	0.61707	-1.09091	0.62907	-0.57204	0.66902	-0.56503	0.66972	-0.57914	0.62823	-0.5457	0.63071																946.066	4.52803	2.64549	2.10128	-0.54358	-0.45851
0.826	0.06088	0.8267	0.03822	0.0316	0.826	0.03499	0.0431						-1.18456	0.62286	-1.24431	0.62407	-1.27413	0.61693	-1.09021	0.62892	-0.57135	0.66884	-0.56433	0.66954	-0.5785	0.62807	-0.54502	0.63055																944.867	4.54364	2.79103	2.01173	-0.38194	-0.32429
0.825	0.062	0.8257	0.03826	0.0316	0.825	0.03499	0.04353						-1.184	0.62267	-1.24373	0.62388	-1.27361	0.61679	-1.08952	0.62877	-0.57066	0.66866	-0.56363	0.66936	-0.57786	0.6279	-0.54434	0.63039																943.668	4.75437	2.91499	1.98472	-0.0193	-0.21903
0.824	0.06324	0.8247	0.03822	0.03164	0.824	0.03494	0.04384						-1.18344	0.62248	-1.24315	0.62369	-1.27309	0.61664	-1.08882	0.62862	-0.56997	0.66848	-0.56293	0.66918	-0.57722	0.62774	-0.54366	0.63022																942.467	4.81838	3.28755	1.87687	0.1945	0.00854
0.823	0.06372	0.8237	0.03827	0.03164	0.823	0.03467	0.04358						-1.18287	0.62229	-1.24257	0.6235	-1.27257	0.6165	-1.08813	0.62847	-0.56928	0.6683	-0.56222	0.669	-0.57658	0.62758	-0.54298	0.63006																941.268	5.01852	3.54881	1.93175	0.2578	0.30573
0.822	0.06447	0.8227	0.03827	0.03166	0.822	0.03473	0.04368						-1.18231	0.6221	-1.24199	0.62331	-1.27205	0.61636	-1.08743	0.62832	-0.56859	0.66812	-0.56152	0.66882	-0.57595	0.62741	-0.5423	0.6299																940.068	5.24038	3.72906	1.75326	0.39799	0.51308
0.821	0.06538	0.8217	0.03829	0.03164	0.821	0.03499	0.04332						-1.18175	0.62191	-1.2414	0.62312	-1.27153	0.61622	-1.08673	0.62817	-0.56791	0.66794	-0.56082	0.66864	-0.57531	0.62725	-0.54162	0.62973																938.867	5.53795	3.84558	2.25779	0.63079	0.63465
0.82	0.06624	0.8207	0.03825	0.03167	0.82	0.03478	0.04347						-1.18119	0.62172	-1.24082	0.62293	-1.27101	0.61607	-1.08604	0.62802	-0.56722	0.66776	-0.56012	0.66846	-0.57467	0.62709	-0.54093	0.62957																937.666	5.84478	4.08175	2.33574	0.70274	0.69674
0.819	0.06758	0.8197	0.03826	0.03166	0.819	0.03526	0.04353						-1.18063	0.62153	-1.24024	0.62274	-1.27049	0.61593	-1.08534	0.62787	-0.56653	0.66758	-0.55941	0.66828	-0.57403	0.62692	-0.54025	0.62941																936.465	6.08361	4.13982	2.38299	0.67062	0.61268
0.818	0.0687	0.8187	0.03824	0.03162	0.818	0.03457	0.0439						-1.18006	0.62134	-1.23966	0.62254	-1.26997	0.61579	-1.08465	0.62772	-0.56584	0.6674	-0.55871	0.6681	-0.57339	0.62676	-0.53957	0.62924																935.264	6.25311	4.14207	1.99502	0.63625	0.46042
0.817	0.06935	0.8177	0.03827	0.0317	0.817	0.03499	0.04342						-1.1795	0.62115	-1.23908	0.62235	-1.26946	0.61565	-1.08395	0.62757	-0.56515	0.66722	-0.55801	0.66792	-0.57275	0.6266	-0.53889	0.62908																934.062	6.46927	4.18855	1.76813	0.54457	0.43253
0.816	0.07074	0.8167	0.03827	0.03166	0.816	0.0351	0.04347						-1.17894	0.62096	-1.23849	0.62216	-1.26894	0.61551	-1.08325	0.62742	-0.56446	0.66704	-0.55731	0.66774	-0.57211	0.62643	-0.53821	0.62892																932.861	6.64897	4.22859	1.54956	0.56853	0.34153
0.815	0.0724	0.8157	0.03829	0.03166	0.815	0.03489	0.04368						-1.17838	0.62077	-1.23791	0.62197	-1.26842	0.61536	-1.08256	0.62727	-0.56377	0.66686	-0.55661	0.66756	-0.57148	0.62627	-0.53753	0.62876																931.66	6.60036	4.15579	1.54192	0.85059	0.55077
0.814	0.07342	0.8147	0.03831	0.03165	0.814	0.03478	0.04363						-1.17781	0.62058	-1.23733	0.62178	-1.2679	0.61522	-1.08186	0.62712	-0.56309	0.66668	-0.5559	0.66738	-0.57084	0.62611	-0.53684	0.62859																930.457	6.31498	4.26714	1.49866	0.56816	0.75443
0.813	0.07444	0.8137	0.03817	0.03162	0.813	0.03526	0.04395						-1.17725	0.62039	-1.23675	0.62159	-1.26738	0.61508	-1.08116	0.62697	-0.5624	0.6665	-0.5552	0.6672	-0.5702	0.62594	-0.53616	0.62843																929.256	5.97016	4.22604	1.3061	0.45163	1.18499
0.812	0.07535	0.8127	0.03821	0.03157	0.812	0.03526	0.04358						-1.17669	0.6202	-1.23617	0.6214	-1.26686	0.61494	-1.08047	0.62682	-0.56171	0.66631	-0.5545	0.66702	-0.56956	0.62578	-0.53548	0.62827																928.053	5.5327	4.29652	1.15073	0.46733	1.34046
0.811	0.07637	0.8117	0.03817	0.03164	0.811	0.03409	0.04268						-1.17613	0.62001	-1.23559	0.62121	-1.26634	0.61479	-1.07977	0.62667	-0.56102	0.66613	-0.5538	0.66684	-0.56892	0.62562	-0.5348	0.6281																926.852	5.16539	4.46509	0.87577	0.37831	1.40858
0.81	0.07792	0.8107	0.03819	0.03159	0.81	0.03394	0.04263						-1.17556	0.61982	-1.235	0.62101	-1.26582	0.61465	-1.07908	0.62652	-0.56033	0.66595	-0.55309	0.66666	-0.56828	0.62545	-0.53412	0.62794																925.648	4.69366	4.7371	0.44609	0.25067	1.27899
0.809	0.07921	0.8097	0.03821	0.03165	0.809	0.03399	0.04289						-1.175	0.61964	-1.23442	0.62082	-1.2653	0.61451	-1.07838	0.62637	-0.55964	0.66577	-0.55239	0.66648	-0.56764	0.62529	-0.53344	0.62778																924.445	4.29565	4.75878	-0.04584	0.18678	1.33509
0.808	0.08098	0.8087	0.0382	0.03158	0.808	0.03426	0.04295						-1.17444	0.61945	-1.23384	0.62063	-1.26479	0.61437	-1.07768	0.62622	-0.55896	0.66559	-0.55169	0.6663	-0.56701	0.62513	-0.53276	0.62761																923.242	3.8165	4.84586	-0.29644	0.46722	1.38783
0.807	0.08269	0.8077	0.0382	0.03161	0.807	0.03409	0.04295						-1.17388	0.61926	-1.23326	0.62044	-1.26427	0.61423	-1.07699	0.62607	-0.55827	0.66541	-0.55099	0.66612	-0.56637	0.62496	-0.53207	0.62745																922.039	3.38168	4.82974	-0.26494	0.52613	1.68248
0.806	0.08414	0.8067	0.03816	0.03164	0.806	0.03409	0.04242						-1.17332	0.61907	-1.23268	0.62025	-1.26375	0.61408	-1.07629	0.62592	-0.55758	0.66523	-0.55029	0.66594	-0.56573	0.6248	-0.53139	0.62729																920.834	3.17959	4.6053	-0.37015	0.59955	2.04457
0.805	0.08596	0.8057	0.0382	0.0316	0.805	0.03409	0.04232						-1.17275	0.61888	-1.23209	0.62006	-1.26323	0.61394	-1.0756	0.62577	-0.55689	0.66505	-0.54958	0.66576	-0.56509	0.62464	-0.53071	0.62712																919.631	3.03243	4.33681	-0.43769	0.75469	2.65882
0.804	0.08757	0.8047	0.03822	0.03163	0.804	0.03409	0.04295						-1.17219	0.61869	-1.23151	0.61987	-1.26271	0.6138	-1.0749	0.62562	-0.5562	0.66487	-0.54888	0.66558	-0.56445	0.62447	-0.53003	0.62696																918.428	2.82704	3.93237	-0.25545	0.66944	3.35617
0.803	0.08912	0.8037	0.03819	0.03164	0.803	0.03389	0.04258						-1.17163	0.6185	-1.23093	0.61968	-1.26219	0.61366	-1.0742	0.62547	-0.55551	0.66469	-0.54818	0.6654	-0.56381	0.62431	-0.52935	0.6268																917.223	2.69294	3.32354	-0.09809	0.90047	3.97359
0.802	0.09057	0.8027	0.0382	0.03163	0.802	0.03378	0.04284						-1.17107	0.61831	-1.23035	0.61948	-1.26167	0.61351	-1.07351	0.62532	-0.55482	0.66451	-0.54748	0.66522	-0.56318	0.62415	-0.52867	0.62663																916.02	2.53432	2.81057	-0.02758	1.0504	4.26139
0.801	0.09196	0.8017	0.03818	0.03167	0.801	0.03394	0.04279						-1.1705	0.61812	-1.22977	0.61929	-1.26115	0.61337	-1.07281	0.62517	-0.55414	0.66433	-0.54677	0.66504	-0.56254	0.62398	-0.52799	0.62647																914.814	2.5342	2.17117	0.34952	0.8076	4.23142
0.8	0.09346	0.8007	0.03815	0.03167	0.8	0.03378	0.04242						-1.16994	0.61793	-1.22919	0.6191	-1.26063	0.61323	-1.07211	0.62502	-0.55345	0.66415	-0.54607	0.66486	-0.5619	0.62382	-0.5273	0.62631																913.609	2.58326	1.63284	0.31843	0.79049	3.7049
0.799	0.09459	0.7997	0.0382	0.03166	0.799	0.03405	0.04274						-1.16938	0.61774	-1.2286	0.61891	-1.26012	0.61309	-1.07142	0.62487	-0.55276	0.66397	-0.54537	0.66468	-0.56126	0.62365	-0.52662	0.62614																912.404	2.90967	1.09111	0.35414	0.87666	2.91101
0.798	0.09582	0.7987	0.03822	0.03166	0.798	0.03415	0.04252						-1.16882	0.61755	-1.22802	0.61872	-1.2596	0.61294	-1.07072	0.62472	-0.55207	0.66379	-0.54467	0.6645	-0.56062	0.62349	-0.52594	0.62598																911.199	3.52728	0.4842	0.12982	0.6601	1.9001
0.797	0.09721	0.7977	0.0382	0.03161	0.797	0.03394	0.04284						-1.16826	0.61736	-1.22744	0.61853	-1.25908	0.6128	-1.07003	0.62457	-0.55138	0.66361	-0.54397	0.66432	-0.55998	0.62333	-0.52526	0.62582																909.994	4.10504	0.06176	-0.09611	0.59408	0.98274
0.796	0.09823	0.7967	0.0382	0.03165	0.796	0.03362	0.043						-1.16769	0.61717	-1.22686	0.61834	-1.25856	0.61266	-1.06933	0.62442	-0.55069	0.66343	-0.54326	0.66414	-0.55934	0.62316	-0.52458	0.62565																908.787	4.19062	-0.48585	-0.09756	0.50904	-0.19906
0.795	0.09973	0.7957	0.03818	0.03167	0.795	0.03389	0.04258						-1.16713	0.61698	-1.22628	0.61815	-1.25804	0.61252	-1.06863	0.62427	-0.55	0.66325	-0.54256	0.66396	-0.55871	0.623	-0.5239	0.62549																907.582	4.07145	-0.96683	0.04486	0.45021	-1.36192
0.794	0.10182	0.7947	0.03822	0.03169	0.794	0.03378	0.04284						-1.16657	0.61679	-1.22569	0.61795	-1.25752	0.61238	-1.06794	0.62412	-0.54932	0.66307	-0.54186	0.66378	-0.55807	0.62284	-0.52322	0.62533																906.375	3.89919	-1.15674	0.11621	0.09603	-2.34992
0.793	0.10386	0.7937	0.03818	0.03171	0.793	0.03378	0.04316						-1.16601	0.6166	-1.22511	0.61776	-1.257	0.61223	-1.06724	0.62397	-0.54863	0.66289	-0.54116	0.6636	-0.55743	0.62267	-0.52253	0.62516																905.17	3.83347	-1.28226	0.02839	0.16231	-3.20906
0.792	0.10568	0.7927	0.03823	0.03172	0.792	0.03409	0.04305						-1.16544	0.61641	-1.22453	0.61757	-1.25648	0.61209	-1.06655	0.62382	-0.54794	0.66271	-0.54045	0.66342	-0.55679	0.62251	-0.52185	0.625																903.963	3.80901	-0.64081	-0.05419	-0.06293	-4.11319
0.791	0.10729	0.7917	0.03821	0.0317	0.791	0.03399	0.04232						-1.16488	0.61622	-1.22395	0.61738	-1.25596	0.61195	-1.06585	0.62367	-0.54725	0.66253	-0.53975	0.66324	-0.55615	0.62235	-0.52117	0.62484																902.756	3.62382	0.49917	-0.21694	-0.12127	-4.86172
0.79	0.10863	0.7907	0.03824	0.03172	0.79	0.03383	0.04284						-1.16432	0.61603	-1.22337	0.61719	-1.25545	0.61181	-1.06515	0.62352	-0.54656	0.66235	-0.53905	0.66306	-0.55551	0.62218	-0.52049	0.62467																901.549	3.20754	1.50502	-0.17071	-0.06118	-5.45082
0.789	0.11008	0.7897	0.03823	0.03172	0.789	0.03405	0.04295						-1.16376	0.61585	-1.22279	0.617	-1.25493	0.61166	-1.06446	0.62337	-0.54587	0.66217	-0.53835	0.66288	-0.55488	0.62202	-0.51981	0.62451																900.342	2.80588	2.05395	-0.02484	0.11983	-5.5233
0.788	0.11141	0.7887	0.03827	0.03177	0.788	0.03431	0.04289						-1.16319	0.61566	-1.2222	0.61681	-1.25441	0.61152	-1.06376	0.62322	-0.54519	0.66199	-0.53765	0.6627	-0.55424	0.62186	-0.51913	0.62435																899.135	2.5205	2.37921	0.24941	0.46664	-5.0883
0.787	0.11281	0.7877	0.03823	0.03177	0.787	0.03441	0.04326						-1.16263	0.61547	-1.22162	0.61662	-1.25389	0.61138	-1.06306	0.62307	-0.5445	0.66181	-0.53694	0.66252	-0.5536	0.62169	-0.51844	0.62418																897.928	2.22647	2.59952	0.47796	0.52302	-4.26887
0.786	0.11426	0.7867	0.03823	0.03175	0.786	0.03446	0.04337						-1.16207	0.61528	-1.22104	0.61642	-1.25337	0.61124	-1.06237	0.62292	-0.54381	0.66163	-0.53624	0.66234	-0.55296	0.62153	-0.51776	0.62402																896.721	1.7786	2.6011	0.22648	0.74837	-3.19048
0.785	0.11576	0.7857	0.03823	0.03177	0.785	0.03415	0.0431						-1.16151	0.61509	-1.22046	0.61623	-1.25285	0.6111	-1.06167	0.62277	-0.54312	0.66145	-0.53554	0.66216	-0.55232	0.62137	-0.51708	0.62386																895.512	1.24733	2.64083	0.21442	0.88242	-2.13352
0.784	0.11693	0.7847	0.03819	0.03179	0.784	0.03426	0.04295						-1.16095	0.6149	-1.21988	0.61604	-1.25233	0.61095	-1.06098	0.62262	-0.54243	0.66127	-0.53484	0.66198	-0.55168	0.6212	-0.5164	0.62369																894.305	0.81568	2.79997	0.30477	0.86368	-1.31713
0.783	0.11731	0.7837	0.03824	0.03178	0.783	0.03441	0.043						-1.16038	0.61471	-1.21929	0.61585	-1.25181	0.61081	-1.06028	0.62247	-0.54174	0.66109	-0.53413	0.6618	-0.55104	0.62104	-0.51572	0.62353																893.096	0.61359	3.13219	0.03388	0.92096	-0.45904
0.782	0.11913	0.7827	0.03824	0.03181	0.782	0.03431	0.04295						-1.15982	0.61452	-1.21871	0.61566	-1.25129	0.61067	-1.05958	0.62232	-0.54105	0.66091	-0.53343	0.66162	-0.55041	0.62088	-0.51504	0.62337																891.887	0.80726	3.38497	0.21981	0.64845	0.10795
0.781	0.1194	0.7817	0.03825	0.03178	0.781	0.03394	0.04316						-1.15926	0.61433	-1.21813	0.61547	-1.25078	0.61053	-1.05889	0.62217	-0.54037	0.66073	-0.53273	0.66144	-0.54977	0.62071	-0.51436	0.6232																890.678	1.11701	3.4518	0.22718	0.33514	0.58742
0.78	0.12165	0.7807	0.03828	0.03179	0.78	0.03436	0.04289						-1.1587	0.61414	-1.21755	0.61528	-1.25026	0.61038	-1.05819	0.62202	-0.53968	0.66054	-0.53203	0.66126	-0.54913	0.62055	-0.51367	0.62304																889.469	1.6616	3.49384	0.05359	0.55784	0.90533
0.779	0.12283	0.7797	0.03831	0.03179	0.779	0.03373	0.04274						-1.15813	0.61395	-1.21697	0.61509	-1.24974	0.61024	-1.05749	0.62187	-0.53899	0.66036	-0.53133	0.66108	-0.54849	0.62039	-0.51299	0.62288																888.26	2.28693	3.39658	0.05242	0.43305	1.41566
0.778	0.1246	0.7787	0.03829	0.03181	0.778	0.03426	0.04305						-1.15757	0.61376	-1.21639	0.61489	-1.24922	0.6101	-1.0568	0.62172	-0.5383	0.66018	-0.53062	0.6609	-0.54785	0.62022	-0.51231	0.62272																887.051	2.87455	3.21293	-0.01176	-0.03265	1.95876
0.777	0.12674	0.7777	0.03831	0.03181	0.777	0.03441	0.04279						-1.15701	0.61357	-1.2158	0.6147	-1.2487	0.60996	-1.0561	0.62157	-0.53761	0.66	-0.52992	0.66072	-0.54721	0.62006	-0.51163	0.62255																885.842	3.03432	3.10413	-0.02239	-0.18815	2.80204
0.776	0.12846	0.7767	0.03828	0.03183	0.776	0.03405	0.0431						-1.15645	0.61338	-1.21522	0.61451	-1.24818	0.60982	-1.05541	0.62142	-0.53692	0.65982	-0.52922	0.66054	-0.54657	0.6199	-0.51095	0.62239																884.631	2.98912	3.06135	0.16505	-0.24388	3.31616
0.775	0.12974	0.7757	0.03831	0.03185	0.775	0.03415	0.04284						-1.15589	0.61319	-1.21464	0.61432	-1.24766	0.60967	-1.05471	0.62127	-0.53624	0.65964	-0.52852	0.66036	-0.54594	0.61973	-0.51027	0.62223																883.422	2.91891	3.25122	0.44348	-0.20129	3.98464
0.774	0.13269	0.7747	0.03832	0.03188	0.774	0.03383	0.04342						-1.15532	0.613	-1.21406	0.61413	-1.24714	0.60953	-1.05401	0.62112	-0.53555	0.65946	-0.52781	0.66018	-0.5453	0.61957	-0.50959	0.62206																882.211	2.82606	3.65745	0.63463	-0.19628	4.503
0.773	0.13365	0.7737	0.03831	0.03184	0.773	0.0342	0.0431						-1.15476	0.61281	-1.21348	0.61394	-1.24662	0.60939	-1.05332	0.62097	-0.53486	0.65928	-0.52711	0.66	-0.54466	0.61941	-0.5089	0.6219																881.002	2.81443	4.41345	0.69092	-0.11278	4.41428
0.772	0.13441	0.7727	0.0383	0.03188	0.772	0.03405	0.043						-1.1542	0.61262	-1.21289	0.61375	-1.2461	0.60925	-1.05262	0.62082	-0.53417	0.6591	-0.52641	0.65982	-0.54402	0.61924	-0.50822	0.62174																879.791	2.8793	5.46215	0.83402	-0.20016	4.0102
0.771	0.13558	0.7717	0.03832	0.03182	0.771	0.03394	0.0431						-1.15364	0.61243	-1.21231	0.61356	-1.24559	0.6091	-1.05193	0.62067	-0.53348	0.65892	-0.52571	0.65964	-0.54338	0.61908	-0.50754	0.62157																878.58	2.76939	6.20628	0.90592	-0.02695	3.45816
0.77	0.1365	0.7707	0.03834	0.03185	0.77	0.03405	0.04321						-1.15307	0.61224	-1.21173	0.61336	-1.24507	0.60896	-1.05123	0.62052	-0.53279	0.65874	-0.52501	0.65946	-0.54274	0.61892	-0.50686	0.62141																877.369	2.80882	6.39228	1.18968	-0.04826	2.66106
0.769	0.13869	0.7697	0.03835	0.03192	0.769	0.0342	0.04316						-1.15251	0.61205	-1.21115	0.61317	-1.24455	0.60882	-1.05053	0.62037	-0.5321	0.65856	-0.5243	0.65928	-0.54211	0.61875	-0.50618	0.62125																876.158	2.97372	6.19883	1.23808	0.03465	2.06199
0.768	0.14164	0.7687	0.03835	0.03192	0.768	0.03399	0.04337						-1.15195	0.61187	-1.21057	0.61298	-1.24403	0.60868	-1.04984	0.62022	-0.53142	0.65838	-0.5236	0.6591	-0.54147	0.61859	-0.5055	0.62108																874.945	2.93603	5.91972	1.37448	0.07374	1.4398
0.767	0.14421	0.7677	0.03835	0.03192	0.767	0.03441	0.04295						-1.15139	0.61168	-1.20998	0.61279	-1.24351	0.60854	-1.04914	0.62007	-0.53073	0.6582	-0.5229	0.65892	-0.54083	0.61843	-0.50482	0.62092																873.734	2.62728	5.57934	1.0873	0.17166	0.69611
0.766	0.14625	0.7667	0.03841	0.03189	0.766	0.03405	0.04337						-1.15082	0.61149	-1.2094	0.6126	-1.24299	0.60839	-1.04844	0.61992	-0.53004	0.65802	-0.5222	0.65874	-0.54019	0.61826	-0.50413	0.62076																872.521	2.20859	5.20805	0.97081	0.08952	-0.25743
0.765	0.14775	0.7657	0.03838	0.03194	0.765	0.03394	0.04332						-1.15026	0.6113	-1.20882	0.61241	-1.24247	0.60825	-1.04775	0.61977	-0.52935	0.65784	-0.52149	0.65855	-0.53955	0.6181	-0.50345	0.62059																871.311	1.98494	4.90741	0.9468	0.03895	-1.28975
0.764	0.14968	0.7647	0.03842	0.03196	0.764	0.03409	0.04342						-1.1497	0.61111	-1.20824	0.61222	-1.24195	0.60811	-1.04705	0.61962	-0.52866	0.65766	-0.52079	0.65837	-0.53891	0.61794	-0.50277	0.62043																870.098	1.74742	4.727	0.90628	0.12392	-1.94559
0.763	0.1508	0.7637	0.03847	0.03197	0.763	0.0342	0.04347						-1.14914	0.61092	-1.20766	0.61203	-1.24143	0.60797	-1.04636	0.61947	-0.52797	0.65748	-0.52009	0.65819	-0.53827	0.61777	-0.50209	0.62027																868.885	1.87352	4.52288	0.84709	-0.02007	-2.38635
0.762	0.15295	0.7627	0.03839	0.03196	0.762	0.03473	0.04353						-1.14858	0.61073	-1.20708	0.61183	-1.24092	0.60782	-1.04566	0.61932	-0.52728	0.6573	-0.51939	0.65801	-0.53764	0.61761	-0.50141	0.6201																867.672	2.03917	4.15412	1.01942	-0.08379	-2.72123
0.761	0.15311	0.7617	0.03846	0.03198	0.761	0.03436	0.04374						-1.14801	0.61054	-1.20649	0.61164	-1.2404	0.60768	-1.04496	0.61917	-0.5266	0.65712	-0.51869	0.65783	-0.537	0.61745	-0.50073	0.61994																866.459	1.94748	3.9476	0.57645	0.08724	-2.68994
0.76	0.15472	0.7607	0.03844	0.03201	0.76	0.03436	0.04337						-1.14745	0.61035	-1.20591	0.61145	-1.23988	0.60754	-1.04427	0.61901	-0.52591	0.65694	-0.51798	0.65765	-0.53636	0.61728	-0.50004	0.61978																865.246	1.91516	3.56642	0.25402	0.49073	-2.30567
0.759	0.15557	0.7597	0.03842	0.03201	0.759	0.03405	0.04342						-1.14689	0.61016	-1.20533	0.61126	-1.23936	0.6074	-1.04357	0.61886	-0.52522	0.65676	-0.51728	0.65747	-0.53572	0.61712	-0.49936	0.61961																864.033	1.97436	3.15456	0.19961	0.32381	-1.56362
0.758	0.15691	0.7587	0.03846	0.03207	0.758	0.03431	0.04342						-1.14633	0.60997	-1.20475	0.61107	-1.23884	0.60726	-1.04288	0.61871	-0.52453	0.65658	-0.51658	0.65729	-0.53508	0.61696	-0.49868	0.61945																862.82	1.91746	2.93193	-0.03313	0.4702	-0.92102
0.757	0.15895	0.7577	0.03848	0.03208	0.757	0.03431	0.04289						-1.14576	0.60978	-1.20417	0.61088	-1.23832	0.60711	-1.04218	0.61856	-0.52384	0.6564	-0.51588	0.65711	-0.53444	0.61679	-0.498	0.61929																861.605	1.86187	2.72932	-0.10137	0.5365	-0.94424
0.756	0.15986	0.7567	0.03848	0.03209	0.756	0.03436	0.04326						-1.1452	0.60959	-1.20358	0.61069	-1.2378	0.60697	-1.04148	0.61841	-0.52315	0.65622	-0.51517	0.65693	-0.5338	0.61663	-0.49732	0.61912																860.393	1.78763	2.56045	-0.14678	0.62524	-1.00295
0.755	0.1612	0.7557	0.03853	0.03211	0.755	0.03415	0.04326						-1.14464	0.6094	-1.203	0.6105	-1.23728	0.60683	-1.04079	0.61826	-0.52247	0.65604	-0.51447	0.65675	-0.53317	0.61647	-0.49664	0.61896																859.178	1.69475	2.42534	-0.16939	0.73641	-1.09717
0.754	0.16249	0.7547	0.03853	0.03215	0.754	0.0342	0.04363						-1.14408	0.60921	-1.20242	0.6103	-1.23676	0.60669	-1.04009	0.61811	-0.52178	0.65586	-0.51377	0.65657	-0.53253	0.6163	-0.49596	0.6188																857.963	1.58321	2.32396	-0.16917	0.87001	-1.22688
0.753	0.16275	0.7537	0.03854	0.03211	0.753	0.03426	0.04347						-1.14352	0.60902	-1.20184	0.61011	-1.23625	0.60654	-1.03939	0.61796	-0.52109	0.65568	-0.51307	0.65639	-0.53189	0.61614	-0.49527	0.61863																856.75	1.45303	2.25634	-0.14614	1.02605	-1.3921
0.752	0.16324	0.7527	0.03856	0.03214	0.752	0.03426	0.04337						-1.14295	0.60883	-1.20126	0.60992	-1.23573	0.6064	-1.0387	0.61781	-0.5204	0.6555	-0.51237	0.65621	-0.53125	0.61598	-0.49459	0.61847																855.535	1.3042	2.22246	-0.10029	1.20452	-1.59282
0.751	0.16608	0.7517	0.0386	0.03215	0.751	0.03431	0.04342						-1.14239	0.60864	-1.20068	0.60973	-1.23521	0.60626	-1.038	0.61766	-0.51971	0.65532	-0.51166	0.65603	-0.53061	0.61581	-0.49391	0.61831																854.32	1.13671	2.22233	-0.03162	1.40542	-1.82904
0.75	0.17047	0.7507	0.03861	0.03221	0.75	0.03436	0.04326						-1.14183	0.60845	-1.20009	0.60954	-1.23469	0.60612	-1.03731	0.61751	-0.51902	0.65514	-0.51096	0.65585	-0.52997	0.61565	-0.49323	0.61814																853.104	0.95058	2.25595	0.05987	1.62876	-2.10076
0.749	0.17353	0.7497	0.03861	0.03217	0.749	0.03473	0.04358						-1.14127	0.60826	-1.19951	0.60935	-1.23417	0.60597	-1.03661	0.61736	-0.51833	0.65496	-0.51026	0.65567	-0.52934	0.61549	-0.49255	0.61798																851.889	0.74579	2.32331	0.17417	1.87453	-2.40799
0.748	0.17369	0.7487	0.03864	0.03224	0.748	0.03436	0.04363						-1.1407	0.60808	-1.19893	0.60916	-1.23365	0.60583	-1.03591	0.61721	-0.51765	0.65477	-0.50956	0.65549	-0.5287	0.61532	-0.49187	0.61782																850.674	0.52236	2.42442	0.31129	2.14273	-2.75071
0.747	0.17331	0.7477	0.0387	0.03229	0.747	0.03452	0.04374						-1.14014	0.60789	-1.19835	0.60897	-1.23313	0.60569	-1.03522	0.61706	-0.51696	0.65459	-0.50885	0.65531	-0.52806	0.61516	-0.49119	0.61765
0.746	0.17562	0.7467	0.03872	0.03232	0.746	0.03441	0.04363						-1.13958	0.6077	-1.19777	0.60877	-1.23261	0.60555	-1.03452	0.61691	-0.51627	0.65441	-0.50815	0.65513	-0.52742	0.615	-0.4905	0.61749
0.745	0.17787	0.7457	0.03874	0.03237	0.745	0.03489	0.04379						-1.13902	0.60751	-1.19718	0.60858	-1.23209	0.60541	-1.03383	0.61676	-0.51558	0.65423	-0.50745	0.65495	-0.52678	0.61483	-0.48982	0.61733
0.744	0.17797	0.7447	0.03876	0.03238	0.744	0.03394	0.04411						-1.13845	0.60732	-1.1966	0.60839	-1.23158	0.60526	-1.03313	0.61661	-0.51489	0.65405	-0.50675	0.65477	-0.52614	0.61467	-0.48914	0.61717
0.743	0.1798	0.7437	0.03876	0.03242	0.743	0.03467	0.044						-1.13789	0.60713	-1.19602	0.6082	-1.23106	0.60512	-1.03243	0.61646	-0.5142	0.65387	-0.50605	0.65459	-0.5255	0.61451	-0.48846	0.617
0.742	0.18156	0.7427	0.0388	0.03239	0.742	0.03499	0.04384						-1.13733	0.60694	-1.19544	0.60801	-1.23054	0.60498	-1.03174	0.61631	-0.51352	0.65369	-0.50534	0.65441	-0.52487	0.61434	-0.48778	0.61684
0.741	0.18258	0.7417	0.03883	0.03244	0.741	0.03462	0.044						-1.13677	0.60675	-1.19486	0.60782	-1.23002	0.60484	-1.03104	0.61616	-0.51283	0.65351	-0.50464	0.65423	-0.52423	0.61418	-0.4871	0.61668
0.74	0.18323	0.7407	0.03888	0.03254	0.74	0.03473	0.04442						-1.13621	0.60656	-1.19428	0.60763	-1.2295	0.60469	-1.03034	0.61601	-0.51214	0.65333	-0.50394	0.65405	-0.52359	0.61402	-0.48641	0.61651
0.739	0.18483	0.7397	0.03893	0.03255	0.739	0.03457	0.04363						-1.13564	0.60637	-1.19369	0.60744	-1.22898	0.60455	-1.02965	0.61586	-0.51145	0.65315	-0.50324	0.65387	-0.52295	0.61385	-0.48573	0.61635
0.738	0.18532	0.7387	0.03896	0.03252	0.738	0.03478	0.04431						-1.13508	0.60618	-1.19311	0.60724	-1.22846	0.60441	-1.02895	0.61571	-0.51076	0.65297	-0.50253	0.65369	-0.52231	0.61369	-0.48505	0.61619
0.737	0.18751	0.7377	0.03906	0.03264	0.737	0.03504	0.04405						-1.13452	0.60599	-1.19253	0.60705	-1.22794	0.60427	-1.02826	0.61556	-0.51007	0.65279	-0.50183	0.65351	-0.52167	0.61353	-0.48437	0.61602
0.736	0.188	0.7367	0.03908	0.0327	0.736	0.0351	0.04421						-1.13396	0.6058	-1.19195	0.60686	-1.22742	0.60413	-1.02756	0.61541	-0.50938	0.65261	-0.50113	0.65333	-0.52104	0.61336	-0.48369	0.61586
0.735	0.19105	0.7357	0.03914	0.03269	0.735	0.03547	0.04479						-1.13339	0.60561	-1.19137	0.60667	-1.22691	0.60398	-1.02686	0.61526	-0.5087	0.65243	-0.50043	0.65315	-0.5204	0.6132	-0.48301	0.6157
0.734	0.19126	0.7347	0.03914	0.03274	0.734	0.0351	0.0449						-1.13283	0.60542	-1.19078	0.60648	-1.22639	0.60384	-1.02617	0.61511	-0.50801	0.65225	-0.49973	0.65297	-0.51976	0.61304	-0.48233	0.61553
0.733	0.19362	0.7337	0.03921	0.03272	0.733	0.03526	0.04484						-1.13227	0.60523	-1.1902	0.60629	-1.22587	0.6037	-1.02547	0.61496	-0.50732	0.65207	-0.49902	0.65279	-0.51912	0.61287	-0.48164	0.61537
0.732	0.19432	0.7327	0.03921	0.03284	0.732	0.0352	0.04505						-1.13171	0.60504	-1.18962	0.6061	-1.22535	0.60356	-1.02478	0.61481	-0.50663	0.65189	-0.49832	0.65261	-0.51848	0.61271	-0.48096	0.61521
0.731	0.19603	0.7317	0.03927	0.03289	0.731	0.03541	0.045						-1.13114	0.60485	-1.18904	0.60591	-1.22483	0.60341	-1.02408	0.61466	-0.50594	0.65171	-0.49762	0.65243	-0.51784	0.61255	-0.48028	0.61504
0.73	0.19566	0.7307	0.03934	0.03291	0.73	0.03536	0.0449						-1.13058	0.60466	-1.18846	0.60571	-1.22431	0.60327	-1.02338	0.61451	-0.50525	0.65153	-0.49692	0.65225	-0.5172	0.61238	-0.4796	0.61488
0.729	0.19775	0.7297	0.03938	0.03302	0.729	0.03526	0.045						-1.13002	0.60447	-1.18788	0.60552	-1.22379	0.60313	-1.02269	0.61436	-0.50456	0.65135	-0.49621	0.65207	-0.51657	0.61222	-0.47892	0.61472
0.728	0.19764	0.7287	0.0394	0.03302	0.728	0.0352	0.04526						-1.12946	0.60429	-1.18729	0.60533	-1.22327	0.60299	-1.02199	0.61421	-0.50388	0.65117	-0.49551	0.65189	-0.51593	0.61206	-0.47824	0.61455
0.727	0.19909	0.7277	0.03949	0.03309	0.727	0.03557	0.04516						-1.1289	0.6041	-1.18671	0.60514	-1.22275	0.60285	-1.02129	0.61406	-0.50319	0.65099	-0.49481	0.65171	-0.51529	0.61189	-0.47756	0.61439
0.726	0.20021	0.7267	0.03953	0.03314	0.726	0.03547	0.04574						-1.12833	0.60391	-1.18613	0.60495	-1.22224	0.6027	-1.0206	0.61391	-0.5025	0.65081	-0.49411	0.65153	-0.51465	0.61173	-0.47687	0.61423
0.725	0.20123	0.7257	0.03962	0.03319	0.725	0.0352	0.04569						-1.12777	0.60372	-1.18555	0.60476	-1.22172	0.60256	-1.0199	0.61376	-0.50181	0.65063	-0.49341	0.65135	-0.51401	0.61157	-0.47619	0.61406
0.724	0.20204	0.7247	0.03966	0.03324	0.724	0.03536	0.04574						-1.12721	0.60353	-1.18497	0.60457	-1.2212	0.60242	-1.01921	0.61361	-0.50112	0.65045	-0.4927	0.65117	-0.51337	0.6114	-0.47551	0.6139
0.723	0.20391	0.7237	0.03972	0.03332	0.723	0.03562	0.04553						-1.12665	0.60334	-1.18438	0.60438	-1.22068	0.60228	-1.01851	0.61346	-0.50043	0.65027	-0.492	0.65099	-0.51273	0.61124	-0.47483	0.61374
0.722	0.20531	0.7227	0.03977	0.03337	0.722	0.03599	0.04585						-1.12608	0.60315	-1.1838	0.60418	-1.22016	0.60213	-1.01781	0.61331	-0.49975	0.65009	-0.4913	0.65081	-0.5121	0.61108	-0.47415	0.61357
0.721	0.20622	0.7217	0.03984	0.03346	0.721	0.03541	0.04579						-1.12552	0.60296	-1.18322	0.60399	-1.21964	0.60199	-1.01712	0.61316	-0.49906	0.64991	-0.4906	0.65063	-0.51146	0.61091	-0.47347	0.61341
0.72	0.20713	0.7207	0.03989	0.03351	0.72	0.03562	0.04616						-1.12496	0.60277	-1.18264	0.6038	-1.21912	0.60185	-1.01642	0.61301	-0.49837	0.64973	-0.48989	0.65045	-0.51082	0.61075	-0.47279	0.61325
0.719	0.20756	0.7197	0.03997	0.03355	0.719	0.03599	0.04616						-1.1244	0.60258	-1.18206	0.60361	-1.2186	0.60171	-1.01572	0.61286	-0.49768	0.64955	-0.48919	0.65027	-0.51018	0.61059	-0.4721	0.61308
0.718	0.20874	0.7187	0.04005	0.03367	0.718	0.03594	0.04611						-1.12384	0.60239	-1.18148	0.60342	-1.21808	0.60157	-1.01503	0.61271	-0.49699	0.64937	-0.48849	0.65009	-0.50954	0.61042	-0.47142	0.61292
0.717	0.2104	0.7177	0.04008	0.03369	0.717	0.0361	0.04643						-1.12327	0.6022	-1.18089	0.60323	-1.21757	0.60142	-1.01433	0.61256	-0.4963	0.64918	-0.48779	0.64991	-0.5089	0.61026	-0.47074	0.61276
0.716	0.21141	0.7167	0.04017	0.03378	0.716	0.03615	0.04648						-1.12271	0.60201	-1.18031	0.60304	-1.21705	0.60128	-1.01364	0.61241	-0.49561	0.649	-0.48709	0.64973	-0.50827	0.6101	-0.47006	0.61259
0.715	0.21211	0.7157	0.04026	0.03384	0.715	0.03578	0.04637						-1.12215	0.60182	-1.17973	0.60285	-1.21653	0.60114	-1.01294	0.61226	-0.49493	0.64882	-0.48638	0.64955	-0.50763	0.60993	-0.46938	0.61243
0.714	0.21324	0.7147	0.04032	0.03392	0.714	0.03605	0.0469						-1.12159	0.60163	-1.17915	0.60265	-1.21601	0.601	-1.01224	0.61211	-0.49424	0.64864	-0.48568	0.64937	-0.50699	0.60977	-0.4687	0.61227
0.713	0.21436	0.7137	0.0404	0.034	0.713	0.03615	0.04695						-1.12102	0.60144	-1.17857	0.60246	-1.21549	0.60085	-1.01155	0.61196	-0.49355	0.64846	-0.48498	0.64919	-0.50635	0.60961	-0.46801	0.6121
0.712	0.21501	0.7127	0.04046	0.03405	0.712	0.03647	0.0469						-1.12046	0.60125	-1.17798	0.60227	-1.21497	0.60071	-1.01085	0.61181	-0.49286	0.64828	-0.48428	0.64901	-0.50571	0.60944	-0.46733	0.61194
0.711	0.21586	0.7117	0.04055	0.03406	0.711	0.03662	0.04716						-1.1199	0.60106	-1.1774	0.60208	-1.21445	0.60057	-1.01016	0.61166	-0.49217	0.6481	-0.48357	0.64883	-0.50507	0.60928	-0.46665	0.61178
0.71	0.21677	0.7107	0.04061	0.03418	0.71	0.03673	0.04732						-1.11934	0.60087	-1.17682	0.60189	-1.21393	0.60043	-1.00946	0.61151	-0.49148	0.64792	-0.48287	0.64865	-0.50443	0.60912	-0.46597	0.61162
0.709	0.2179	0.7097	0.04068	0.03423	0.709	0.03631	0.04721						-1.11877	0.60068	-1.17624	0.6017	-1.21341	0.60029	-1.00876	0.61136	-0.4908	0.64774	-0.48217	0.64847	-0.5038	0.60895	-0.46529	0.61145
0.708	0.21908	0.7087	0.04076	0.0344	0.708	0.03584	0.04706						-1.11821	0.60049	-1.17566	0.60151	-1.2129	0.60014	-1.00807	0.61121	-0.49011	0.64756	-0.48147	0.64829	-0.50316	0.60879	-0.46461	0.61129
0.707	0.21988	0.7077	0.04087	0.03443	0.707	0.03605	0.04727						-1.11765	0.60031	-1.17507	0.60132	-1.21238	0.6	-1.00737	0.61106	-0.48942	0.64738	-0.48077	0.64811	-0.50252	0.60863	-0.46393	0.61113
0.706	0.22074	0.7067	0.04096	0.03451	0.706	0.03599	0.04695						-1.11709	0.60012	-1.17449	0.60113	-1.21186	0.59986	-1.00667	0.61091	-0.48873	0.6472	-0.48006	0.64793	-0.50188	0.60846	-0.46324	0.61096
0.705	0.22144	0.7057	0.04108	0.03451	0.705	0.03578	0.04737						-1.11653	0.59993	-1.17391	0.60093	-1.21134	0.59972	-1.00598	0.61076	-0.48804	0.64702	-0.47936	0.64775	-0.50124	0.6083	-0.46256	0.6108
0.704	0.2231	0.7047	0.04113	0.03459	0.704	0.03599	0.04758						-1.11596	0.59974	-1.17333	0.60074	-1.21082	0.59957	-1.00528	0.61061	-0.48735	0.64684	-0.47866	0.64757	-0.5006	0.60814	-0.46188	0.61064
0.703	0.22546	0.7037	0.04126	0.03476	0.703	0.03578	0.04721						-1.1154	0.59955	-1.17275	0.60055	-1.2103	0.59943	-1.00459	0.61046	-0.48666	0.64666	-0.47796	0.64739	-0.49996	0.60797	-0.4612	0.61047
0.702	0.22503	0.7027	0.04139	0.03486	0.702	0.03594	0.04779						-1.11484	0.59936	-1.17217	0.60036	-1.20978	0.59929	-1.00389	0.61031	-0.48598	0.64648	-0.47725	0.64721	-0.49933	0.60781	-0.46052	0.61031
0.701	0.22465	0.7017	0.0415	0.035	0.701	0.03605	0.04801						-1.11428	0.59917	-1.17158	0.60017	-1.20926	0.59915	-1.00319	0.61016	-0.48529	0.6463	-0.47655	0.64703	-0.49869	0.60765	-0.45984	0.61015
0.7	0.22663	0.7007	0.0416	0.03509	0.7	0.03621	0.04842						-1.11371	0.59898	-1.171	0.59998	-1.20874	0.59901	-1.0025	0.61001	-0.4846	0.64612	-0.47585	0.64685	-0.49805	0.60748	-0.45916	0.60998
0.699	0.2276	0.6997	0.0417	0.03531	0.699	0.03641	0.04801						-1.11315	0.59879	-1.17042	0.59979	-1.20822	0.59886	-1.0018	0.60986	-0.48391	0.64594	-0.47515	0.64667	-0.49741	0.60732	-0.45847	0.60982
0.698	0.22803	0.6987	0.04187	0.03531	0.698	0.03615	0.04885						-1.11259	0.5986	-1.16984	0.5996	-1.20771	0.59872	-1.00111	0.60971	-0.48322	0.64576	-0.47445	0.64649	-0.49677	0.60716	-0.45779	0.60966
0.697	0.2291	0.6977	0.04196	0.0354	0.697	0.03668	0.0489						-1.11203	0.59841	-1.16926	0.5994	-1.20719	0.59858	-1.00041	0.60956	-0.48253	0.64558	-0.47374	0.64631	-0.49613	0.60699	-0.45711	0.60949
0.696	0.2276	0.6967	0.0421	0.03565	0.696	0.03631	0.04906						-1.11147	0.59822	-1.16867	0.59921	-1.20667	0.59844	-0.99971	0.60941	-0.48184	0.6454	-0.47304	0.64613	-0.4955	0.60683	-0.45643	0.60933
0.695	0.23312	0.6957	0.04221	0.03574	0.695	0.03673	0.04943						-1.1109	0.59803	-1.16809	0.59902	-1.20615	0.59829	-0.99902	0.60926	-0.48116	0.64522	-0.47234	0.64594	-0.49486	0.60667	-0.45575	0.60917
0.694	0.23242	0.6947	0.04236	0.03583	0.694	0.03668	0.04974						-1.11034	0.59784	-1.16751	0.59883	-1.20563	0.59815	-0.99832	0.60911	-0.48047	0.64504	-0.47164	0.64576	-0.49422	0.6065	-0.45507	0.609
0.693	0.23274	0.6937	0.0425	0.03609	0.693	0.0371	0.04974						-1.10978	0.59765	-1.16693	0.59864	-1.20511	0.59801	-0.99762	0.60896	-0.47978	0.64486	-0.47093	0.64558	-0.49358	0.60634	-0.45439	0.60884
0.692	0.23339	0.6927	0.04263	0.03608	0.692	0.03736	0.0498						-1.10922	0.59746	-1.16635	0.59845	-1.20459	0.59787	-0.99693	0.60881	-0.47909	0.64468	-0.47023	0.6454	-0.49294	0.60618	-0.4537	0.60868
0.691	0.2343	0.6917	0.04278	0.03628	0.691	0.03726	0.05011						-1.10865	0.59727	-1.16577	0.59826	-1.20407	0.59772	-0.99623	0.60866	-0.4784	0.6445	-0.46953	0.64522	-0.4923	0.60601	-0.45302	0.60851
0.69	0.23489	0.6907	0.04291	0.03644	0.69	0.03736	0.05085						-1.10809	0.59708	-1.16518	0.59807	-1.20355	0.59758	-0.99554	0.60851	-0.47771	0.64432	-0.46883	0.64504	-0.49166	0.60585	-0.45234	0.60835
0.689	0.23553	0.6897	0.04306	0.0366	0.689	0.03736	0.05069						-1.10753	0.59689	-1.1646	0.59787	-1.20304	0.59744	-0.99484	0.60836	-0.47703	0.64414	-0.46813	0.64486	-0.49103	0.60569	-0.45166	0.60819
0.688	0.23676	0.6887	0.04323	0.03668	0.688	0.03742	0.05122						-1.10697	0.5967	-1.16402	0.59768	-1.20252	0.5973	-0.99414	0.60821	-0.47634	0.64396	-0.46742	0.64468	-0.49039	0.60552	-0.45098	0.60802
0.687	0.2373	0.6877	0.04336	0.03686	0.687	0.03757	0.05127						-1.1064	0.59652	-1.16344	0.59749	-1.202	0.59716	-0.99345	0.60806	-0.47565	0.64378	-0.46672	0.6445	-0.48975	0.60536	-0.4503	0.60786
0.686	0.23735	0.6867	0.04356	0.03707	0.686	0.03773	0.05164						-1.10584	0.59633	-1.16286	0.5973	-1.20148	0.59701	-0.99275	0.60791	-0.47496	0.6436	-0.46602	0.64432	-0.48911	0.60519	-0.44961	0.6077
0.685	0.23875	0.6857	0.04372	0.03726	0.685	0.03778	0.0519						-1.10528	0.59614	-1.16227	0.59711	-1.20096	0.59687	-0.99206	0.60776	-0.47427	0.64341	-0.46532	0.64414	-0.48847	0.60503	-0.44893	0.60753
0.684	0.23955	0.6847	0.0439	0.0374	0.684	0.03831	0.0527						-1.10472	0.59595	-1.16169	0.59692	-1.20044	0.59673	-0.99136	0.60761	-0.47358	0.64323	-0.46461	0.64396	-0.48783	0.60487	-0.44825	0.60737
0.683	0.24041	0.6837	0.04407	0.03759	0.683	0.03815	0.0529						-1.10416	0.59576	-1.16111	0.59673	-1.19992	0.59659	-0.99066	0.60746	-0.47289	0.64305	-0.46391	0.64378	-0.4872	0.6047	-0.44757	0.60721
0.682	0.24009	0.6827	0.04424	0.03775	0.682	0.03841	0.0528						-1.10359	0.59557	-1.16053	0.59654	-1.1994	0.59644	-0.98997	0.60731	-0.47221	0.64287	-0.46321	0.6436	-0.48656	0.60454	-0.44689	0.60704
0.681	0.23917	0.6817	0.0444	0.03789	0.681	0.03894	0.05296						-1.10303	0.59538	-1.15995	0.59634	-1.19888	0.5963	-0.98927	0.60716	-0.47152	0.64269	-0.46251	0.64342	-0.48592	0.60438	-0.44621	0.60688
0.68	0.24137	0.6807	0.0446	0.0381	0.68	0.03863	0.05359						-1.10247	0.59519	-1.15937	0.59615	-1.19837	0.59616	-0.98857	0.60701	-0.47083	0.64251	-0.46181	0.64324	-0.48528	0.60421	-0.44553	0.60672
0.679	0.2433	0.6797	0.04477	0.03829	0.679	0.039	0.05413						-1.10191	0.595	-1.15878	0.59596	-1.19785	0.59602	-0.98788	0.60686	-0.47014	0.64233	-0.4611	0.64306	-0.48464	0.60405	-0.44484	0.60655
0.678	0.24459	0.6787	0.04496	0.03847	0.678	0.0391	0.05445						-1.10134	0.59481	-1.1582	0.59577	-1.19733	0.59588	-0.98718	0.60671	-0.46945	0.64215	-0.4604	0.64288	-0.484	0.60389	-0.44416	0.60639
0.677	0.24464	0.6777	0.04519	0.0386	0.677	0.0391	0.05477						-1.10078	0.59462	-1.15762	0.59558	-1.19681	0.59573	-0.98649	0.60656	-0.46876	0.64197	-0.4597	0.6427	-0.48336	0.60372	-0.44348	0.60623
0.676	0.24475	0.6767	0.04534	0.03877	0.676	0.03942	0.05477						-1.10022	0.59443	-1.15704	0.59539	-1.19629	0.59559	-0.98579	0.60641	-0.46808	0.64179	-0.459	0.64252	-0.48273	0.60356	-0.4428	0.60607
0.675	0.24512	0.6757	0.04554	0.03879	0.675	0.03952	0.0552						-1.09966	0.59424	-1.15646	0.5952	-1.19577	0.59545	-0.98509	0.60626	-0.46739	0.64161	-0.45829	0.64234	-0.48209	0.6034	-0.44212	0.6059
0.674	0.24475	0.6747	0.04578	0.0391	0.674	0.03952	0.0552						-1.0991	0.59405	-1.15587	0.59501	-1.19525	0.59531	-0.9844	0.60611	-0.4667	0.64143	-0.45759	0.64216	-0.48145	0.60323	-0.44144	0.60574
0.673	0.24544	0.6737	0.04598	0.03942	0.673	0.03952	0.05595						-1.09853	0.59386	-1.15529	0.59481	-1.19473	0.59516	-0.9837	0.60596	-0.46601	0.64125	-0.45689	0.64198	-0.48081	0.60307	-0.44076	0.60558
0.672	0.24566	0.6727	0.04617	0.0396	0.672	0.03979	0.05643						-1.09797	0.59367	-1.15471	0.59462	-1.19421	0.59502	-0.983	0.60581	-0.46532	0.64107	-0.45619	0.6418	-0.48017	0.60291	-0.44007	0.60541
0.671	0.24678	0.6717	0.0464	0.03983	0.671	0.04031	0.05638						-1.09741	0.59348	-1.15413	0.59443	-1.1937	0.59488	-0.98231	0.60566	-0.46463	0.64089	-0.45549	0.64162	-0.47953	0.60274	-0.43939	0.60525
0.67	0.24727	0.6707	0.04658	0.04008	0.67	0.04031	0.05681						-1.09685	0.59329	-1.15355	0.59424	-1.19318	0.59474	-0.98161	0.60551	-0.46394	0.64071	-0.45478	0.64144	-0.47889	0.60258	-0.43871	0.60509
0.669	0.24834	0.6697	0.04688	0.0403	0.669	0.04031	0.05729						-1.09628	0.5931	-1.15297	0.59405	-1.19266	0.5946	-0.98092	0.60535	-0.46326	0.64053	-0.45408	0.64126	-0.47826	0.60242	-0.43803	0.60492
0.668	0.24898	0.6687	0.04708	0.04052	0.668	0.04057	0.05777						-1.09572	0.59291	-1.15238	0.59386	-1.19214	0.59445	-0.98022	0.6052	-0.46257	0.64035	-0.45338	0.64108	-0.47762	0.60225	-0.43735	0.60476
0.667	0.24941	0.6677	0.04733	0.04071	0.667	0.04063	0.05836						-1.09516	0.59272	-1.1518	0.59367	-1.19162	0.59431	-0.97952	0.60505	-0.46188	0.64017	-0.45268	0.6409	-0.47698	0.60209	-0.43667	0.6046
0.666	0.24861	0.6667	0.04752	0.04097	0.666	0.04068	0.05852						-1.0946	0.59254	-1.15122	0.59348	-1.1911	0.59417	-0.97883	0.6049	-0.46119	0.63999	-0.45197	0.64072	-0.47634	0.60193	-0.43599	0.60443
0.665	0.24893	0.6657	0.0478	0.04121	0.665	0.04063	0.05895						-1.09403	0.59235	-1.15064	0.59328	-1.19058	0.59403	-0.97813	0.60475	-0.4605	0.63981	-0.45127	0.64054	-0.4757	0.60176	-0.4353	0.60427
0.664	0.25011	0.6647	0.04806	0.04136	0.664	0.04105	0.05927						-1.09347	0.59216	-1.15006	0.59309	-1.19006	0.59388	-0.97744	0.6046	-0.45981	0.63963	-0.45057	0.64036	-0.47506	0.6016	-0.43462	0.60411
0.663	0.25054	0.6637	0.04832	0.04174	0.663	0.04121	0.05991						-1.09291	0.59197	-1.14947	0.5929	-1.18954	0.59374	-0.97674	0.60445	-0.45912	0.63945	-0.44987	0.64018	-0.47443	0.60144	-0.43394	0.60394
0.662	0.25129	0.6627	0.04857	0.04199	0.662	0.04147	0.06061						-1.09235	0.59178	-1.14889	0.59271	-1.18903	0.5936	-0.97604	0.6043	-0.45844	0.63927	-0.44917	0.64	-0.47379	0.60127	-0.43326	0.60378
0.661	0.25134	0.6617	0.0489	0.04212	0.661	0.04158	0.06061						-1.09179	0.59159	-1.14831	0.59252	-1.18851	0.59346	-0.97535	0.60415	-0.45775	0.63909	-0.44846	0.63982	-0.47315	0.60111	-0.43258	0.60362
0.66	0.25129	0.6607	0.04916	0.04232	0.66	0.04147	0.06147						-1.09122	0.5914	-1.14773	0.59233	-1.18799	0.59332	-0.97465	0.604	-0.45706	0.63891	-0.44776	0.63964	-0.47251	0.60095	-0.4319	0.60345
0.659	0.2523	0.6597	0.04942	0.04273	0.659	0.04252	0.06174						-1.09066	0.59121	-1.14715	0.59214	-1.18747	0.59317	-0.97395	0.60385	-0.45637	0.63873	-0.44706	0.63946	-0.47187	0.60078	-0.43121	0.60329
0.658	0.25327	0.6587	0.04971	0.04304	0.658	0.04226	0.06168						-1.0901	0.59102	-1.14657	0.59195	-1.18695	0.59303	-0.97326	0.6037	-0.45568	0.63855	-0.44636	0.63928	-0.47123	0.60062	-0.43053	0.60313
0.657	0.25289	0.6577	0.04997	0.04327	0.657	0.04211	0.06233						-1.08954	0.59083	-1.14598	0.59175	-1.18643	0.59289	-0.97256	0.60355	-0.45499	0.63837	-0.44565	0.6391	-0.47059	0.60046	-0.42985	0.60296
0.656	0.25338	0.6567	0.05031	0.04361	0.656	0.04242	0.06286						-1.08897	0.59064	-1.1454	0.59156	-1.18591	0.59275	-0.97187	0.6034	-0.45431	0.63819	-0.44495	0.63892	-0.46996	0.60029	-0.42917	0.6028
0.655	0.25391	0.6557	0.05058	0.04386	0.655	0.04263	0.06324						-1.08841	0.59045	-1.14482	0.59137	-1.18539	0.5926	-0.97117	0.60325	-0.45362	0.63801	-0.44425	0.63874	-0.46932	0.60013	-0.42849	0.60264
0.654	0.25445	0.6547	0.05095	0.04412	0.654	0.04268	0.06436						-1.08785	0.59026	-1.14424	0.59118	-1.18487	0.59246	-0.97047	0.6031	-0.45293	0.63783	-0.44355	0.63856	-0.46868	0.59997	-0.42781	0.60247
0.653	0.25509	0.6537	0.05124	0.04434	0.653	0.04289	0.06463						-1.08729	0.59007	-1.14366	0.59099	-1.18436	0.59232	-0.96978	0.60295	-0.45224	0.63764	-0.44285	0.63838	-0.46804	0.5998	-0.42713	0.60231
0.652	0.2552	0.6527	0.05152	0.04472	0.652	0.04332	0.06501						-1.08673	0.58988	-1.14307	0.5908	-1.18384	0.59218	-0.96908	0.6028	-0.45155	0.63746	-0.44214	0.6382	-0.4674	0.59964	-0.42644	0.60215
0.651	0.25584	0.6517	0.05189	0.04502	0.651	0.04353	0.06511						-1.08616	0.58969	-1.14249	0.59061	-1.18332	0.59204	-0.96839	0.60265	-0.45086	0.63728	-0.44144	0.63802	-0.46676	0.59948	-0.42576	0.60198
0.65	0.25622	0.6507	0.05219	0.04513	0.65	0.04321	0.06538						-1.0856	0.5895	-1.14191	0.59042	-1.1828	0.59189	-0.96769	0.6025	-0.45017	0.6371	-0.44074	0.63784	-0.46612	0.59931	-0.42508	0.60182
0.649	0.25638	0.6497	0.05253	0.04541	0.649	0.04353	0.0664						-1.08504	0.58931	-1.14133	0.59022	-1.18228	0.59175	-0.96699	0.60235	-0.44949	0.63692	-0.44004	0.63766	-0.46549	0.59915	-0.4244	0.60166
0.648	0.25718	0.6487	0.05286	0.04586	0.648	0.04353	0.06651						-1.08448	0.58912	-1.14075	0.59003	-1.18176	0.59161	-0.9663	0.6022	-0.4488	0.63674	-0.43933	0.63748	-0.46485	0.59899	-0.42372	0.60149
0.647	0.25702	0.6477	0.05319	0.04622	0.647	0.04405	0.06731						-1.08391	0.58893	-1.14016	0.58984	-1.18124	0.59147	-0.9656	0.60205	-0.44811	0.63656	-0.43863	0.6373	-0.46421	0.59882	-0.42304	0.60133
0.646	0.25638	0.6467	0.05353	0.04655	0.646	0.04437	0.06768						-1.08335	0.58875	-1.13958	0.58965	-1.18072	0.59132	-0.9649	0.6019	-0.44742	0.63638	-0.43793	0.63712	-0.46357	0.59866	-0.42236	0.60117
0.645	0.25772	0.6457	0.05391	0.04686	0.645	0.04479	0.06811						-1.08279	0.58856	-1.139	0.58946	-1.1802	0.59118	-0.96421	0.60175	-0.44673	0.6362	-0.43723	0.63694	-0.46293	0.5985	-0.42167	0.601
0.644	0.25804	0.6447	0.05434	0.04717	0.644	0.04463	0.06897						-1.08223	0.58837	-1.13842	0.58927	-1.17969	0.59104	-0.96351	0.6016	-0.44604	0.63602	-0.43653	0.63676	-0.46229	0.59833	-0.42099	0.60084
0.643	0.25761	0.6437	0.05466	0.0473	0.643	0.04479	0.06961						-1.08166	0.58818	-1.13784	0.58908	-1.17917	0.5909	-0.96282	0.60145	-0.44536	0.63584	-0.43582	0.63658	-0.46166	0.59817	-0.42031	0.60068
0.642	0.2582	0.6427	0.05504	0.04763	0.642	0.04548	0.06977						-1.0811	0.58799	-1.13726	0.58889	-1.17865	0.59075	-0.96212	0.6013	-0.44467	0.63566	-0.43512	0.6364	-0.46102	0.59801	-0.41963	0.60051
0.641	0.25766	0.6417	0.05536	0.04792	0.641	0.04542	0.07074						-1.08054	0.5878	-1.13667	0.58869	-1.17813	0.59061	-0.96142	0.60115	-0.44398	0.63548	-0.43442	0.63622	-0.46038	0.59784	-0.41895	0.60035
0.64	0.25874	0.6407	0.05579	0.04847	0.64	0.04574	0.07186						-1.07998	0.58761	-1.13609	0.5885	-1.17761	0.59047	-0.96073	0.601	-0.44329	0.6353	-0.43372	0.63604	-0.45974	0.59768	-0.41827	0.60019
0.639	0.25857	0.6397	0.05616	0.04822	0.639	0.04558	0.07219						-1.07942	0.58742	-1.13551	0.58831	-1.17709	0.59033	-0.96003	0.60085	-0.4426	0.63512	-0.43301	0.63586	-0.4591	0.59752	-0.41759	0.60003
0.638	0.25916	0.6387	0.05654	0.04912	0.638	0.04611	0.0724						-1.07885	0.58723	-1.13493	0.58812	-1.17657	0.59019	-0.95934	0.6007	-0.44191	0.63494	-0.43231	0.63568	-0.45846	0.59735	-0.4169	0.59986
0.637	0.25916	0.6377	0.05697	0.04973	0.637	0.04632	0.07304						-1.07829	0.58704	-1.13435	0.58793	-1.17605	0.59004	-0.95864	0.60055	-0.44122	0.63476	-0.43161	0.6355	-0.45782	0.59719	-0.41622	0.5997
0.636	0.25959	0.6367	0.05734	0.05014	0.636	0.04658	0.07417						-1.07773	0.58685	-1.13376	0.58774	-1.17553	0.5899	-0.95794	0.6004	-0.44054	0.63458	-0.43091	0.63532	-0.45719	0.59703	-0.41554	0.59954
0.635	0.2597	0.6357	0.05777	0.05059	0.635	0.04684	0.07487						-1.07717	0.58666	-1.13318	0.58755	-1.17502	0.58976	-0.95725	0.60025	-0.43985	0.6344	-0.43021	0.63514	-0.45655	0.59686	-0.41486	0.59937
0.634	0.26072	0.6347	0.0582	0.05105	0.634	0.04706	0.07508						-1.0766	0.58647	-1.1326	0.58736	-1.1745	0.58962	-0.95655	0.6001	-0.43916	0.63422	-0.4295	0.63496	-0.45591	0.5967	-0.41418	0.59921
0.633	0.26125	0.6337	0.05857	0.05149	0.633	0.04732	0.07588						-1.07604	0.58628	-1.13202	0.58716	-1.17398	0.58947	-0.95585	0.59995	-0.43847	0.63404	-0.4288	0.63478	-0.45527	0.59654	-0.4135	0.59905
0.632	0.26109	0.6327	0.05906	0.05182	0.632	0.04842	0.07776						-1.07548	0.58609	-1.13144	0.58697	-1.17346	0.58933	-0.95516	0.5998	-0.43778	0.63386	-0.4281	0.6346	-0.45463	0.59637	-0.41281	0.59888
0.631	0.26125	0.6317	0.05949	0.05221	0.631	0.04832	0.07878						-1.07492	0.5859	-1.13086	0.58678	-1.17294	0.58919	-0.95446	0.59965	-0.43709	0.63368	-0.4274	0.63442	-0.45399	0.59621	-0.41213	0.59872
0.63	0.26131	0.6307	0.05991	0.05266	0.63	0.04864	0.07947						-1.07436	0.58571	-1.13027	0.58659	-1.17242	0.58905	-0.95377	0.5995	-0.4364	0.6335	-0.42669	0.63424	-0.45336	0.59605	-0.41145	0.59856
0.629	0.26147	0.6297	0.06034	0.05307	0.629	0.04911	0.08049						-1.07379	0.58552	-1.12969	0.5864	-1.1719	0.58891	-0.95307	0.59935	-0.43572	0.63332	-0.42599	0.63406	-0.45272	0.59588	-0.41077	0.59839
0.628	0.2612	0.6287	0.06077	0.05353	0.628	0.04959	0.08098						-1.07323	0.58533	-1.12911	0.58621	-1.17138	0.58876	-0.95237	0.5992	-0.43503	0.63314	-0.42529	0.63388	-0.45208	0.59572	-0.41009	0.59823
0.627	0.26141	0.6277	0.06125	0.05381	0.627	0.0498	0.08162						-1.07267	0.58514	-1.12853	0.58602	-1.17086	0.58862	-0.95168	0.59905	-0.43434	0.63296	-0.42459	0.6337	-0.45144	0.59556	-0.40941	0.59807
0.626	0.26136	0.6267	0.06163	0.05423	0.626	0.04995	0.08248						-1.07211	0.58496	-1.12795	0.58583	-1.17034	0.58848	-0.95098	0.5989	-0.43365	0.63278	-0.42389	0.63351	-0.4508	0.59539	-0.40873	0.5979
0.625	0.26013	0.6257	0.06217	0.05488	0.625	0.05001	0.08328						-1.07154	0.58477	-1.12736	0.58563	-1.16983	0.58834	-0.95028	0.59875	-0.43296	0.6326	-0.42318	0.63333	-0.45016	0.59523	-0.40804	0.59774
0.624	0.25991	0.6247	0.06259	0.05477	0.624	0.05043	0.08403						-1.07098	0.58458	-1.12678	0.58544	-1.16931	0.58819	-0.94959	0.5986	-0.43227	0.63242	-0.42248	0.63315	-0.44952	0.59507	-0.40736	0.59758
0.623	0.25884	0.6237	0.06313	0.05537	0.623	0.05069	0.08516						-1.07042	0.58439	-1.1262	0.58525	-1.16879	0.58805	-0.94889	0.59845	-0.43159	0.63224	-0.42178	0.63297	-0.44889	0.5949	-0.40668	0.59741
0.622	0.25895	0.6227	0.06361	0.05548	0.622	0.05106	0.08574						-1.06986	0.5842	-1.12562	0.58506	-1.16827	0.58791	-0.9482	0.5983	-0.4309	0.63206	-0.42108	0.63279	-0.44825	0.59474	-0.406	0.59725
0.621	0.26125	0.6217	0.06409	0.05597	0.621	0.05159	0.08692						-1.06929	0.58401	-1.12504	0.58487	-1.16775	0.58777	-0.9475	0.59815	-0.43021	0.63187	-0.42037	0.63261	-0.44761	0.59458	-0.40532	0.59709
0.62	0.26501	0.6207	0.06463	0.05537	0.62	0.05206	0.08794						-1.06873	0.58382	-1.12446	0.58468	-1.16723	0.58763	-0.9468	0.598	-0.42952	0.63169	-0.41967	0.63243	-0.44697	0.59441	-0.40464	0.59692
0.619	0.26506	0.6197	0.06511	0.05663	0.619	0.05206	0.08891						-1.06817	0.58363	-1.12387	0.58449	-1.16671	0.58748	-0.94611	0.59785	-0.42883	0.63151	-0.41897	0.63225	-0.44633	0.59425	-0.40396	0.59676
0.618	0.26415	0.6187	0.06565	0.05646	0.618	0.05274	0.08976						-1.06761	0.58344	-1.12329	0.5843	-1.16619	0.58734	-0.94541	0.5977	-0.42814	0.63133	-0.41827	0.63207	-0.44569	0.59409	-0.40327	0.5966
0.617	0.26404	0.6177	0.06618	0.05821	0.617	0.05296	0.09116						-1.06705	0.58325	-1.12271	0.5841	-1.16567	0.5872	-0.94472	0.59755	-0.42745	0.63115	-0.41757	0.63189	-0.44505	0.59392	-0.40259	0.59643
0.616	0.26442	0.6167	0.06672	0.05903	0.616	0.05354	0.09223						-1.06648	0.58306	-1.12213	0.58391	-1.16516	0.58706	-0.94402	0.5974	-0.42677	0.63097	-0.41686	0.63171	-0.44442	0.59376	-0.40191	0.59627
0.615	0.26259	0.6157	0.06726	0.05957	0.615	0.0537	0.09319						-1.06592	0.58287	-1.12155	0.58372	-1.16464	0.58691	-0.94332	0.59725	-0.42608	0.63079	-0.41616	0.63153	-0.44378	0.5936	-0.40123	0.59611
0.614	0.25911	0.6147	0.06779	0.05996	0.614	0.05456	0.09437						-1.06536	0.58268	-1.12096	0.58353	-1.16412	0.58677	-0.94263	0.5971	-0.42539	0.63061	-0.41546	0.63135	-0.44314	0.59343	-0.40055	0.59594
0.613	0.26029	0.6137	0.06833	0.0605	0.613	0.05445	0.0955						-1.0648	0.58249	-1.12038	0.58334	-1.1636	0.58663	-0.94193	0.59695	-0.4247	0.63043	-0.41476	0.63117	-0.4425	0.59327	-0.39987	0.59578
0.612	0.26115	0.6127	0.06892	0.06105	0.612	0.05536	0.09598						-1.06423	0.5823	-1.1198	0.58315	-1.16308	0.58649	-0.94123	0.5968	-0.42401	0.63025	-0.41405	0.63099	-0.44186	0.59311	-0.39918	0.59562
0.611	0.26163	0.6117	0.06945	0.06154	0.611	0.05563	0.09721						-1.06367	0.58211	-1.11922	0.58296	-1.16256	0.58635	-0.94054	0.59665	-0.42332	0.63007	-0.41335	0.63081	-0.44122	0.59294	-0.3985	0.59545
0.61	0.26141	0.6107	0.07004	0.06203	0.61	0.05573	0.09829						-1.06311	0.58192	-1.11864	0.58277	-1.16204	0.5862	-0.93984	0.5965	-0.42264	0.62989	-0.41265	0.63063	-0.44059	0.59278	-0.39782	0.59529
0.609	0.26206	0.6097	0.07053	0.06252	0.609	0.05606	0.09925						-1.06255	0.58173	-1.11806	0.58257	-1.16152	0.58606	-0.93915	0.59635	-0.42195	0.62971	-0.41195	0.63045	-0.43995	0.59262	-0.39714	0.59513
0.608	0.26254	0.6087	0.07095	0.06279	0.608	0.05691	0.10102						-1.06198	0.58154	-1.11747	0.58238	-1.161	0.58592	-0.93845	0.5962	-0.42126	0.62953	-0.41125	0.63027	-0.43931	0.59245	-0.39646	0.59496
0.607	0.26217	0.6077	0.07154	0.06312	0.607	0.05648	0.10155						-1.06142	0.58135	-1.11689	0.58219	-1.16049	0.58578	-0.93775	0.59605	-0.42057	0.62935	-0.41054	0.63009	-0.43867	0.59229	-0.39578	0.5948
0.606	0.26206	0.6067	0.07213	0.06367	0.606	0.05627	0.10252						-1.06086	0.58116	-1.11631	0.582	-1.15997	0.58563	-0.93706	0.5959	-0.41988	0.62917	-0.40984	0.62991	-0.43803	0.59213	-0.3951	0.59464
0.605	0.26297	0.6057	0.07272	0.06416	0.605	0.05654	0.10327						-1.0603	0.58098	-1.11573	0.58181	-1.15945	0.58549	-0.93636	0.59575	-0.41919	0.62899	-0.40914	0.62973	-0.43739	0.59196	-0.39441	0.59448
0.604	0.26367	0.6047	0.07331	0.06399	0.604	0.0567	0.10434						-1.05974	0.58079	-1.11515	0.58162	-1.15893	0.58535	-0.93567	0.5956	-0.4185	0.62881	-0.40844	0.62955	-0.43675	0.5918	-0.39373	0.59431
0.603	0.26302	0.6037	0.0739	0.06481	0.603	0.05756	0.10482						-1.05917	0.5806	-1.11456	0.58143	-1.15841	0.58521	-0.93497	0.59545	-0.41782	0.62863	-0.40773	0.62937	-0.43612	0.59164	-0.39305	0.59415
0.602	0.26324	0.6027	0.07449	0.0659	0.602	0.05804	0.10504						-1.05861	0.58041	-1.11398	0.58124	-1.15789	0.58507	-0.93427	0.5953	-0.41713	0.62845	-0.40703	0.62919	-0.43548	0.59147	-0.39237	0.59399
0.601	0.26426	0.6017	0.07508	0.06628	0.601	0.05863	0.10761						-1.05805	0.58022	-1.1134	0.58104	-1.15737	0.58492	-0.93358	0.59515	-0.41644	0.62827	-0.40633	0.62901	-0.43484	0.59131	-0.39169	0.59382
0.6	0.26313	0.6007	0.07572	0.06721	0.6	0.05847	0.10831						-1.05749	0.58003	-1.11282	0.58085	-1.15685	0.58478	-0.93288	0.595	-0.41575	0.62809	-0.40563	0.62883	-0.4342	0.59115	-0.39101	0.59366
0.599	0.26356	0.5997	0.07637	0.06743	0.599	0.05895	0.1097						-1.05692	0.57984	-1.11224	0.58066	-1.15633	0.58464	-0.93218	0.59485	-0.41506	0.62791	-0.40493	0.62865	-0.43356	0.59098	-0.39033	0.5935
0.598	0.26447	0.5987	0.07696	0.06732	0.598	0.0597	0.11099						-1.05636	0.57965	-1.11166	0.58047	-1.15582	0.5845	-0.93149	0.5947	-0.41437	0.62773	-0.40422	0.62847	-0.43292	0.59082	-0.38964	0.59333
0.597	0.26415	0.5977	0.0776	0.06863	0.597	0.0605	0.11179						-1.0558	0.57946	-1.11107	0.58028	-1.1553	0.58435	-0.93079	0.59455	-0.41368	0.62755	-0.40352	0.62829	-0.43229	0.59066	-0.38896	0.59317
0.596	0.2649	0.5967	0.07824	0.06939	0.596	0.06077	0.11334						-1.05524	0.57927	-1.11049	0.58009	-1.15478	0.58421	-0.9301	0.5944	-0.413	0.62737	-0.40282	0.62811	-0.43165	0.59049	-0.38828	0.59301
0.595	0.26613	0.5957	0.07889	0.07027	0.595	0.06158	0.11511						-1.05468	0.57908	-1.10991	0.5799	-1.15426	0.58407	-0.9294	0.59425	-0.41231	0.62719	-0.40212	0.62793	-0.43101	0.59033	-0.3876	0.59284
0.594	0.26613	0.5947	0.07953	0.07059	0.594	0.062	0.11597						-1.05411	0.57889	-1.10933	0.57971	-1.15374	0.58393	-0.9287	0.5941	-0.41162	0.62701	-0.40141	0.62775	-0.43037	0.59017	-0.38692	0.59268
0.593	0.26559	0.5937	0.08023	0.07141	0.593	0.06222	0.1172						-1.05355	0.5787	-1.10875	0.57951	-1.15322	0.58379	-0.92801	0.59395	-0.41093	0.62683	-0.40071	0.62757	-0.42973	0.59	-0.38624	0.59252
0.592	0.26608	0.5927	0.08087	0.07196	0.592	0.06308	0.11972						-1.05299	0.57851	-1.10816	0.57932	-1.1527	0.58364	-0.92731	0.5938	-0.41024	0.62665	-0.40001	0.62739	-0.42909	0.58984	-0.38556	0.59235
0.591	0.26635	0.5917	0.08156	0.07278	0.591	0.06367	0.12149						-1.05243	0.57832	-1.10758	0.57913	-1.15218	0.5835	-0.92662	0.59365	-0.40955	0.62647	-0.39931	0.62721	-0.42845	0.58968	-0.38487	0.59219
0.59	0.26667	0.5907	0.08226	0.07338	0.59	0.06399	0.1224						-1.05186	0.57813	-1.107	0.57894	-1.15166	0.58336	-0.92592	0.5935	-0.40887	0.62629	-0.39861	0.62703	-0.42782	0.58951	-0.38419	0.59203
0.589	0.26811	0.5897	0.08285	0.07398	0.589	0.06442	0.12369						-1.0513	0.57794	-1.10642	0.57875	-1.15115	0.58322	-0.92522	0.59335	-0.40818	0.6261	-0.3979	0.62685	-0.42718	0.58935	-0.38351	0.59186
0.588	0.26581	0.5887	0.08365	0.07452	0.588	0.06538	0.12578						-1.05074	0.57775	-1.10584	0.57856	-1.15063	0.58307	-0.92453	0.5932	-0.40749	0.62592	-0.3972	0.62667	-0.42654	0.58919	-0.38283	0.5917
0.587	0.26672	0.5877	0.08435	0.07512	0.587	0.06613	0.12669						-1.05018	0.57756	-1.10525	0.57837	-1.15011	0.58293	-0.92383	0.59305	-0.4068	0.62574	-0.3965	0.62649	-0.4259	0.58902	-0.38215	0.59154
0.586	0.26667	0.5867	0.08499	0.07578	0.586	0.06651	0.12744						-1.04961	0.57737	-1.10467	0.57818	-1.14959	0.58279	-0.92313	0.5929	-0.40611	0.62556	-0.3958	0.62631	-0.42526	0.58886	-0.38147	0.59137
0.585	0.26661	0.5857	0.08574	0.07649	0.585	0.06731	0.12899						-1.04905	0.57719	-1.10409	0.57798	-1.14907	0.58265	-0.92244	0.59275	-0.40542	0.62538	-0.39509	0.62613	-0.42462	0.5887	-0.38078	0.59121
0.584	0.26683	0.5847	0.08639	0.07676	0.584	0.06742	0.13039						-1.04849	0.577	-1.10351	0.57779	-1.14855	0.5825	-0.92174	0.5926	-0.40473	0.6252	-0.39439	0.62595	-0.42398	0.58853	-0.3801	0.59105
0.583	0.26656	0.5837	0.08714	0.0778	0.583	0.06811	0.13248						-1.04793	0.57681	-1.10293	0.5776	-1.14803	0.58236	-0.92105	0.59245	-0.40405	0.62502	-0.39369	0.62577	-0.42335	0.58837	-0.37942	0.59088
0.582	0.26645	0.5827	0.08783	0.0784	0.582	0.06956	0.13542						-1.04737	0.57662	-1.10235	0.57741	-1.14751	0.58222	-0.92035	0.5923	-0.40336	0.62484	-0.39299	0.62559	-0.42271	0.58821	-0.37874	0.59072
0.581	0.26656	0.5817	0.08848	0.07883	0.581	0.07015	0.13762						-1.0468	0.57643	-1.10176	0.57722	-1.14699	0.58208	-0.91965	0.59215	-0.40267	0.62466	-0.39229	0.62541	-0.42207	0.58804	-0.37806	0.59056
0.58	0.26651	0.5807	0.08923	0.07971	0.58	0.07036	0.13859						-1.04624	0.57624	-1.10118	0.57703	-1.14648	0.58194	-0.91896	0.592	-0.40198	0.62448	-0.39158	0.62523	-0.42143	0.58788	-0.37738	0.59039
0.579	0.26661	0.5797	0.09003	0.07943	0.579	0.07063	0.13998						-1.04568	0.57605	-1.1006	0.57684	-1.14596	0.58179	-0.91826	0.59184	-0.40129	0.6243	-0.39088	0.62505	-0.42079	0.58772	-0.3767	0.59023
0.578	0.26576	0.5787	0.09078	0.08003	0.578	0.07197	0.14153						-1.04512	0.57586	-1.10002	0.57665	-1.14544	0.58165	-0.91757	0.59169	-0.4006	0.62412	-0.39018	0.62487	-0.42015	0.58755	-0.37601	0.59007
0.577	0.26538	0.5777	0.09143	0.08118	0.577	0.07245	0.14218						-1.04455	0.57567	-1.09944	0.57645	-1.14492	0.58151	-0.91687	0.59154	-0.39991	0.62394	-0.38948	0.62469	-0.41952	0.58739	-0.37533	0.5899
0.576	0.26559	0.5767	0.09218	0.08227	0.576	0.07315	0.14266						-1.04399	0.57548	-1.09885	0.57626	-1.1444	0.58137	-0.91617	0.59139	-0.39923	0.62376	-0.38877	0.62451	-0.41888	0.58723	-0.37465	0.58974
0.575	0.26543	0.5757	0.09293	0.08249	0.575	0.07385	0.14571						-1.04343	0.57529	-1.09827	0.57607	-1.14388	0.58122	-0.91548	0.59124	-0.39854	0.62358	-0.38807	0.62433	-0.41824	0.58706	-0.37397	0.58958
0.574	0.2664	0.5747	0.09368	0.08336	0.574	0.07471	0.14603						-1.04287	0.5751	-1.09769	0.57588	-1.14336	0.58108	-0.91478	0.59109	-0.39785	0.6234	-0.38737	0.62415	-0.4176	0.5869	-0.37329	0.58941
0.573	0.26592	0.5737	0.09443	0.08331	0.573	0.07529	0.1485						-1.04231	0.57491	-1.09711	0.57569	-1.14284	0.58094	-0.91408	0.59094	-0.39716	0.62322	-0.38667	0.62397	-0.41696	0.58673	-0.37261	0.58925
0.572	0.26667	0.5727	0.09518	0.08494	0.572	0.07567	0.14984						-1.04174	0.57472	-1.09653	0.5755	-1.14232	0.5808	-0.91339	0.59079	-0.39647	0.62304	-0.38597	0.62379	-0.41632	0.58657	-0.37193	0.58909
0.571	0.26693	0.5717	0.09598	0.08587	0.571	0.07637	0.15182						-1.04118	0.57453	-1.09595	0.57531	-1.14181	0.58066	-0.91269	0.59064	-0.39578	0.62286	-0.38526	0.62361	-0.41568	0.58641	-0.37124	0.58893
0.57	0.26699	0.5707	0.09668	0.08658	0.57	0.07722	0.15439						-1.04062	0.57434	-1.09536	0.57512	-1.14129	0.58051	-0.912	0.59049	-0.3951	0.62268	-0.38456	0.62343	-0.41505	0.58624	-0.37056	0.58876
0.569	0.26715	0.5697	0.09743	0.08718	0.569	0.07824	0.15552						-1.04006	0.57415	-1.09478	0.57492	-1.14077	0.58037	-0.9113	0.59034	-0.39441	0.6225	-0.38386	0.62325	-0.41441	0.58608	-0.36988	0.5886
0.568	0.26742	0.5687	0.09823	0.08794	0.568	0.07867	0.15707						-1.03949	0.57396	-1.0942	0.57473	-1.14025	0.58023	-0.9106	0.59019	-0.39372	0.62232	-0.38316	0.62307	-0.41377	0.58592	-0.3692	0.58844
0.567	0.26699	0.5677	0.09904	0.08833	0.567	0.07953	0.15954						-1.03893	0.57377	-1.09362	0.57454	-1.13973	0.58009	-0.90991	0.59004	-0.39303	0.62214	-0.38245	0.62289	-0.41313	0.58575	-0.36852	0.58827
0.566	0.26688	0.5667	0.09984	0.08805	0.566	0.07996	0.16233						-1.03837	0.57358	-1.09304	0.57435	-1.13921	0.57994	-0.90921	0.58989	-0.39234	0.62196	-0.38175	0.62271	-0.41249	0.58559	-0.36784	0.58811
0.565	0.26667	0.5657	0.10064	0.09013	0.565	0.08092	0.16415						-1.03781	0.57339	-1.09245	0.57416	-1.13869	0.5798	-0.90851	0.58974	-0.39165	0.62178	-0.38105	0.62253	-0.41185	0.58543	-0.36716	0.58795
0.564	0.26688	0.5647	0.10139	0.09083	0.564	0.08183	0.1657						-1.03724	0.57321	-1.09187	0.57397	-1.13817	0.57966	-0.90782	0.58959	-0.39096	0.6216	-0.38035	0.62235	-0.41121	0.58526	-0.36647	0.58778
0.563	0.26693	0.5637	0.10204	0.0922	0.563	0.0828	0.16752						-1.03668	0.57302	-1.09129	0.57378	-1.13765	0.57952	-0.90712	0.58944	-0.39028	0.62142	-0.37965	0.62217	-0.41058	0.5851	-0.36579	0.58762
0.562	0.26699	0.5627	0.10289	0.09291	0.562	0.08307	0.16956						-1.03612	0.57283	-1.09071	0.57359	-1.13714	0.57938	-0.90643	0.58929	-0.38959	0.62124	-0.37894	0.62199	-0.40994	0.58494	-0.36511	0.58746
0.561	0.26618	0.5617	0.10359	0.09345	0.561	0.08376	0.17053						-1.03556	0.57264	-1.09013	0.57339	-1.13662	0.57923	-0.90573	0.58914	-0.3889	0.62106	-0.37824	0.62181	-0.4093	0.58477	-0.36443	0.58729
0.56	0.26645	0.5607	0.10434	0.09411	0.56	0.08457	0.17192						-1.035	0.57245	-1.08955	0.5732	-1.1361	0.57909	-0.90503	0.58899	-0.38821	0.62088	-0.37754	0.62163	-0.40866	0.58461	-0.36375	0.58713
0.559	0.26597	0.5597	0.10514	0.09498	0.559	0.08574	0.17331						-1.03443	0.57226	-1.08896	0.57301	-1.13558	0.57895	-0.90434	0.58884	-0.38752	0.6207	-0.37684	0.62145	-0.40802	0.58445	-0.36307	0.58697
[truncated: 559 more rows]
[truncated: 16 more columns]

## Sheet: Figure 6
Figure 6a					Figure 6b			Figure 6c					Figure 6d											Figure 6e				Figure 6f							Figure 6g
[truncated: 1,047,938+ more rows]

## Sheet: Figure S1-S9
Figure S1a						Figure S1b			Figure S2			Figure S3						Figure S4a						Figure S4b						Figure S4c						Figure S4d						Figure S5						Figure S6
[truncated: 1,304 more rows]
[truncated: 19 more columns]

[truncated: 3 more sheets: Figure S11-S23, Figure S24-S40, Figure S41-55]
